# Supplementary material for: Gut microbiome dysbiosis drives metabolic dysfunction in Familial dysautonomia
Source: Nat Commun. 2023 Jan 13;14:218. doi: 10.1038/s41467-023-35787-8 (PMC9839693; doi:10.1038/s41467-023-35787-8)
Supplement: Supplementary file 3 — Supplementary Data 1 [file 41467_2023_35787_MOESM3_ESM.xlsx]

## Sheet: SupplementaryTable_1a
	sample.id	DonorID	Disease.state	paired.relative	age	BMI	Oral Foods (vs. exclusively eating with G tube)	G tube (patient has gastrostomy but may still consume foods orally)	Antibiotics (within previous 3 months)	ALP	ALT	AST	BUN	Creatinine	eGFR	Included in Microbiome Ordination (Fig 1a)	Included in Metabolome Stool Ordination (Fig 1e)	Included in Metabolome Serum Ordination (Fig 1f)
1	FD001	P01	Patient	R01	21	18.3	no	yes	no							yes	yes	no
2	FD002	R01	Relative													yes	yes	no
3	FD003	P03	Patient	R03												no	yes	no
4	FD004	R03	Relative													yes	yes	no
5	FD005	P04	Patient	R04	17	17.71	yes	yes	no							yes	yes	no
6	FD006	R04	Relative						no							yes	yes	no
7	FD007	P05	Patient	R05	26	20.63	yes	yes	yes							yes	yes	no
8	FD008	P05	Patient	R05		20.63	yes	yes	yes	81	6	19	12	0.8	73.7	no	yes	no
9	FD009	R05	Relative						no							yes	yes	no
10	FD010	R05	Relative						no							no	yes	no
11	FD011	P06	Patient	R06	20	17.53	yes	yes	no	98	8	22	20	0.8	129	yes	yes	no
12	FD012	R06	Relative		55				no							yes	yes	no
13	FD013	P07	Patient	R07		22.85	yes	yes	yes	79	7	21	31	1.31	69.5	no	yes	no
14	FD014	R07	Relative						no							no	yes	no
15	FD015	P08	Patient	R08f	27	22.72	no	yes	yes	105	<6	30	6	0.68	72.7	yes	yes	no
16	FD016	R08f	Relative						no							yes	yes	no
17	FD017	P09	Patient		62	21.48	yes	yes	no	122	19	31	25	0.87	>60	yes	yes	no
18	FD018	P10	Patient	R10f, R10m	31	19.95	yes	yes	yes	42	<6	10	70	3.33	16.2	yes	yes	no
19	FD019	R10f	Relative						no							yes	yes	no
20	FD020	R10m	Relative						no							yes	yes	no
21	FD021	P11	Patient	R11m	22	23.69	yes	yes	no							yes	yes	no
22	FD022	P11	Patient	R11m	24	23.69	yes	yes	no	85	6	18	32	1.24	80.1	yes	yes	no
23	FD023	R11m	Relative						no							yes	yes	no
24	FD024	R11m	Relative						no							yes	yes	no
25	FD025	P12	Patient		28	19.72	yes	yes	no	104	6	15	26	0.74	73.3	yes	yes	no
26	FD028	P02	Patient	R02f	16	23.73	yes	no	no							yes	yes	no
27	FD029	P02	Patient	R02m	19	23.73	yes	no	no	89	12	14	28	1.64	47.3	yes	yes	no
28	FD030	R02f	Relative													yes	yes	no
29	FD031	R02m	Relative						no							yes	yes	no
30	FD032	P14	Patient	R14m	26	22.81	no	yes	no							yes	yes	no
31	FD033	P14	Patient	R14m		22.81	no	yes	no	152	10	36	16	1.02	84.7	no	yes	no
32	FD034	R14m	Relative													yes	yes	no
33	FD035	R14m	Relative													yes	yes	no
34	FD036	P15	Patient	R15m	28	17.62	no	yes	yes							yes	yes	no
35	FD037	P15	Patient	R15m	30	17.62	no	yes	yes	99	11	22	16	1.38	42.4	yes	yes	no
36	FD038	R15m	Relative						yes							yes	yes	no
37	FD039	R15m	Relative						yes							yes	yes	no
38	FD040	P16	Patient	R16f, R16m	23	20.55	yes	yes	no	124						yes	yes	no
39	FD041	R16f	Relative						no							yes	yes	no
40	FD042	R16m	Relative						no							no	yes	no
41	FD043	P17	Patient	R17	25	23.23	yes	no	no							yes	yes	no
42	FD044	P17	Patient		27	23.23	yes	no	no	62	16	12	18	0.73	100.8	yes	yes	no
43	FD045	R17	Relative													yes	yes	no
44	FD046	P18	Patient	R18	8	13.35	yes	no	no	186	27	40	53	0.65	49.7	yes	yes	no
45	FD047	R18	Relative						no							yes	yes	no
46	FD048	P19	Patient	, R19	17	21.62	yes	yes	yes	138				0.8	79.3	yes	yes	no
47	FD049	R19	Relative						no							no	yes	no
48	FD050	P20	Patient	R20	23		yes	yes								yes	yes	no
49	FD051	P20	Patient	R20	25	24.08	yes	yes	yes							yes	yes	no
50	FD052	R20	Relative		55				no							yes	yes	no
51	FD053	R20	Relative		57				no							yes	yes	no
52	FD054	P21	Patient		14	18.08	no	yes	yes	219	12	20	19	0.57	97.1	yes	yes	no
53	FD055	R22	Relative						no							no	yes	no
54	FD056	P23	Patient	R23	22	21.68	yes	yes	no	49	14	23	10	0.79	97.6	yes	no	no
55	FD057	R23	Relative						no							yes	yes	no
56	FD058	P24	Patient	R24	22	16.16	yes	yes	yes	58	5	15	19	0.81	78.3	yes	yes	no
57	FD059	R24	Relative						no							yes	yes	no
58	FD060	P25	Patient		41	15.61	yes		no	76	35	23	25	1.04	59.6	yes	yes	no
59	FD061	P26	Patient	R26f, R26m	45	24.15	yes	no	yes		16			0.85	73.9	yes	yes	no
60	FD062	R26f	Relative						no							yes	yes	no
61	FD063	R26m	Relative						no							yes	yes	no
62	FD064	P27	Patient	R27f, R27m	10	17.33	no	yes	yes	260	5	11	20	0.77	60.5	yes	yes	no
63	FD065	R27f	Relative						no							yes	yes	no
64	FD066	R27m	Relative						no							no	yes	no
65	FD067	P28	Patient	R28f	5	15.94	yes	yes	yes				14	0.35	60.3	yes	yes	no
66	FD068	R28f	Relative						no							yes	yes	no
67	FD070	P32	Patient	R32		17.33	yes	yes	no	98	7	12	69	4.71	16.1	no	yes	no
68	FD071	P32	Patient	R32		17.33	yes	yes	no	98	7	12	69	4.71	16.1	no	yes	no
69	FD072	R32	Relative						no							yes	yes	no
70	FD073	P33	Patient	R33	20	24.12	yes	no	no	91	23	25	13	1	132.9	yes	yes	no
71	FD074	R33	Relative						no							yes	yes	no
72	FD075	P34	Patient		16	19.3	yes	yes	no							yes	yes	no
73	FD076	P35	Patient	R35f, R35m, R35s	16	17.33	yes	yes	yes		13	16	50			yes	yes	no
74	FD077	R35f	Relative						no							yes	yes	no
75	FD078	R35m	Relative						no							yes	yes	no
76	FD079	R35s	Relative						no							yes	yes	no
77	FD080	P36	Patient	R36f, R36m		22.63	yes	no	yes							no	yes	no
78	FD081	R36f	Relative		45				no							yes	yes	no
79	FD082	P36s	Patient	R36f, R36m	6	13.87	yes	no	no	188			15.95	0.45	52.7	yes	yes	no
80	FD083	R36m	Relative		43				no							yes	yes	no
81	FD084	P37	Patient	R37m	29	23.64	no	yes	yes	133	38	48	26	0.8	97.1	yes	yes	no
82	FD085	R37m	Relative		61				no							yes	yes	no
83	FD086	P40	Patient	R40	29	15.42	no	yes	no	80	7	21	25	0.67	58.1	yes	yes	no
84	FD087	R40	Relative		69				no							yes	yes	no
85	FD088	P41	Patient	R41	33	22.94	yes	yes	no	114	6	14	18	0.91	107.9	yes	yes	no
86	FD089	R41	Relative		64				no							yes	yes	no
87	FD090	P42	Patient	R42f, R42m	11	17.75	yes	yes	yes	323	22		18.42	0.36	149.3	yes	yes	no
88	FD091	R42f	Relative		41				no							yes	yes	no
89	FD092	R42m	Relative		38				no							yes	yes	no
90	FD093	P43	Patient	R43m	19	17.95	no	yes	no							yes	yes	no
91	FD094	P43	Patient	R43f, R43m	22	17.95	no	yes	no	102	16	20	27	0.6	128.7	yes	yes	no
92	FD095	R43m	Relative		49				no							yes	yes	no
93	FD096	R43f	Relative		54				no							yes	yes	no
94	FD097	R43m	Relative		52				no							yes	yes	no
95	FD098	P47	Patient	R47	23	17.2	yes	yes	yes	76	6	24	26	1.13	72	yes	yes	no
96	FD099	R47	Relative						no							yes	yes	no
97	FD100	P48	Patient	R48	22	18.59	no	yes	no	100	26	34	18	0.64	90.7	yes	yes	no
98	FD101	R48	Relative		44				no							yes	yes	no
99	FD102	P49	Patient		24	20.13	yes	yes	no	66	15	20	18	0.9	83.8	yes	yes	no
100	FD127	P06	Patient	R06	22	17.53	yes	yes	no	98	8	22	20	0.8	129	yes	yes	no
101	FD128	R06	Relative						no							yes	yes	no
102	FD164	P01	Patient			18.3	no	yes	no	96	12	20	23	0.65	95.5	yes	yes	no
103	FD165	P01	Patient			18.3	no	yes	no	96	12	20	23	0.65	95.5	yes	yes	no
104	FD166	FD-062F	Relative						no							yes	yes	no
105	FD167	P16	Patient	R16f, R16m	24	20.55	yes	yes	no	124						yes	yes	no
106	FD168	R16f	Relative						no							yes	yes	no
107	FD169	R16m	Relative						no							yes	yes	no
108	FD170	P45	Patient	R45m, R45f	28	22.76	yes	no	no							yes	yes	no
109	FD171	R45m	Relative		64				yes							yes	yes	no
110	FD172	R45f	Relative		63											yes	yes	no
111	FD173	P20	Patient	R20	26		yes	yes								yes	yes	no
112	FD174	R20	Relative		58				no							yes	yes	no
113	FD175	R26m	Relative													no	yes	no
114	FD501	P05	Patient	R05		20.63	yes	yes	yes	113	6	22	18	0.74		no	no	yes
115	FD502	P05	Patient	R05		20.63	yes	yes	yes	81	6	19	12	0.8	73.7	no	no	yes
116	FD503	R05	Relative						no							no	no	yes
117	FD504	R05	Relative						no							no	no	yes
118	FD505	P06	Patient	R06		17.53	yes	yes	no	98	8	22	20	0.8	129	no	no	yes
119	FD506	R06	Relative						no							no	no	yes
120	FD507	P07	Patient	R07		22.85	yes	yes	yes	79	7	21	31	1.31	69.5	no	no	yes
121	FD508	R07	Relative						no							no	no	yes
122	FD509	P08	Patient	R08f		22.72	no	yes	yes	105		30		0.68	72.7	no	no	yes
123	FD510	R08f	Relative						no							no	no	yes
124	FD511	P09	Patient			21.48	yes	yes	no	122	19	31	25	0.87		no	no	yes
125	FD512	P09	Patient			21.48	yes	yes	no	122	19	31	25	0.87		no	no	yes
126	FD513	P10	Patient	R10f, R10m		19.95	yes	yes	yes	42		10	70	3.33	16.2	no	no	yes
127	FD514	R10f	Relative						no							no	no	yes
128	FD515	R10m	Relative						no							no	no	yes
129	FD516	P11	Patient	R11m		23.69	yes	yes	no	85	6	18	32	1.24	80.1	no	no	yes
130	FD517	R11m	Relative						no							no	no	yes
131	FD518	P12	Patient			19.72	yes	yes	no	104	6	15	26	0.74	73.3	no	no	yes
132	FD519	P13	Patient	R13		15.23	yes	yes	no	253	8	24	31	0.64	78.5	no	no	yes
133	FD520	R13	Relative						no							no	no	yes
134	FD521	R02m	Relative						no							no	no	yes
135	FD522	P14	Patient			22.81	no	yes	no	152	10	36	16	1.02	84.7	no	no	yes
136	FD523	P15	Patient	R15m		17.62	no	yes	yes	99	11	22	16	1.38	42.4	no	no	yes
137	FD524	R15m	Relative						yes							no	no	yes
138	FD525	P16	Patient	R16f, R16m		20.55	yes	yes	no	124						no	no	yes
139	FD526	R16f	Relative						no							no	no	yes
140	FD527	R16m	Relative						no							no	no	yes
141	FD528	P17	Patient			23.23	yes	no	no	62	16	12	18	0.73	100.8	no	no	yes
142	FD529	P18	Patient	R18		13.35	yes	no	no	186	27	40	53	0.65	49.7	no	no	yes
143	FD530	R18	Relative						no							no	no	yes
144	FD531	P19	Patient	R19		21.62	yes	yes	yes	138				0.8	79.3	no	no	yes
145	FD532	R19	Relative						no							no	no	yes
146	FD533	P20	Patient	R20			yes	yes		91	13	13	22	0.72	116	no	no	yes
147	FD534	R20	Relative						no							no	no	yes
148	FD535	P21	Patient			18.08	no	yes	yes	219	12	20	19	0.57	97.1	no	no	yes
149	FD536	P22	Patient	R22		15.63	no	yes	yes	255	8		21.84	0.35	95.1	no	no	yes
150	FD537	R22	Relative						no							no	no	yes
151	FD538	P23	Patient	R23		21.68	yes	yes	no	49	14	23	10	0.79	97.6	no	no	yes
152	FD539	R23	Relative						no							no	no	yes
153	FD540	P24	Patient	R24		16.16	yes	yes	yes	58	5	15	19	0.81	78.3	no	no	yes
154	FD541	R24	Relative						no							no	no	yes
155	FD542	P25	Patient			15.61	yes		no	76	35	23	25	1.04	59.6	no	no	yes
156	FD543	P26	Patient	R26f, R26m		24.15	yes	no	yes		16			0.85	73.9	no	no	yes
157	FD544	R26f	Relative						no							no	no	yes
158	FD545	R26m	Relative						no							no	no	yes
159	FD546	P27	Patient	R27f, R27m		17.33	no	yes	yes	260	5	11	20	0.77	60.5	no	no	yes
160	FD547	R27f	Relative						no							no	no	yes
161	FD548	R27m	Relative						no							no	no	yes
162	FD549	P28	Patient	R28f, R28m		15.94	yes	yes	yes							no	no	yes
163	FD550	R28f	Relative						no							no	no	yes
164	FD551	R28m	Relative						no							no	no	yes
165	FD552	P29	Patient	R29		24.06	yes	yes	no	102	25	21	24	0.93	73.4	no	no	yes
166	FD553	R29	Relative						no							no	no	yes
167	FD554	P30	Patient	R30		18.86	yes	yes	no	56	17	23	27	1.09	55.9	no	no	yes
168	FD555	R30	Relative						no							no	no	yes
169	FD556	P31	Patient			20.54	yes	yes	no	292	8	18	19	0.39	131.6	no	no	yes
170	FD557	P32	Patient	R32		17.33	yes	yes	no	98	7	12	69	4.71	16.1	no	no	yes
171	FD558	R32	Relative						no							no	no	yes
172	FD559	P33	Patient	R33		24.12	yes	no	no	91	23	25	13	1	132.9	no	no	yes
173	FD560	R33	Relative						no							no	no	yes
174	FD561	P34	Patient	R34												no	no	yes
175	FD562	R34	Relative						no							no	no	yes
176	FD563	P35	Patient	R35f, R35m		17.33	yes	yes	yes		13	16	50			no	no	yes
177	FD564	R35f	Relative						no							no	no	yes
178	FD565	R35m	Relative						no							no	no	yes
179	FD566	P36	Patient	R36f, R36m		22.63	yes	no	yes							no	no	yes
180	FD567	R36f	Relative						yes							no	no	yes
181	FD568	P36s	Patient	R36f, R36m					no	188			15.95	0.45	52.7	no	no	yes
182	FD569	R36m	Relative						no	188			15.95	0.45	52.7	no	no	yes
183	FD570	R37f	Relative						no							no	no	yes
184	FD571	R37m	Relative						no							no	no	yes
185	FD572	P38	Patient	R38		25.81	yes	no		77	17	16	14	0.78	102.6	no	no	yes
186	FD573	R38	Relative													no	no	yes
187	FD575	R39	Relative						no							no	no	yes
188	FD576	P40	Patient	R40		15.42	no	yes	no	80	7	21	25	0.67	58.1	no	no	yes
189	FD578	R40	Relative						no							no	no	yes
190	FD579	P41	Patient	R41		22.94	yes	yes	no	114	6	14	18	0.91	107.9	no	no	yes
191	FD580	R41	Relative						no							no	no	yes
192	FD581	P42	Patient	R42f, R42m		17.75	yes	yes	yes	323	22		18.42	0.36	149.3	no	no	yes
193	FD582	R42f	Relative						no							no	no	yes
194	FD583	R42m	Relative						no							no	no	yes
195	FD584	P43	Patient	R43f, R43m		17.95	no	yes	no	102	16	20	27	0.6	128.7	no	no	yes
196	FD585	R43f	Relative						no							no	no	yes
197	FD586	R43m	Relative						no							no	no	yes
198	FD587	P45	Patient	R45m		22.76	yes	no	no	54	9	17	23	0.93	72.9	no	no	yes
199	FD588	R45m	Relative						yes							no	no	yes
200	FD589	P46	Patient			28.6	yes	yes	yes	122	6	14	23	1.25	69	no	no	yes
201	FD590	R47	Relative						no							no	no	yes
202	FD591	P04	Patient	R04		17.71	yes	yes	no	82	10	21	14	0.59	91.7	no	no	yes
203	FD592	R04	Relative						no							no	no	yes
204	FD593	P48	Patient	R48		18.59	no	yes	no	100	26	34	18	0.64	90.7	no	no	yes
205	FD594	R48	Relative													no	no	yes
206	FD595	P49	Patient			20.13	yes	yes	no	66	15	20	18	0.9	83.8	no	no	yes
207	FD596	P06	Patient	R06		17.53	yes	yes	no	87	7	23	19	0.71	134	no	no	yes
208	FD597	R06	Relative						no							no	no	yes
209	FD598	P07	Patient	R07		20.76	yes	yes	yes	74	10	22	27	1.16	70.7	no	no	yes
210	FD599	R07	Relative						no							no	no	yes
211	FD600	P16	Patient	R16f, R16m		20.55	yes	yes	yes	124						no	no	yes
212	FD601	R16f	Relative						no							no	no	yes
213	FD602	R16m	Relative						no							no	no	yes
214	FD603	P20	Patient	R20		23.98	yes	yes	yes	113	14	12	32	0.86	96.1	no	no	yes
215	FD604	R20	Relative						no							no	no	yes

## Sheet: SupplementaryTable_1b
	pairs	Pair Included in Alpha Diversity Analysis (Fig. 1 c, d)	Included in Metabolite Stool Analysis (Fig. 2b)	Included in Metabolite Serum Analysis (Fig. 2b)	Included in Targeted Stool TMA Analysis (Fig. 2c)	Included in Targeted Stool TMAO Analysis (Fig. 2d)
1	FD001 & FD002	yes	yes	no	no	no
2	FD003 & FD004	no	yes	no	no	no
3	FD005 & FD006	yes	yes	no	no	no
4	FD007 & FD009	yes	yes	no	yes	no
5	FD008 & FD010	no	yes	no	no	no
6	FD011 & FD012	yes	yes	no	no	no
7	FD013 & FD014	no	yes	no	yes	no
8	FD015 & FD016	yes	yes	no	no	no
9	FD018 & FD019	yes	yes	no	yes	no
10	FD018 & FD020	yes	yes	no	yes	no
11	FD021 & FD023	yes	yes	no	no	no
12	FD022 & FD024	yes	yes	no	no	no
13	FD028 & FD030	yes	yes	no	no	no
14	FD029 & FD031	yes	yes	no	no	no
15	FD032 & FD034	yes	yes	no	no	no
16	FD033 & FD035	no	yes	no	no	no
17	FD036 & FD038	yes	yes	no	yes	no
18	FD037 & FD039	yes	yes	no	no	no
19	FD040 & FD041	yes	yes	no	yes	no
20	FD040 & FD042	no	yes	no	yes	no
21	FD043 & FD045	yes	yes	no	no	no
22	FD046 & FD047	yes	yes	no	no	no
23	FD048 & FD049	no	yes	no	no	no
24	FD050 & FD052	yes	yes	no	yes	no
25	FD051 & FD053	yes	yes	no	no	no
26	FD056 & FD057	yes	no	no	no	no
27	FD058 & FD059	yes	yes	no	no	no
28	FD061 & FD062	yes	yes	no	yes	no
29	FD061 & FD063	yes	yes	no	yes	no
30	FD061 & FD175	no	yes	no	yes	no
31	FD064 & FD065	yes	yes	no	yes	no
32	FD064 & FD066	no	yes	no	yes	no
33	FD067 & FD068	yes	yes	no	no	no
34	FD070 & FD072	no	yes	no	no	no
35	FD071 & FD072	no	yes	no	no	no
36	FD073 & FD074	yes	yes	no	yes	no
37	FD076 & FD077	yes	yes	no	no	no
38	FD076 & FD078	yes	yes	no	no	no
39	FD076 & FD079	yes	yes	no	no	no
40	FD080 & FD081	no	yes	no	yes	no
41	FD080 & FD083	no	yes	no	yes	no
42	FD082 & FD081	yes	yes	no	yes	no
43	FD082 & FD083	yes	yes	no	yes	no
44	FD084 & FD085	yes	yes	no	no	no
45	FD086 & FD087	yes	yes	no	no	no
46	FD088 & FD089	yes	yes	no	yes	no
47	FD090 & FD091	yes	yes	no	yes	no
48	FD090 & FD092	yes	yes	no	yes	no
49	FD093 & FD095	yes	yes	no	yes	no
50	FD094 & FD096	yes	yes	no	no	no
51	FD094 & FD097	yes	yes	no	no	no
52	FD098 & FD099	yes	yes	no	no	no
53	FD100 & FD101	yes	yes	no	yes	no
54	FD127 & FD128	yes	yes	no	yes	no
55	FD167 & FD168	yes	yes	no	no	no
56	FD167 & FD169	yes	yes	no	no	no
57	FD170 & FD171	yes	yes	no	yes	no
58	FD170 & FD172	yes	yes	no	yes	no
59	FD173 & FD174	yes	yes	no	no	no
60	FD501 & FD503	no	no	yes	no	yes
61	FD502 & FD504	no	no	yes	no	no
62	FD505 & FD506	no	no	yes	no	no
63	FD507 & FD508	no	no	yes	no	yes
64	FD509 & FD510	no	no	yes	no	no
65	FD513 & FD514	no	no	yes	no	yes
66	FD513 & FD515	no	no	yes	no	yes
67	FD516 & FD517	no	no	yes	no	no
68	FD519 & FD520	no	no	yes	no	yes
69	FD523 & FD524	no	no	yes	no	yes
70	FD525 & FD526	no	no	yes	no	no
71	FD525 & FD527	no	no	yes	no	no
72	FD529 & FD530	no	no	yes	no	no
73	FD531 & FD532	no	no	yes	no	no
74	FD533 & FD534	no	no	yes	no	yes
75	FD536 & FD537	no	no	yes	no	yes
76	FD538 & FD539	no	no	yes	no	no
77	FD540 & FD541	no	no	yes	no	no
78	FD543 & FD544	no	no	yes	no	yes
79	FD543 & FD545	no	no	yes	no	yes
80	FD546 & FD547	no	no	yes	no	yes
81	FD546 & FD548	no	no	yes	no	yes
82	FD549 & FD550	no	no	yes	no	no
83	FD549 & FD551	no	no	yes	no	no
84	FD552 & FD553	no	no	yes	no	yes
85	FD554 & FD555	no	no	yes	no	no
86	FD557 & FD558	no	no	yes	no	yes
87	FD559 & FD560	no	no	yes	no	yes
88	FD561 & FD562	no	no	yes	no	yes
89	FD563 & FD564	no	no	yes	no	no
90	FD563 & FD565	no	no	yes	no	no
91	FD566 & FD567	no	no	yes	no	yes
92	FD566 & FD569	no	no	yes	no	yes
93	FD568 & FD567	no	no	yes	no	yes
94	FD568 & FD569	no	no	yes	no	yes
95	FD572 & FD573	no	no	yes	no	yes
96	FD576 & FD578	no	no	yes	no	no
97	FD579 & FD580	no	no	yes	no	yes
98	FD581 & FD582	no	no	yes	no	yes
99	FD581 & FD583	no	no	yes	no	yes
100	FD584 & FD585	no	no	yes	no	yes
101	FD584 & FD586	no	no	yes	no	yes
102	FD587 & FD588	no	no	yes	no	yes
103	FD591 & FD592	no	no	yes	no	yes
104	FD593 & FD594	no	no	yes	no	yes
105	FD596 & FD597	no	no	yes	no	yes
106	FD598 & FD599	no	no	yes	no	no
107	FD600 & FD601	no	no	yes	no	yes
108	FD600 & FD602	no	no	yes	no	yes
109	FD603 & FD604	no	no	yes	no	no

## Sheet: SupplementaryTable2
Factora	Gut-Metabolism Axis Factorb	Sample Size (n)	Association Test	p-value	Statistical details	Notes
Age	Beta dispersion (Bray-Curtis distance to centroid)	36	Spearman's rank correlation	0.0216	rho = 0.3874, S = 4760.1029
Age	Proportion of OTUs shared with relative	33	Spearman's rank correlation	0.0345	rho = -0.388, S = 8305.8007
Age	Beta diversity (Bray-Curtis distance to relative)	33	Spearman's rank correlation	0.00848	rho = 0.45906, S = 2.8812
Oral food	Alpha diversity (inverse Simpson’s index)	48	Linear Mixed Effects	0.0496	Chi squared = 3.8547, effect size = 4.2286, 95% CI 0.00771 to 8.44, df = 1
Oral food	Richness (total observed OTUs)	48	Linear Mixed Effects	0.024	Chi squared = 5.1, effect size = 26.3, 95% CI 3.690 to 48.828, df = 1
Oral food	Number of OTUs shared with relative	38	Linear Mixed Effects	0.039	Chi squared = 4.27, effect size = 14.1, 95% CI = 0.79224 to 27.399, df = 1
Oral food	PAM cluster (enterotype)	48	Fisher's Exact Test for Count Data	0.022	odds ratio 4.8114, 95% CI = 1.1039 to 23.8252	Fisher’s exact test (Patients with an enterotype 1 microbiome were 4.8114 times more likely to require a G-tube compared to patients with an enterotype 2 microbiome)
Antibiotics	PAM cluster (enterotype)	46	Fisher's Exact Test for Count Data	0.027	odds ratio 4.4157, 95% CI = 1.0567 to 20.5123	Fisher’s exact test (Patients with an enterotype 1 microbiome were 4.4157 times more likely to have been on antibiotics within the last 3 months compared to patients with an enterotype 2 microbiome)
Stool choline	Alpha diversity (inverse Simpson’s index)	37	Pearson's product-moment correlation	0.019391	cor = -0.403193, 95% CI = -0.670137 to -0.137846, df = 35, t = -2.572416,
Stool choline	Richness (total observed OTUs)	37	Pearson's product-moment correlation	0.011878	cor = -0.456163, 95% CI = -0.698612 to -0.135827, df = 35, t = -2.8229 ,
eGFR	Richness (total observed OTUs)	17	Pearson's product-moment correlation	0.044879	cor = 0.409782, 95% CI = 0.035733 to 0.702125, df = 23, t = 2.159235
eGFR	Number of OTUs shared with relative	17	Pearson's product-moment correlation	0.047982	cor = 0.493211, 95% CI = 0.079171 to 0.809984, df = 15, t = 2.206104
eGFR	Number of unique OTUs	17	Pearson's product-moment correlation	0.035888	cor = 0.519441, 95% CI = 0.121685 to 0.824252 , df = 15, t = 2.366522
ALT	Proportion of OTUs shared with relative	15	Pearson's product-moment correlation	0.042474	cor = 0.531796, 95% CI = 0.048457 to 0.827477 , df = 13, t = 2.268186
Fundoplication	Choline	47	Linear Mixed Effects	0.0055	Chi squared = 7.69, effect size = 0.915, 95% CI 0.28706 to 1.53867, Chi squared = , df = 1
BUN	Serum urea	36	Spearman's rank correlation	0.00012175	rho = 0.62435169, S = 2918.78735893
aPatient factors (variable type) considered: sex (binary), weight (numeric), BMI (numeric), age (in years; numeric), ability to eat food orally (versus patients that exclusively ate using a gastrostomy (G-) tube; categorical – Y/N), G-tube (categorical – Y/N), antibiotic usage in the previous 3 months (categorical – Y/N), fundoplication (a surgical procedure on the stomach for acid reflux). Only …
bMicrobiome factors (variable type) considered: beta-dispersion (distance to centroid; natural log transformed; numeric), richness (observed number of OTUs; numeric), alpha diversity (inverse Simpson’s index; natural log transformed; numeric), mean proportion of OTUs shared with relative (numeric), mean number of OTUs shared with relative (numeric), number of unique OTUs (numeric), mean beta dive…
cFor comparison of numeric factors (e.g. age vs. beta dispersion) where multiple samples were available from individual patients, a permutation analysis was used. We first randomly selected one sample from each patient and assessed the normality of both factors using the Shapiro-Wilk test. This was repeated for 99 permutations. If the NULL hypothesis of normality was rejected for either variable,…
