# Supplementary material for: Gut microbiome dysbiosis drives metabolic dysfunction in Familial dysautonomia
Source: Nat Commun. 2023 Jan 13;14:218. doi: 10.1038/s41467-023-35787-8 (PMC9839693; doi:10.1038/s41467-023-35787-8)
Supplement: Supplementary file 5 — Source Data File [file 41467_2023_35787_MOESM5_ESM.zip]

Archive with 128 entries (115 files):
- Dysautonomia-main/
- Dysautonomia-main/DESCRIPTION
- Dysautonomia-main/Dysautonomia.Rproj
- Dysautonomia-main/Figure_1/
- Dysautonomia-main/Figure_1/Figure_1_Panel_E.22.11.28.R
- Dysautonomia-main/Figure_1/Figure_1_panel_A.22.11.29.R
- Dysautonomia-main/Figure_1/Figure_1_panel_B.22.11.28.R
- Dysautonomia-main/Figure_1/Figure_1_panel_C.22.11.29.R
- Dysautonomia-main/Figure_1/Figure_1_panel_D.22.11.30.R
- Dysautonomia-main/Figure_1/Figure_1_panel_F.22.12.01.R
- Dysautonomia-main/Figure_2/
- Dysautonomia-main/Figure_2/Figure_2_Panel_B.22.11.28.R
- Dysautonomia-main/Figure_2/Figure_2_panel_A.22.11.29.R
- Dysautonomia-main/Figure_2/Figure_2_panel_C.22.11.29.R
- Dysautonomia-main/Figure_2/Figure_2_panel_D.22.11.29.R
- Dysautonomia-main/Figure_3/
- Dysautonomia-main/Figure_3/Figure_3_Panel_A.22.11.29.R
- Dysautonomia-main/Figure_3/Figure_3_Panel_B.22.12.02.R
- Dysautonomia-main/Figure_3/Figure_3_Panel_C.22.11.29.R
- Dysautonomia-main/Figure_3/Figure_3_Panel_D.22.12.01.R
- Dysautonomia-main/Figure_4/
- Dysautonomia-main/Figure_4/Figure_4_Panel_A.22.12.01.R
- Dysautonomia-main/Figure_4/Figure_4_Panel_B.22.12.01.R
- Dysautonomia-main/Figure_4/Figure_4_Panel_C.22.12.01.R
- Dysautonomia-main/Figure_4/Figure_4_Panel_D.22.12.01.R
- Dysautonomia-main/R/
- Dysautonomia-main/R/human_functions.22.11.27.R
- Dysautonomia-main/R/mice_functions.22.12.01.R
- Dysautonomia-main/README.md
- Dysautonomia-main/Run_mothur/
- Dysautonomia-main/Run_mothur/Run_mothur_human.R
- Dysautonomia-main/Run_mothur/Run_mothur_mice.R
- Dysautonomia-main/Statistical_summaries/
- Dysautonomia-main/Statistical_summaries/Fig_1a_tests.txt
- Dysautonomia-main/Statistical_summaries/Fig_1b_tests.txt
- Dysautonomia-main/Statistical_summaries/Fig_1c_tests.txt
- Dysautonomia-main/Statistical_summaries/Fig_1d_tests.txt
- Dysautonomia-main/Statistical_summaries/Fig_1e_tests.txt
- Dysautonomia-main/Statistical_summaries/Fig_1f_tests.txt
- Dysautonomia-main/Statistical_summaries/Fig_2b_tests.txt
- Dysautonomia-main/Statistical_summaries/Fig_2c_tests.txt
- Dysautonomia-main/Statistical_summaries/Fig_2d_tests.txt
- Dysautonomia-main/Statistical_summaries/Fig_3ab_tests.txt
- Dysautonomia-main/Statistical_summaries/Fig_3c_tests.txt
- Dysautonomia-main/Statistical_summaries/Fig_3d_tests.txt
- Dysautonomia-main/Statistical_summaries/Fig_4a_tests.txt
- Dysautonomia-main/Statistical_summaries/Fig_4b_tests.txt
- Dysautonomia-main/Statistical_summaries/Fig_4c_tests.txt
- Dysautonomia-main/Statistical_summaries/Fig_4d_tests.txt
- Dysautonomia-main/Statistical_summaries/Sup_5a_tests.test
- Dysautonomia-main/Statistical_summaries/Sup_7_tests.txt
- Dysautonomia-main/Statistical_summaries/Sup_8_tests.txt
- Dysautonomia-main/Statistical_summaries/Sup_Fig_1a_tests.txt
- Dysautonomia-main/Statistical_summaries/Sup_Fig_1b_tests.txt
- Dysautonomia-main/Statistical_summaries/Sup_Fig_4d.csv
- Dysautonomia-main/Statistical_summaries/Sup_Fig_5b_tests.txt
- Dysautonomia-main/Statistical_summaries/Sup_fig_2.txt
- Dysautonomia-main/Supplemental/
- Dysautonomia-main/Supplemental/Sup_Figure_6.22.11.28.R
- Dysautonomia-main/Supplemental/Sup_figure_1.22.11.29.R
- Dysautonomia-main/Supplemental/Sup_figure_2.22.11.29.R
- Dysautonomia-main/Supplemental/Sup_figure_3.22.12.06.R
- Dysautonomia-main/Supplemental/Sup_figure_4.22.11.29.R
- Dysautonomia-main/Supplemental/Sup_figure_5.22.12.01.R
- Dysautonomia-main/Supplemental/Sup_figure_7.22.12.01.R
- Dysautonomia-main/Supplemental/Sup_figure_8.22.12.01.R
- Dysautonomia-main/Supplemental/Sup_figure_9.22.12.01.R
- Dysautonomia-main/Supplemental/Sup_table_1.22.12.06.R
- Dysautonomia-main/Supplemental/Sup_table_2.22.11.30.R
- Dysautonomia-main/Supplemental/Sup_table_3.22.12.01.R
- Dysautonomia-main/data/
- Dysautonomia-main/data/2020 Mouse Metabolites norm by weight/
- Dysautonomia-main/data/2020 Mouse Metabolites norm by weight/100Day_ALLmaster_2020gen_weightnorm.csv
- Dysautonomia-main/data/2020 Mouse Metabolites norm by weight/200Day_ALLmaster_2020gen_weightnorm.csv
- Dysautonomia-main/data/2020 Mouse Metabolites norm by weight/300Day_ALLmaster_2020gen_weightnorm.csv
- Dysautonomia-main/data/6mo2018mousestool_umolepermg.csv
- Dysautonomia-main/data/ASD_map.csv
- Dysautonomia-main/data/FDMS_OTU_human22.csv
- Dysautonomia-main/data/FDMS_map_human22.csv
- Dysautonomia-main/data/FD_OTU_human21.csv
- Dysautonomia-main/data/FD_OTU_human21_taxonomy.csv
- Dysautonomia-main/data/FD_OTU_mice21.csv
- Dysautonomia-main/data/FD_mice21.shared
- Dysautonomia-main/data/FD_mice21.taxonomy
- Dysautonomia-main/data/GutTransit_MouseMasterData.xlsx
- Dysautonomia-main/data/HumanSerumUnpaired_biomassnorm_metalabels.csv
- Dysautonomia-main/data/HumanStoolUnpaired_biomassnorm_metalabels.csv
- Dysautonomia-main/data/Map_CoHoused_mice.8.16.csv
- Dysautonomia-main/data/Map_human_metabolome_serum.22.11.21.csv
- Dysautonomia-main/data/Map_human_metabolome_serum.csv
- Dysautonomia-main/data/Map_human_metabolome_stool.22.11.21.csv
- Dysautonomia-main/data/Map_human_metabolome_stool.csv
- Dysautonomia-main/data/Map_human_microbiome.22.11.21.csv
- Dysautonomia-main/data/Map_human_microbiome.csv
- Dysautonomia-main/data/Venn_map.22.11.25.csv
- Dysautonomia-main/data/Venn_otu.22.11.25.csv
- Dysautonomia-main/data/isme19.csv
- Dysautonomia-main/man/
- Dysautonomia-main/man/colMedians.Rd
- Dysautonomia-main/man/get.close.Rd
- Dysautonomia-main/man/norm.Rd
- Dysautonomia-main/man/paired.map.Rd
- Dysautonomia-main/man/paired.violin.beta.Rd
- Dysautonomia-main/man/pairwiseRF.Rd
- Dysautonomia-main/man/plot.meta.Rd
- Dysautonomia-main/man/remove_rare.Rd
- Dysautonomia-main/source_data/
- Dysautonomia-main/source_data/source_data_1a.csv
- Dysautonomia-main/source_data/source_data_1b.csv
- Dysautonomia-main/source_data/source_data_1c.csv
- Dysautonomia-main/source_data/source_data_1d.csv
- Dysautonomia-main/source_data/source_data_1e.csv
- Dysautonomia-main/source_data/source_data_1f.csv
- Dysautonomia-main/source_data/source_data_2a.csv
- Dysautonomia-main/source_data/source_data_2b.csv
- Dysautonomia-main/source_data/source_data_2b1.csv
- Dysautonomia-main/source_data/source_data_2b2.csv
- Dysautonomia-main/source_data/source_data_2c.csv
- Dysautonomia-main/source_data/source_data_2d.csv
- Dysautonomia-main/source_data/source_data_3a.csv
- Dysautonomia-main/source_data/source_data_3b.csv
- Dysautonomia-main/source_data/source_data_3c.csv
- Dysautonomia-main/source_data/source_data_3d.csv
- Dysautonomia-main/source_data/source_data_4a.csv
- Dysautonomia-main/source_data/source_data_4b.csv
- Dysautonomia-main/source_data/source_data_4c.csv
- Dysautonomia-main/source_data/source_data_4d.csv
- Dysautonomia-main/source_data/source_data_5.csv
