# Supplementary material for: Gut microbiome dysbiosis drives metabolic dysfunction in Familial dysautonomia
Source: Nat Commun. 2023 Jan 13;14:218. doi: 10.1038/s41467-023-35787-8 (PMC9839693; doi:10.1038/s41467-023-35787-8)
Supplement: Supplementary file 5 — Source Data File [file 41467_2023_35787_MOESM5_ESM.zip › Dysautonomia-main/DESCRIPTION]

Package: Dysautonomia
Title: The content of this GitHub entry was used in the manuscript, "Gut microbiome dysbiosis drives metabolic dysfunction in Familial dysautonomia"
Version: 1.0.0.0
Authors@R: Nicholas Pinkham nickvpinkham@gmail.com
Description: What the package does (one paragraph).
License: GNU General Public License v3.0
Encoding: UTF-8
Roxygen: list(markdown = TRUE)
RoxygenNote: 7.2.0
