# Supplementary material for: Gut microbiome dysbiosis drives metabolic dysfunction in Familial dysautonomia
Source: Nat Commun. 2023 Jan 13;14:218. doi: 10.1038/s41467-023-35787-8 (PMC9839693; doi:10.1038/s41467-023-35787-8)
Supplement: Supplementary file 5 — Source Data File [file 41467_2023_35787_MOESM5_ESM.zip › Dysautonomia-main/Figure_2/Figure_2_panel_D.22.11.29.R]

source("R/human_functions.22.11.27.R")

map.serum <- read.csv("data/Map_human_metabolome_serum.22.11.21.csv", row.names = 1)
map.serum$Collection.date <- as.Date(map.serum$Collection.date, format = "%m/%d/%y")

tmao <- map.serum[ !is.na(map.serum$tmao) , ]
table(tmao$Family.ID)

tmao$tmao.ln <- log(tmao$tmao)

# only pair with one sample
tmao$Family.ID[tmao$sample.id %in% c("FD082", "FD083")] <- 360


#setEPS()       # Set postscript arguments
#postscript(paste0("figure_2_panel_D_", Sys.Date(), ".eps"), width = 4, height = 3)

t.res <- t.test(tmao$tmao.ln ~ tmao$Disease.state, paired= T)

paired.violin.beta(map = tmao, var = tmao$tmao.ln, plot.each = F)
mtext(side = 2,at =  0, line = 2, "Natural log uM", font = 4)
tres2title("TMAO", t.res)

#dev.off()

source_data_2d <- cbind(tmao$sample.id,
                        tmao$Disease.state,
                        tmao$tmao.ln)

colnames(source_data_2d) <- c("sample.id",
                              "Disease.state",
                              "natural log tmao")

source_data_2d <- cbind("", "", source_data_2d)

source_data_2d[1,2] <- "Figure 2d"

write.csv(source_data_2d,"source_data/source_data_2d.csv", row.names = F)
t.res

t.res <- capture.output(t.res)
writeLines(t.res, "Statistical_summaries/Fig_2d_tests.txt")
