# Supplementary material for: Gut microbiome dysbiosis drives metabolic dysfunction in Familial dysautonomia
Source: Nat Commun. 2023 Jan 13;14:218. doi: 10.1038/s41467-023-35787-8 (PMC9839693; doi:10.1038/s41467-023-35787-8)
Supplement: Supplementary file 5 — Source Data File [file 41467_2023_35787_MOESM5_ESM.zip › Dysautonomia-main/R/mice_functions.22.12.01.R]

# functions used for Famial Dysauto
# Nick Pinkham

library(vegan)
library(labdsv)
library(vioplot) # 0.3.7
library(cluster) # 2.1.3
library(gplots)
library(RColorBrewer)
library(dendextend)
library(dplyr)

dir.create("Statistical_summaries", showWarnings = F)

agu <- readLines("MetaboAnalystR-master/R/All_generic_utils.R")[1:68]
writeLines(agu, "MetaboAnalystR-master/R/All_generic_utils_fixed.R")

rs <-list.files("MetaboAnalystR-master/R", pattern = ".R", full.names = T)

rs <- rs[rs != "MetaboAnalystR-master/R/All_generic_utils.R" ]

for(i in rs){
  # Load MetaboAnalystR functions
  source(i)
}

######################### FUNCTIONS ##############################3

#' Plots PCoA of metabolite  euclidean dissimilarity and colors points  by group
#'
#'
#' @param infile map and metabolite matrix
#' @return PERMANOVA result
plot.meta <- function(meta.pick, map.pick, return.points = F){

  set.seed(42)
  res <- vegan::adonis(dist(meta.pick) ~ map.pick$discription, permutations = 9999)
  print(res)
  res <- res$aov.tab

  ord <- pco(dist(meta.pick))

  plot(ord$points,
       pch = 21,
       col = 8,
       cex = 2,
       bg = map.pick$col,
       ylim = c(min(ord$points[,2]) * 1.1 - .65, max(ord$points[,2]) * 1.1),
       xlab = paste0("PCO 1\n(",
                     round(ord$eig[1] / sum(ord$eig) * 100, 2),
                     "%)"),
       ylab = paste0("PCO 2 (",
                     round(ord$eig[2] / sum(ord$eig) * 100, 2),
                     "%)"))
  vegan::ordispider(ord, map.pick$discription, col = 8)

  legend("bottomright",
         fill = unique(map.pick$col),
         legend = unique(map.pick$discription))

  res1 <- c( round(res$`Pr(>F)`[1], 4),
             round(res$F[1], 3),
             nrow(map.pick))
  names(res1) <- c("p.val", "f.stat", "n")

  title(paste("PERMANOVA\np val =", res1[1],
              "\nf stat =", res1[2],
              "\nn=", res1[3]))
  if(return.points){

    return(ord$points)

  }else{

    return(res1)
  }
}


get.close <- function(map, day = 100){

  map <- map[ !is.na(map$Age.Days) , ]
  mice <- unique(map$Mouse.ID)

  sample.pick <- NULL
  for(i in 1: length(mice)){

    map.i <- map[map$Mouse.ID == mice[i] , ]
    a <- abs(map.i$Age.Days - day)

    sample.pick[i] <- map.i$ID.Gen.Tmt.Age[a == min(a)]
  }

  sample.pick <- sample.pick[!is.na( sample.pick)]

  map.pick <- map[map$ID.Gen.Tmt.Age %in% sample.pick , ]
  map.pick <- map.pick[map.pick$Age.Bin == day , ]
  return(map.pick)
}

#' Gets the sample closest to a day, within a day range - bin size
#'
#' map file where if a subject was resampled only the samples closest to the day
#'is selected for each subject AND must be within the day range/bin size
#'
#' @param infile map and day
#' @return map file
get.close2 <- function(map, day = 113, bin.size = 50){

  map <- map[ !is.na(map$Age.Days) , ]
  mice <- unique(map$Mouse.ID)

  sample.pick <- NULL
  for(i in 1: length(mice)){

    map.i <- map[map$Mouse.ID == mice[i] , ]
    a <- abs(map.i$Age.Days - day)

    sample.pick[i] <- map.i$ID.Gen.Tmt.Age[a == min(a)]
  }

  sample.pick <- sample.pick[!is.na( sample.pick)]

  map.pick <- map[map$ID.Gen.Tmt.Age %in% sample.pick , ]
  map.pick <- map.pick[abs(map.pick$Age.Days - day) < bin.size , ]

  #map.pick <- map.pick[map.pick$Age.Bin == day , ]
  return(map.pick)
}

#' Normalizes mouse metabolite matrix with Metaboanalyst
#'
#'
#' @param infile samples included and metabolite matrix
#' @return normalized matrix of samples in samples.pick vector
norm <- function(samples.pick, metabolites){

  dir.create("processing")
  meta.pick <- metabolites[row.names(metabolites) %in% samples.pick , ]

  write.csv(meta.pick, "processing/meta_pick.csv" )

  Metabo_Obj <- InitDataObjects("conc", "stat", FALSE)
  Metabo_Obj <- Read.TextData(Metabo_Obj, "processing/meta_pick.csv")

  #Perform data processing
  Metabo_Obj <- SanityCheckData(Metabo_Obj)
  Metabo_Obj <- ReplaceMin(Metabo_Obj);
  Metabo_Obj <- PreparePrenormData(Metabo_Obj)
  Metabo_Obj <- Normalization(Metabo_Obj, "SumNorm", "LogNorm", "AutoNorm", ref= NULL, ratio = FALSE, ratioNum = 20)
  #Metabo_Obj <- PlotNormSummary(Metabo_Obj, "norm_O_", "png",72, width = NA)
  #Metabo_Obj <- PlotSampleNormSummary(Metabo_Obj, "snorm_O_", "png",72, width = NA)
  Metabo_Obj <- SaveTransformedData(Metabo_Obj)

  meta.normalized <- read.csv("data_normalized.csv", row.names = 1, header = T)
  unlink("processing", recursive = TRUE) # will delete directory


  file.remove("data_original.csv")
  file.remove("data_normalized.csv")
  file.remove("data_processed.csv")
  sapply(list.files(pattern = ".qs"), file.remove)

  meta.normalized <- as.data.frame(t(meta.normalized ))

  Label <- meta.normalized$Label
  ids <- row.names(meta.normalized)

  meta.normalized$Label <- NULL

  meta.normalized <- as.data.frame(apply(meta.normalized, 2, as.numeric))
  row.names(meta.normalized) <- ids
  meta.normalized <- cbind(Label, meta.normalized)


  return(meta.normalized)
}


remove_rare <- function( table , cutoff_pro ) {

  table <- t(table)# transpose to keep "tidy" ; easier that rewriting function...
  row2keep <- c()
  cutoff <- ceiling( cutoff_pro * ncol(table) )
  for ( i in 1:nrow(table) ) {
    row_nonzero <- length( which( table[ i , ]  > 0 ) )
    if ( row_nonzero > cutoff ) {
      row2keep <- c( row2keep , i)
    }
  }
  res <- t(table [ row2keep , , drop=F ])
  res <- as.data.frame(res)

  return(res )
}

pheno.score <- function(map, days ){

  map.pick <- map[!is.na( map$Phenotype.score) & map$Age.Bin == days, ]

  map.pick <- get.close(map.pick, days)

  res <- t.test(map.pick$Phenotype.score ~ map.pick$Treatment.type)

  map.pick$col <- as.factor(map.pick$col)
  vioplot(map.pick$Phenotype.score ~ map.pick$discription,
          main = paste("t test p value =", round(res$p.value, 5),
                       "\n diff between means", round(diff(res$estimate), 5),
                       "\n ~",days, " days"),
          ylab = "Phenotype Score", xlab = "",
          col = as.character(unique(map.pick$col)),
          ylim = c(0,10))
}

pairwiseRF <- function(mat, map, dis_1 = "T 0", dis_2 = "B 7",
                       num_of_col = 50, Accuray.cutoff = 0,
                       Factor = 1, plot = T){
  # report mats that are different between two treatments based on RF analysis
  set.seed(42)
  mat.pick <- mat[map$discription %in% c(dis_1, dis_2 ), ]
  map.pick <- map[map$discription %in% c(dis_1, dis_2 ), ]

  mat.pick$Group <- NULL

  mat.pick.rare_removed <- remove_rare(table = mat.pick, cutoff_pro = 0.2)

  spliter <- as.factor(as.character(map.pick$discription))

  fit <- randomForest::randomForest(x = mat.pick.rare_removed,
                                    y = spliter,
                                    importance=TRUE,
                                    proximities=TRUE,
                                    ntree = 5001)
  RF.sig <- rfUtilities::rf.significance(x = fit,
                                         xdata = mat.pick.rare_removed,
                                         nperm = 101,
                                         ntree = 501)
  print(fit)
  print(RF.sig)

  if(RF.sig$pValue < 0.05){

    fit_imp <- as.data.frame( fit$importance )
    fit_imp$features <- rownames(fit_imp )
    fit_imp_sorted <- arrange( fit_imp  , desc(fit_imp$MeanDecreaseGini)  )
    colors <- vector(length = ncol(mat.pick.rare_removed))

    for(j in 1:ncol(mat.pick.rare_removed)){
      i <- fit_imp_sorted$features[j]
      t1.mean <- mean(mat.pick[map.pick$discription == dis_1, which(colnames(mat.pick) == i)])
      t2.mean <- mean(mat.pick[map.pick$discription == dis_2, which(colnames(mat.pick) == i)])
      if( t1.mean >  t2.mean){
        colors[j] <- "cadetblue3"
      }else{
        colors[j] <- "orange3"
      }
    }

    if(plot){
      barplot(fit_imp_sorted$MeanDecreaseGini[1:num_of_col],
              names.arg = fit_imp_sorted[1:num_of_col,"features"],
              ylab= "Mean Decrease in Accuracy (Variable Importance)",
              las = 2,
              col = colors,
              main= paste(dis_1,"or", dis_2, "Classification RF"))

      legend("topright",
             legend = paste("elivated in", c(dis_1, dis_2)),
             fill = c("cadetblue3", "orange3"))

    }
    res <- fit_imp_sorted$MeanDecreaseGini
    names(res) <- fit_imp_sorted$features

    if(plot){
      abline(h = median(res) + sd(res) * Factor,
             col = 2, lty = 2)
      text(50, median(res) + sd(res) * Factor + .01, paste(" median Feature impotance +", Factor, "sd"),
           col = 2, font = 2)
    }
    res.pick <- res[res > median(res) + (sd(res) * Factor)]
    colors.pick <- colors[res > median(res) + (sd(res) * Factor)]

    mat.bloom <- res.pick[colors.pick == "orange3"]
    mat.bust <- res.pick[colors.pick == "cadetblue3"]

    Result <- list(  mat.bust, mat.bloom)
    names(Result) <- c(dis_1, dis_2)

    return(Result)
  }else{
    return("VARIABLE p val > 0.05")
  }
}


plot.meta <- function(meta.pick, map.pick, return.points = F){

  set.seed(42)
  res <- adonis(dist(meta.pick) ~ map.pick$discription, permutations = 9999)
  print(res)
  res <- res$aov.tab

  ord <- pco(dist(meta.pick))

  plot(ord$points,
       pch = 21,
       col = 8,
       cex = 2,
       bg = map.pick$col,
       ylim = c(min(ord$points[,2]) * 1.1 - .65, max(ord$points[,2]) * 1.1),
       xlab = paste0("PCO 1\n(",
                     round(ord$eig[1] / sum(ord$eig) * 100, 2),
                     "%)"),
       ylab = paste0("PCO 2 (",
                     round(ord$eig[2] / sum(ord$eig) * 100, 2),
                     "%)"))
  ordispider(ord, map.pick$discription, col = 8)

  legend("bottom",
         fill = unique(map.pick$col),
         legend = unique(map.pick$discription))

  res1 <- c( round(res$`Pr(>F)`[1], 4),
             round(res$F.Model[1], 3),
             round(res$R2[1], 3),
             res$Df[1],
             nrow(map.pick))

  names(res1) <- c("p.val", "f.stat","R2","df", "n")

  title(paste("PERMANOVA\np val =", res1[1],
              "\nf stat =", res1[2],
              "\nR2=", res1[3],
              "\ndf=", res1[4],
              "\nn=", res1[5]))
  if(return.points){

    return(ord$points)

  }else{

    return(res)
  }
}

group.nmds <- function(otu, predictor, groups, col){
  # predictor is a vector of the catagorical predicting variable
  # groups are the paticular catagories you want to explore
  # col is a vertor coresponding to the groups in the predictor

  all.groups <-  unique(predictor)
  others <- all.groups [!all.groups %in% groups]
  others <- paste(  others , collapse = "\nand ")

  nmds <- metaMDS(otu, k = 2, distance = "bray")
  plot(nmds$points, pch = 19, col = 8, cex  = 2,
       xlim = c(min(nmds$points) * 1.1, max(nmds$points) * 1.5))


  nmds.pick <- nmds$points[predictor %in% groups , ]
  col <- col[ predictor %in% groups]
  predictor <- predictor[ predictor %in% groups]

  ordispider(nmds.pick,
             predictor,
             col = unique(col)[order(unique(predictor))],
             label = F, lwd = 2)

  points(nmds.pick, pch = 21, bg = col, cex = 2)


  legend("topright", fill = c(unique(col), 8),
         legend = c(unique(predictor), others))


}

group.nmds2 <- function(otu, predictor, groups, col){
  # predictor is a vector of the catagorical predicting variable
  # groups are the paticular catagories you want to explore
  # col is a vertor coresponding to the groups in the predictor

  otu <- otu[predictor %in% groups , ]
  col <- col[ predictor %in% groups]
  predictor <- predictor[ predictor %in% groups]


  nmds <- metaMDS(otu, k = 2, distance = "bray")
  plot(nmds$points, pch = 19, col = col, cex  = 2)
  ordispider(nmds$points,   predictor,
             col = unique(col)[order(unique(predictor))],
             label = F, lwd = 2)
  legend("topright", fill = unique(col),
         legend = unique(predictor))
}

paired.map <- function(map, pats){

  pat.id <- rel.id <- NULL

  for(i in 1: length(pats)){

    fam <- map$Family.ID[map$DonorID == pats[i]]
    fam.i <- map[map$Family.ID == fam[1] , ]

    pat.i <- map[map$DonorID == pats[i] , ]
    pat.i <- pat.i[ sample(x = 1 : nrow(pat.i), size = 1) , ]
    pat.id[i] <-   pat.i$sample.id

    rel.i <- fam.i[fam.i$Disease.state == "Relative" , ]
    rel.i <- rel.i[abs(pat.i$Collection.date - rel.i$Collection.date) < 90 , ]


    if(nrow(rel.i) > 0){

      rel.id[i] <- rel.i$sample.id[sample(x = 1 : nrow(rel.i), size = 1)]
    }else{
      rel.id[i] <- NA
    }
  }

  map.pat <- map[match(pat.id, map$sample.id) , ]
  map.rel <- map[match(rel.id, map$sample.id) , ]

  map.pick <- rbind(map.pat, map.rel)

  return(  map.pick)

}

pair.meta <- function(map.meta, meta, comps, plot = T, simple.return = F){

  #  par(mfrow=c(3,1))

  res <- NULL
  tp <- sort(unique(map.meta$Age.Bin))

  for(i in 1 : length(tp)){


    ################ get the samples we are working with ###################
    samples.pick <- map.meta$ID.Gen.Tmt.Age[map.meta$Age.Bin == tp[i]
                                            & map.meta$discription
                                            %in% comps]

    meta.pick <- norm(samples.pick, meta)
    meta.pick$Label <- NULL

    print("metabolites were normalized")

    map.pick <- map.meta[map.meta$ID.Gen.Tmt.Age %in% samples.pick , ]
    map.pick <- map.pick[ match(row.names(meta.pick),
                                map.pick$ID.Gen.Tmt.Age) , ]


    ###### PERMANOVA ######
    par(mar=c(5.1, 4.1, 7.1, 2.1))

    res1 <- adonis(dist(meta.pick) ~ map.pick$discription, permutations = 9999)

    res1<- c(tp[i],
             round(res1 $ aov.tab$`Pr(>F)`[1], 5),
             round(res1 $ aov.tab$F[1], 5),
             round(res1 $ aov.tab$R2[1] , 5),
             round(res1 $ aov.tab$Df[1] , 5),
             nrow(map.pick))

    names(res1) <- c("day", "p.val", "f.stat","R2", "df", "n")


    if(plot){

      ord <- pco(dist(meta.pick))

      plot(ord$points,
           pch = 21,
           bg = map.pick$col,
           cex = 2,
           ylim = c(min(ord$points[,2]) * 1.35, max(ord$points) * 1.1),
           xlab = paste0("PCO 1\n(",
                         round(ord$eig[1] / sum(ord$eig) * 100, 2),
                         "%)"),
           ylab = paste0("PCO 2 (",
                         round(ord$eig[2] / sum(ord$eig) * 100, 2),
                         "%)"))
      ordispider(ord, map.pick$discription, col = unique(map.pick$col))

      legend("bottom",
             fill = unique(map.pick$col),
             legend = unique(map.pick$discription))

      title(paste("PERMANOVA\np val =", res1[2],
                  "\nf stat =", res1[3],
                  ", R2 =", res1[4],
                  "\ndf =", res1[5],
                  ", n=", res1[6]))

      legend("top", legend = paste("DPW", tp[i] - 21),  bty="n" )
    }

    group.1 <- comps[1]
    group.2 <- comps[2]

    g1n <- length(map.pick$discription[map.pick$discription ==  comps[1]])
    g2n <- length(map.pick$discription[map.pick$discription ==  comps[2]])

    g1f <- length(map.pick$Sex[map.pick$discription ==  comps[1] & map.pick$Sex == "Female"])
    g1m <- length(map.pick$Sex[map.pick$discription ==  comps[1] & map.pick$Sex == "Male"])

    g2f <- length(map.pick$Sex[map.pick$discription ==  comps[2] & map.pick$Sex == "Female"])
    g2m <- length(map.pick$Sex[map.pick$discription ==  comps[2] & map.pick$Sex == "Male"])

    res1 <- c(group.1, group.2,
              res1,
              g1n,   g2n,
              g1f, g1m, g2f, g2m)

    names(res1)[c(1:2, 9:14)] <- c("group.1",
                                   "group.2",
                                   "n group 1",
                                   "n group 2",
                                   "n group 1 Female",
                                   "n group 1 Male",
                                   "n group 2 Female",
                                   "n group 2 Male")


    res <- rbind(res, res1)
  }

  return(res)
}


comps <- c("Control_Cohoused", "Mutant_Cohoused")

pair.otu2 <- function(map.otu, otu, comps){

  tp <- sort(unique(map.otu$Age.Bin))
  res <- NULL

  group.1 <- comps[1]
  group.2 <- comps[2]

  for(i in 1 : length(tp)){


    ################ get the samples we are working with ###################
    map.pick <- map.otu[map.otu$Age.Bin == tp[i] , ]
    #    & map.otu$discription %in% comps , ]
    otu.pick <- otu[map.otu$Age.Bin == tp[i] , ]
    #   & map.otu$discription %in% comps , ]

    map.pick <- get.close2(map = map.pick, day = tp[i], 45)
    otu.pick <- otu[ match(map.pick$ID.Gen.Tmt.Age, row.names(otu)), ]

    group.nmds(otu.pick, predictor =  map.pick$discription,
               groups = comps,
               col = map.pick$col)

    map.pick2 <- map.pick[map.pick$discription %in% comps  , ]
    otu.pick2 <- otu.pick[map.pick$discription %in% comps  , ]

    set.seed(42)
    res.i <- adonis(vegdist(otu.pick2, method = "bray") ~  map.pick2$discription, permutations = 9999)

    res.i <- c(tp[i],
               round(res.i $ aov.tab$`Pr(>F)`[1], 4),
               round(res.i $ aov.tab$F[1], 4),
               round(res.i $ aov.tab$R2[1] , 4),
               round(res.i $ aov.tab$Df[1] , 4),
               nrow(map.pick2))

    names(res.i) <- c("AGE", "p.val", "f.stat", "R2", "df", "n")

    title(paste(names(res.i), "=", res.i))

    g1n <- length(map.pick2$discription[map.pick2$discription ==  comps[1]])
    g2n <- length(map.pick2$discription[map.pick2$discription ==  comps[2]])

    g1f <- length(map.pick2$Sex[map.pick2$discription ==  comps[1] & map.pick2$Sex == "Female"])
    g1m <- length(map.pick2$Sex[map.pick2$discription ==  comps[1] & map.pick2$Sex == "Male"])

    g2f <- length(map.pick2$Sex[map.pick2$discription ==  comps[2] & map.pick2$Sex == "Female"])
    g2m <- length(map.pick2$Sex[map.pick2$discription ==  comps[2] & map.pick2$Sex == "Male"])

    res.i <- c(group.1, group.2,
               res.i,
               g1n,   g2n,
               g1f, g1m, g2f, g2m)

    names(res.i)[9:14] <- c("n group 1",
                            "n group 2",
                            "n group 1 Female",
                            "n group 1 Male",
                            "n group 2 Female",
                            "n group 2 Male")


    res <- rbind(res, res.i)

  }

  return(res)
}

test.time.otu <- function(group){

  map.pick <- map.otu[map.otu$discription == group, ]
  map.pick <- map.pick[order(map.pick$Age.Bin) , ]
  map.pick$ID.Gen.Tmt.Age
  row.names(otu)
  pick1 <- get.close(map.pick, 100)$ID.Gen.Tmt.Age
  pick2 <- get.close(map.pick, 200)$ID.Gen.Tmt.Age
  pick3 <- get.close(map.pick, 300)$ID.Gen.Tmt.Age

  map.pick2 <- map.otu[map.otu$ID.Gen.Tmt.Age %in% c(pick1, pick3) , ]
  otu.pick2 <- otu[match(map.pick2$ID.Gen.Tmt.Age, rownames(otu)) , ]

  map.pick3 <- map.otu[map.otu$ID.Gen.Tmt.Age %in% c(pick1,
                                                     pick2,
                                                     pick3) , ]
  otu.pick3 <- otu[match(map.pick3$ID.Gen.Tmt.Age, rownames(otu)) , ]

  res <- adonis(vegdist(otu.pick2) ~ map.pick2$Age.Bin)

  print(res)


  col.order <-
    unique(map.pick3$Age.Col)[order(unique(as.character(map.pick3$Age.Bin)))]

  t.res <- t.test(  map.pick2$invsimp ~ map.pick2$Age.Bin)

  nmds <- metaMDS(otu.pick3, k = 2, distance = "bray")

  plot(nmds$points, pch = 19,
       col = map.pick3$Age.Col,
       cex  = 2)

  #  text(nmds$points[,1], nmds$points[,2], map.pick3$Age.Days, pos = 2)

  ordispider(nmds,
             map.pick3$Age.Bin,
             label = F,
             col = col.order)

  res <- c( round(res$aov.tab$`Pr(>F)`[1], 4),
            round(res$aov.tab$F[1], 3),
            nrow(map.pick2))
  names(res) <- c("p.val", "f.stat", "n")

  title(paste(group, "first age bin to last \nPERMANOVA p val =", res[1],
              "f stat =", res[2],
              "n=", res[3]))

  leg.col <- aggregate(map.pick3$Age.Col, list(map.pick3$Age.Bin), unique)

  legend("bottomleft",
         fill =   leg.col$x,
         legend =   leg.col$Group.1)

  boxplot(  map.pick3$invsimp ~ map.pick3$Age.Bin, col = col.order,
            ylab = "Inverse Simpson Index",
            xlab = "Age group",
            main = paste("p value = ", round(t.res$p.value, 4),
                         "\neffect size = ", round(diff(t.res$estimate), 4)))
}

test.time.meta <- function(group){

  map.pick <- map.meta[map.meta$discription == group, ]
  pick1 <- get.close(map.pick, 100)$ID.Gen.Tmt.Age
  pick2 <- get.close(map.pick, 200)$ID.Gen.Tmt.Age
  pick3 <- get.close(map.pick, 300)$ID.Gen.Tmt.Age

  map.pick2 <- map.meta[map.meta$ID.Gen.Tmt.Age %in% c(pick1, pick3) , ]

  meta$Group <- paste0(meta$Group, map.meta$Age.Bin)

  meta.pick <- norm(samples.pick = map.pick2$ID.Gen.Tmt.Age, metabolites = meta)

  meta.pick$Label <- NULL
  res <- adonis(dist(meta.pick) ~ map.pick2$Age.Bin)

  print(res)

  ord <- pco(dist(meta.pick))

  col.order <-
    unique(map.pick2$Age.Col)[order(unique(as.character(map.pick2$Age.Bin)))]

  plot(ord$points,
       pch = 21,
       bg = map.pick2$Age.Col,
       cex = 2,
       ylim = c(min(ord$points[,2]) * 1.35, max(ord$points) * 1.1),
       xlab = paste0("PCO 1\n(",
                     round(ord$eig[1] / sum(ord$eig) * 100, 2),
                     "%)"),
       ylab = paste0("PCO 2 (",
                     round(ord$eig[2] / sum(ord$eig) * 100, 2),
                     "%)"))

  ordispider(ord$points,
             map.pick2$Age.Bin,
             col =   col.order)

  legend("bottom",
         fill =   col.order,
         legend = unique(map.pick2$Age.Bin))

  res <- c( round(res$aov.tab$`Pr(>F)`[1], 4),
            round(res$aov.tab$F[1], 3),
            nrow(map.pick2))
  names(res) <- c("p.val", "f.stat", "n")

  title(paste(group, "First to Last age bin\nPERMANOVA p val =", res[1],
              "f stat =", res[2],
              "n=", res[3]))
}

group.nmds2 <- function(otu, predictor, groups, col){
  # predictor is a vector of the catagorical predicting variable
  # groups are the paticular catagories you want to explore
  # col is a vertor coresponding to the groups in the predictor

  all.groups <-  unique(predictor)
  others <- all.groups [!all.groups %in% groups]
  others <- paste(  others , collapse = "\nand ")

  nmds <- metaMDS(otu, k = 2, distance = "bray")
  plot(nmds$points, pch = 19, col = 8, cex  = 2,
       xlim = c(min(nmds$points) * 1.1, max(nmds$points) * 1.5))


  nmds.pick <- nmds$points[predictor %in% groups , ]
  col <- col[ predictor %in% groups]
  predictor <- predictor[ predictor %in% groups]

  col.map <- aggregate(map.pick$col,
                       by = list(map.pick$discription),
                       FUN = "unique")

  ordispider(nmds.pick,
             predictor,
             col = col.map$x,
             #col = unique(col)[order(unique(predictor))],
             label = F, lwd = 2)

  points(nmds.pick, pch = 21, bg = col, cex = 2)


  legend("topright", fill = c(col.map$x, 8),
         legend = c(col.map$Group.1, others))
}

group.medion <- function(otu, map, group, day){

  map.p <- get.close(map = map.otu[map$discription == group , ], day)
  otu.p <- otu[ match(map.p$ID.Gen.Tmt.Age, row.names(otu)), ]
  med <- apply(otu.p, 2, median)

  return(med)
}

beta.dis <- function(otu, map){

  beta <- betadisper(vegdist(otu), map$Disease.Bin)

  set.seed(999)

  res1 <- adonis(otu ~ map$Disease.Bin)

  res1 <- res1$aov.tab

  res1 <- c( round(res1$`Pr(>F)`[1], 4),
             round(res1$F[1], 3),
             nrow(map))
  names(res1) <- c("p.val", "f.stat", "n")

  plot(beta,
       main = paste("\nPERMANOVA\np val =", res1[1],
                    "\nf stat =", res1[2],
                    "\nn=", res1[3],
                    "\nDAY", unique(map$Age.Bin)))

  text(beta$vectors[,1:2], labels = map$Phenotype.score, pos = 2)


  boxplot(beta$distances ~ map$Disease.Bin)
  t.res <- t.test(beta$distances ~ map$Disease.Bin)
  title(paste("T test p value =", round(t.res$p.value, 3)))

  plot(map$Phenotype.score, beta$distances,
       xlab = "Phenotype score",
       ylab = "BC to distances centroid",
       pch = 21, bg = 8)
  abline(lm( beta$distances ~ map$Phenotype.score), lty = 2, col = 2)
  c.res <- cor.test(map$Phenotype.score, beta$distances)

  title(paste("Pearson's correlation\np val =", round(c.res$p.value, 3),
              "\ncor =", round(c.res$estimate, 3)))

  return(c.res)
}

d2med <- function(otu, map, mediod) {

  otu.comp <- rbind(mediod, otu)
  dist <- as.matrix(vegdist(otu.comp))
  dist2control <- dist[ -1, 1]
  plot(map$Phenotype.score, dist2control,
       xlab = "Phenotype score",
       ylab = "BC to distances centroid",
       pch = 21, bg = 8)
  abline(lm( dist2control ~ map$Phenotype.score), lty = 2, col = 2)

  res <- cor.test(map$Phenotype.score, dist2control)

  title(paste("p val =", res$p.value,
              "\ncor =", res$estimate))
}

pair.meta3 <- function(map.meta, meta, comps){

  l.1 <- NULL
  l.2 <- NULL

  l.1[[1]] <- list()
  l.2[[1]] <- list()

  tp <- sort(unique(map.meta$Age.Bin))

  for(i in 1 : length(tp)){


    ################ get the samples we are working with ###################
    samples.pick <- map.meta$ID.Gen.Tmt.Age[map.meta$Age.Bin == tp[i]
                                            & map.meta$discription
                                            %in% comps]

    meta.pick <- norm(samples.pick, meta)
    meta.pick$Label <- NULL

    aa <- colnames(meta.pick)
    bb <- substr(aa, 1, 1)
    cc <- substr(aa, 2, 2)
    bb[bb == "X" & grepl("[0-9]", cc)] <- ""
    dd <- paste0(bb, substr(aa, 2, 90))
    ee <- gsub("[.]", "-", dd)
    ee <- gsub("--", "-", ee)
    ee <- gsub("-acid", " acid", ee)
    colnames(meta.pick) <- ee

    print("metabolites were normalized")

    map.pick <- map.meta[map.meta$ID.Gen.Tmt.Age %in% samples.pick , ]
    map.pick <- map.pick[ match(row.names(meta.pick),
                                map.pick$ID.Gen.Tmt.Age) , ]


    ###### PERMANOVA ######
    par(mar=c(5.1, 4.1, 7.1, 2.1))

    set.seed(42)
    res1 <- adonis(dist(meta.pick) ~ map.pick$discription, permutations = 9999)

    res1 <- res1$aov.tab

    res1<- c(tp[i],
             round(res1 $ `Pr(>F)`[1], 5),
             round(res1 $ F[1], 5),
             round(res1 $ R2[1] , 5),
             round(res1 $ Df[1] , 5),
             nrow(map.pick))

    names(res1) <- c("day", "p.val", "f.stat","R2", "df", "n")

    ord <- pco(dist(meta.pick))

    plot(ord$points,
         pch = 21,
         bg = map.pick$col,
         cex = 2,
         ylim = c(min(ord$points[,2]) * 1.35, max(ord$points) * 1.1),
         xlab = paste0("PCO 1\n(",
                       round(ord$eig[1] / sum(ord$eig) * 100, 2),
                       "%)"),
         ylab = paste0("PCO 2 (",
                       round(ord$eig[2] / sum(ord$eig) * 100, 2),
                       "%)"))
    ordispider(ord, map.pick$discription, col = unique(map.pick$col))

    if(i == 1){
      leg <- aggregate(map.pick$col, list(map.pick$discription), unique)
      legend("bottom",
             fill = leg$x,
             legend = leg$Group.1)
    }


    title(paste("PERMANOVA\np val =", res1[2],
                "\nf stat =", res1[3],
                ", R2 =", res1[4],
                "\ndf =", res1[5],
                ", n=", res1[6]))

    legend("top", legend = paste("day", tp[i]),  bty="n" )

    ##### RF #####

    rf.res <- pairwiseRF(mat = meta.pick,
                         map = map.pick,
                         dis_1 = unique(map.pick$discription)[1],
                         dis_2 = unique(map.pick$discription)[2],
                         plot = F)

    print(rf.res)

    if(   rf.res[1] != "VARIABLE p val > 0.05" & res1[2] < 0.05){

      print("RUNNING RANDOM FOREST")

      aa <- match(names(rf.res[[1]]), colnames(meta.pick))
      bb <- match(names(rf.res[[2]]), colnames(meta.pick))

      meta.dif <- c(aa, bb)

      m1 <- meta.pick[map.pick$discription == comps[1],
                      meta.dif]

      m2 <- meta.pick[map.pick$discription == comps[2],
                      meta.dif]

      a <- 0 : (length(m1) -1) * 4

      par(mar=c(4.1, 12.1, 6.1, 4.1))

      boxplot(m1, las = 2, horizontal = TRUE, at = a,
              xlim = c(-.5, max(a)+2),
              col = map.pick$col[map.pick$discription == comps[1]])
      boxplot(m2, las = 2, horizontal = TRUE, yaxt="none",
              at = a + 1, add= T, names = rep("", length(a)),
              col = map.pick$col[map.pick$discription == comps[2]])

      abline(h = length(aa) * 4 - 1.5, lty = 1, col = 3, lwd = 2)

      l.1[[i]] <- names(rf.res[[1]])
      l.2[[i]] <- names(rf.res[[2]])

      meta.pick2 <- meta.pick[,-c(aa, bb)]
      meta.pick2 <- cbind(map.pick$discription, meta.pick2)

      meta.pick2 <- norm(map.pick$ID.Gen.Tmt.Age, meta.pick2)
      meta.pick2$Label <- NULL

      res2 <- adonis(dist(meta.pick2) ~ map.pick$discription, permutations = 9999)
      res2 <- res2$aov.tab
      res2 <- c( round(res2$`Pr(>F)`[1], 4),
                 round(res2$F[1], 3),
                 round(res2 $ R2[1] , 5),
                 nrow(map.pick))
      names(res2) <- c("p.val", "f.stat", "R2", "n")

      if(res2[1] < .1){
        title(paste("Metabolites identified as significant by RF",
                    "\nPERMANOVA after metabolites removed\np val =", res2[1],
                    ", f stat reduction =", res1[3] - res2[2],
                    "\nR2 reduction =", res1[4] - res2[3]))
      }else{
        title(paste("Metabolites identified as significant by RF",
                    "\nPERMANOVA after metabolites removed\np val =", res2[1]))
      }

    }else{
      plot.new()
      text(.5,.5, "Random Forrest\np val > 0.05")
    }
  }

  res <- list(l.1, l.2)
  names(res) <- c(comps[1], comps[2])

  return(res)

}

venn2otu <- function(otu, map,
                     group1 = "mouse gut metagenome",
                     group2 = "human gut metagenome",
                     min.counts = 0,
                     min.sites = 5,
                     out.file="ExampleVenn.EPS",
                     export = F){

  if(!"split" %in% colnames(map)){
    message('need col named "split"')
  }

  if(!all(row.names(map) == row.names(otu))){
    return('CHECK that samples match')
  }

  otu.g1 <- otu[map$split == group1, ]
  otu.g2 <- otu[map$split == group2, ]

  aa <- min(c(nrow(otu.g1),
              nrow(otu.g2)))

  #set.seed(42)
  otu.g1 <- otu.g1[sample(1:nrow(otu.g1), aa),]
  otu.g2 <- otu.g2[sample(1:nrow(otu.g2), aa),]

  g1 <- colSums(otu.g1)
  g2 <- colSums(otu.g2)

  g1.pa <- colSums(otu.g1 > min.counts)
  g2.pa <- colSums(otu.g2 > min.counts)

  unique2g1 <- g1.pa > min.sites & g2.pa < min.sites
  unique2g2 <- g2.pa > min.sites & g1.pa < min.sites

  shared <- g1.pa >= min.sites & g2.pa >= min.sites

  sum(otu[ , shared])
  sum(otu[ , unique2g1])
  sum(otu[ , unique2g2])

  if(export){

    setEPS()
    postscript(file = out.file, fonts = "serif")
    #grid::grid.newpage()
    try(venn.plot <- VennDiagram::draw.pairwise.venn(area1=length(unique2g1[unique2g1]),
                                                     area2=length(unique2g2[unique2g2]),
                                                     cross.area=length(shared[ shared]),
                                                     category=c(group1, group2),
                                                     fill=c("Red","Yellow")))

    try(grid::grid.draw(venn.plot))

    dev.off()

  }else{

    grid::grid.newpage()

    venn.plot <- VennDiagram::draw.pairwise.venn(area1=length(unique2g1[unique2g1]),
                                                 area2=length(unique2g2[unique2g2]),
                                                 cross.area=length(shared[ shared]),
                                                 category=c(group1, group2),
                                                 fill=c("Red","Yellow"))

    grid::grid.draw(venn.plot)
  }

  g1.proportion <- sum(otu.g1[ , shared]) /sum(otu.g1)
  g2.proportion <- sum(otu.g2[ , shared]) /sum(otu.g2)

  res <- c(g1.proportion, g2.proportion)
  names(res) <- c(group1, group2)
  print(res)


  # res <- list(tax[unique2g1,], tax[shared,],tax[unique2g2,])

  # names(res) <- c(group1,"shared", group2)

  return(res)
}

###
