# Supplementary material for: Gut microbiome dysbiosis drives metabolic dysfunction in Familial dysautonomia
Source: Nat Commun. 2023 Jan 13;14:218. doi: 10.1038/s41467-023-35787-8 (PMC9839693; doi:10.1038/s41467-023-35787-8)
Supplement: Supplementary file 5 — Source Data File [file 41467_2023_35787_MOESM5_ESM.zip › Dysautonomia-main/README.md]

### Citation 
 Pinkham, N. V. & Walk, S. T. Gut microbiome dysbiosis drives metabolic dysfunction in Familial dysautonomia v. 1.0 https://github.com/nvpinkham/Dysautonomia, http://dx.doi.org/10.5281/zenodo.7384390 (2022).

# Dysautonomia
The content of this GitHub entry was used in the manuscript, 
"Gut microbiome dysbiosis drives metabolic dysfunction in Familial dysautonomia"\

1) The "R" folder contains the custom scripts for analyzing human and mouse experiments

2) The "man" folder contains function documentation 

3) The "data" folder contains metadata along with normalized metabolite abundances and 16S rRNA sequencing OTU tables

4) Folders labeled "Figure_" contain R scripts for generating each figure shown in the main manuscript. Run script in the parent directory.
 - these scripts are supposed to be run in their parent directory (same directory as this document)
 
Raw sequencing data is available under bioproject PRJNA785599 https://www.ncbi.nlm.nih.gov/bioproject/?term=PRJNA785599 
All metabolomics data generated in this study have been deposited in the MetaboLights repository under accession number MTBLS5138 

### System requirements
This analysis was done with macOS version 12.4
R version 4.1.0

### Dependancies
vegan,
labdsv,
cluster,
vioplot,
gplots,
RColorBrewer,
dendextend,
dplyr,
mixOmics,
scatterplot3d,
lme4,
randomForest,
rfUtilities, 
MetaboAnalyst
  
MetaboAnalyst is not easily compiled on current macOS so individual R scripts from this package were used for certain processes. These are available at https://github.com/xia-lab/MetaboAnalystR 

We have noticed that MetaboAnalystR can be tricky to compile so were have come up with a work around: where you copy and paste "MetaboAnalystR-main" into the "Dysautonomia-main" directory

### Time estimates for R scripts associated with each figure:

 figure 1:\
  a. < 10 sec.\
  b. < 10 sec.\
  c. 10 - 15 minutes for permutation analysis * change number "num.perm" to run few permutations to speed up process\
  d. 10 - 15 minutes for permutation analysis\
  e. < 10 sec.\
  f. < 10 sec.
  
 figure 2:\
  a. 3 - 5 minutes for Random Forest annalysis\
  b. 20 - 30 minutes for permutation analysis\
  c. < 10 sec.\
  d. < 10 sec.
  
 figure 3:\
  a. < 10 sec.\
  b. < 10 sec.\
  c. < 10 sec.\
  d. < 10 sec.
  
 figure 4:\
  a. 5 minutes for multiple PERMANOVAs \
  b. 10 minutes for multiple PERMANOVAs \
  c. < 10 sec.\
  d. < 10 sec.
 
### mothur pipeline 
The R scripts used to make the human and mice OTU tables are included in the "Run_mothur" folder

### Troubleshooting

1. Open the "generl_data_utils" script that can be found in MetaboAnalystR's "R" folder the "MetaboAnalystR-master/r/generl_data_utils.R"
2. Delete the "ruleSet" class difinition, lines 69 through 114 (this is the second half of the script). Validated on Noverber 27th, 20223
3. Add the "MetaboAnalystR-master" folder to your "Dysautonomia-main" directory. This should be done automatically by running "Human_functions.22.11.27.R"

if you are having trouble with the MetaboAnalyst scripts we have noticed that the R package cairo is often the cause. It is not needed for any of the functions from MetaboAnalyst we utilized so the lines in MetaboAnalyst's "generl_data_utils" that call cairo can be deleted to get around this problem. 
