# Supplementary material for: Gut microbiome dysbiosis drives metabolic dysfunction in Familial dysautonomia
Source: Nat Commun. 2023 Jan 13;14:218. doi: 10.1038/s41467-023-35787-8 (PMC9839693; doi:10.1038/s41467-023-35787-8)
Supplement: Supplementary file 5 — Source Data File [file 41467_2023_35787_MOESM5_ESM.zip › Dysautonomia-main/Statistical_summaries/Fig_1b_tests.txt]

$`BC distances within Patinets and BC distances within Relatives`

	Welch Two Sample t-test

data:  pats and rels
t = 21.981, df = 2152.8, p-value < 0.00000000000000022
alternative hypothesis: true difference in means is not equal to 0
95 percent confidence interval:
 0.1083006 0.1295180
sample estimates:
mean of x mean of y 
0.7154491 0.5965398 


$`BC distances within Patinets and BC distances between Relatives and patients`

	Welch Two Sample t-test

data:  pats and between
t = 3.7575, df = 2120.7, p-value = 0.0001763
alternative hypothesis: true difference in means is not equal to 0
95 percent confidence interval:
 0.009283677 0.029553348
sample estimates:
mean of x mean of y 
0.7154491 0.6960306 
