# Supplementary material for: Gut microbiome dysbiosis drives metabolic dysfunction in Familial dysautonomia
Source: Nat Commun. 2023 Jan 13;14:218. doi: 10.1038/s41467-023-35787-8 (PMC9839693; doi:10.1038/s41467-023-35787-8)
Supplement: Supplementary file 5 — Source Data File [file 41467_2023_35787_MOESM5_ESM.zip › Dysautonomia-main/Statistical_summaries/Fig_1c_tests.txt]

      mean over 999 permutations P_val          mean over 999 permutations df 
                        0.000009820932                        29.000000000000 
mean over 999 permutations effect_size      mean over 999 permutations t.stat 
                      -45.017017017017                        -5.444947905377 
mean over 999 permutations conf_int_lo mean over 999 permutations conf_int_hi 
                      -61.959981116708                       -28.074052917327 
