# Supplementary material for: Gut microbiome dysbiosis drives metabolic dysfunction in Familial dysautonomia
Source: Nat Commun. 2023 Jan 13;14:218. doi: 10.1038/s41467-023-35787-8 (PMC9839693; doi:10.1038/s41467-023-35787-8)
Supplement: Supplementary file 5 — Source Data File [file 41467_2023_35787_MOESM5_ESM.zip › Dysautonomia-main/Statistical_summaries/Fig_1d_tests.txt]

      mean over 9 permutations P_val          mean over 9 permutations df 
                       0.00001597504                       29.00000000000 
mean over 9 permutations effect_size      mean over 9 permutations t.stat 
                      24.78122222222                        5.21605935252 
mean over 9 permutations conf_int_lo mean over 9 permutations conf_int_hi 
                      15.05584321556                       34.50660122889 
