# Supplementary material for: Gut microbiome dysbiosis drives metabolic dysfunction in Familial dysautonomia
Source: Nat Commun. 2023 Jan 13;14:218. doi: 10.1038/s41467-023-35787-8 (PMC9839693; doi:10.1038/s41467-023-35787-8)
Supplement: Supplementary file 5 — Source Data File [file 41467_2023_35787_MOESM5_ESM.zip › Dysautonomia-main/Statistical_summaries/Fig_2b_tests.txt]

Stool mean p value after FDR mean effect size df mean 95% CI
Choline 0.0127676452002322 0.985904606007862 33 0.527414272074364 to 1.44439493994136
Malonate 0.134946872285063 0.670246458985479 33 0.233782558401099 to 1.10671035956986
Valerate 0.336732634574823 -0.498751879768019 33 -0.9083766914824 to -0.0891270680536376
Taurine 0.355115052519237 0.441553388240846 33 0.0830686609198036 to 0.800038115561889
p.Cresol 0.587131278995543 0.315099480815881 33 -0.0924893777609943 to 0.722688339392756
Xanthine 0.600965547261212 -0.359716002852567 33 -0.800049208695045 to 0.0806172029899105
Tyramine 0.604514424543685 0.402986806370029 33 -0.0618333371026356 to 0.867806949842694
Fumarate 0.610706440237915 -0.242299824435124 33 -0.584778607086822 to 0.100178958216575
Ornithine 0.61660479513016 0.356474554045675 33 -0.0752927466164126 to 0.788241854707762
Xylose 0.621758164587576 0.353562113461935 33 -0.0964035761448148 to 0.803527803068685
Glycerol 0.624965318883807 -0.309610977296277 33 -0.729202042307918 to 0.109980087715364
Urocanate 0.632752602146993 -0.318100096137852 33 -0.746575131579261 to 0.110374939303556
Dopamine 0.63295305438991 0.254114970586177 33 -0.0869799842982441 to 0.595209925470598
Isocaproate 0.636947173573054 0.295670859403166 33 -0.118505109125427 to 0.709846827931758
Malic.acid 0.644958299909951 -0.29158926849877 33 -0.725947703344261 to 0.142769166346721
Inosine 0.649745344429301 -0.303241948455503 33 -0.778245445217028 to 0.171761548306022
X5.Aminopentanoate 0.652367825137212 0.318433515034885 33 -0.145092998916059 to 0.781960028985829
X..Alanine 0.655354100400403 0.313598051099156 33 -0.154870916298742 to 0.782067018497054
Uracil 0.662205404531095 -0.284162028468928 33 -0.727171024798327 to 0.158846967860471
Glucitol 0.675256040356143 -0.301520243743038 33 -0.806247538321597 to 0.20320705083552
Histidine 0.676194702177192 0.291904373981717 33 -0.176611018778764 to 0.760419766742198
Orotic.acid 0.679971922196789 -0.308333524175434 33 -0.830965780093766 to 0.214298731742899
Isobutyrate 0.685820857347615 0.247738637038983 33 -0.191197489077104 to 0.686674763155071
Phenylacetic.acid 0.687557982784052 0.255182773564745 33 -0.213251846083515 to 0.723617393213006
Glutamate 0.691484726711409 0.226107714507889 33 -0.154417876191198 to 0.606633305206977
Phosphoenolpyruvic.acid 0.699277506602535 0.260664802360394 33 -0.220011431528296 to 0.741341036249083
Acetate 0.703900716620983 0.234350237113161 33 -0.211442985748676 to 0.680143459974999
Glycerophosphocholine 0.709293409892916 0.205712028653302 33 -0.190539969046865 to 0.601964026353469
Indole 0.712163320878783 0.215915802722538 33 -0.207490438029502 to 0.639322043474578
Threonine 0.712409658661892 0.219348916964697 33 -0.19325341943842 to 0.631951253367814
X2.Aminobutyrate 0.714612315231302 0.233640562034393 33 -0.224568118530061 to 0.691849242598848
Methylamine 0.715072069162513 -0.252880332215145 33 -0.724115906135652 to 0.218355241705362
Isovalerate 0.71533271197889 0.203080799940155 33 -0.232904329006186 to 0.639065928886496
D.Glucose 0.730442881079155 0.210603024926824 33 -0.236924136539387 to 0.658130186393034
Lactate 0.730665991547511 0.228226261279657 33 -0.255309089391325 to 0.711761611950639
Methylsuccinate 0.732443821841575 -0.242846494898811 33 -0.739830961941665 to 0.254137972144044
Glutarate 0.736639402530662 -0.163669423188148 33 -0.512116096011914 to 0.184777249635617
Valine 0.739163310545183 0.193102052666241 33 -0.220205723324676 to 0.606409828657158
Succinate 0.770932527675538 0.162832986658484 33 -0.276494153927419 to 0.602160127244388
Glutamine 0.776289085859296 0.128579191633121 33 -0.212942307210447 to 0.47010069047669
Leucine 0.784073070331766 0.14284316356436 33 -0.262602780707536 to 0.548289107836256
Sarcosine 0.788721387712603 0.156444638910149 33 -0.301002608735245 to 0.613891886555543
Galactose 0.791788973944424 0.146212289868381 33 -0.296597771869123 to 0.589022351605885
Formate 0.792938084535878 0.151334116804291 33 -0.301362212874262 to 0.604030446482845
Glycine 0.795576381886814 0.105023037552003 33 -0.22462931096876 to 0.434675386072767
Tryptophan 0.798405228927372 0.152843395221835 33 -0.332171355356742 to 0.637858145800412
X4.Hydroxyphenylacetate 0.809639825301493 0.157347017779096 33 -0.358196329677382 to 0.672890365235574
Arabinose 0.82020877661054 0.136553559047818 33 -0.353284289464995 to 0.626391407560631
Phenylalanine 0.821141541539452 0.120830041784035 33 -0.338854378749717 to 0.580514462317787
X1.3.Dihydroxyacetone 0.823000863619887 -0.111188922967122 33 -0.509483379631003 to 0.28710553369676
N.Acetylglutamic.acid 0.823528008879579 0.118267375824855 33 -0.354996250314202 to 0.591531001963913
Aspartate 0.831053921585456 0.0991783207806618 33 -0.337095313054297 to 0.535451954615621
Isoleucine 0.839213411694994 0.0876715162218731 33 -0.32180198231169 to 0.497145014755436
Arginine 0.843622226392023 0.111253258956756 33 -0.40550732803804 to 0.628013845951552
Propionate 0.847525512361649 0.0510593627947171 33 -0.316329285591834 to 0.418448011181268
D.Mannose 0.855249239105399 -0.0685147998211972 33 -0.436995072211787 to 0.299965472569393
Butyrate 0.857809106944607 0.045565251549912 33 -0.35101140297263 to 0.442141906072454
Alanine 0.860546144401488 0.0719036010254964 33 -0.339111363100973 to 0.482918565151966
X2..Deoxyuridine 0.862217666098684 -0.084379363006982 33 -0.54184360802469 to 0.373084882010726
X2.Aminoisobutyric.acid 0.863732767491261 -0.0915167819138191 33 -0.593875259580402 to 0.410841695752763
Trimethylamine 0.864585872626581 0.0761658222731661 33 -0.400428943611319 to 0.552760588157652
X1.1.Dimethylbiguanide 0.865082204816913 0.0508922517685712 33 -0.481549094296179 to 0.583333597833321
Thymine 0.869433836806814 -0.041189920851749 33 -0.389570010554174 to 0.307190168850676
Uridine 0.872338217847518 -0.0963057360535291 33 -0.585526724161695 to 0.392915252054637
Ribose 0.872843210607608 -0.0917053585817426 33 -0.55525578684051 to 0.371845069677025
Lysine 0.87320868294128 0.0801998573437028 33 -0.40444161080521 to 0.564841325492615
Tyrosine 0.887431417575968 0.0426425281251004 33 -0.384671529835497 to 0.469956586085698
Nicotinate 0.891198239405876 -0.0676759704104082 33 -0.546818252273735 to 0.411466311452918
Guanosine 0.900562861196396 -0.0225629124515209 33 -0.489978714652848 to 0.444852889749806
Proline 0.902058939532344 -0.0468257699541388 33 -0.506485980435935 to 0.412834440527657
Dimethylamine 0.902432106351227 0.0154576912017179 33 -0.453639316973682 to 0.484554699377118
Methionine 0.912029681757881 -0.0326432738343838 33 -0.454278951871418 to 0.38899240420265
Serum mean p value after FDR mean effect size df mean 95% CI
Xanthine 0.00689053328365432 -0.95905434640667 33 -1.40513462787132 to -0.512974064942022
Urea 0.0109308239993324 0.728150157050538 33 0.352707558133643 to 1.10359275596743
Methanol 0.0460415461250867 -0.729517704830369 33 -1.18745381694644 to -0.271581592714302
pi.Methylhistidine 0.0767677774138392 -0.679297560118392 33 -1.15789362897781 to -0.200701491258974
X1.7.Dimethylxanthine 0.0823053975920702 -0.683445853956217 33 -1.15739922307565 to -0.209492484836789
Dimethyl.sulfone 0.094159277412758 -0.628103051900532 33 -1.09097824156325 to -0.165227862237811
Isopropanol 0.168846669951275 0.301198154891856 33 0.0410832187562648 to 0.561313091027447
Glycerol 0.180613500461284 0.500210186984588 33 0.0561174847148733 to 0.944302889254303
Taurine 0.199159460498504 -0.415014246748353 33 -0.786834015731678 to -0.0431944777650279
Glycine 0.214398426350126 0.412701430615947 33 0.0219535688452444 to 0.803449292386651
Asparagine 0.226572422301112 0.490953770871052 33 0.0141119747184163 to 0.967795567023688
Inosine 0.279662948310435 -0.366614144410279 33 -0.756650374757624 to 0.0234220859370653
Tryptophan 0.335493064977949 -0.303307957438146 33 -0.666164230095399 to 0.0595483152191073
Threonine 0.341284998821346 0.318164411188589 33 -0.0625695907028935 to 0.698898413080071
Pyruvate 0.354479588490296 0.343002686024645 33 -0.0808176902356726 to 0.766823062284963
X2.Oxoglutarate 0.387902179132887 -0.238470514414812 33 -0.553076266994145 to 0.076135238164522
Valine 0.395922461273274 -0.280332672089329 33 -0.656840073400785 to 0.0961747292221267
Glutamine 0.404722270817523 0.360496684074023 33 -0.136842119493199 to 0.857835487641244
Hypoxanthine 0.404829338236543 -0.309176216153303 33 -0.736947407070014 to 0.118594974763408
Acetate 0.405622813545916 0.196842843291484 33 -0.0684238233272339 to 0.462109509910203
Carnitine 0.411642479582856 -0.239200165983423 33 -0.574786038244149 to 0.0963857062773041
Methionine 0.422368940722555 0.284004106834102 33 -0.120458272899374 to 0.688466486567577
Capric.acid 0.460098300133124 -0.230713121510725 33 -0.594307721854338 to 0.132881478832888
Dimethylamine 0.462999838129629 -0.220430718290959 33 -0.567389001942562 to 0.126527565360645
Isobutyrate 0.4744745394414 0.222190597918628 33 -0.132596123924366 to 0.576977319761623
Alanine 0.49271796908379 -0.28320348663328 33 -0.76186889288709 to 0.195461919620531
Tyrosine 0.5056476683185 -0.223470799510628 33 -0.623712148259784 to 0.176770549238528
Serine 0.51079752094881 0.235276454302172 33 -0.172322044854878 to 0.642874953459223
Creatinine 0.535761373085117 -0.224598854875385 33 -0.654077803303686 to 0.204880093552916
Leucine 0.564252784417732 -0.173262384308185 33 -0.531416894508334 to 0.184892125891964
Glycolate 0.568672357017763 -0.201524302517704 33 -0.610914435924073 to 0.207865830888665
X2.Hydroxybutyrate 0.584795228279787 -0.177300492129598 33 -0.564928407151736 to 0.210327422892539
Betaine 0.593017355317108 0.160770809509156 33 -0.195435985087869 to 0.516977604106182
X3.Methyl.2.oxovalerate 0.647928995938534 0.122277592273463 33 -0.192503652377359 to 0.437058836924286
O.Acetylcholine 0.65181869533966 0.152801412144371 33 -0.244965352162432 to 0.550568176451174
X2.Oxoisocaproate 0.666816570078215 0.13089146895915 33 -0.236324923409687 to 0.498107861327988
Isoleucine 0.667671304064074 -0.120970028561491 33 -0.471778745544651 to 0.229838688421669
Histidine 0.667948677916457 0.159681476975838 33 -0.299852649976544 to 0.619215603928221
Butyrate 0.67321951060754 -0.137726264714334 33 -0.552993938285643 to 0.277541408856976
Glucose 0.697915013465335 0.14337988387984 33 -0.331648550483864 to 0.618408318243544
X3.Hydroxyisobutyrate 0.702507760031657 0.12356500825479 33 -0.280317928932943 to 0.527447945442522
X3.Hydroxybutyrate 0.707339662352023 0.130422513376565 33 -0.302519290250349 to 0.563364317003478
Succinate 0.707567142066873 0.15299235336327 33 -0.358188311396254 to 0.664173018122793
O.Acetylcarnitine 0.712947302529864 0.126897577862732 33 -0.304443083013375 to 0.558238238738839
Proline 0.721985949142054 0.110599524708313 33 -0.281717307507016 to 0.502916356923642
Acetone 0.729039134904602 0.102563306484702 33 -0.28277157933336 to 0.487898192302764
Creatine 0.73570018573233 -0.126617486710979 33 -0.613095542802702 to 0.359860569380743
Malonate 0.745585685151548 0.0888642299891462 33 -0.271397654471676 to 0.449126114449969
Formate 0.750037647436438 -0.0541659275755167 33 -0.281553770717406 to 0.173221915566372
Arginine 0.753448421597184 0.0815893272334099 33 -0.256804229719477 to 0.419982884186297
Phenylalanine 0.754356408725525 -0.0903994263389077 33 -0.459711739806311 to 0.278912887128496
Propylene.glycol 0.764977571622903 0.102671545613846 33 -0.373287837768962 to 0.578630928996654
Cadaverine 0.783294263157561 -0.0744226620647215 33 -0.446262045857797 to 0.297416721728354
Lactate 0.806944352511026 -0.0370119194061632 33 -0.445751880088071 to 0.371728041275745
Choline 0.848278759796262 -0.0314478059908034 33 -0.323217997688807 to 0.2603223857072
