# Supplementary material for: Gut microbiome dysbiosis drives metabolic dysfunction in Familial dysautonomia
Source: Nat Commun. 2023 Jan 13;14:218. doi: 10.1038/s41467-023-35787-8 (PMC9839693; doi:10.1038/s41467-023-35787-8)
Supplement: Supplementary file 5 — Source Data File [file 41467_2023_35787_MOESM5_ESM.zip › Dysautonomia-main/Statistical_summaries/Fig_2c_tests.txt]

	Paired t-test

data:  tma2$tma.ln by tma2$Disease.state
t = 1.5423, df = 16, p-value = 0.1425
alternative hypothesis: true mean difference is not equal to 0
95 percent confidence interval:
 -0.1684758  1.0682189
sample estimates:
mean difference 
      0.4498716 
