# Supplementary material for: Gut microbiome dysbiosis drives metabolic dysfunction in Familial dysautonomia
Source: Nat Commun. 2023 Jan 13;14:218. doi: 10.1038/s41467-023-35787-8 (PMC9839693; doi:10.1038/s41467-023-35787-8)
Supplement: Supplementary file 5 — Source Data File [file 41467_2023_35787_MOESM5_ESM.zip › Dysautonomia-main/Statistical_summaries/Fig_2d_tests.txt]

	Paired t-test

data:  tmao$tmao.ln by tmao$Disease.state
t = 3.3197, df = 23, p-value = 0.002985
alternative hypothesis: true mean difference is not equal to 0
95 percent confidence interval:
 0.2418588 1.0416990
sample estimates:
mean difference 
      0.6417789 
