# Supplementary material for: Gut microbiome dysbiosis drives metabolic dysfunction in Familial dysautonomia
Source: Nat Commun. 2023 Jan 13;14:218. doi: 10.1038/s41467-023-35787-8 (PMC9839693; doi:10.1038/s41467-023-35787-8)
Supplement: Supplementary file 5 — Source Data File [file 41467_2023_35787_MOESM5_ESM.zip › Dysautonomia-main/Statistical_summaries/Fig_3ab_tests.txt]

"PERMANOVA p val" "F stat" "DF" "R2" "n.F.wt" "n.M.wt" "n.F.mutants" "n.M.mutants"
"0" 0.1326 1.60522675358861 1 0.109907691312919 3 2 4 6
"15" 0.0159 2.79604781278317 1 0.16647057950473 4 2 4 6
"25" 0.0248 2.38889919080177 1 0.145763248830192 4 2 4 6
"40" 0.0111 2.6984599936952 1 0.183587940155138 4 1 3 6
"54" 0.0019 3.34141903546207 1 0.192684291212218 4 2 4 6
