# Supplementary material for: Gut microbiome dysbiosis drives metabolic dysfunction in Familial dysautonomia
Source: Nat Commun. 2023 Jan 13;14:218. doi: 10.1038/s41467-023-35787-8 (PMC9839693; doi:10.1038/s41467-023-35787-8)
Supplement: Supplementary file 5 — Source Data File [file 41467_2023_35787_MOESM5_ESM.zip › Dysautonomia-main/Statistical_summaries/Fig_3c_tests.txt]

[[1]]

	Welch Two Sample t-test

data:  b.res$distances[map$time == tps[i]] by map$discription[map$time == tps[i]]
t = -0.54467, df = 4.432, p-value = 0.6122
alternative hypothesis: true difference in means between group   Day 0 
 control and group   Day 0 
 mutant is not equal to 0
95 percent confidence interval:
 -0.2299019  0.1520669
sample estimates:
mean in group   Day 0 \n control  mean in group   Day 0 \n mutant 
                       0.3355585                        0.3744760 


[[2]]

	Welch Two Sample t-test

data:  b.res$distances[map$time == tps[i]] by map$discription[map$time == tps[i]]
t = -0.10132, df = 6.5637, p-value = 0.9223
alternative hypothesis: true difference in means between group   Day 15 
 control and group   Day 15 
 mutant is not equal to 0
95 percent confidence interval:
 -0.1408575  0.1294318
sample estimates:
mean in group   Day 15 \n control  mean in group   Day 15 \n mutant 
                        0.2675093                         0.2732221 


[[3]]

	Welch Two Sample t-test

data:  b.res$distances[map$time == tps[i]] by map$discription[map$time == tps[i]]
t = -0.059682, df = 7.7604, p-value = 0.9539
alternative hypothesis: true difference in means between group   Day 25 
 control and group   Day 25 
 mutant is not equal to 0
95 percent confidence interval:
 -0.10344035  0.09824842
sample estimates:
mean in group   Day 25 \n control  mean in group   Day 25 \n mutant 
                        0.2641804                         0.2667764 


[[4]]

	Welch Two Sample t-test

data:  b.res$distances[map$time == tps[i]] by map$discription[map$time == tps[i]]
t = -0.4484, df = 7.5679, p-value = 0.6664
alternative hypothesis: true difference in means between group   Day 40 
 control and group   Day 40 
 mutant is not equal to 0
95 percent confidence interval:
 -0.08707929  0.05896360
sample estimates:
mean in group   Day 40 \n control  mean in group   Day 40 \n mutant 
                        0.2422128                         0.2562707 


[[5]]

	Welch Two Sample t-test

data:  b.res$distances[map$time == tps[i]] by map$discription[map$time == tps[i]]
t = -2.6589, df = 12.05, p-value = 0.02077
alternative hypothesis: true difference in means between group   Day 54 
 control and group   Day 54 
 mutant is not equal to 0
95 percent confidence interval:
 -0.14142112 -0.01406761
sample estimates:
mean in group   Day 54 \n control  mean in group   Day 54 \n mutant 
                        0.1956156                         0.2733599 
