# Supplementary material for: Gut microbiome dysbiosis drives metabolic dysfunction in Familial dysautonomia
Source: Nat Commun. 2023 Jan 13;14:218. doi: 10.1038/s41467-023-35787-8 (PMC9839693; doi:10.1038/s41467-023-35787-8)
Supplement: Supplementary file 5 — Source Data File [file 41467_2023_35787_MOESM5_ESM.zip › Dysautonomia-main/Statistical_summaries/Fig_3d_tests.txt]

Permutation test for adonis under reduced model
Terms added sequentially (first to last)
Permutation: free
Number of permutations: 9999

adonis2(formula = dist(meta.6) ~ gtreatment_group, permutations = 9999)
                 Df SumOfSqs      R2      F Pr(>F)  
gtreatment_group  1   142.98 0.08761 2.2086  0.021 *
Residual         23  1489.02 0.91239                
Total            24  1632.00 1.00000                
---
Signif. codes:  0 ‘***’ 0.001 ‘**’ 0.01 ‘*’ 0.05 ‘.’ 0.1 ‘ ’ 1
