# Supplementary material for: Gut microbiome dysbiosis drives metabolic dysfunction in Familial dysautonomia
Source: Nat Commun. 2023 Jan 13;14:218. doi: 10.1038/s41467-023-35787-8 (PMC9839693; doi:10.1038/s41467-023-35787-8)
Supplement: Supplementary file 5 — Source Data File [file 41467_2023_35787_MOESM5_ESM.zip › Dysautonomia-main/Statistical_summaries/Fig_4a_tests.txt]

group.1 group.2 DPW p.val f.stat R2 df n n.group.1 n.group.2 n.group.1.Female n.group.1.Male n.group.2.Female n.group.2.Male
Control_Cohoused Mutant_Cohoused 79 0.0877 1.6504 0.0799 1 21 12 9 7 5 6 3
Control_Separate Mutant_Separate 79 0.023 1.9845 0.1528 1 13 3 10 3 0 4 6
Control_Separate Mutant_Separate 179 0.0007 2.5746 0.1193 1 21 11 10 5 6 5 5
Control_Cohoused Mutant_Cohoused 179 0.0065 2.4326 0.0706 1 34 21 13 7 14 6 7
Control_Cohoused Mutant_Cohoused 279 0.0011 2.8078 0.0807 1 34 21 13 7 14 6 7
Control_Separate Mutant_Separate 279 0.0005 4.5772 0.1941 1 21 8 13 5 3 7 6
