# Supplementary material for: Gut microbiome dysbiosis drives metabolic dysfunction in Familial dysautonomia
Source: Nat Commun. 2023 Jan 13;14:218. doi: 10.1038/s41467-023-35787-8 (PMC9839693; doi:10.1038/s41467-023-35787-8)
Supplement: Supplementary file 5 — Source Data File [file 41467_2023_35787_MOESM5_ESM.zip › Dysautonomia-main/Statistical_summaries/Fig_4b_tests.txt]

group.1 group.2 DPW p.val f.stat R2 df n n.group.1 n.group.2 n.group.1.Female n.group.1.Male n.group.2.Female n.group.2.Male
Control_Cohoused Mutant_Cohoused 79 0.6895 0.70385 0.03763 1 20 11 9 6 5 6 3
Control_Cohoused Mutant_Cohoused 179 0.3017 1.11338 0.03362 1 34 21 13 7 14 6 7
Control_Separate Mutant_Separate 179 0.1503 1.37458 0.07481 1 19 9 10 7 2 6 4
Control_Cohoused Mutant_Cohoused 279 0.0731 1.71348 0.05238 1 33 20 13 7 13 6 7
Control_Separate Mutant_Separate 279 0.0425 2.02436 0.07491 1 27 12 15 5 7 9 6
Control_Separate Mutant_Separate 79 0.0082 2.65017 0.04849 1 54 29 25 18 11 14 11
