# Supplementary material for: Gut microbiome dysbiosis drives metabolic dysfunction in Familial dysautonomia
Source: Nat Commun. 2023 Jan 13;14:218. doi: 10.1038/s41467-023-35787-8 (PMC9839693; doi:10.1038/s41467-023-35787-8)
Supplement: Supplementary file 5 — Source Data File [file 41467_2023_35787_MOESM5_ESM.zip › Dysautonomia-main/Statistical_summaries/Fig_4c_tests.txt]

$`DPW 79`
$`DPW 79`[[1]]

	Welch Two Sample t-test

data:  map.1$Phenotype.score by map.1$Treatment.type
t = -2.7203, df = 13.018, p-value = 0.01748
alternative hypothesis: true difference in means between group Cohoused and group Separate is not equal to 0
95 percent confidence interval:
 -3.3015355 -0.3790201
sample estimates:
mean in group Cohoused mean in group Separate 
              2.222222               4.062500 


$`DPW 79`$sex

Female   Male 
    73     34 

$`DPW 79`$FDR_p_value
[1] 0.01748358


$`DPW 179`
$`DPW 179`[[1]]

	Welch Two Sample t-test

data:  map.2$Phenotype.score by map.2$Treatment.type
t = -4.1497, df = 28.434, p-value = 0.0002743
alternative hypothesis: true difference in means between group Cohoused and group Separate is not equal to 0
95 percent confidence interval:
 -3.163547 -1.073459
sample estimates:
mean in group Cohoused mean in group Separate 
              3.692308               5.810811 


$`DPW 179`$sex

Female   Male 
    60     40 

$`DPW 179`$FDR_p_value
[1] 0.0008229245


$`DPW 279`
$`DPW 279`[[1]]

	Welch Two Sample t-test

data:  map.3$Phenotype.score by map.3$Treatment.type
t = -3.7242, df = 20.515, p-value = 0.001294
alternative hypothesis: true difference in means between group Cohoused and group Separate is not equal to 0
95 percent confidence interval:
 -3.4568213 -0.9772446
sample estimates:
mean in group Cohoused mean in group Separate 
              5.461538               7.678571 


$`DPW 279`$sex

Female   Male 
    35     39 

$`DPW 279`$FDR_p_value
[1] 0.001940918
