# Supplementary material for: Gut microbiome dysbiosis drives metabolic dysfunction in Familial dysautonomia
Source: Nat Commun. 2023 Jan 13;14:218. doi: 10.1038/s41467-023-35787-8 (PMC9839693; doi:10.1038/s41467-023-35787-8)
Supplement: Supplementary file 5 — Source Data File [file 41467_2023_35787_MOESM5_ESM.zip › Dysautonomia-main/Statistical_summaries/Fig_4d_tests.txt]

$`Cohoused mutants and controls`

	Welch Two Sample t-test ; p after FDR = 0.894445445974032

data:  trans$Gut.Transit.Time.hours[pick] by trans$discription[pick]
t = -0.78301, df = 13.416, p-value = 0.4472
alternative hypothesis: true difference in means between group Control_Cohoused and group Mutant_Cohoused is not equal to 0
95 percent confidence interval:
 -1.0280190  0.4797967
sample estimates:
mean in group Control_Cohoused  mean in group Mutant_Cohoused 
                      3.167000                       3.441111 


$Mutants

	Welch Two Sample t-test ; p after FDR = 0.0324595622580106

data:  trans$Gut.Transit.Time.hours[pick] by trans$discription[pick]
t = -2.9745, df = 18.025, p-value = 0.008115
alternative hypothesis: true difference in means between group Mutant_Cohoused and group Mutant_Separate is not equal to 0
95 percent confidence interval:
 -1.9750767 -0.3400345
sample estimates:
mean in group Mutant_Cohoused mean in group Mutant_Separate 
                     3.441111                      4.598667 


$`Control_Cohoused and Mutant_Separate`

	Welch Two Sample t-test ; p after FDR = 0.000706685809513632

data:  trans$Gut.Transit.Time.hours[pick] by trans$discription[pick]
t = -4.6345, df = 22.825, p-value = 0.0001178
alternative hypothesis: true difference in means between group Control_Cohoused and group Mutant_Separate is not equal to 0
95 percent confidence interval:
 -2.0709836 -0.7923498
sample estimates:
mean in group Control_Cohoused  mean in group Mutant_Separate 
                      3.167000                       4.598667 


$Controls

	Welch Two Sample t-test ; p after FDR = 0.535676360038223

data:  trans$Gut.Transit.Time.hours[pick] by trans$discription[pick]
t = 1.3972, df = 18.882, p-value = 0.1786
alternative hypothesis: true difference in means between group Control_Separate and group Control_Cohoused is not equal to 0
95 percent confidence interval:
 -0.1773841  0.8888386
sample estimates:
mean in group Control_Separate mean in group Control_Cohoused 
                      3.522727                       3.167000 


$`Control_Separate and Mutant_Cohouse`

	Welch Two Sample t-test ; p after FDR = 0.894445445974032

data:  trans$Gut.Transit.Time.hours[pick] by trans$discription[pick]
t = 0.23479, df = 13.323, p-value = 0.8179
alternative hypothesis: true difference in means between group Control_Separate and group Mutant_Cohoused is not equal to 0
95 percent confidence interval:
 -0.6675253  0.8307576
sample estimates:
mean in group Control_Separate  mean in group Mutant_Cohoused 
                      3.522727                       3.441111 


$`Control_Separate and Mutant_Separate`

	Welch Two Sample t-test ; p after FDR = 0.00913678954071189

data:  trans$Gut.Transit.Time.hours[pick] by trans$discription[pick]
t = -3.5146, df = 23.385, p-value = 0.001827
alternative hypothesis: true difference in means between group Control_Separate and group Mutant_Separate is not equal to 0
95 percent confidence interval:
 -1.7086511 -0.4432277
sample estimates:
mean in group Control_Separate  mean in group Mutant_Separate 
                      3.522727                       4.598667 


[[7]]
                  
                   Female Male
  Control_Separate     11    0
  Control_Cohoused      7    3
  Mutant_Cohoused       6    3
  Mutant_Separate      12    3
