# Supplementary material for: Gut microbiome dysbiosis drives metabolic dysfunction in Familial dysautonomia
Source: Nat Commun. 2023 Jan 13;14:218. doi: 10.1038/s41467-023-35787-8 (PMC9839693; doi:10.1038/s41467-023-35787-8)
Supplement: Supplementary file 5 — Source Data File [file 41467_2023_35787_MOESM5_ESM.zip › Dysautonomia-main/Statistical_summaries/Sup_5a_tests.test]

"mean p value" "mean p after FDR" "mean effect size" "mean CI 95% lo" "mean CI 95% high" "mean df" "mean t stat"
"Choline" 0.00016101388275556 0.0115929995584003 0.980276192813725 -0.420326632862055 -0.420326632862055 33 0.477235605380339
"Malonate" 0.00462264398966086 0.106694700999196 0.677713550346405 -0.499514073152295 -0.499514073152295 33 -0.561459668257842
"Valerate" 0.0278728289589146 0.23502983513382 -0.546491696607843 -0.588426849864696 -0.588426849864696 33 -0.540309582858054
"Taurine" 0.0149528523090131 0.310453690551002 0.457727254012092 -0.226477175926114 -0.226477175926114 33 1.0352041385497
"p.Cresol" 0.162538951595678 0.545804142585651 0.333109356086928 -0.552839106469721 -0.552839106469721 33 -0.24880892291048
"Tyramine" 0.0854075676833911 0.579798344564238 0.417590352598039 -0.358417219462806 -0.358417219462806 33 0.627406864614839
"Isocaproate" 0.210832192269575 0.608620592666788 0.285509081957516 -0.144299860618803 -0.144299860618803 33 1.40362786998386
"Xanthine" 0.113665351676179 0.581261441910608 -0.362651268335621 -0.230205196923126 -0.230205196923126 33 1.00577025609377
"Xylose" 0.146735575135064 0.614657092362291 0.35062849030719 -0.350153062921343 -0.350153062921343 33 0.282961654977079
"Fumarate" 0.11048767523627 0.555429547064662 -0.283996434402941 -0.347082178781062 -0.347082178781062 33 0.571660005295317
"Ornithine" 0.116493425865857 0.590215954088859 0.352606583810458 -0.434758070525289 -0.434758070525289 33 0.313471248980416
"Inosine" 0.229614268748164 0.619656645889847 -0.311938325679739 -0.323576039834703 -0.323576039834703 33 0.515900225581973
"Glycerol" 0.183881823968928 0.611163155138922 -0.29080320929902 -0.356153423916927 -0.356153423916927 33 0.225421506114033
"Urocanate" 0.174179199607432 0.590929631716907 -0.329634049816993 0.52248311416948 0.52248311416948 33 4.36956179474005
"Histidine" 0.241175043950843 0.659108323370425 0.287925942401961 -0.257953045152816 -0.257953045152816 33 0.837551332589952
"Malic.acid" 0.184006999459985 0.640868255557795 -0.303162901228758 -0.421877012797111 -0.421877012797111 33 -0.374100768934623
"X5.Aminopentanoate" 0.188401502650258 0.630391302500042 0.317431310604575 -0.475344170771345 -0.475344170771345 33 0.0400200946625374
"Dopamine" 0.164159264317837 0.6113893157789 0.252113143754902 -0.0914695319265085 -0.0914695319265085 33 1.50985187233036
"Glucitol" 0.194627046270532 0.650914909106041 -0.337583428802614 -0.302270606355313 -0.302270606355313 33 0.654466540773772
"Phenylacetic.acid" 0.277882840957213 0.640729816033359 0.273250035156863 -0.621827130982013 -0.621827130982013 33 -1.75010020932897
"Uracil" 0.202558497110344 0.665741074006214 -0.289923184696405 -0.295954122190503 -0.295954122190503 33 0.685213077896983
"Isovalerate" 0.348495613287259 0.673016905239864 0.22584742696732 -0.839903652561033 -0.839903652561033 33 -1.3679971150471
"Methylamine" 0.33429391586447 0.739015636081005 -0.246373780941176 -0.160636440195974 -0.160636440195974 33 1.17420591315905
"Isobutyrate" 0.307216577514155 0.681793010384535 0.23793223324183 -0.196213712942015 -0.196213712942015 33 0.849615929717641
"Phosphoenolpyruvic.acid" 0.256505942247662 0.689683678477554 0.281676440919281 -0.524383751138978 -0.524383751138978 33 -1.06601449565195
"Glutamate" 0.254607158778198 0.682549454535996 0.220952565575163 -0.710684650352527 -0.710684650352527 33 -1.41357436588277
"X..Alanine" 0.227687294568001 0.652802289156495 0.296694811437909 -0.207902736553296 -0.207902736553296 33 0.961626896613607
"Threonine" 0.297486253784442 0.689538743470475 0.220499865620915 -0.226423181646052 -0.226423181646052 33 0.617720556612199
"Glutarate" 0.32974695370311 0.699155724426683 -0.178821450457516 -0.492900572659699 -0.492900572659699 33 -0.127519656358705
"Orotic.acid" 0.289601283214699 0.695593708985479 -0.29224557448366 -0.173249044130937 -0.173249044130937 33 1.27506697122011
"Indole" 0.290855274597682 0.685287993063195 0.226189461951961 -0.194161026520614 -0.194161026520614 33 1.09714369957242
"D.Glucose" 0.449482990719416 0.747760839998046 0.184942864620915 -0.787067886985667 -0.787067886985667 33 -1.34416759279933
"Acetate" 0.369210222325472 0.700151569630043 0.213568921415033 -0.196771406900552 -0.196771406900552 33 1.11764442963229
"Valine" 0.364045709233174 0.736381227622731 0.192095385271242 -0.111368902742524 -0.111368902742524 33 1.44862147882954
"Lactate" 0.450957882409104 0.740526256361074 0.188165901509804 -0.324208004837769 -0.324208004837769 33 0.397275139882174
"X2.Aminobutyrate" 0.325139007766045 0.702327948462401 0.232288250912091 -0.193001643116865 -0.193001643116865 33 1.0921050773267
"Glutamine" 0.440814139755856 0.763882302344826 0.148702740427778 -0.285514648366663 -0.285514648366663 33 0.812061874307868
"Glycerophosphocholine" 0.422195449935675 0.715321419335529 0.184658611294118 -0.258341274007266 -0.258341274007266 33 0.723735830193625
"Methylsuccinate" 0.391048039164669 0.735887691602661 -0.216711468085621 -0.408262728338356 -0.408262728338356 33 0.340459830114307
"Leucine" 0.489950750389703 0.802530893865645 0.14479023229183 -0.749177646009237 -0.749177646009237 33 -1.39568013604508
"Sarcosine" 0.531613035723537 0.80347780705971 0.144270624316993 0.247698402633012 0.247698402633012 33 3.21944660553182
"Tryptophan" 0.549034963229464 0.817993039837243 0.148410969430065 -0.45516868250238 -0.45516868250238 33 -0.186377476917463
"Propionate" 0.603607163953781 0.837938191486307 0.0203416897385621 -0.717978918742374 -0.717978918742374 33 -1.05694462093675
"Glycine" 0.548359959159601 0.815465815648287 0.0991712853787582 -0.714476705411177 -0.714476705411177 33 -0.891815456167952
"Formate" 0.524859142685916 0.804837799669707 0.14453539104281 -0.37150473917628 -0.37150473917628 33 0.423322786433777
"Phenylalanine" 0.576930658636442 0.841342396490508 0.129921793127451 -0.534965998717549 -0.534965998717549 33 -0.213292058140042
"Galactose" 0.510798154983234 0.787994023103013 0.150886312683007 -0.0817954546453304 -0.0817954546453304 33 1.6523964220871
"D.Mannose" 0.561245351002877 0.841745746815704 -0.061973810075817 -0.815742461526822 -0.815742461526822 33 -1.14038650744076
"Succinate" 0.543208567386672 0.799200406987416 0.136752180486928 -0.181578620201892 -0.181578620201892 33 1.22645990489146
"Uridine" 0.633166467309496 0.850499573377726 -0.113328483695752 -0.332563570578727 -0.332563570578727 33 0.571434404095095
"Arabinose" 0.58305106488605 0.826385673776912 0.138940394160131 -0.202129606194835 -0.202129606194835 33 1.189532092751
"X2..Deoxyuridine" 0.596585528631735 0.841107539647367 -0.122771744928105 -0.499873677771948 -0.499873677771948 33 -0.173949664230326
"X4.Hydroxyphenylacetate" 0.551987633693097 0.830860718426488 0.161298400905229 -0.330276153283717 -0.330276153283717 33 0.101338540649413
"Aspartate" 0.614158751985154 0.843158276050642 0.110135272613399 -0.536210445696498 -0.536210445696498 33 -0.332409552253955
"Isoleucine" 0.672552428966204 0.859095166111208 0.0813743117803922 -0.306187426772205 -0.306187426772205 33 0.648418172044541
"Trimethylamine" 0.691488958747812 0.868920514679464 0.0794293817058823 -0.292820779692761 -0.292820779692761 33 0.647263668024508
"N.Acetylglutamic.acid" 0.684900309469206 0.859538094787267 0.0996860432973856 0.102499142521151 0.102499142521151 33 2.62006373641647
"Arginine" 0.704280830867375 0.878481046895392 0.0804569264232026 -0.192353040332918 -0.192353040332918 33 1.08229581418234
"X1.3.Dihydroxyacetone" 0.605112490984938 0.840300079242854 -0.106924918797386 -0.39015201304803 -0.39015201304803 33 -0.311371730522834
"Butyrate" 0.623348499358461 0.839979182372823 0.0449822615947712 -0.401398037609122 -0.401398037609122 33 0.346483538125943
"Ribose" 0.72062703972952 0.880812562719152 -0.0768259932973856 -0.332343737556874 -0.332343737556874 33 0.622714067515332
"Lysine" 0.73949562673896 0.888521534681158 0.080796699503268 -0.0508379536735858 -0.0508379536735858 33 1.81422944648225
"Alanine" 0.765053442651243 0.898110996624536 0.0572563099281046 -0.391051450761384 -0.391051450761384 33 0.159256881626937
"Guanosine" 0.762934042851378 0.909303812931955 -0.0285047959245098 -0.731446583630607 -0.731446583630607 33 -1.34107721201305
"X2.Aminoisobutyric.acid" 0.702989548697927 0.868408117994394 -0.0612988498137255 -0.609600268139279 -0.609600268139279 33 -0.468251307302783
"X1.1.Dimethylbiguanide" 0.661166506894564 0.866048773184332 0.113670978096405 -0.756658935460687 -0.756658935460687 33 -1.54727697284507
"Nicotinate" 0.824393309291122 0.927424307137102 -0.0511193400392157 -0.951252982861799 -0.951252982861799 33 -2.76770523287439
"Dimethylamine" 0.798645933684661 0.922878556980825 0.00842225088562091 -0.218343928888907 -0.218343928888907 33 0.95103182068993
"Tyrosine" 0.827404407851277 0.923615939766565 0.0343970694444444 -0.803173701786151 -0.803173701786151 33 -1.68168282717478
"Methionine" 0.801281746481387 0.917842693750294 -0.035807986870915 -0.0973547495878652 -0.0973547495878652 33 1.59816569396604
"Proline" 0.836660074475811 0.925141927316415 -0.0383007253392157 -0.0583622258156598 -0.0583622258156598 33 1.7711335167189
"Thymine" 0.761038194946726 0.904936957518894 -0.051277241748366 -0.17545713636423 -0.17545713636423 33 1.28151463843623
