# Supplementary material for: Gut microbiome dysbiosis drives metabolic dysfunction in Familial dysautonomia
Source: Nat Commun. 2023 Jan 13;14:218. doi: 10.1038/s41467-023-35787-8 (PMC9839693; doi:10.1038/s41467-023-35787-8)
Supplement: Supplementary file 5 — Source Data File [file 41467_2023_35787_MOESM5_ESM.zip › Dysautonomia-main/Statistical_summaries/Sup_7_tests.txt]

$`LM summary`

Call:
lm(formula = trans$Gut.Transit.Time.hours ~ trans$Genotype + 
    trans$Treatment.type + trans$DPW)

Residuals:
     Min       1Q   Median       3Q      Max 
-1.35008 -0.63874 -0.03655  0.64726  1.63141 

Coefficients:
                             Estimate Std. Error t value Pr(>|t|)   
(Intercept)                  2.259041   0.674876   3.347  0.00176 **
trans$GenotypeMutant         0.701984   0.245124   2.864  0.00657 **
trans$Treatment.typeSeparate 0.891076   0.269802   3.303  0.00199 **
trans$DPW                    0.002313   0.002139   1.082  0.28579   
---
Signif. codes:  0 ‘***’ 0.001 ‘**’ 0.01 ‘*’ 0.05 ‘.’ 0.1 ‘ ’ 1

Residual standard error: 0.8104 on 41 degrees of freedom
Multiple R-squared:  0.3515,	Adjusted R-squared:  0.3041 
F-statistic: 7.409 on 3 and 41 DF,  p-value: 0.0004471


$CI
                                    2.5 %      97.5 %
(Intercept)                   0.896100856 3.621982029
trans$GenotypeMutant          0.206945714 1.197022106
trans$Treatment.typeSeparate  0.346199831 1.435952775
trans$DPW                    -0.002006315 0.006632712
