# Supplementary material for: Gut microbiome dysbiosis drives metabolic dysfunction in Familial dysautonomia
Source: Nat Commun. 2023 Jan 13;14:218. doi: 10.1038/s41467-023-35787-8 (PMC9839693; doi:10.1038/s41467-023-35787-8)
Supplement: Supplementary file 5 — Source Data File [file 41467_2023_35787_MOESM5_ESM.zip › Dysautonomia-main/Statistical_summaries/Sup_8_tests.txt]

group.1 group.2 day p.val f.stat R2 df n n group 1 n group 2 n group 1 Female n group 1 Male n group 2 Female n group 2 Male
Mutant_Cohoused Mutant_Separate 79 0.0161 2.45537 0.07126 1 34 9 25 6 3 14 11
Mutant_Cohoused Mutant_Separate 179 0.0045 3.04636 0.12669 1 23 13 10 6 7 6 4
Mutant_Cohoused Mutant_Separate 279 0.0264 2.24152 0.07937 1 28 13 15 6 7 9 6
Mutant_Cohoused Control_Cohoused 79 0.6911 0.70385 0.03763 1 20 9 11 6 3 6 5
Mutant_Cohoused Control_Cohoused 179 0.3 1.11338 0.03362 1 34 13 21 6 7 7 14
Mutant_Cohoused Control_Cohoused 279 0.0738 1.71348 0.05238 1 33 13 20 6 7 7 13
Control_Cohoused Mutant_Separate 79 0.0015 3.82204 0.10105 1 36 11 25 6 5 14 11
Control_Cohoused Mutant_Separate 179 0.0057 3.00765 0.09397 1 31 21 10 7 14 6 4
Control_Cohoused Mutant_Separate 279 0.0022 3.01892 0.08381 1 35 20 15 7 13 9 6
