# Supplementary material for: Gut microbiome dysbiosis drives metabolic dysfunction in Familial dysautonomia
Source: Nat Commun. 2023 Jan 13;14:218. doi: 10.1038/s41467-023-35787-8 (PMC9839693; doi:10.1038/s41467-023-35787-8)
Supplement: Supplementary file 5 — Source Data File [file 41467_2023_35787_MOESM5_ESM.zip › Dysautonomia-main/Statistical_summaries/Sup_Fig_1a_tests.txt]

      mean over 999 permutations P_val          mean over 999 permutations df 
                          0.0003696709                          29.0000000000 
mean over 999 permutations effect_size      mean over 999 permutations t.stat 
                         -6.1504589341                          -4.2869067593 
mean over 999 permutations conf_int_lo mean over 999 permutations conf_int_hi 
                         -9.1052941781                          -3.1956236901 
