# Supplementary material for: Gut microbiome dysbiosis drives metabolic dysfunction in Familial dysautonomia
Source: Nat Commun. 2023 Jan 13;14:218. doi: 10.1038/s41467-023-35787-8 (PMC9839693; doi:10.1038/s41467-023-35787-8)
Supplement: Supplementary file 5 — Source Data File [file 41467_2023_35787_MOESM5_ESM.zip › Dysautonomia-main/Statistical_summaries/Sup_Fig_1b_tests.txt]

      mean over 999 permutations P_val          mean over 999 permutations df 
                            0.01354589                            29.00000000 
mean over 999 permutations effect_size      mean over 999 permutations t.stat 
                            0.07639129                             2.70158004 
mean over 999 permutations conf_int_lo mean over 999 permutations conf_int_hi 
                            0.01850886                             0.13427371 
