# Supplementary material for: Gut microbiome dysbiosis drives metabolic dysfunction in Familial dysautonomia
Source: Nat Commun. 2023 Jan 13;14:218. doi: 10.1038/s41467-023-35787-8 (PMC9839693; doi:10.1038/s41467-023-35787-8)
Supplement: Supplementary file 5 — Source Data File [file 41467_2023_35787_MOESM5_ESM.zip › Dysautonomia-main/Statistical_summaries/Sup_Fig_4d.csv]

		p val	R2	F stat	df
Martinson	Relative	0.001	0.082	11.43418	1
Martinson	Relative	0.001	0.13413	19.51775	1
Baxter	Relative	0.001	0.06559	10.87933	1
Baxter	Patient	0.001	0.0646	10.56719	1
Baxter	Martinson	0.001	0.16983	37.84611	1
Patient	Relative	0.001	0.06508	6.68264	1
