# Supplementary material for: Gut microbiome dysbiosis drives metabolic dysfunction in Familial dysautonomia
Source: Nat Commun. 2023 Jan 13;14:218. doi: 10.1038/s41467-023-35787-8 (PMC9839693; doi:10.1038/s41467-023-35787-8)
Supplement: Supplementary file 5 — Source Data File [file 41467_2023_35787_MOESM5_ESM.zip › Dysautonomia-main/Statistical_summaries/Sup_Fig_5b_tests.txt]

mean p value mean p after FDR mean effect size mean CI 95% lo mean CI 95% high mean df mean t stat
Xanthine 0.000266467977103093 0.00797077024454125 -0.924728236767974 -1.17866262509583 -1.17866262509583 33 -2.96732585566121
Urea 0.000421274417949831 0.01046234751348 0.725257106464052 -0.55823695039969 -0.55823695039969 33 -0.90981279794921
Methanol 0.00449054047514744 0.0532063079004622 -0.729492421385948 -0.518471236885534 -0.518471236885534 33 -1.33752110907711
Dimethyl.sulfone 0.00843294930748468 0.075989348908865 -0.642794234029412 -0.216706454213864 -0.216706454213864 33 0.855013635102114
pi.Methylhistidine 0.00857858694222047 0.0892294895905335 -0.677990169441176 -0.292706415039386 -0.292706415039386 33 0.651454503444747
X1.7.Dimethylxanthine 0.0106948181835811 0.0833443206974446 -0.696880373843137 -0.234988466583627 -0.234988466583627 33 0.848923544233153
Glycerol 0.0257032218545621 0.151892879428925 0.526863505744771 -0.182963619966271 -0.182963619966271 33 0.864908130076758
Isopropanol 0.0264105513941631 0.154965701866511 0.301990088281046 -0.0767341177055697 -0.0767341177055697 33 1.4958126767331
Glycine 0.0407787234648366 0.202415262768521 0.436844436529412 -0.282689963625537 -0.282689963625537 33 0.58753750025404
Inosine 0.0833643046485358 0.259791764920669 -0.39003089798366 -0.781362930991045 -0.781362930991045 33 -1.2672999498843
Asparagine 0.0564267916533252 0.239236366537472 0.479859602712418 -0.257358815159714 -0.257358815159714 33 0.514488048486007
Taurine 0.0527323643816037 0.23846238660639 -0.383438240147059 0.00234360436746708 0.00234360436746708 33 2.04738670203695
Threonine 0.115991059361068 0.342937946698606 0.318738789404085 -0.216498985710832 -0.216498985710832 33 0.809061080665465
Tryptophan 0.119571678570326 0.354069510169092 -0.299245079019595 -0.552785995791253 -0.552785995791253 33 -0.672151707272233
Acetate 0.190944000686014 0.43952846902052 0.194021965836601 -0.451656531076179 -0.451656531076179 33 -0.363260299548012
Methionine 0.200970744923005 0.421578108129224 0.284640927603595 -0.58633856802694 -0.58633856802694 33 -1.20419843521942
Dimethylamine 0.17516608499581 0.393274989873109 -0.240268020643791 -0.583188424196694 -0.583188424196694 33 -1.49610224523807
Valine 0.166556879284744 0.416998697351552 -0.276637921984967 -0.328132067438211 -0.328132067438211 33 -0.248487682636213
Glutamine 0.167085188234699 0.386250359071759 0.360755805039216 -0.639777773964219 -0.639777773964219 33 -0.654096317236659
Carnitine 0.16573254614846 0.393736809003522 -0.245941704284314 -0.653735939492047 -0.653735939492047 33 -1.10317314352377
X2.Oxoglutarate 0.210030055073834 0.443198065260618 -0.205662763888889 -1.10316665748035 -1.10316665748035 33 -2.84356559201192
Hypoxanthine 0.198199417850127 0.423225850094031 -0.309190460682157 -0.586992197676475 -0.586992197676475 33 -1.41027537773964
Pyruvate 0.177329156441798 0.41996168554451 0.311532948006536 -0.287211055065859 -0.287211055065859 33 -0.526646932598394
Alanine 0.221674454055577 0.475126459341544 -0.299300896643791 -0.315127598201479 -0.315127598201479 33 0.674774346747125
Capric.acid 0.270383375049668 0.493521831108018 -0.217721966614379 -0.138941330433694 -0.138941330433694 33 1.4689290092398
Serine 0.304115874188239 0.526840030748256 0.220307076232026 0.0899630791156487 0.0899630791156487 33 2.4591012941155
Isobutyrate 0.251540828189232 0.505699216318977 0.215444605787582 0.0386947542143923 0.0386947542143923 33 2.23232401317724
Creatinine 0.285767123666223 0.532890199465656 -0.229870014604575 -0.582702237479897 -0.582702237479897 33 -0.836556339664046
O.Acetylcholine 0.415452382919067 0.60081356566962 0.188935995934641 -0.318280869967515 -0.318280869967515 33 0.622758411652585
Tyrosine 0.323986789513855 0.545394526340372 -0.208505751421569 -0.74300525387573 -0.74300525387573 33 -1.45496080281831
X3.Methyl.2.oxovalerate 0.409487657242424 0.616176826394757 0.136705534705882 -0.782291815518443 -0.782291815518443 33 -2.01204585406103
X2.Oxoisocaproate 0.4182678241558 0.597023236524582 0.155913184281046 -0.142317825575378 -0.142317825575378 33 1.22143326079909
X3.Hydroxyisobutyrate 0.429410457222224 0.646809023537857 0.17256597416634 -0.463805192128586 -0.463805192128586 33 -0.590764020893253
Betaine 0.439287613750897 0.618097121916319 0.141084233653595 0.0415407183770153 0.0415407183770153 33 2.35633286755316
X2.Hydroxybutyrate 0.383324347072239 0.619273998043032 -0.172397242464052 -0.442261400162214 -0.442261400162214 33 -0.194951287928405
Propylene.glycol 0.561699530218601 0.622861905872085 0.145280176111111 -0.526048058054463 -0.526048058054463 33 -0.895822782404982
X3.Hydroxybutyrate 0.541283983120309 0.706911675581106 0.140077551732026 -0.269873040489056 -0.269873040489056 33 0.534117500325808
Leucine 0.41120626618276 0.647971755576266 -0.160534400859477 -1.2006107265114 -1.2006107265114 33 -3.15394715627803
Creatine 0.525008394451591 0.677154382553455 -0.154913976787582 -0.123203408496962 -0.123203408496962 33 1.42796375558731
Glucose 0.464988674992589 0.697454671997558 0.165462297670261 -0.304992587312947 -0.304992587312947 33 0.625197136417593
Succinate 0.59088192053631 0.682283396118352 0.143387155238562 -0.221141581037889 -0.221141581037889 33 0.926122292527998
O.Acetylcarnitine 0.528719499895113 0.641447444150001 0.136745334920261 -0.450415047642293 -0.450415047642293 33 -0.449012973883353
Lactate 0.59723966769432 0.706173793288772 -0.0356166164451961 -0.275016592898343 -0.275016592898343 33 0.609732639036443
Proline 0.560444873873694 0.72052800126256 0.116191547964052 -0.330348548778172 -0.330348548778172 33 0.606387909360749
Butyrate 0.533580270034099 0.677563517397639 -0.135987858442484 -0.108916975096169 -0.108916975096169 33 1.50288019244485
Glycolate 0.493987204844545 0.687768360603529 -0.163393394542484 -0.187254754343967 -0.187254754343967 33 1.10292288510243
Histidine 0.559285325215016 0.737852369303165 0.138034914156863 -0.37146377028393 -0.37146377028393 33 0.57112093461873
Malonate 0.610927517630451 0.761719454578328 0.0962066822418301 -0.765004997921722 -0.765004997921722 33 -2.04736426942952
Acetone 0.588743664233255 0.743006973117678 0.111885018924837 -0.0573788053232049 -0.0573788053232049 33 1.73655267283611
Phenylalanine 0.650569387789944 0.692336978858362 -0.0812249494640523 -0.670644816821395 -0.670644816821395 33 -1.64435988151979
Arginine 0.616586455655547 0.713314211351518 0.0870473694640523 -0.620042587968804 -0.620042587968804 33 -1.04013693628394
Isoleucine 0.586665598369871 0.737727118341507 -0.103742109333333 0.351344416107706 0.351344416107706 33 3.94895475968488
Formate 0.619958169276804 0.77394610771593 -0.0580411923529412 -0.655038250307883 -0.655038250307883 33 -1.49149850890249
Cadaverine 0.701800390973633 0.718924453530245 -0.0690539522777778 -1.36993731003153 -1.36993731003153 33 -4.22918724293156
Choline 0.771444340096882 0.840260743276698 -0.0352069609477124 -1.15559476126786 -1.15559476126786 33 -2.89262565394806
