# Supplementary material for: Gut microbiome dysbiosis drives metabolic dysfunction in Familial dysautonomia
Source: Nat Commun. 2023 Jan 13;14:218. doi: 10.1038/s41467-023-35787-8 (PMC9839693; doi:10.1038/s41467-023-35787-8)
Supplement: Supplementary file 5 — Source Data File [file 41467_2023_35787_MOESM5_ESM.zip › Dysautonomia-main/Statistical_summaries/Sup_fig_2.txt]

	Fisher's Exact Test for Count Data

data:  table(map$pam, map$Disease.state)
p-value = 0.0001403
alternative hypothesis: true odds ratio is not equal to 1
95 percent confidence interval:
  2.444079 54.000158
sample estimates:
odds ratio 
  9.387769 
