# Supplementary material for: Gut microbiome dysbiosis drives metabolic dysfunction in Familial dysautonomia
Source: Nat Commun. 2023 Jan 13;14:218. doi: 10.1038/s41467-023-35787-8 (PMC9839693; doi:10.1038/s41467-023-35787-8)
Supplement: Supplementary file 5 — Source Data File [file 41467_2023_35787_MOESM5_ESM.zip › Dysautonomia-main/Supplemental/Sup_figure_3.22.12.06.R]

source("R/human_functions.22.11.27.R")

# import data
map <- read.csv("data/Map_human_microbiome.22.11.21.csv")
row.names(map) <- map$sample.id
dummy <- grep("[-]", map$Collection.date)
keep.dummy <- as.Date(map$Collection.date[dummy], format = "%Y-%m-%d")
map$Collection.date <- as.Date(map$Collection.date, format = "%m/%d/%y")# dummy collection dates to exclude from analysis
map$Collection.date[dummy] <- keep.dummy

otu <- read.csv("data/FD_OTU_human21.csv", row.names = 1)
tax <- read.csv("data/FD_OTU_human21_taxonomy.csv")
## PAIRED COMPARISONS FROM HERE :

map$Collection.date <-as.Date(map$Collection.date)

otu <- otu[map$Collection.date > "2000-01-01" , ]
map <- map[map$Collection.date > "2000-01-01" , ]

row.names(map) <- map$sample.id

filter <- NULL
for(i in 1:length(map$sample.id)){
  # remove samples that can't be paired

  map.i <- map[i,]
  fam.i <- map[map$Family.ID == map.i$Family.ID,]

  pairs.pos <- fam.i[fam.i$Disease.state != map.i$Disease.state , ] #possible pairs

  if(nrow(pairs.pos) > 0){

    closest.date <- min(abs(pairs.pos$Collection.date - map.i$Collection.date))
    filter[i] <- closest.date < 90
  }else{
    filter[i] <- FALSE

  }
}

otu <- otu[filter,]
map <- map[filter,]

reconcile(map, otu)


res.tax <- tax.shared(map, otu, tax)
dim(res.tax)

fams <- unique(tax$family)

res.array <- array(dim = c(length(fams), 120, 999))

rownames(res.array) <- rownames(res.tax)
colnames(res.array) <- colnames(res.tax)
res.array.discrete <- res.array

n.perm = 9

for(i in 1:n.perm){
  print(i)
  res.array[ , , i] <- tax.shared(map, otu, tax)
  res.array.discrete[ , , i] <-  tax.shared(map, otu, tax, binary = T)
}

dir.create("permution_analysis")
saveRDS(res.array, "Family_array.rds")
saveRDS(res.array.discrete, "Family_array_discrete.rds")

res.array <- readRDS("Family_array.rds")
res.array.discrete <- readRDS("Family_array_discrete.rds")

res.m <- rowMeans(res.array, dims = 2, na.rm = T)
res <- aggregate(t(res.m),
                 list(colnames(res.m)),
                 mean)

rownames(res) <- res$Group.1
res$Group.1 <- NULL

res.log <- log10(as.matrix(res) + 1)#+ .000001)
res.log <- res.log[ , order(colSums(res.log)) ]


res.array <- readRDS("Family_array.rds")
res.array.pa <- readRDS("Family_array_discrete.rds")

res.tax <- rowMeans(res.array, dims = 2, na.rm = T)
res.tax.pa <- rowMeans(res.array.pa, dims = 2, na.rm = T)


#res.tax <- tax.shared(map, otu, tax)
res.tax <- aggregate(t(res.tax),
                     list(colnames(res.tax)),
                     mean)

row.names(res.tax) <- res.tax$Group.1
res.tax$Group.1 <- NULL

res.log <- log10(as.matrix(res.tax) + 1)#+ .000001)
res.log <- res.log[  , order(colSums(res.log)) ]

res.tax.pa <- aggregate(t(res.tax.pa),
                        list(colnames(res.tax.pa)),
                        mean)

row.names(res.tax.pa) <- res.tax.pa$Group.1
res.tax.pa$Group.1 <- NULL
res.tax.pa <- res.tax.pa[-2,]
res.tax.pa <- res.tax.pa[ , match(colnames(res.log),
                                  colnames(res.tax.pa))]

row.names(res.tax.pa) <- c("  P", "  S", "  R")


par(mar = c(3, 15, 4, 4))

par(xpd = TRUE) #Draw outside plot area

barplot(res.log,
         xlim = c(-3.3, 16),
         cex.axis=.75,
         cex.names=.75,
         xaxt='n',
         horiz=T ,
         main = "FAMILY",
         xlab = "median population size (log 10)",
         las = 1,
         col =c( "#E69F00","grey65", "gray77", "#56B4E9"))

# text(-4.5, 1:42 * 1.2 - .5, round(rev(ps), 5))

row.names(res.tax.pa) <- c(" Patient", " Shared", " Relative")

col.fun <- heat(matrix = res.tax.pa,
                colors =  c("purple", "yellow", "orange", "orangered"),
                x.adj =  -3.25)

labs <- round(seq(min(res.tax.pa), max(res.tax.pa),l=5))
text(x=6.5, y = seq(5,10,l=5), labels = labs, cex = .5)
text(5, 10.5, "# OTUs", cex = 0.5)

legend_image <- as.raster(matrix(col.fun(100), ncol=1))

rasterImage(rev(legend_image),
            xleft = 4,
            xright = 6,
            ytop =  10,
            ybottom = 5)


segments(x0 = 13 - log10(11), x1 = 13, y0 = 14, y1 = 14)
text(12.5, 15, "10", cex = 0.5)

segments(x0 = 13 -log10(101), x1 = 13, y0 = 12, y1 = 12)
text(12, 13, "100", cex = 0.5)

segments(x0 = 13 -log10(1001), x1 = 13, y0 = 10, y1 = 10)
text(11.5, 11, "1000", cex = 0.5)


op <- par(cex = 0.5)

legend("bottomright",
       fill = c( "#E69F00", "grey65", "gray78", "#56B4E9"),
       bty = "n",
       legend = rev(c("Unique in Relative",
                      "Shared within pair; in Relative",
                      "Shared within pair; in Patient",
                      "Unique in Patient")))


########## compile source data file ###########33
sup_data_3 <- cbind(t(res.log))

sup_data_3 <- cbind("", "", t(res.tax.pa), "", "", "", t(res.log))
sup_data_3[1,1] <- "Supplemental figure 3"
sup_data_3[1,2] <- "mean number of unique OTU by family"
sup_data_3[1,8] <- "mean abundance of OTUs by family"

write.csv(sup_data_3,"sup_data_3.csv", row.names = F)
