# Supplementary material for: Gut microbiome dysbiosis drives metabolic dysfunction in Familial dysautonomia
Source: Nat Commun. 2023 Jan 13;14:218. doi: 10.1038/s41467-023-35787-8 (PMC9839693; doi:10.1038/s41467-023-35787-8)
Supplement: Supplementary file 5 — Source Data File [file 41467_2023_35787_MOESM5_ESM.zip › Dysautonomia-main/data/2020 Mouse Metabolites norm by weight/100Day_ALLmaster_2020gen_weightnorm.csv]

Sample ID	186.M.C.3	187.M.C.3	188.C.C.3	189.C.C.3	190.C.C.3	191.M.C.3	192.M.C.3	193.C.C.3	194.C.C.3	197.C.C.3	198.M.C.3	199.C.C.3	225.C.C.3	226.C.C.3	227.C.C.3	228.M.C.3	229.M.C.3	269.M.S.3	270.M.S.3	271.M.S.3	272.M.S.3	255.M.C.3	256.M.C.3	257.C.C.3	23.C.S.3	25.C.S.3	26.C.S.3	59.C.S.3	60.C.S.3	35.C.S.3	36.C.S.3	38.C.S.3	30.C.S.4	31.C.S.4	74.C.S.3	76.C.S.3	68.C.S.3	69.C.S.3	70.C.S.3	45.C.S.3	46.C.S.3	48.C.S.3	53.C.S.3	57.C.S.3	62.C.S.3	63.C.S.3	64.C.S.3	72.C.S.3	73.C.S.3
Group	Mutant_Cohoused	Mutant_Cohoused	Control_Cohoused	Control_Cohoused	Control_Cohoused	Mutant_Cohoused	Mutant_Cohoused	Control_Cohoused	Control_Cohoused	Control_Cohoused	Mutant_Cohoused	Control_Cohoused	Control_Cohoused	Control_Cohoused	Control_Cohoused	Mutant_Cohoused	Mutant_Cohoused	Mutant_Separate	Mutant_Separate	Mutant_Separate	Mutant_Separate	Mutant_Cohoused	Mutant_Cohoused	Control_Cohoused	Control_Separate	Control_Separate	Control_Separate	Control_Separate	Control_Separate	Control_Separate	Control_Separate	Control_Separate	Control_Separate	Control_Separate	Control_Separate	Control_Separate	Control_Separate	Control_Separate	Control_Separate	Control_Separate	Control_Separate	Control_Separate	Control_Separate	Control_Separate	Control_Separate	Control_Separate	Control_Separate	Control_Separate	Control_Separate
2-Aminoisobutyric acid	0.062745098	0.032432432	0.09	0.210810811	0.195	0.056818182	0.036111111	0.048979592	0.034782609	0.052173913	0.070588235	0.081578947	0.08	0.129411765	0.069047619	0.133333333	0.068571429	0.032857143	0.071666667	0.055128205	0.048333333	0.109302326	0.026388889	0.038	0.015189873	0.0375	0.149152542	0.041753653	0.093247588	0.058441558	0.030252101	0.019823789	0.101156069	0.046457607	0.078561917	0.047619048	0.096446701	0.085561497	0.019271949	0.064705882	0.089201878	0.233480176	0.082969432	0.115973742	0.16744186	0.101648352	0.158823529	0.074074074	0.025641026
4-Hydroxyphenylacetate	0.131372549	0.27027027	0.2625	0.2	0.185	0.427272727	0.286111111	0.273469388	0.149275362	0.223913043	0.302941176	0.147368421	0.5025	0.317647059	0.20952381	0.488888889	0.214285714	0.107142857	0.125	0.203846154	0.265	0.11627907	0.097222222	0.14	0.156962025	0.276785714	0.262711864	0.409185804	0.485530547	0.467532468	0.2	0.131057269	0.592485549	0.177700348	0.131824234	0.392857143	0.192893401	0.379679144	0.411134904	0.447058824	0.460093897	0.550660793	0.31441048	0.266958425	3.023255814	0.442307692	0.911764706	0.390572391	0.171945701
5-Aminopentanoate	0.362745098	0.340540541	1.17	2.427027027	0.5025	1.309090909	1.413888889	3.257142857	0.47826087	0.636956522	2.464705882	0.534210526	1.885	0.761764706	0.514285714	2.122222222	4.954285714	0.261428571	0.506666667	0.38974359	0.458333333	0.472093023	0.3	2.424	0.239240506	0.946428571	1.244067797	1.002087683	0.707395498	3.866883117	0.791596639	0.198237885	0.789017341	0.207897793	0.804260985	0.619047619	0.42893401	1.267379679	1.99143469	4.223529412	1.248826291	1.092511013	4.23580786	0.487964989	1.134883721	5.895604396	2.294117647	0.545454545	0.399698341
Acetate	53.52156863	66.22432432	71.1675	74.86756757	69.865	36.13409091	79.27222222	38.73061224	39.0942029	66.35869565	35	48.93421053	47.4125	101.2235294	75.48095238	40.06111111	97.24285714	41.41714286	38.68833333	31.74871795	37.90333333	52.84186047	31.99444444	29.264	27.8164557	47.2	56.15423729	40.23799582	25.69453376	31.27272727	32.23865546	24.09801762	73.41618497	32.8466899	33.3608522	28.68650794	58.02030457	36.62566845	29.12847966	52.87058824	45.9342723	72.00440529	31.93449782	79.39606127	30.05116279	49.24450549	167.2235294	46.48148148	31.22775264
Adenine	6.723529412	7.708108108	13.05	10.32432432	10.6125	0.981818182	10.25555556	0.546938776	5.555072464	10.28695652	0.6	2.697368421	1.8375	13.92941176	9.45	2.155555556	16.22	6.054285714	6.213333333	1.062820513	5.848333333	7.820930233	4.788888889	0.246	2.898734177	6.407142857	6.869491525	6.384133612	2.717041801	1.084415584	3.453781513	5.189427313	6.26300578	6.303135889	6.735019973	3.186507937	11.28680203	6.823529412	1.856531049	7.505882353	9.774647887	5.519823789	2.995633188	12.71115974	0.869767442	4.354395604	25.72352941	4.481481481	5.612368024
Alanine	3.350980392	4.618918919	7.3725	5.2	5.6325	1.797727273	3.483333333	1.481632653	3.473913043	4.806521739	2.241176471	1.928947368	1.47	8.402941176	4.473809524	4.466666667	9.668571429	2.832857143	7.916666667	1.194871795	3.346666667	3.641860465	2.559722222	2.68	1.864556962	4.255357143	14.05254237	3.582463466	2.302250804	1.944805195	2.23697479	2.997797357	3.121387283	3.538908246	4.225033289	3.674603175	6.733502538	5.401069519	1.434689507	7.176470588	7.253521127	6.581497797	3.375545852	6.717724289	2.279069767	2.964285714	19.11764706	3.063973064	2.546003017
Alpha-ketoisovaleric acid	0.058823529	0.045945946	0.1975	0.037837838	0.045	0.031818182	0.108333333	0.024489796	0.08115942	0.043478261	0.035294118	0.031578947	0.01	0.032352941	0.021428571	0.094444444	0.048571429	0.028571429	0.111666667	0.017948718	0.025	0.072093023	0.081944444	0.032	0.027848101	0.032142857	0.379661017	0.025052192	0.025723473	0.029220779	0.070588235	0.105726872	0.026011561	0.042973287	0.023968043	0.05952381	0.043147208	0.106951872	0.029978587	0.105882353	0.098591549	0.207048458	0.061135371	0.028446389	0.195348837	0.021978022	0.058823529	0.043771044	0.058823529
Arabinose	4.823529412	6.508108108	2.0025	8.721621622	4.82	8.181818182	3.044444444	10.18571429	1.642028986	5.297826087	11.95588235	5.305263158	6.0375	2.752941176	3.047619048	17.37222222	2.697142857	3.652857143	5.345	4.778205128	6.211666667	6.03255814	3.501388889	7.924	3.012658228	7.855357143	4.283050847	6.189979123	5.713826367	5.769480519	3.191596639	3.570484581	7.011560694	3.010452962	5.716378162	6.376984127	4.812182741	4.962566845	2.175588865	11.15294118	9.018779343	5.718061674	6.545851528	14.71772429	4.423255814	8.832417582	11.71764706	4.215488215	1.027149321
Asparagine	0.3	0.218918919	0.2025	0.37027027	0.3425	0.268181818	0.327777778	0.240816327	0.171014493	0.204347826	0.276470588	0.247368421	0.235	0.752941176	0.369047619	0.861111111	0.442857143	0.148571429	0.306666667	0.125641026	0.163333333	0.227906977	0.098611111	0.198	0.125316456	0.176785714	0.361016949	0.246346555	0.270096463	0.181818182	0.094117647	0.129955947	0.332369942	0.202090592	0.203728362	0.277777778	0.411167513	0.363636364	0.145610278	0.594117647	0.38028169	0.242290749	0.35371179	0.415754923	0.302325581	0.285714286	1.105882353	0.276094276	0.156862745
Aspartate	1.662745098	1.613513514	2.9925	2.418918919	1.7775	0.715909091	1.375	0.895918367	1.572463768	1.986956522	1.105882353	1.213157895	0.85	4.305882353	1.804761905	1.805555556	4.571428571	1.307142857	3.743333333	0.455128205	1.541666667	1.853488372	1.094444444	1.656	0.803797468	1.785714286	2.574576271	1.91440501	1.688102894	1.954545455	1.119327731	1.268722467	2.271676301	1.927990708	2.090545939	3.496031746	4.243654822	4.695187166	0.82869379	4.229411765	3.868544601	3.392070485	2.152838428	2.643326039	1.572093023	2.43956044	10.75294118	2.34006734	2.108597285
Beta-N-Acetylglucosamine	7.494117647	10.32972973	17.625	2.943243243	17.08	9.15	12.33611111	2.524489796	15.12753623	7.026086957	2.638235294	4.134210526	5.3375	2.902941176	9.347619048	4.011111111	4.168571429	4.901428571	15.965	4.792307692	8.958333333	6.253488372	8.280555556	3.94	6.117721519	14.84285714	19.46610169	15.37160752	10.81350482	9.159090909	14.15966387	5.535242291	10.21387283	7.130081301	6.043941411	6.21031746	7.751269036	6.427807487	7.749464668	13.65294118	40.14084507	12.49339207	4.851528384	8.10940919	6.158139535	6.230769231	8.829411765	21.28619529	17.74660633
Butyrate	10.70196078	4.459459459	10.37	13.03513514	9.955	3.202272727	19.675	2.740816327	6.123188406	9.639130435	2.817647059	3.602631579	3.22	10.42941176	7.307142857	1.972222222	7.251428571	4.842857143	8.201666667	4.680769231	5.911666667	8.937209302	6.379166667	1.554	3.236708861	7.328571429	11.90338983	3.774530271	2.59807074	2.756493506	5.927731092	4.098017621	9.216763006	3.466898955	4.841544607	2.05952381	10.56598985	4.422459893	1.520342612	7.417647059	4.338028169	1.63876652	2.772925764	7.216630197	1.274418605	3.423076923	13.54117647	5.858585859	5.21719457
Chenodeoxycholic acid	0.017647059	0.467567568	0.3625	0.078378378	0.055	1.677272727	1.891666667	0.748979592	0.962318841	0.723913043	0.176470588	2.505263158	0.285	0.155882353	0.04047619	0.85	0.12	0.06	0.181666667	0.162820513	0.553333333	0.246511628	0.025	0.452	0.567088608	0.576785714	0.33559322	1.158663883	2.691318328	1.201298701	1.722689076	1.81277533	1.450867052	0.118466899	3.075898802	2.996031746	0.124365482	3.625668449	1.586723769	8.252941176	4.882629108	11.82819383	3.179039301	0.094091904	7.827906977	3.214285714	0.523529412	0.801346801	0.461538462
Cholate	0.003921569	0.027027027	0.0225	0.016216216	0.015	0.047727273	0.013888889	0.108163265	0.004347826	0.013043478	0.355882353	0.144736842	0.36	0.020588235	0.00952381	1.177777778	0.025714286	0.008571429	0.01	0.053846154	0.013333333	0.023255814	0.002777778	0.376	0.012658228	0.0875	0.028813559	0.686847599	0.250803859	0.175324675	0.075630252	0.008810573	0.052023121	0.010452962	0.111850866	1.373015873	0.043147208	0.037433155	0.139186296	0.717647059	0.399061033	0.317180617	0.480349345	0.019693654	0.395348837	0.714285714	0.070588235	0.023569024	0.018099548
Choline	1.770588235	2.275675676	2.5825	3.448648649	3.1275	0.620454545	1.975	0.589795918	1.156521739	3.104347826	1.194117647	1.360526316	0.8625	6.179411765	5.707142857	1.983333333	5.9	2.784285714	1.94	0.462820513	2.105	3.376744186	1.191666667	0.642	0.762025316	2.205357143	3.688135593	3.795407098	0.646302251	0.769480519	0.742857143	0.854625551	4.069364162	2.367015099	3.944074567	0.75	4.14213198	1.689839572	1.325481799	4.347058824	3.971830986	1.052863436	1.480349345	5.52297593	1.195348837	3.741758242	17.38823529	1.71043771	1.853695324
Cytidine monophosphate	0.419607843	0.921621622	0.855	0.302702703	0.33	0.581818182	0.736111111	0.246938776	0.573913043	0.315217391	0.5	0.576315789	0.41	0.438235294	0.266666667	1.6	0.92	0.155714286	0.078333333	0.226923077	0.235	0.41627907	0.302777778	0.52	0.269620253	0.380357143	0.155932203	0.181628392	1.350482315	0.899350649	1.065546218	0.246696035	0.48265896	0.180023229	0.181091877	1.682539683	0.329949239	2.417112299	0.314775161	1.417647059	1.061032864	2.405286344	1.528384279	0.361050328	2.046511628	0.184065934	1.611764706	1.077441077	0.117647059
D-Glucose	6.970588235	5.016216216	1.855	14.52972973	7.545	3.304545455	6.361111111	1.689795918	2.353623188	11.58478261	2.332352941	1.936842105	5.18	7.352941176	10.25714286	5.561111111	26.20571429	5.281428571	7.966666667	3.105128205	10.04666667	7.43255814	3.133333333	0.572	1.250632911	10.48214286	9.949152542	7.847599165	2.225080386	1.282467532	1.515966387	0.70154185	8.289017341	3.454123113	8.735019973	2.166666667	10.64720812	2.764705882	1.299785867	16.9	5.361502347	2.149779736	3.069868996	6.984682713	2.511627907	9.137362637	33.41176471	2.861952862	2.90346908
Dimethylamine	0.003921569	0.032432432	0.04	0.313513514	0.035	0.047727273	0.022222222	0.171428571	0.024637681	0.02173913	0.467647059	0.036842105	0.05	0.026470588	0.035714286	0.211111111	0.2	0.012857143	0.025	0.034615385	0.043333333	0.13255814	0.020833333	0.218	0.013924051	0.021428571	0.037288136	0.039665971	0.035369775	0.220779221	0.033613445	0.035242291	0.01734104	0.051103368	0.097203728	0.043650794	0.032994924	0.064171123	0.04496788	0.211764706	0.056338028	0.04845815	0.200873362	0.024070022	0.111627907	0.197802198	0.094117647	0.03030303	0.022624434
Ferulate	0.103921569	0.197297297	0.07	0.097297297	0.0575	0.161363636	0.066666667	0.283673469	0.04057971	0.095652174	0.35	0.136842105	0.1025	0.105882353	0.071428571	0.666666667	0.102857143	0.052857143	0.088333333	0.132051282	0.088333333	0.090697674	0.1	0.196	0.065822785	0.089285714	0.061016949	0.154488518	0.282958199	0.285714286	0.062184874	0.06277533	0.202312139	0.046457607	0.075898802	0.365079365	0.121827411	0.256684492	0.057815846	0.488235294	0.34741784	0.418502203	0.397379913	0.115973742	0.320930233	0.277472527	0.164705882	0.127946128	0.051282051
Formate	0.923529412	1.554054054	1.23	1.413513514	1.56	1.111363636	1.322222222	1.86122449	0.844927536	1.326086957	1.75	1.268421053	1.2325	1.6	1.461904762	2.688888889	1.84	0.724285714	1.26	0.579487179	0.898333333	1.220930233	0.705555556	1.476	0.644303797	0.989285714	1.786440678	1.137787056	1.279742765	1.633116883	0.61512605	0.658590308	1.060693642	0.711962834	0.603195739	1.591269841	1.16751269	2.267379679	0.680942184	2.305882353	1.755868545	2.740088106	1.480349345	1.258205689	1.576744186	1.173076923	2.452941176	1.212121212	0.604826546
Fucose	0.562745098	0.589189189	1.0075	0.656756757	0.845	0.825	0.666666667	0.287755102	0.868115942	0.515217391	0.826470588	0.686842105	0.6725	0.285294118	0.523809524	1.083333333	0.557142857	0.355714286	0.665	0.423076923	0.471666667	0.658139535	0.436111111	0.606	0.603797468	0.851785714	0.681355932	1.037578288	1.090032154	2.094155844	1.183193277	0.547356828	1.054913295	0.442508711	0.271637816	1.281746032	0.758883249	2.187165775	0.875802998	2.470588235	3.82629108	2.647577093	1.545851528	0.702407002	2.488372093	0.733516484	1.2	2.047138047	0.69984917
Fumarate	0.08627451	0.294594595	0.2075	0.183783784	0.39	0.115909091	0.105555556	0.12244898	0.126086957	0.117391304	0.117647059	0.15	0.1	0.047058824	0.114285714	0.266666667	0.2	0.05	0.198333333	0.028205128	0.106666667	0.113953488	0.105555556	0.056	0.121518987	0.153571429	1.571186441	0.217118998	0.24437299	0.214285714	0.208403361	0.168502203	0.121387283	0.211382114	0.129161119	0.297619048	0.159898477	0.304812834	0.100642398	0.347058824	0.478873239	0.726872247	0.327510917	0.166301969	0.330232558	0.282967033	0.170588235	0.185185185	0.117647059
Galactose	3.180392157	4.594594595	4.815	2.113513514	4.4	6.415909091	3.194444444	2.202040816	4.076811594	2.215217391	2.911764706	2.457894737	3.0525	0.888235294	2.485714286	5.838888889	2.474285714	1.702857143	4.93	2.084615385	2.79	2.837209302	2.484722222	1.82	2.417721519	4.528571429	5.111864407	5.187891441	4.800643087	3.941558442	4.299159664	2.003303965	3.49132948	2.008130081	1.51930759	3.154761905	2.550761421	3.475935829	2.959314775	7.247058824	16.12206573	6.396475771	3.72489083	2.562363239	3.023255814	3.793956044	2.247058824	7.127946128	4.907993967
Glucose 1-phosphate	4.22745098	0.591891892	0.5475	4.810810811	1.75	0.234090909	4.4	1.895918367	0.539130435	3.710869565	1.694117647	0.634210526	3.82	4.364705882	2.042857143	2.711111111	13.94	2.124285714	0.705	1.393589744	1.751666667	6.076744186	1.675	1.596	0.403797468	2.994642857	1.56440678	1.321503132	0.321543408	0.623376623	2.704201681	0.485682819	0.783236994	1.160278746	1.821571238	0.567460317	2.185279188	1.122994652	0.595289079	3.7	0.915492958	0.925110132	0.777292576	2.995623632	0.609302326	0.626373626	7.923529412	0.882154882	0.518853695
Glutamate	2.539215686	2.586486486	6.1975	3.602702703	4.4225	1.179545455	6.408333333	0.965306122	3.011594203	4.306521739	1.55	2.039473684	1.48	4.044117647	3.130952381	3.283333333	6.571428571	1.674285714	5.401666667	0.880769231	2.306666667	3.813953488	2.993055556	1.726	1.656962025	2.119642857	11.3559322	2.956158664	2.906752412	1.954545455	6.198319328	4.257709251	3.76300578	3.180023229	3.30758988	4.567460317	7.307106599	12.57754011	1.642398287	13.1	9.117370892	7.026431718	4.497816594	5.455142232	4	3.274725275	16.44705882	4.888888889	5.520361991
Glutamine	0.715686275	0.986486486	1.685	1.821621622	1.685	0.525	0.894444444	0.52244898	0.873913043	1.356521739	1.070588235	0.447368421	0.515	2.532352941	1.285714286	1.055555556	2.497142857	0.757142857	1.595	0.258974359	1.025	0.627906977	0.386111111	1.22	0.492405063	1.014285714	2.33220339	0.981210856	0.556270096	0.402597403	0.472268908	0.927312775	1.26300578	0.904761905	1.697736352	0.793650794	2.411167513	1.577540107	0.561027837	2.535294118	1.938967136	1	0.602620087	1.897155361	2.246511628	0.85989011	7.158823529	0.723905724	0.791855204
Glycine	1.168627451	1.302702703	2.23	2.483783784	1.75	0.606818182	1.902777778	0.546938776	1.134782609	1.506521739	1.026470588	0.815789474	0.7	3.094117647	1.55	1.161111111	3.451428571	0.902857143	3.02	0.416666667	1.315	1.706976744	0.869444444	1.202	0.57721519	1.646428571	6.925423729	1.258872651	0.829581994	0.808441558	0.779831933	1.199339207	1.132947977	1.534262485	1.665778961	1.226190476	2.068527919	1.614973262	0.620985011	3.2	2.075117371	1.792951542	1.126637555	2.597374179	1.106976744	1.508241758	6.235294118	1.249158249	1.135746606
Glycocholate	0.009803922	0.051351351	0.0375	0.021621622	0.02	0.05	0.061111111	0.163265306	0.008695652	0.026086957	0.064705882	0.339473684	0.075	0.038235294	0.023809524	0.222222222	0.042857143	0.017142857	0.02	0.053846154	0.11	0.053488372	0.004166667	0.08	0.058227848	0.1375	0.042372881	0.102296451	0.154340836	0.042207792	0.055462185	0.04185022	0.23699422	0.074332172	0.20505992	0.055555556	0.053299492	0.22459893	0.070663812	0.388235294	0.159624413	0.198237885	0.296943231	0.083150985	0.353488372	0.376373626	0.117647059	0.077441077	0.398190045
Guanosine monophosphate	1.768627451	1.397297297	2.7625	3.194594595	1.2825	1.05	1.483333333	0.569387755	1.020289855	1.947826087	0.858823529	1.136842105	0.6625	4.120588235	2.852380952	2.833333333	4.128571429	0.85	0.361666667	0.606410256	1.363333333	1.795348837	0.890277778	0.658	0.213924051	1.353571429	0.084745763	1.03131524	0.852090032	1.035714286	0.956302521	0.4030837	3.39017341	1.216027875	1.16644474	1.94047619	0.629441624	3.058823529	0.408993576	3.041176471	2.046948357	0.502202643	1.92139738	1.84463895	1.539534884	2.656593407	9.305882353	2.582491582	1.176470588
Hexanoylcarnitine	0.058823529	0.17027027	0.2525	0.272972973	0.2175	0.143181818	0.108333333	0.259183673	0.110144928	0.123913043	0.547058824	0.089473684	0.245	0.473529412	0.173809524	0.466666667	0.414285714	0.09	0.221666667	0.228205128	0.116666667	0.134883721	0.080555556	0.374	0.062025316	0.141071429	0.338983051	0.102296451	0.125401929	0.285714286	0.07394958	0.024229075	0.101156069	0.140534262	0.221038615	0.011904762	0.335025381	0.240641711	0.053533191	0.441176471	0.230046948	0.176211454	0.205240175	0.315098468	0.390697674	0.497252747	0.576470588	0.107744108	0.079939668
Histamine	0.38627451	0.840540541	0.7775	0.256756757	0.3075	0.265909091	0.325	0.2	0.142028986	0.213043478	0.264705882	0.210526316	0.15	0.5	0.404761905	0.127777778	0.24	0.12	0.423333333	0.083333333	0.108333333	0.151162791	0.102777778	0.272	0.107594937	0.151785714	0.233898305	0.154488518	0.24437299	0.246753247	0.127731092	0.081497797	0.286127168	0.221835075	0.262316911	0.154761905	0.192893401	0.406417112	0.162740899	0.447058824	0.34741784	0.308370044	0.323144105	0.315098468	0.237209302	0.425824176	0.911764706	0.171717172	0.165912519
Histidine	0.4	0.551351351	0.815	0.743243243	0.6875	0.422727273	0.85	0.289795918	0.205797101	0.308695652	0.279411765	0.3	0.285	2.182352941	1.026190476	1.055555556	1.671428571	0.35	0.518333333	0.134615385	0.306666667	0.346511628	0.265277778	0.334	0.192405063	0.328571429	0.881355932	0.482254697	0.533762058	0.396103896	0.205042017	0.254405286	0.586705202	0.533101045	0.552596538	0.682539683	0.710659898	0.903743316	0.244111349	1.470588235	1.76056338	0.748898678	0.6069869	0.934354486	1.013953488	0.722527473	4.770588235	0.558922559	0.487179487
Hypoxanthine	0.111764706	0.154054054	0.22	0.121621622	0.205	0.05	0.111111111	0.048979592	0.05942029	0.089130435	0.058823529	0.076315789	0.0725	0.085294118	0.069047619	0.15	0.077142857	0.038571429	0.045	0.034615385	0.065	0.090697674	0.091666667	0.052	0.024050633	0.075	0.071186441	0.075156576	0.096463023	0.094155844	0.045378151	0.039647577	0.202312139	0.047619048	0.03861518	0.115079365	0.131979695	0.144385027	0.057815846	0.241176471	0.169014085	0.18061674	0.131004367	0.078774617	0.158139535	0.129120879	0.152941176	0.164983165	0.039215686
Inosine	0.474509804	0.402702703	0.8575	0.775675676	0.7375	0.036363636	0.533333333	0.040816327	0.624637681	0.836956522	0.067647059	0.184210526	0.075	1.329411765	0.79047619	0.155555556	1.288571429	0.41	0.055	0.061538462	0.431666667	0.397674419	0.2375	0.05	0.118987342	0.308928571	0.091525424	0.17954071	0.096463023	0.058441558	0.12605042	0.205947137	0.25433526	0.315911731	0.548601864	0.111111111	0.596446701	0.144385027	0.098501071	0.323529412	0.676056338	0.154185022	0.139737991	0.610503282	0.046511628	0.21978022	1.823529412	0.111111111	0.286576169
Isobutyrate	0.37254902	0.556756757	0.85	1.013513514	0.9375	0.570454545	0.991666667	0.569387755	0.546376812	0.480434783	0.355882353	0.318421053	0.55	1.067647059	0.673809524	0.494444444	1.097142857	0.63	1.561666667	0.101282051	0.578333333	0.572093023	0.172222222	0.248	0.235443038	0.5625	1.4	0.893528184	0.742765273	0.577922078	0.336134454	0.364537445	0.846820809	0.655052265	0.716378162	0.492063492	1.162436548	1.037433155	0.749464668	2.4	2.20657277	1.105726872	0.80349345	1.612691466	1.348837209	0.978021978	2.129411765	0.555555556	0.408748115
Isoleucine	1.315686275	1.608108108	2.2975	2.048648649	2.225	0.711363636	1.038888889	0.648979592	1.326086957	1.897826087	0.897058824	0.639473684	0.675	4.629411765	1.661904762	1.9	4.891428571	1.138571429	3.848333333	0.432051282	1.208333333	1.276744186	0.751388889	0.982	0.74556962	1.6625	7.120338983	1.329853862	0.893890675	0.737012987	0.818487395	0.918502203	1.179190751	1.6271777	1.989347537	1.503968254	2.827411168	2.352941176	0.582441113	1.952941176	2.483568075	2.185022026	1.065502183	3.549234136	0.68372093	1.239010989	9.752941176	1.225589226	1.039215686
Isovalerate	0.12745098	0.145945946	0.26	0.245945946	0.2875	0.106818182	0.35	0.046938776	0.143478261	0.215217391	0.070588235	0.044736842	0.09	0.502941176	0.185714286	0.027777778	0.374285714	0.125714286	0.22	0.06025641	0.1	0.139534884	0.134722222	0.088	0.105063291	0.148214286	0.494915254	0.141962422	0.064308682	0.064935065	0.117647059	0.145374449	0.219653179	0.146341463	0.280958722	0.107142857	0.28680203	0.14973262	0.201284797	0.088235294	0.23943662	0.092511013	0.11790393	0.433260394	0.055813953	0.151098901	1.147058824	0.151515152	0.194570136
L-Arginine	0.278431373	0.143243243	0.3975	0.454054054	0.285	0.268181818	0.1	0.224489796	0.227536232	0.610869565	0.405882353	0.386842105	0.1525	0.741176471	0.376190476	0.911111111	0.734285714	0.282857143	0.566666667	0.143589744	0.416666667	0.409302326	0.159722222	0.238	0.044303797	0.214285714	0.76779661	0.194154489	0.21221865	0.220779221	0.14789916	0.063876652	0.341040462	0.152148664	0.296937417	0.166666667	0.228426396	0.465240642	0.199143469	1.052941176	0.436619718	0.321585903	0.406113537	0.590809628	0.353488372	0.39010989	1.747058824	0.262626263	0.214177979
Lactate	12.35686275	13.74054054	19.295	13.46756757	9.8625	14.13636364	2.769444444	15.33061224	5.113043478	3.545652174	16.35	15.96578947	5.7475	15.06764706	14.65714286	31.07222222	3.394285714	11.67	6.223333333	4.766666667	3.201666667	21.21860465	13.61805556	11.466	9.607594937	5.492857143	2.913559322	29.06471816	10.23472669	15.97727273	9.754621849	7.803964758	17.83526012	11.33565621	4.846870839	16.73809524	12.92639594	20.61497326	3.310492505	38.72941176	14.14084507	43.86343612	16.75982533	23.2166302	24.08372093	28.43131868	43.07647059	17.38047138	6.628959276
Leucine	2.033333333	2.110810811	3.1675	2.575675676	3.205	1.397727273	1.708333333	1.144897959	1.731884058	3.008695652	1.808823529	1.039473684	1.2	6.847058824	2.892857143	3.655555556	6.24	1.512857143	5.95	0.914102564	1.89	2.26744186	1.1625	1.95	1.201265823	2.657142857	9.218644068	2.03131524	1.353697749	1.13961039	1.010084034	1.25	1.774566474	2.138211382	2.914780293	2.202380952	4.454314721	2.77540107	0.815845824	3.370588235	3.802816901	3.519823789	2.061135371	4.503282276	1.386046512	1.755494505	11.98235294	1.683501684	1.532428356
Lysine	3.394117647	4.489189189	7.915	5.943243243	5.9075	1.722727273	5.155555556	1.402040816	3.517391304	5.276086957	2.020588235	2.239473684	1.625	12.10588235	4.885714286	2.9	10.71428571	3.347142857	6.076666667	1.116666667	3.133333333	3.925581395	2.461111111	2.784	1.750632911	3.985714286	8.927118644	5.565762004	2.495176849	1.805194805	2.27394958	2.689427313	5.104046243	3.260162602	6.101198402	3.773809524	8.80964467	6.171122995	2.141327623	9.6	7.784037559	5.863436123	3.122270742	8.210065646	1.930232558	4.612637363	23.8	3.410774411	3.051282051
Malonate	0.125490196	0.172972973	0.2325	0.3	0.2925	0.134090909	0.163888889	0.132653061	0.066666667	0.110869565	0.267647059	0.202631579	0.135	0.364705882	0.130952381	0.294444444	0.214285714	0.164285714	0.228333333	0.079487179	0.13	0.155813953	0.129166667	0.192	0.150632911	0.25	0.354237288	0.21085595	0.218649518	0.165584416	0.157983193	0.135462555	0.26300578	0.18931475	0.16644474	0.734126984	0.329949239	0.652406417	0.321199143	1.129411765	0.474178404	0.233480176	0.441048035	0.269146608	0.441860465	0.288461538	1.364705882	0.249158249	0.107088989
Mannose	1.160784314	0.362162162	1.0675	0.872972973	0.5025	0.077272727	2.691666667	0.189795918	0.333333333	1.334782609	0.179411765	0.165789474	0.15	1.494117647	1.292857143	0.611111111	3.074285714	1.038571429	1.591666667	0.097435897	0.903333333	1.7	0.744444444	0.176	0.189873418	0.901785714	2.303389831	0.634655532	0.254019293	0.217532468	0.225210084	0.170704846	0.401734104	0.596980256	0.178428762	0.174603175	0.791878173	0.379679144	0.162740899	0.594117647	0.417840376	0.330396476	0.318777293	1.514223195	0.148837209	0.214285714	1.847058824	0.303030303	0.340874811
Methionine	0.829411765	1.102702703	1.735	1.327027027	1.2475	0.634090909	0.775	0.442857143	0.788405797	1.326086957	0.8	0.592105263	0.43	2.511764706	0.94047619	1.394444444	2.265714286	0.63	2.193333333	0.352564103	0.785	0.795348837	0.506944444	0.84	0.465822785	0.7875	3.991525424	0.782881002	0.778135048	0.594155844	0.616806723	0.54845815	0.774566474	0.81068525	1.046604527	0.98015873	1.789340102	1.636363636	0.336188437	1.564705882	2.061032864	1.607929515	1.165938865	1.86214442	0.688372093	0.766483516	4.441176471	0.895622896	0.644042232
Methylamine	1.221568627	1.910810811	1.9425	1.075675676	1.6525	1.288636364	1.702777778	0.628571429	1.020289855	1.37826087	0.917647059	1.468421053	1.085	1.308823529	1.45952381	1.794444444	1.46	0.714285714	1.238333333	0.494871795	1.211666667	1.43255814	0.925	0.524	0.806329114	1.258928571	1.972881356	1.212943633	1.569131833	0.925324675	0.833613445	0.751101322	1.043352601	0.731707317	0.946737683	1.579365079	1.898477157	2.395721925	0.920770878	4.411764706	2.201877934	1.616740088	1.244541485	1.262582057	2.846511628	1.156593407	1.588235294	1.777777778	0.965309201
Nicotinate	0.698039216	0.708108108	1.23	0.92972973	0.9775	0.129545455	1.613888889	0.095918367	0.702898551	1.243478261	0.173529412	0.357894737	0.2025	1.797058824	1.092857143	0.372222222	1.585714286	0.664285714	0.895	0.124358974	0.556666667	0.8	0.5125	0.118	0.281012658	0.646428571	1.030508475	0.594989562	0.295819936	0.295454545	0.588235294	0.508810573	0.861271676	0.37398374	0.76298269	0.404761905	1.203045685	0.802139037	0.205567452	1.511764706	1.154929577	0.334801762	0.336244541	0.833698031	0.409302326	0.653846154	2.670588235	0.656565657	0.518853695
Oxypurinol	2.074509804	0.721621622	2.8775	2.827027027	0.7525	6.75	7.516666667	4.155102041	1.805797101	4.663043478	10.50882353	7.989473684	4.78	12.72058824	2.988095238	1.516666667	2.491428571	1.29	0.4	3.120512821	3.156666667	5.648837209	5.911111111	7.664	2.105063291	1.685714286	0.972881356	9.127348643	11.06109325	9.850649351	9.006722689	1.788546256	14.43063584	1.293844367	2.296937417	11.5515873	2.484771574	11.88235294	2.205567452	24.44705882	14.11737089	14.60792952	11.37117904	9.094091904	10.35813953	12.79945055	17.12352941	13.88215488	2.220211161
Phenylacetic acid	0.245098039	0.359459459	0.82	0.691891892	1.1575	0.409090909	0.702777778	0.244897959	0.401449275	0.37173913	0.338235294	0.413157895	0.31	0.720588235	0.416666667	0.344444444	0.78	0.312857143	0.561666667	0.192307692	0.393333333	0.444186047	0.265277778	0.382	0.23164557	0.410714286	0.728813559	0.622129436	0.578778135	0.584415584	0.416806723	0.328193833	1.054913295	0.343786295	0.605858855	0.297619048	0.835025381	0.860962567	0.588865096	0.541176471	1.107981221	0.577092511	0.43231441	0.652078775	0.637209302	0.192307692	1.670588235	0.828282828	0.549019608
Phenylalanine	0.964705882	1.237837838	1.695	1.640540541	1.6125	0.811363636	0.819444444	0.659183673	0.902898551	1.406521739	0.785294118	0.702631579	0.595	2.952941176	1.261904762	1.827777778	2.671428571	0.77	2.433333333	0.408974359	0.846666667	0.993023256	0.584722222	1.156	0.608860759	1.182142857	4.057627119	1.150313152	0.823151125	0.668831169	0.578151261	0.640969163	0.841040462	1.023228804	1.181091877	1.138888889	1.911167513	1.64171123	0.488222698	1.970588235	1.971830986	1.854625551	1.227074236	2.18380744	0.953488372	1.093406593	5.070588235	0.915824916	0.690799397
Proline	1.384313725	1.591891892	1.625	2.194594595	1.975	0.515909091	1.236111111	0.691836735	0.834782609	1.252173913	0.691176471	0.786842105	0.8275	3.202941176	1.385714286	1.894444444	3.737142857	0.92	3.333333333	0.519230769	1.866666667	1.739534884	0.877777778	1.25	0.473417722	1.558928571	5.715254237	1.386221294	1.012861736	0.902597403	0.833613445	0.986784141	1.442196532	1.267131243	1.866844208	2.337301587	2.271573604	2.625668449	0.704496788	3.582352941	2.568075117	1.356828194	1.344978166	2.400437637	0.730232558	1.568681319	6.405882353	1.323232323	1.095022624
Propionate	5.721568627	7.989189189	9.63	11.01081081	10.185	5.563636364	13.05833333	4.295918367	4.843478261	8.823913043	4.532352941	5.263157895	8.5025	11.24705882	9.028571429	2.905555556	10.1	5.097142857	4.658333333	4.837179487	5.415	6.91627907	3.4875	2.656	4.348101266	6.632142857	10.69491525	6.112734864	4.659163987	5.564935065	4.645378151	2.693832599	12.99132948	3.462253194	5.098535286	2.138888889	7.251269036	3.449197861	5.064239829	6.817647059	5.23943662	1.986784141	2.917030568	8.358862144	2.134883721	5.425824176	14.87647059	7.589225589	4.954751131
Ribose	3.723529412	6.154054054	6.76	2.889189189	7.4625	2.309090909	6.469444444	1.032653061	2.205797101	4.85	0.758823529	1.621052632	2.5325	4.258823529	3.447619048	3.627777778	6.388571429	3.194285714	5.198333333	0.866666667	3.568333333	4.979069767	2.973611111	1.896	1.625316456	2.292857143	6.108474576	4.538622129	3.993569132	0.808441558	2.789915966	3.700440529	5.346820809	3.171893148	1.524633822	3.416666667	3.700507614	6.310160428	1.978586724	3.070588235	7.399061033	5.832599119	5.165938865	7.126914661	4.009302326	1.923076923	8.735294118	3.95959596	2.429864253
Succinate	1.647058824	2.710810811	4.52	9.748648649	4.2525	2.2	3.233333333	5.985714286	2.584057971	3.402173913	1.844117647	1.65	3.4775	8.155882353	5.942857143	1.116666667	13.32285714	2.478571429	1.953333333	0.6	3.098333333	3.955813953	1.644444444	0.794	0.94556962	3.317857143	4.620338983	3.486430063	1.122186495	1.561688312	1.830252101	1.685022026	2.49132948	3.56445993	4.30758988	1.01984127	4.568527919	1.935828877	1.323340471	6.623529412	5.0657277	1.872246696	1.384279476	5.897155361	2.348837209	8.947802198	21.62352941	1.582491582	2.064856712
Taurine	0.405882353	0.559459459	1.135	2.032432432	0.965	1.402272727	0.8	5.051020408	0.250724638	0.376086957	1.814705882	2.465789474	1.4525	1.541176471	1.492857143	3.111111111	2.32	0.771428571	0.9	0.156410256	0.848333333	1.360465116	0.448611111	0.802	0.144303797	0.523214286	0.949152542	1.081419624	2.125401929	1.714285714	0.613445378	0.682819383	6.75433526	1.81184669	1.042609854	0.353174603	1.096446701	0.56684492	4.537473233	5.729411765	0.82629108	0.823788546	2.851528384	1.980306346	21.59534884	5.909340659	3.364705882	0.585858586	0.466063348
Threonine	2.068627451	1.386486486	2	3.048648649	1.77	0.565909091	2.636111111	0.512244898	0.926086957	2.134782609	1.038235294	1.202631579	0.575	3.75	1.661904762	2.183333333	3.437142857	0.962857143	2.265	0.371794872	1.17	1.63255814	0.875	1.2	0.759493671	1.351785714	4.749152542	1.413361169	1.231511254	1.243506494	0.643697479	0.81277533	1.661849711	1.241579559	1.691078562	2.361111111	2.33248731	3.759358289	0.82012848	5.405882353	3.178403756	2.325991189	1.903930131	2.446389497	1.637209302	1.604395604	10.94705882	1.548821549	1.067873303
Thymine	0.249019608	0.7	1.5575	0.340540541	0.81	0.079545455	0.302777778	0.059183673	0.284057971	0.345652174	0.129411765	0.265789474	0.2	0.279411765	0.226190476	0.322222222	0.377142857	0.09	0.356666667	0.056410256	0.166666667	0.269767442	0.2125	0.128	0.275949367	0.251785714	1.547457627	0.423799582	0.421221865	0.136363636	0.171428571	0.292951542	0.315028902	0.347270616	0.246338216	0.285714286	0.454314721	0.582887701	0.226980728	0.564705882	0.624413146	0.964757709	0.397379913	0.663019694	0.204651163	0.277472527	0.988235294	0.161616162	0.194570136
Trimethylamine	0.017647059	0.043243243	0.0375	0.035135135	0.04	0.034090909	0.033333333	0.02244898	0.027536232	0.02826087	0.038235294	0.036842105	0.025	0.029411765	0.035714286	0.088888889	0.025714286	0.015714286	0.023333333	0.012820513	0.023333333	0.030232558	0.016666667	0.032	0.018987342	0.019642857	0.033898305	0.033402923	0.08681672	0.048701299	0.020168067	0.017621145	0.037572254	0.019744483	0.030625832	0.091269841	0.040609137	0.096256684	0.017130621	0.111764706	0.075117371	0.105726872	0.069868996	0.043763676	0.074418605	0.046703297	0.135294118	0.057239057	0.022624434
Tryptophan	0.184313725	0.17027027	0.2825	0.221621622	0.2525	0.095454545	0.122222222	0.181632653	0.086956522	0.210869565	0.232352941	0.168421053	0.1125	0.320588235	0.195238095	0.361111111	0.391428571	0.111428571	0.343333333	0.111538462	0.115	0.169767442	0.113888889	0.244	0.120253165	0.132142857	0.225423729	0.162839248	0.186495177	0.12012987	0.11092437	0.098017621	0.182080925	0.12659698	0.146471372	0.19047619	0.223350254	0.181818182	0.128479657	0.452941176	0.248826291	0.251101322	0.218340611	0.277899344	2.441860465	0.214285714	0.882352941	0.215488215	0.147812971
Tyrosine	0.778431373	0.897297297	1.595	1.413513514	1.4275	0.497727273	0.805555556	0.467346939	0.817391304	1.384782609	0.570588235	0.439473684	0.395	3	0.935714286	2.227777778	2.902857143	0.692857143	1.705	0.28974359	0.706666667	0.827906977	0.405555556	0.644	0.464556962	1.092857143	2.588135593	0.753653445	1.025723473	0.626623377	0.413445378	0.476872247	0.904624277	0.862950058	1.174434088	1.670634921	1.814720812	2.561497326	0.301927195	2.888235294	2.502347418	2.625550661	1.296943231	1.656455142	1.055813953	0.747252747	7.047058824	0.707070707	0.619909502
UMP	0.666666667	0.591891892	1.2	1.113513514	0.8125	0.252272727	0.597222222	0.112244898	0.482608696	0.908695652	0.252941176	0.310526316	0.2675	1.264705882	0.95	0.577777778	1.477142857	0.414285714	0.046666667	0.180769231	0.515	0.718604651	0.4875	0.14	0.160759494	0.483928571	0.044067797	0.607515658	0.488745981	0.331168831	0.45210084	0.399779736	1.106936416	0.665505226	0.478029294	0.837301587	1.02284264	1.187165775	0.147751606	1.188235294	1.258215962	0.964757709	0.733624454	1.135667396	0.809302326	0.903846154	3.141176471	0.932659933	0.4826546
Uracil	8.082352941	11.97027027	20.1075	12.31891892	16.375	2.036363636	15.175	0.857142857	9.762318841	14.69130435	2.391176471	5.118421053	3.0275	16.64411765	12.70952381	3.555555556	21.98285714	7.801428571	13.88833333	1.743589744	8.35	8.625581395	6.816666667	1.386	4.587341772	8.133928571	15.52033898	9.64091858	5.363344051	2.883116883	5.001680672	8.145374449	9.398843931	9.980255517	7.34620506	7.119047619	12.32233503	11.2459893	2.584582441	15.14117647	19.45070423	10.72246696	5.292576419	16.1487965	2.669767442	6.082417582	33.22941176	8.185185185	7.058823529
Urocanate	0.150980392	0.094594595	0.07	0.075675676	0.07	0.061363636	0.072222222	0.036734694	0.026086957	0.030434783	0.085294118	0.113157895	0.06	0.070588235	0.035714286	0.127777778	0.077142857	0.038571429	0.063333333	0.044871795	0.098333333	0.16744186	0.090277778	0.072	0.062025316	0.114285714	0.123728814	0.08559499	0.096463023	0.051948052	0.070588235	0.034140969	0.170520231	0.12775842	0.050599201	0.146825397	0.098984772	0.20855615	0.08993576	0.229411765	0.215962441	0.149779736	0.148471616	0.067833698	0.111627907	0.101648352	0.564705882	0.077441077	0.045248869
Valerate	0.531372549	0.367567568	0.8025	0.532432432	0.8825	0.238636364	1.036111111	0.16122449	0.479710145	0.556521739	0.235294118	0.384210526	0.26	0.826470588	0.366666667	0.255555556	0.425714286	0.318571429	0.653333333	0.241025641	0.333333333	0.365116279	0.256944444	0.154	0.305063291	0.430357143	1.313559322	0.486430063	0.47266881	0.321428571	0.403361345	0.311674009	0.797687861	0.295005807	0.488681758	0.285714286	0.911167513	0.663101604	0.366167024	0.947058824	0.718309859	0.308370044	0.323144105	0.516411379	0.172093023	0.255494505	1.329411765	0.491582492	0.582202112
Valine	1.839215686	2.272972973	3.355	3.078378378	3.1875	1.127272727	1.780555556	1.071428571	1.971014493	2.686956522	1.311764706	1.060526316	0.97	6.452941176	2.345238095	2.377777778	6.011428571	1.641428571	5.208333333	0.744871795	1.776666667	2.060465116	1.220833333	1.758	1.15443038	2.721428571	9.577966102	1.924843424	1.147909968	1.025974026	1.154621849	1.385462555	1.604046243	2.291521487	2.72436751	1.888888889	3.92893401	2.92513369	0.856531049	3.2	3.389671362	2.907488987	1.558951965	4.280087527	1.046511628	1.793956044	12.35882353	1.602693603	1.542986425
Xanthine	4.288235294	7.521621622	10.8325	4.359459459	7.99	1.202272727	7.983333333	0.767346939	4.962318841	6.023913043	1.320588235	2.297368421	1.6675	6.15	5.495238095	2.227777778	10.27142857	3.395714286	5.96	0.937179487	4.243333333	4.869767442	4.238888889	0.912	3.158227848	5.4125	6.108474576	5.043841336	2.588424437	1.918831169	1.929411765	3.906387665	4.361271676	4.272938444	3.005326232	3.515873016	5.340101523	6.556149733	2.154175589	8.158823529	10.37089202	5.625550661	3.672489083	5.227571116	1.060465116	2.703296703	9.752941176	3.65993266	3.708898944
Xylose	3.803921569	4.932432432	1.135	2.281081081	2.265	4.193181818	1.822222222	1.989795918	1.330434783	1.45	7.405882353	4.797368421	1.6425	1.932352941	1.328571429	5.888888889	3.694285714	1.931428571	3.958333333	3.091025641	2.623333333	4.71627907	3.693055556	7.75	4.015189873	2.926785714	2.244067797	4.688935282	7.47266881	4.266233766	2.457142857	0.709251101	2.783236994	0.704994193	1.195739015	5.904761905	1.416243655	3.759358289	1.653104925	6.758823529	4.873239437	6.511013216	6.611353712	2	3.153488372	2.521978022	2.617647059	3.686868687	1.211161388
p-Cresol	0.094117647	0.062162162	0.12	0.040540541	0.0875	0.036363636	0.044444444	0.079591837	0.056521739	0.073913043	0.044117647	0.039473684	0.045	0.205882353	0.076190476	0.194444444	0.1	0.05	0.126666667	0.025641026	0.061666667	0.037209302	0.047222222	0.016	0.016455696	0.055357143	0.081355932	0.154488518	0.163987138	0.178571429	0.11092437	0.06277533	0.196531792	0.095238095	0.161118509	0.392857143	0.243654822	0.235294118	0.079229122	0.170588235	0.187793427	0.233480176	0.144104803	0.216630197	0.120930233	0.164835165	0.594117647	0.178451178	0.090497738
?-Alanine	0.223529412	0.197297297	1.5075	0.22972973	0.3175	0.054545455	0.388888889	0.063265306	0.236231884	0.354347826	0.161764706	0.236842105	0.0925	0.417647059	0.2	0.466666667	0.3	0.141428571	0.245	0.067948718	0.141666667	0.144186047	0.115277778	0.14	0.082278481	0.116071429	0.352542373	0.144050104	0.1414791	0.188311688	0.156302521	0.387665198	0.260115607	0.068524971	0.183754993	0.396825397	0.530456853	0.342245989	0.096359743	0.717647059	0.427230047	0.259911894	0.283842795	0.129102845	0.344186047	0.131868132	0.941176471	0.094276094	0.214177979
[truncated: 25 more columns]
