# Supplementary material for: Gut microbiome dysbiosis drives metabolic dysfunction in Familial dysautonomia
Source: Nat Commun. 2023 Jan 13;14:218. doi: 10.1038/s41467-023-35787-8 (PMC9839693; doi:10.1038/s41467-023-35787-8)
Supplement: Supplementary file 5 — Source Data File [file 41467_2023_35787_MOESM5_ESM.zip › Dysautonomia-main/data/2020 Mouse Metabolites norm by weight/200Day_ALLmaster_2020gen_weightnorm.csv]

	71.M.S.6	65.M.S.6	47.M.S.6	44.M.S.6	67.M.S.6	74.C.S.6	76.C.S.6	63.C.S.6	64.C.S.6	72.C.S.6	73.C.S.6	269.M.S.6	270.M.S.6	272.M.S.6	22.M.S.5	20.C.S.5	21.C.S.5	12.M.S.6	62.C.S.8	186.M.C.6	187.M.C.6	188.C.C.6	189.C.C.6	190.C.C.6	191.M.C.6	192.M.C.6	193.C.C.6	194.C.C.6	195.C.C.6	197.C.C.6	198.M.C.6	199.C.C.6	225.C.C.6	226.C.C.6	227.C.C.6	228.M.C.6	229.M.C.6	236.M.C.6	237.C.C.6	238.C.C.6	241.C.C.6	242.M.C.6	243.C.C.6	252.M.C.6	253.C.C.6	254.C.C.6	255.M.C.6	256.M.C.6	257.C.C.6
	Mutant_Separate	Mutant_Separate	Mutant_Separate	Mutant_Separate	Mutant_Separate	Control_Separate	Control_Separate	Control_Separate	Control_Separate	Control_Separate	Control_Separate	Mutant_Separate	Mutant_Separate	Mutant_Separate	Mutant_Separate	Control_Separate	Control_Separate	Mutant_Separate	Control_Separate	Mutant_Cohoused	Mutant_Cohoused	Control_Cohoused	Control_Cohoused	Control_Cohoused	Mutant_Cohoused	Mutant_Cohoused	Control_Cohoused	Control_Cohoused	Control_Cohoused	Control_Cohoused	Mutant_Cohoused	Control_Cohoused	Control_Cohoused	Control_Cohoused	Control_Cohoused	Mutant_Cohoused	Mutant_Cohoused	Mutant_Cohoused	Control_Cohoused	Control_Cohoused	Control_Cohoused	Mutant_Cohoused	Control_Cohoused	Mutant_Cohoused	Control_Cohoused	Control_Cohoused	Mutant_Cohoused	Mutant_Cohoused	Control_Cohoused
2-Aminoisobutyric acid	0.070052539	0.044091711	0.062801932	0.104166667	0.077253219	0.072463768	0.100806452	0.212851406	0.04743833	0.140077821	0.0997921	0.047222222	0.092307692	0.015384615	0.049531459	0.165562914	0.042128603	0.04296875	0.064516129	0.095057034	0.131443299	0.030215827	0.052835052	0.080578512	0.040372671	0.112820513	0.026277372	0.02283105	0.027729636	0.125333333	0.086956522	0.0472879	0.035673188	0.053254438	0.086887836	0.111353712	0.055882353	0.020654045	0.011750881	0.078838174	0.031161473	0.028571429	0.095516569	0.030852995	0.066455696	0.083333333	0.023154848	0.050632911	0.036231884
4-Hydroxyphenylacetate	0.227670753	0.268077601	0.311594203	0.43452381	0.566523605	0.242236025	0.411290323	0.469879518	0.129032258	0.354085603	0.166320166	0.713888889	0.423076923	0.156410256	0.147255689	0.420529801	0.159645233	0.065429688	0.263929619	0.233840304	0.255154639	0.405755396	0.182989691	0.254132231	0.214285714	0.530769231	0.132846715	0.151826484	0.180242634	0.304	0.228985507	0.183588317	0.111622555	0.187376726	0.28436019	0.161572052	0.389705882	0.177280551	0.237367803	0.454356846	0.252124646	0.219642857	0.504873294	0.255898367	0.522151899	0.231666667	0.179450072	0.280590717	0.280193237
5-Aminopentanoate	0.320490368	0.28042328	0.582125604	3.410714286	5.381974249	0.848861284	0.887096774	1.827309237	0.305502846	1.684824903	0.496881497	4.708333333	1.423076923	0.225641026	0.236947791	1.894039735	0.463414634	0.1953125	0.316715543	1.86121673	0.93556701	1.835971223	0.570876289	0.694214876	0.684782609	3.061538462	0.313868613	0.5	1.08492201	2.362666667	1.508695652	0.38108484	0.352128884	0.990138067	0.976303318	0.373362445	0.411764706	0.402753873	1.938895417	0.647302905	2.677053824	2.839285714	1.360623782	0.199637024	0.648734177	1.015	0.10853835	0.383966245	0.830917874
Acetate	37.65148862	38.02645503	42.6763285	30.53869048	39.88841202	55.24223602	53.7016129	96.0562249	57.30929791	61.95719844	69.65904366	37.44722222	31.21923077	21.32435897	22.67871486	37.54966887	54.60310421	21.93652344	66.33431085	19.72623574	20.03865979	26.41870504	23.23195876	36.83057851	38.77639752	24.11794872	40.93868613	18.26369863	47.96187175	19.152	17.17826087	39.53685675	17.7721519	18.84615385	27.58767773	18.91921397	34.22647059	15.39931153	15.54289072	55.11618257	12.82719547	8.141071429	23.82261209	19.42105263	40.08544304	20.98833333	23.73227207	20.12869198	19.69927536
Adenine	7.061295972	8.488536155	10.98309179	0.764880952	8.188841202	1.51552795	3.64516129	13.83534137	7.199240987	4.556420233	9.948024948	0.994444444	2.780769231	3.523076923	5.005354752	5.804635762	10.0443459	4.34375	6.516129032	1.022813688	1.31185567	1.598561151	2.356958763	10.65702479	5.555900621	2.397435897	4.769343066	1.844748858	4.937608319	1.413333333	0.776811594	6.146036161	5.609896433	0.923076923	1.630331754	1.279475983	7.036764706	0.542168675	0.807285546	1.433609959	1.205382436	0.701785714	1.528265107	1.301270417	5.199367089	0.691666667	1.277858177	2.360759494	0.472222222
Alanine	3.215411559	3.48324515	3.975845411	2.139880952	7.540772532	1.393374741	2.943548387	7.052208835	2.861480076	3.435797665	4.474012474	3.091666667	3.726923077	1.617948718	2.712182062	6.165562914	5.292682927	2.37109375	4.762463343	2.212927757	2.087628866	1.474820144	1.203608247	5.45661157	2.636645963	3.251282051	2.249635036	1.301369863	1.878682842	1.442666667	0.84057971	2.763560501	3.021864212	1.114398422	1.06793049	1.371179039	3.279411765	0.602409639	0.914218566	0.98340249	1.651558074	1.741071429	1.259259259	1.499092559	3.313291139	0.736666667	1.141823444	2.160337553	0.766908213
Alpha-ketoisovaleric acid	0.043782837	0.054673721	0.229468599	0.041666667	0.21888412	0.01242236	0.048387097	0.088353414	0.083491461	0.175097276	0.051975052	0.036111111	0.153846154	0.032051282	0.172690763	0.241721854	0.031042129	0.041992188	0.064516129	0.032319392	0.046391753	0.031654676	0.007731959	0.082644628	0.099378882	0.023076923	0.02189781	0.017123288	0.060658579	0.024	0.02173913	0.018080668	0.03452244	0.015779093	0.020537125	0.034934498	0.035294118	0.013769363	0.012925969	0.020746888	0.014164306	0.0125	0.007797271	0.014519056	0.022151899	0.006666667	0.017366136	0.025316456	0.014492754
Arabinose	3.61295972	3.234567901	3.45410628	1.982142857	14.11587983	7.265010352	16.42741935	6.975903614	2.442125237	10.70428016	2.752598753	6.447222222	8.526923077	3.06025641	1.850066934	7.745033113	8.629711752	3.149414063	6.870967742	11.69201521	12.36597938	2.984172662	2.235824742	4.719008264	3.687888199	10.41794872	2.727007299	1.099315068	2.544194107	4.917333333	4.447826087	4.006954103	1.866513234	4.506903353	1.900473934	10.20524017	3.170588235	1.796901893	1.602820212	4.170124481	5.650141643	4.416071429	7.348927875	4.477313975	4.57278481	6.81	2.979739508	4.47257384	2.821256039
Asparagine	0.220665499	0.222222222	0.287439614	0.354166667	0.373390558	0.180124224	0.350806452	0.281124498	0.210626186	0.26459144	0.218295218	0.1	0.357692308	0.107692308	0.113788487	0.311258278	0.312638581	0.057617188	0.26686217	0.093155894	0.072164948	0.156834532	0.068298969	0.07231405	0.135093168	0.125641026	0.071532847	0.028538813	0.08492201	0.2	0.097101449	0.059805285	0.059838895	0.065088757	0.055292259	0.163755459	0.072058824	0.077452668	0.034077556	0.041493776	0.087818697	0.041071429	0.161793372	0.094373866	0.148734177	0.073333333	0.098408104	0.0907173	0.054347826
Aspartate	1.630472855	1.654320988	2.596618357	1.678571429	4.300429185	0.892339545	1.995967742	3.967871486	1.370018975	1.852140078	2.367983368	0.916666667	1.653846154	0.652564103	1.049531459	3.701986755	3.026607539	0.860351563	1.692082111	1.328897338	1.512886598	0.962589928	0.783505155	2.537190083	1.127329193	1.571794872	1.258394161	0.618721461	1.005199307	0.762666667	0.466666667	1.695410292	1.542002301	0.50295858	1.208530806	0.716157205	1.75	0.703958692	0.96827262	0.763485477	0.650141643	0.866071429	0.863547758	0.66061706	1.42721519	0.451666667	0.856729378	1.436708861	0.551932367
Beta-N-Acetylglucosamine	16.42556918	10.18871252	20.98309179	10.36607143	29.70815451	1.788819876	5.379032258	33.20080321	9.916508539	7.739299611	18.25571726	4.4	10.56923077	10.54358974	5.878179384	16.86423841	16.26385809	9.520507813	10.75953079	6.41634981	2.391752577	6.477697842	3.887886598	19.20454545	16.88819876	9.794871795	3.861313869	10.50114155	3.209705373	2.88	3.834782609	5.235048679	17.3118527	3.321499014	2.687203791	4.347161572	11.11617647	5.04130809	4.887191539	10.22614108	5.936260623	1.876785714	11.53021442	7.301270417	11.76582278	5.085	4.516642547	13.42405063	1.553140097
Butyrate	6.197898424	9.283950617	12.95169082	1.258928571	4.605150215	10.20910973	4.27016129	8.493975904	8.138519924	12.68093385	11.30769231	1.386111111	3.257692308	2.584615385	2.906291834	3.751655629	3.592017738	2.463867188	9.586510264	1.868821293	1.716494845	2.391366906	2.456185567	5.287190083	6.860248447	1.117948718	5.159124088	2.01369863	5.928942808	0.706666667	1.837681159	5.556328234	2.675489068	1.130177515	1.944707741	2.469432314	5.070588235	1.139414802	0.965922444	4.128630705	0.743626062	0.414285714	1.265107212	1.441016334	2.620253165	1.038333333	1.358900145	1.41350211	0.933574879
Chenodeoxycholic acid	1.134851138	0.100529101	0.094202899	1.386904762	2.570815451	0.805383023	0.911290323	0.16064257	0.237191651	0.961089494	0.066528067	1.494444444	2.784615385	1.691025641	5.263721553	11.9602649	1.277161863	0.318359375	7.337243402	3.798479087	3.538659794	2.047482014	2.666237113	2.795454545	2.122670807	1.133333333	3.797080292	3.603881279	3.745233969	1.112	0.369565217	0.835883171	2.543153049	0.542406312	1.856240126	0.637554585	0.083823529	1.550774527	1.69212691	0.738589212	5.379603399	0.698214286	1.26705653	0.787658802	1.648734177	1.641666667	4.037626628	10.55696203	2.080917874
Cholate	0.019264448	0.024691358	0.007246377	0.077380952	0.030042918	0.17184265	0.056451613	0.032128514	0.011385199	0.140077821	0.008316008	1.194444444	0.873076923	0.219230769	0.022757697	1.182119205	0.039911308	0.047851563	0.15542522	0.503802281	0.494845361	0.129496403	0.405927835	0.05785124	0.029503106	0.123076923	0.01459854	0.091324201	0.01559792	1.72	0.443478261	0.015299026	0.013808976	1.114398422	0.671406003	0.482532751	0.036764706	0.500860585	0.247943596	0.008298755	0.849858357	0.919642857	0.169590643	0.059891107	0.047468354	0.425	0.073806078	0.546413502	0.161835749
Choline	1.371278459	1.793650794	2.152173913	1.0625	2.236051502	0.942028986	1.774193548	4.863453815	1.561669829	1.377431907	3.692307692	0.444444444	0.376923077	0.532051282	0.380187416	2.960264901	3.88691796	1.408203125	1.299120235	0.228136882	0.340206186	0.237410072	0.461340206	1.121900826	0.291925466	0.453846154	0.981021898	0.273972603	0.374350087	0.352	0.169565217	0.947148818	0.304948216	0.191321499	0.328593997	0.358078603	1.080882353	0.084337349	0.121034078	0.348547718	0.205382436	1.167857143	0.311890838	0.225045372	1.234177215	0.178333333	0.218523878	0.835443038	0.149758454
Cytidine monophosphate	0.42732049	0.48324515	0.611111111	0.964285714	3.231759657	0.304347826	0.887096774	1.168674699	0.385199241	1.60311284	0.596673597	0.738888889	2.153846154	0.505128205	0.927710843	1.549668874	0.370288248	0.220703125	1.850439883	0.961977186	1.005154639	0.512230216	0.367268041	0.621900826	0.785714286	1.351282051	0.119708029	0.159817352	0.409012132	0.168	0.45942029	0.293463143	0.499424626	0.230769231	0.372827804	0.805676856	0.432352941	0.376936317	0.28907168	0.394190871	0.417847025	0.282142857	0.512670565	0.671506352	0.42721519	0.265	0.400868307	0.44092827	0.368357488
D-Glucose	8.607705779	5.781305115	3.316425121	1.592261905	10.8111588	5.215320911	3.903225806	16.76305221	4.007590133	20.96498054	3.446985447	1.313888889	3.069230769	1.902564103	0.848728246	5.513245033	13.05986696	3.315429688	5.140762463	1.633079848	1.608247423	1.358273381	2.055412371	6.466942149	3.419254658	2.746153846	4.487591241	0.659817352	1.819757366	1.469333333	0.6	6.755215577	1.630609896	0.42800789	0.808846761	1.624454148	7.513235294	0.230636833	0.197414806	1.798755187	2.290368272	0.7125	1.228070175	1.172413793	4.617088608	1.103333333	0.458755427	1.455696203	0.194444444
Dimethylamine	0.024518389	0.014109347	0.02173913	0.133928571	0.051502146	0.314699793	0.052419355	0.064257028	0.013282732	0.023346304	0.014553015	0.022222222	0.023076923	0.006410256	0.018741633	0.059602649	0.015521064	0.005859375	0.023460411	0.007604563	0.012886598	0.005755396	0.006443299	0.006198347	0.007763975	0.015384615	0.005839416	0.00456621	0.010398614	0.018666667	0.008695652	0.005563282	0.004602992	0.01183432	0.009478673	0.013100437	0.004411765	0.015490534	0.007050529	0.004149378	0.007082153	0.007142857	0.009746589	0.005444646	0.015822785	0.008333333	0.00723589	0.018987342	0.007246377
Ferulate	0.141856392	0.121693122	0.157004831	0.360119048	0.618025751	0.196687371	0.701612903	0.152610442	0.111954459	0.354085603	0.076923077	0.477777778	0.526923077	0.135897436	0.080321285	0.221854305	0.090909091	0.0703125	0.269794721	0.480988593	0.649484536	0.221582734	0.167525773	0.194214876	0.172360248	0.469230769	0.103649635	0.067351598	0.124783362	0.261333333	0.289855072	0.150208623	0.101265823	0.268244576	0.143759874	0.480349345	0.104411765	0.089500861	0.104582844	0.284232365	0.212464589	0.416071429	0.276803119	0.335753176	0.452531646	0.163333333	0.214182344	0.248945148	0.167874396
Formate	1.308231173	2.052910053	1.393719807	2.410714286	2.78111588	1.163561077	2.721774194	2.578313253	1.127134725	2.369649805	1.257796258	1.147222222	1.603846154	0.435897436	0.646586345	1.78807947	0.871396896	0.451171875	1.718475073	0.923954373	1.304123711	0.656115108	0.548969072	1.061983471	0.754658385	1.294871795	0.694890511	0.488584475	0.7694974	1.405333333	0.842028986	0.66759388	0.665132336	1.015779093	0.737756714	1.091703057	0.741176471	0.60929432	0.547591069	0.939834025	0.729461756	1.025	0.95711501	0.918330309	1.655063291	0.846666667	0.636758321	0.951476793	1.019323671
Fucose	0.541155867	0.255731922	1.077294686	1.142857143	2.56223176	0.293995859	1.592741935	2.389558233	0.470588235	1.042801556	0.74012474	0.775	1.838461538	0.617948718	0.623828648	2.122516556	1.037694013	0.526367188	0.824046921	0.963878327	0.948453608	0.620143885	0.427835052	0.79338843	0.833850932	1.169230769	0.198540146	0.7043379	0.24610052	0.842666667	0.717391304	0.258692629	0.921749137	0.556213018	0.434439179	0.829694323	0.617647059	0.555938038	0.490011751	0.975103734	0.617563739	0.551785714	0.8791423	0.974591652	1.591772152	0.626666667	0.455861071	1.337552743	0.34057971
Fumarate	0.134851138	0.116402116	0.166666667	0.375	0.326180258	0.072463768	0.157258065	0.40562249	0.161290323	0.303501946	0.158004158	0.272222222	0.276923077	0.06025641	0.163319946	0.334437086	0.128603104	0.1953125	0.425219941	0.163498099	0.12628866	0.139568345	0.073453608	0.320247934	0.114906832	0.261538462	0.093430657	0.055936073	0.08492201	0.12	0.079710145	0.080667594	0.113924051	0.084812623	0.194312796	0.074235808	0.085294118	0.079173838	0.205640423	0.099585062	0.062322946	0.071428571	0.105263158	0.087114338	0.129746835	0.126666667	0.153400868	0.14978903	0.120772947
Galactose	3.814360771	2.358024691	6.043478261	3.255952381	11.05150215	1.944099379	7.072580645	9.16064257	3.117647059	4.151750973	4.912681913	2.744444444	4.015384615	2.661538462	2.137884873	7.298013245	4.128603104	3.241210938	3.580645161	3.910646388	3.889175258	2.610071942	1.572164948	5.960743802	5.035714286	5.702564103	1.367883212	3.111872146	1.511265165	2.848	1.923188406	1.663421419	4.642117376	2.313609467	1.693522907	3.427947598	3.363235294	2.060240964	1.96239718	4.417012448	3.26203966	2.210714286	4.575048733	2.78584392	4.518987342	2.676666667	1.645441389	4.510548523	0.967391304
Glucose 1-phosphate	1.208406305	4.088183422	2.224637681	0.613095238	2.21888412	1.198757764	1.673387097	8.168674699	0.977229602	19.60700389	3.172557173	0.375	0.346153846	0.13974359	0.669344043	3.771523179	2.368070953	0.549804688	0.739002933	1.520912548	1.902061856	0.749640288	0.804123711	1.084710744	0.72515528	0.512820513	0.700729927	0.173515982	0.890814558	0.498666667	0.789855072	1.853963839	0.359033372	0.686390533	0.429699842	2.462882096	2.039705882	0.325301205	0.19506463	1.919087137	0.424929178	1.342857143	0.477582846	0.255898367	0.848101266	0.536666667	0.251808973	0.26371308	0.11352657
Glutamate	4.028021016	3.716049383	9.166666667	2.401785714	10.54077253	1.33126294	2.592741935	6.847389558	4.127134725	6.758754864	3.611226611	1.891666667	4.438461538	2.993589744	7.21686747	10.79470199	3.483370288	2.788085938	4.618768328	2.266159696	2.636597938	1.631654676	1.365979381	6.834710744	3.465838509	2.4	3.979562044	2.081050228	4.194107452	1.509333333	0.985507246	3.061196106	3.622554661	1.122287968	2.214849921	1.796943231	5.347058824	0.944922547	1.206815511	1.149377593	1.203966006	1.923214286	1.191033138	1.105263158	5.392405063	0.845	1.551374819	2.339662447	0.834541063
Glutamine	0.823117338	1.02292769	1.002415459	0.910714286	1.313304721	0.480331263	0.637096774	1.253012048	0.817836812	1.322957198	1.305613306	0.930555556	2.003846154	0.51025641	0.414993307	1.860927152	1.536585366	0.446289063	1.014662757	1.346007605	1.103092784	0.588489209	0.581185567	1.665289256	0.566770186	1.305128205	0.791240876	0.280821918	0.651646447	1.538666667	1.133333333	1.012517385	0.699654776	0.603550296	0.227488152	0.694323144	1.052941176	0.946643718	0.387779083	0.877593361	0.494334278	1.205357143	0.660818713	0.426497278	1.148734177	0.693333333	0.264833575	0.706751055	0.687198068
Glycine	1.1558669	1.315696649	1.789855072	0.827380952	2.399141631	0.610766046	1.169354839	2.763052209	1.146110057	1.540856031	1.715176715	1.180555556	1.415384615	0.835897436	1.136546185	2.158940397	1.762749446	0.833984375	2.219941349	1.589353612	1.103092784	0.808633094	0.777061856	2.944214876	1.559006211	1.266666667	1.182481752	0.543378995	1.332755633	0.525333333	0.349275362	1.556328234	1.330264672	0.587771203	0.693522907	0.962882096	1.911764706	0.273666093	0.410105758	0.43153527	0.562322946	0.683928571	0.561403509	0.370235935	1.778481013	0.373333333	0.377713459	0.801687764	0.241545894
Glycocholate	0.049036778	0.031746032	0.02173913	0.035714286	0.115879828	0.045548654	0.076612903	0.044176707	0.017077799	0.093385214	0.016632017	0.052777778	0.165384615	0.187179487	0.147255689	1.112582781	0.22172949	0.083007813	0.609970674	0.262357414	0.231958763	0.21294964	0.56443299	0.423553719	0.043478261	0.048717949	0.157664234	0.143835616	0.064124783	0.077333333	0.023188406	0.11821975	0.141542002	0.053254438	0.195892575	0.030567686	0.020588235	0.197934596	0.17626322	0.045643154	0.242209632	0.0375	0.062378168	0.099818512	0.158227848	0.13	0.164978292	0.687763713	0.077294686
Guanosine monophosphate	0.528896673	1.074074074	1.323671498	0.717261905	1.021459227	1.134575569	1.346774194	4.064257028	1.738140417	2.420233463	2.047817048	1.088888889	3.05	1.458974359	0.323962517	3.695364238	3.833702882	0.546875	4.865102639	1.271863118	1.296391753	1.070503597	1.24742268	2.006198347	1.304347826	1.679487179	1.204379562	0.501141553	1.225303293	0.6	0.466666667	1.158553547	0.596087457	0.619329389	0.897314376	0.836244541	1.185294118	0.800344234	0.526439483	0.742738589	0.597733711	0.875	0.635477583	0.813067151	2.762658228	0.311666667	0.929088278	1.860759494	0.519323671
Hexanoylcarnitine	0.054290718	0.130511464	0.11352657	1.5625	0.167381974	0.246376812	0.056451613	0.393574297	0.136622391	0.140077821	0.176715177	0.422222222	0.169230769	0.051282051	0.070950469	0.208609272	0.246119734	0.05859375	0.079178886	0.30418251	0.172680412	0.043165468	0.100515464	0.144628099	0.091614907	0.266666667	0.113868613	0.02739726	0.045060659	0.458666667	0.331884058	0.108484006	0.052934407	0.228796844	0.075829384	0.286026201	0.163235294	0.04302926	0.065804935	0.213692946	0.206798867	0.219642857	0.142300195	0.049001815	0.053797468	0.268333333	0.054992764	0.054852321	0.292270531
Histamine	0.126094571	0.380952381	0.224637681	0.49702381	0.377682403	0.182194617	0.298387097	0.297188755	0.140417457	0.287937743	0.153846154	0.294444444	0.234615385	0.082051282	0.127175368	0.245033113	0.164079823	0.236328125	0.061583578	0.19581749	0.139175258	0.109352518	0.137886598	0.394628099	0.200310559	0.215384615	0.237956204	0.097031963	0.204506066	0.194666667	0.185507246	0.187760779	0.247410817	0.134122288	0.109004739	0.172489083	0.189705882	0.046471601	0.1386604	0.20746888	0.276203966	0.217857143	0.214424951	0.2323049	0.477848101	0.105	0.230101302	0.221518987	0.09178744
Histidine	0.518388792	0.522045855	0.528985507	0.446428571	1.021459227	0.217391304	0.423387097	0.421686747	0.199240987	0.46692607	0.297297297	0.180555556	0.407692308	0.102564103	0.34939759	0.764900662	0.450110865	0.25	0.442815249	0.174904943	0.090206186	0.089208633	0.125	0.390495868	0.153726708	0.158974359	0.18540146	0.063926941	0.100519931	0.282666667	0.149275362	0.104311544	0.066743383	0.124260355	0.173775671	0.179039301	0.254411765	0.075731497	0.074030552	0.10373444	0.055240793	0.130357143	0.216374269	0.154264973	0.287974684	0.128333333	0.069464544	0.160337553	0.09178744
Hypoxanthine	0.087565674	0.051146384	0.043478261	0.077380952	0.334763948	0.066252588	0.129032258	0.236947791	0.111954459	0.128404669	0.11018711	0.061111111	0.157692308	0.041025641	0.038821954	0.261589404	0.155210643	0.036132813	0.105571848	0.041825095	0.038659794	0.044604317	0.021907216	0.134297521	0.034161491	0.087179487	0.03649635	0.043378995	0.020797227	0.024	0.02173913	0.043115438	0.086306099	0.025641026	0.036334913	0.041484716	0.030882353	0.025817556	0.012925969	0.049792531	0.02266289	0.030357143	0.113060429	0.058076225	0.129746835	0.045	0.095513748	0.137130802	0.024154589
Inosine	0.367775832	0.924162257	1.449275362	0.071428571	0.463519313	0.095238095	0.185483871	1.21686747	0.652751423	0.214007782	0.738045738	0.033333333	0.138461538	0.307692308	0.176706827	0.271523179	0.818181818	0.158203125	0.478005865	0.034220532	0.046391753	0.058992806	0.088917526	0.876033058	0.326086957	0.135897436	0.173722628	0.079908676	0.251299827	0.037333333	0.04057971	0.264255911	0.370540852	0.029585799	0.030015798	0.048034934	0.480882353	0.027538726	0.017626322	0.060165975	0.056657224	0.023214286	0.091617934	0.067150635	0.348101266	0.031666667	0.05788712	0.168776371	0.013285024
Isobutyrate	0.80385289	0.467372134	0.949275362	0.607142857	1.072961373	0.378881988	0.782258065	0.919678715	0.462998102	0.949416342	0.711018711	2.208333333	1.546153846	0.387179487	0.309236948	1	0.649667406	0.353515625	0.985337243	1.347908745	0.530927835	0.808633094	0.578608247	2.283057851	2.316770186	3.374358974	0.849635036	0.571917808	1.162911612	0.429333333	0.685507246	0.986091794	1.554660529	0.674556213	0.641390205	0.449781659	0.929411765	0.194492255	0.509988249	0.796680498	0.407932011	2.210714286	0.931773879	0.97277677	2.278481013	1.59	0.916063676	1.20464135	0.938405797
Isoleucine	1.012259194	1.331569665	1.403381643	0.62797619	3.253218884	0.66873706	1.112903226	2.59437751	1.191650854	1.354085603	2.17047817	0.888888889	1.061538462	0.593589744	1.012048193	1.48013245	2.164079823	0.978515625	1.7771261	0.741444867	0.634020619	0.490647482	0.414948454	2.394628099	0.816770186	1.258974359	0.693430657	0.375570776	0.518197574	0.330666667	0.260869565	1.176634214	1.349827388	0.368836292	0.33807267	0.469432314	1.694117647	0.137693632	0.3960047	0.300829876	0.895184136	0.691071429	0.549707602	0.540834846	1.272151899	0.23	0.315484805	0.556962025	0.177536232
Isovalerate	0.206654991	0.165784832	0.224637681	0.053571429	0.077253219	0.072463768	0.141129032	0.140562249	0.180265655	0.19844358	0.326403326	0.030555556	0.069230769	0.051282051	0.135207497	0.225165563	0.059866962	0.107421875	0.340175953	0.068441065	0.067010309	0.077697842	0.042525773	0.115702479	0.107142857	0.043589744	0.052554745	0.054794521	0.100519931	0.042666667	0.046376812	0.0472879	0.13118527	0.041420118	0.064770932	0.045851528	0.110294118	0.032702238	0.030552291	0.039419087	0.031161473	0.051785714	0.04288499	0.059891107	0.14556962	0.04	0.031837916	0.042194093	0.02294686
L-Arginine	0.273204904	0.363315697	0.548309179	0.279761905	0.944206009	0.35610766	0.407258065	0.558232932	0.313092979	0.428015564	0.449064449	0.319444444	0.319230769	0.135897436	0.15394913	0.546357616	0.390243902	0.16796875	0.369501466	0.336501901	0.239690722	0.211510791	0.201030928	0.276859504	0.279503106	0.351282051	0.302189781	0.094748858	0.239168111	0.344	0.134782609	0.406119611	0.248561565	0.116370809	0.124802528	0.23580786	0.379411765	0.04475043	0.143360752	0.201244813	0.253541076	0.5625	0.20662768	0.152450091	0.569620253	0.203333333	0.095513748	0.187763713	0.062801932
Lactate	12.16812609	3.126984127	6.623188406	24.99107143	2.832618026	9.538302277	24.31854839	24.74698795	15.25047438	9.031128405	4.885654886	59.31388889	7.376923077	2.691025641	5.741633199	27.14569536	11.23059867	10.53320313	17.80938416	14.7851711	12.95103093	6.116546763	8.980670103	8.630165289	9.52173913	21.68205128	8.81459854	4.53652968	9.003466205	7.744	5.414492754	9.134909597	1.345224396	9.258382643	5.015797788	11.02401747	5.954411765	1.908777969	4.532314924	8.002074689	6.147308782	11.55535714	6.760233918	8.145190563	20.97151899	6.398333333	6.81186686	8.841772152	6.760869565
Leucine	1.334500876	1.733686067	2.074879227	1.056547619	4.420600858	1.099378882	1.548387097	3.562248996	1.666034156	2.299610895	2.954261954	1.588888889	1.407692308	0.679487179	1.250334672	3.32781457	2.658536585	1.318359375	1.850439883	1.176806084	0.914948454	0.738129496	0.471649485	2.987603306	1.329192547	2.207692308	1.086131387	0.623287671	0.960138648	0.976	0.586956522	1.894297636	1.906789413	0.883629191	0.59399684	0.969432314	1.888235294	0.294320138	0.595769683	0.556016598	1.111898017	1.178571429	0.953216374	0.713248639	1.57278481	0.398333333	0.444283647	1.002109705	0.368357488
Lysine	2.50262697	3.687830688	6.492753623	2.693452381	7.175965665	1.689440994	3.052419355	7.562248996	4.309297913	3.739299611	7.542619543	3.936111111	3.157692308	1.933333333	2.870147256	5.990066225	6.059866962	2.548828125	3.876832845	1.688212928	1.453608247	1.362589928	1.835051546	5.838842975	3.198757764	3.138461538	2.941605839	1.441780822	2.651646447	1.52	0.808695652	3.560500695	3.562715765	1.449704142	1.605055292	1.563318777	4.257352941	0.671256454	1.238542891	1.512448133	2.412181303	2.898214286	1.635477583	1.838475499	5.443037975	1.16	1.289435601	2.635021097	1.050724638
Malonate	0.245183888	0.176366843	0.140096618	0.074404762	0.248927039	0.120082816	0.189516129	0.248995984	0.117647059	0.210116732	0.234927235	0.080555556	0.084615385	0.043589744	0.203480589	0.466887417	0.201773836	0.0703125	0.170087977	0.043726236	0.082474227	0.048920863	0.052835052	0.05785124	0.027950311	0.153846154	0.048175182	0.02739726	0.036395147	0.237333333	0.044927536	0.036161335	0.037974684	0.053254438	0.042654028	0.06768559	0.075	0.061962134	0.01880141	0.076763485	0.067988669	0.055357143	0.07797271	0.092558984	0.148734177	0.133333333	0.056439942	0.113924051	0.039855072
Mannose	0.511383538	1.71957672	0.963768116	0.360119048	0.253218884	0.182194617	0.383064516	1.353413655	0.622390892	0.385214008	0.918918919	0.263888889	0.4	0.379487179	0.175368139	0.258278146	1.002217295	0.400390625	0.211143695	0.197718631	0.268041237	0.063309353	0.292525773	1.002066116	0.75	0.223076923	0.637956204	0.050228311	0.863084922	0.296	0.185507246	0.991655076	0.181818182	0.175542406	0.063191153	0.412663755	0.963235294	0.223752151	0.109283196	0.114107884	0.174220963	0.269642857	0.066276803	0.067150635	0.731012658	0.101666667	0.109985528	0.156118143	0.106280193
Methionine	0.676007005	0.865961199	1.195652174	0.514880952	2.575107296	0.482401656	0.806451613	1.919678715	0.671726755	1.062256809	1.0997921	0.616666667	1.026923077	0.346153846	0.767068273	1.546357616	1.341463415	0.46875	0.997067449	0.52661597	0.592783505	0.329496403	0.344072165	1.123966942	0.642857143	0.758974359	0.442335766	0.22260274	0.480069324	0.482666667	0.291304348	0.645340751	0.706559264	0.333333333	0.31121643	0.408296943	0.742647059	0.234079174	0.238542891	0.286307054	0.501416431	0.471428571	0.37037037	0.426497278	0.996835443	0.288333333	0.316931983	0.457805907	0.171497585
Methylamine	0.940455342	0.835978836	1.987922705	1.160714286	3.381974249	0.759834369	2.673387097	2.248995984	1.20113852	2.490272374	1.511434511	0.338888889	0.634615385	0.266666667	1.072289157	1.890728477	0.911308204	0.512695313	0.211143695	0.351711027	0.515463918	0.243165468	0.265463918	0.690082645	0.422360248	0.574358974	0.277372263	0.226027397	0.334488735	0.512	0.269565217	0.353268428	0.410817031	0.364891519	0.236966825	0.467248908	0.414705882	0.141135972	0.159811986	0.32780083	0.28470255	0.1875	0.409356725	0.388384755	0.96835443	0.328333333	0.264833575	0.345991561	0.137681159
Nicotinate	0.877408056	1.0335097	1.400966184	0.273809524	1.356223176	0.215320911	0.487903226	1.726907631	0.815939279	0.968871595	1.126819127	0.302777778	0.615384615	0.456410256	0.583668005	0.854304636	0.869179601	0.377929688	0.809384164	0.207224335	0.208762887	0.189928058	0.255154639	1.022727273	0.723602484	0.343589744	0.738686131	0.318493151	0.726169844	0.296	0.156521739	0.656467316	0.560414269	0.228796844	0.282780411	0.205240175	0.819117647	0.104991394	0.135135135	0.238589212	0.114730878	0.157142857	0.235867446	0.185117967	1.003164557	0.113333333	0.186685962	0.411392405	0.157004831
Oxypurinol	8.243432574	1.278659612	3.483091787	13.10119048	19.48927039	1.968944099	7.282258065	2.401606426	4.119544592	22.23735409	3.738045738	2.466666667	6.146153846	2.342307692	6.437751004	25.93046358	8.12195122	2.616210938	14.98826979	2.448669202	2.422680412	2.061870504	1.739690722	3.898760331	4.577639752	3.074358974	1.880291971	1.147260274	3.431542461	1.24	1.08115942	1.897079277	2.346375144	1.230769231	1.54028436	2.737991266	0.969117647	1.156626506	1.211515864	1.041493776	1.432011331	1.041071429	1.598440546	1.611615245	4.490506329	0.536666667	1.882778582	4.259493671	1.484299517
Phenylacetic acid	0.586690018	0.384479718	0.671497585	0.43452381	0.532188841	0.155279503	1.088709677	1.325301205	0.626185958	0.548638132	1.158004158	0.325	0.426923077	0.214102564	0.210174029	0.582781457	0.842572062	0.25	0.659824047	0.148288973	0.118556701	0.171223022	0.262886598	0.797520661	0.450310559	0.115384615	0.435036496	0.186073059	0.258232236	0.090666667	0.131884058	0.31015299	0.452243959	0.140039448	0.123222749	0.170305677	0.258823529	0.068846816	0.116333725	0.186721992	0.133144476	0.230357143	0.116959064	0.168784029	0.389240506	0.126666667	0.105643994	0.339662447	0.105072464
Phenylalanine	0.676007005	0.827160494	1.31884058	0.696428571	3.244635193	0.652173913	1.040322581	1.746987952	0.777988615	1.26459144	1.388773389	1.022222222	0.873076923	0.408974359	0.788487282	1.51986755	1.543237251	0.643554688	1.134897361	0.743346008	0.646907216	0.417266187	0.350515464	1.493801653	0.644409938	1.035897436	0.525547445	0.347031963	0.459272097	0.416	0.27826087	0.922114047	0.911392405	0.408284024	0.320695103	0.504366812	1.014705882	0.244406196	0.352526439	0.367219917	0.923512748	0.766071429	0.575048733	0.475499093	0.791139241	0.288333333	0.301013025	0.546413502	0.198067633
Proline	1.415061296	1.195767196	1.400966184	1.357142857	2.201716738	0.600414079	1.286290323	3.265060241	0.956356736	1.817120623	1.802494802	0.652777778	1.153846154	0.88974359	0.6854083	2.920529801	1.629711752	1.124023438	1.692082111	0.876425856	0.878865979	0.566906475	0.547680412	1.797520661	0.645962733	1.069230769	0.816058394	0.381278539	0.696707106	0.624	0.602898551	0.933240612	0.904487917	0.546351085	0.499210111	0.834061135	1.114705882	0.204819277	0.28907168	0.5	0.531161473	1.35	0.436647173	0.450090744	1.189873418	0.32	0.269175109	0.64556962	0.199275362
Propionate	4.95971979	4.215167549	4.983091787	4.154761905	4.317596567	8.799171843	3.370967742	9.706827309	6.199240987	6.556420233	8.625779626	2.963888889	4.484615385	2.757692308	2.309236948	4.483443709	4.243902439	2.647460938	11.25806452	2.918250951	2.466494845	4.604316547	4.461340206	4.340909091	6.107142857	3.156410256	5.624817518	2.702054795	6.164644714	2.021333333	3.371014493	4.742698192	2.482163406	2.009861933	4.222748815	2.866812227	4.389705882	3.068846816	1.920094007	8.2406639	1.628895184	0.844642857	3.253411306	2.268602541	4.46835443	3.036666667	2.487698987	2.700421941	2.632850242
Ribose	2.313485114	1.46031746	7.929951691	6.369047619	9.184549356	0.070393375	1.673387097	10.40160643	6.130929791	5.719844358	6.164241164	1.888888889	3.161538462	2.320512821	4.744310576	6.592715232	4.920177384	3.740234375	3.017595308	1.910646388	1.896907216	1.038848921	1.675257732	7.095041322	3.507763975	3.005128205	3.093430657	2.091324201	3.190641248	2.016	0.986956522	4.80945758	4.707710012	2.761341223	1.436018957	2.292576419	5.448529412	1.339070568	1.407755582	0.761410788	1.423512748	0.678571429	1.399610136	1.914700544	5.193037975	1.343333333	1.638205499	2.877637131	0.694444444
Succinate	1.898423818	2.414462081	3.219806763	10.33630952	2.416309013	2.875776398	1.213709677	3.353413655	2.415559772	49.86770428	3.61954262	10.97777778	1.896153846	1.161538462	1.385542169	2.549668874	6.44345898	1.131835938	2.970674487	4.745247148	0.992268041	1.303597122	1.010309278	3.167355372	2.49689441	4.479487179	2.564963504	1.228310502	2.726169844	0.730666667	1.162318841	2.340751043	1.372842348	0.682445759	1.271721959	0.705240175	2.485294118	0.640275387	1.16333725	2.356846473	0.454674221	6.775	0.925925926	0.713248639	3.10443038	2.706666667	0.874095514	1.210970464	1.095410628
Taurine	0.318739054	0.375661376	0.816425121	0.49702381	1.128755365	1.774327122	1.032258065	1.43373494	0.740037951	0.93385214	1.517671518	6.247222222	3.619230769	0.212820513	0.174029451	7.857615894	0.982261641	0.244140625	1.979472141	2.882129278	3.652061856	0.890647482	1.657216495	0.745867769	0.461180124	1.443589744	0.491970803	0.642694064	0.383015598	1.136	0.352173913	0.787204451	0.197928654	0.518737673	1.353870458	1.886462882	1.051470588	0.148020654	0.280846063	0.139004149	3.150141643	1.510714286	0.202729045	0.228675136	0.981012658	7.278333333	0.235890014	1.485232068	0.710144928
Threonine	1.520140105	2.186948854	2.033816425	0.714285714	2.772532189	0.960662526	1.536290323	3.257028112	1.180265655	1.813229572	1.775467775	0.877777778	1.153846154	0.508974359	1.042838019	2.294701987	2.303769401	0.692382813	1.686217009	0.730038023	0.538659794	0.608633094	0.407216495	1.619834711	0.513975155	1.533333333	0.626277372	0.533105023	0.601386482	0.64	0.234782609	0.902642559	1.117376295	0.560157791	0.510268562	0.489082969	0.922058824	0.383820998	0.373678026	0.414937759	0.641643059	0.503571429	0.339181287	0.421052632	0.96835443	0.186666667	0.328509407	0.516877637	0.214975845
Thymine	0.670753065	0.292768959	0.297101449	0.181547619	0.506437768	0.031055901	0.116935484	0.152610442	0.227703985	0.128404669	0.241164241	0.094444444	0.184615385	0.085897436	0.289156627	0.433774834	0.44789357	0.263671875	0.258064516	0.079847909	0.103092784	0.083453237	0.101804124	0.747933884	0.155279503	0.135897436	0.127007299	0.081050228	0.103986135	0.109333333	0.055072464	0.139082058	0.544303797	0.072978304	0.058451817	0.056768559	0.091176471	0.025817556	0.064629847	0.05186722	0.097733711	0.096428571	0.140350877	0.130671506	0.189873418	0.061666667	0.047756874	0.120253165	0.062801932
Trimethylamine	0.042031524	0.029982363	0.043478261	0.068452381	0.081545064	0.022774327	0.080645161	0.064257028	0.024667932	0.054474708	0.018711019	0.027777778	0.065384615	0.016666667	0.029451138	0.039735099	0.035476718	0.018554688	0.049853372	0.036121673	0.06185567	0.017266187	0.016752577	0.041322314	0.023291925	0.046153846	0.02189781	0.014840183	0.020797227	0.037333333	0.023188406	0.016689847	0.016110472	0.041420118	0.02685624	0.037117904	0.013235294	0.012048193	0.016451234	0.01659751	0.031161473	0.021428571	0.031189084	0.032667877	0.03164557	0.018333333	0.020260492	0.042194093	0.019323671
Tryptophan	0.206654991	0.167548501	0.188405797	0.18452381	0.566523605	0.140786749	0.233870968	0.385542169	0.123339658	0.342412451	0.164241164	0.266666667	0.215384615	0.056410256	0.176706827	0.245033113	0.305986696	0.125	0.202346041	0.08365019	0.103092784	0.087769784	0.067010309	0.216942149	0.127329193	0.243589744	0.077372263	0.068493151	0.150779896	0.16	0.071014493	0.152990264	0.29689298	0.118343195	0.048973144	0.054585153	0.077941176	0.037865749	0.039952996	0.062240664	0.185552408	0.155357143	0.115009747	0.11615245	0.186708861	0.048333333	0.073806078	0.143459916	0.061594203
Tyrosine	0.450087566	0.631393298	1.214975845	0.517857143	3.454935622	0.445134576	1.379032258	1.97188755	0.647058824	1.307392996	1.249480249	0.872222222	0.9	0.358974359	0.414993307	1.195364238	1.370288248	0.341796875	1.988269795	0.655893536	0.693298969	0.398561151	0.255154639	1.22107438	0.458074534	0.951282051	0.397080292	0.202054795	0.343154246	0.448	0.262318841	0.696801113	0.573072497	0.272189349	0.319115324	0.508733624	0.772058824	0.17211704	0.303172738	0.433609959	0.660056657	0.589285714	0.600389864	0.490018149	0.797468354	0.243333333	0.214182344	0.459915612	0.165458937
UMP	0.527145359	0.544973545	1	0.208333333	1.39055794	0.3126294	0.657258065	2.144578313	0.736242884	1.112840467	0.598752599	0.261111111	0.834615385	0.515384615	0.27978581	1.572847682	1.297117517	0.36328125	1.797653959	0.247148289	0.304123711	0.202877698	0.389175258	0.811983471	0.513975155	0.551282051	0.432116788	0.206621005	0.52339688	0.189333333	0.114492754	0.617524339	0.344073648	0.136094675	0.251184834	0.301310044	0.435294118	0.13253012	0.131609871	0.186721992	0.21388102	0.25	0.220272904	0.261343013	0.810126582	0.101666667	0.20260492	0.681434599	0.121980676
Uracil	13.48861646	12.31216931	16.40338164	3.824404762	13.83690987	1.49689441	5.205645161	20.02811245	11.09867173	7.894941634	10.96257796	0.808333333	2.657692308	2.174358974	8.346720214	12.00662252	14.32150776	8.012695313	5.947214076	0.918250951	0.922680412	1	1.547680412	6.834710744	3.600931677	2.325641026	2.859854015	1.607305936	2.944540728	1.456	0.746376812	3.902642559	4.024165708	0.960552268	1.017377567	0.864628821	4.236764706	0.550774527	0.636897767	1.043568465	0.774787535	0.553571429	1.050682261	1.157894737	3.867088608	0.538333333	0.843704776	1.94092827	0.501207729
Urocanate	0.045534151	0.0670194	0.04589372	0.068452381	0.154506438	0.074534161	0.217741935	0.248995984	0.075901328	0.105058366	0.085239085	0.083333333	0.15	0.106410256	0.052208835	0.122516556	0.075388027	0.026367188	0.208211144	0.100760456	0.12628866	0.103597122	0.06185567	0.179752066	0.091614907	0.105128205	0.03649635	0.037671233	0.076256499	0.144	0.055072464	0.137691238	0.088607595	0.065088757	0.04107425	0.115720524	0.127941176	0.082616179	0.032902468	0.05186722	0.053824363	0.078571429	0.1208577	0.119782214	0.224683544	0.096666667	0.078147612	0.164556962	0.071256039
Valerate	0.507880911	0.511463845	0.683574879	0.285714286	0.622317597	0.627329193	0.399193548	0.534136546	0.559772296	0.770428016	0.858627859	0.080555556	0.142307692	0.228205128	0.222222222	0.589403974	0.254988914	0.185546875	0.832844575	0.089353612	0.113402062	0.175539568	0.216494845	0.326446281	0.517080745	0.107692308	0.494890511	0.289954338	0.481802426	0.08	0.107246377	0.386648122	0.242807825	0.106508876	0.309636651	0.091703057	0.397058824	0.055077453	0.086956522	0.317427386	0.083569405	0.075	0.126705653	0.157894737	0.246835443	0.063333333	0.117221418	0.14556962	0.055555556
Valine	1.464098074	1.698412698	2.280193237	0.910714286	4.377682403	0.824016563	1.423387097	3.682730924	1.671726755	1.953307393	2.765072765	1.533333333	1.465384615	0.81025641	1.504685408	2.745033113	3.141906874	1.3125	2.595307918	1.081749049	0.920103093	0.487769784	0.586340206	3.219008264	1.111801242	1.769230769	0.997080292	0.503424658	0.755632582	0.698666667	0.382608696	1.64394993	1.80552359	0.552268245	0.47235387	0.709606987	2.061764706	0.313253012	0.439482961	0.408713693	1.269121813	0.851785714	0.723196881	0.711433757	1.537974684	0.39	0.500723589	1.097046414	0.283816425
Xanthine	5.866900175	6.091710758	8.456521739	1.842261905	11.14592275	0.592132505	2.387096774	12.06024096	5.275142315	4.762645914	5.72972973	1.447222222	2.684615385	2.611538462	4.298527443	7.493377483	5.188470067	2.915039063	6.319648094	1.519011407	1.621134021	1.233093525	1.565721649	9.076446281	4.043478261	2.897435897	2.519708029	1.996575342	3.393414211	1.586666667	1.044927536	3.88178025	5.540851554	1.045364892	1.056872038	0.949781659	4.914705882	0.585197935	0.873090482	0.736514523	0.961756374	0.635714286	1.797270955	1.143375681	4.417721519	0.536666667	1.001447178	1.664556962	0.643719807
Xylose	1.397548161	1.358024691	3.024154589	5.380952381	8.227467811	3.494824017	11.16532258	6.530120482	1.185958254	7.175097276	1.056133056	4.511111111	9.203846154	2.683333333	2.301204819	5.708609272	1.605321508	1.66015625	4.521994135	9.69391635	10.32216495	3.260431655	1.948453608	1.973140496	1.925465839	11.45384615	0.845255474	1.133561644	2.090121317	3.445333333	6.610144928	1.378303199	0.766398159	6.102564103	1.751974724	10.24454148	1.248529412	2.487091222	1.057579318	4.253112033	3.449008499	4.271428571	4.931773879	4.796733212	4.234177215	1.358333333	1.500723589	3.533755274	1.583333333
p-Cresol	0.126094571	0.111111111	0.082125604	0.053571429	0.364806867	0.101449275	0.358870968	0.204819277	0.045540797	0.245136187	0.168399168	0.05	0.057692308	0.024358974	0.09772423	0.185430464	0.073170732	0.046875	0.11143695	0.091254753	0.157216495	0.070503597	0.051546392	0.064049587	0.054347826	0.061538462	0.049635036	0.033105023	0.039861352	0.138666667	0.073913043	0.034770515	0.036823936	0.108481262	0.074249605	0.102620087	0.038235294	0.018932874	0.043478261	0.062240664	0.056657224	0.041071429	0.109161793	0.083484574	0.088607595	0.098333333	0.054992764	0.05907173	0.061594203
?-Alanine	0.238178634	0.239858907	0.632850242	0.178571429	0.313304721	0.089026915	0.262096774	0.787148594	0.371916509	0.190661479	0.41995842	0.1	0.176923077	0.079487179	0.089692102	0.228476821	0.243902439	0.243164063	0.360703812	0.108365019	0.110824742	0.069064748	0.057989691	0.324380165	0.192546584	0.148717949	0.362043796	0.059360731	0.100519931	0.093333333	0.08115942	0.207232267	0.544303797	0.084812623	0.055292259	0.072052402	0.154411765	0.020654045	0.03760282	0.062240664	0.031161473	0.130357143	0.056530214	0.043557169	0.110759494	0.043333333	0.056439942	0.116033755	0.031400966
[truncated: 4 more columns]
