# Supplementary material for: Gut microbiome dysbiosis drives metabolic dysfunction in Familial dysautonomia
Source: Nat Commun. 2023 Jan 13;14:218. doi: 10.1038/s41467-023-35787-8 (PMC9839693; doi:10.1038/s41467-023-35787-8)
Supplement: Supplementary file 5 — Source Data File [file 41467_2023_35787_MOESM5_ESM.zip › Dysautonomia-main/data/2020 Mouse Metabolites norm by weight/300Day_ALLmaster_2020gen_weightnorm.csv]

	12.M.S.9	47.M.S.8	44.M.S.8	51.C.S.8	50.C.S.8	42.C.S.8	40.C.S.8	225.C.C.9	226.C.C.9	227.C.C.9	228.M.C.9	229.M.C.9	255.M.C.9	256.M.C.9	257.C.C.9	242.M.C.9	243.C.C.9	252.M.C.9	253.C.C.9	254.C.C.9	259.M.C.9	261.C.C.9	262.C.C.9	186.M.C.9	187.M.C.9	188.C.C.9	189.C.C.9	190.C.C.9	191.M.C.9	192.M.C.9	193.C.C.9	194.C.C.9	195.C.C.9	197.C.C.9	198.M.C.9	199.C.C.9	263.C.C.9	236.M.C.9	237.C.C.9	238.C.C.9	269.M.S.9	270.M.S.9	272.M.S.9	211.M.S.9	159.M.S.10	170.M.S.10	183.C.S.10	173.M.S.10	169.M.S.10
	Mutant_Separate	Mutant_Separate	Mutant_Separate	Control_Separate	Control_Separate	Control_Separate	Control_Separate	Control_Cohoused	Control_Cohoused	Control_Cohoused	Mutant_Cohoused	Mutant_Cohoused	Mutant_Cohoused	Mutant_Cohoused	Control_Cohoused	Mutant_Cohoused	Control_Cohoused	Mutant_Cohoused	Control_Cohoused	Control_Cohoused	Mutant_Cohoused	Control_Cohoused	Control_Cohoused	Mutant_Cohoused	Mutant_Cohoused	Control_Cohoused	Control_Cohoused	Control_Cohoused	Mutant_Cohoused	Mutant_Cohoused	Control_Cohoused	Control_Cohoused	Control_Cohoused	Control_Cohoused	Mutant_Cohoused	Control_Cohoused	Control_Cohoused	Mutant_Cohoused	Control_Cohoused	Control_Cohoused	Mutant_Separate	Mutant_Separate	Mutant_Separate	Mutant_Separate	Mutant_Separate	Mutant_Separate	Control_Separate	Mutant_Separate	Mutant_Separate
2-Aminoisobutyric acid	0.063795853	0.026722925	0.088983051	0.064444444	0.068877551	0.034606205	0.059016393	0.01884058	0.022033898	0.050943396	0.029545455	0.012037037	0.055932203	0.030232558	0.021428571	0.052830189	0.073684211	0.046428571	0.011304348	0.036170213	0.026315789	0.032394366	0.025882353	0.059677419	0.268421053	0.018181818	0.031481481	0.017460317	0.059016393	0.08245614	0.034042553	0.028125	0.025352113	0.024657534	0.078125	0.053703704	0.049206349	0.0525	0.060416667	0.029787234	0.048148148	0.015116279	0.048484848	0.046774194	0.020454545	0.03	0.128571429	0.03880597	0.043333333
4-Hydroxyphenylacetate	0.132376396	0.184247539	0.186440678	0.411111111	0.43877551	0.106205251	0.163934426	0.28115942	0.206779661	0.258490566	0.229545455	0.131481481	0.442372881	0.234883721	0.211428571	0.226415094	0.571929825	0.319642857	0.134782609	0.223404255	0.176315789	0.132394366	0.165882353	0.158064516	0.542105263	0.121818182	0.192592593	0.147619048	0.549180328	0.436842105	0.111702128	0.2515625	0.157746479	0.105479452	0.39375	0.235185185	0.171428571	0.2475	0.327083333	0.214893617	0.205555556	0.13372093	0.487878788	0.088709677	0.127272727	0.222	0.35	0.159701493	0.203333333
5-Aminopentanoate	0.220095694	0.969057665	0.402542373	0.584444444	4.033163265	0.094272076	0.150819672	1.407246377	0.879661017	0.209433962	0.679545455	0.30462963	0.555932203	1.011627907	0.244285714	0.296226415	2.459649123	0.383928571	0.14173913	0.231914894	0.321052632	2.307042254	3.949411765	0.640322581	2.968421053	0.240909091	0.898148148	0.33968254	2.295081967	1.526315789	0.272340426	0.265625	0.426760563	0.801369863	0.884375	0.453703704	0.352380952	0.51	1.08125	0.634042553	0.472222222	0.675581395	1.909090909	0.598387097	0.185227273	0.878	2.907142857	0.540298507	1.615
Acetate	31.38277512	18.91983122	20.77542373	45.3	40.11479592	29.68735084	55.40327869	20.39130435	42.6	36.82264151	36.62954545	27.98796296	20.52881356	26.65813953	41.87142857	36.81320755	42.87368421	33.26607143	22.78	28.70638298	66.51578947	20.39577465	39.23529412	19.39193548	24.56315789	24.38909091	22.15925926	29.39047619	18.69836066	15.85263158	18.91276596	21.94375	28.94084507	36.21643836	38.7375	52.77962963	29.2	22.1575	18.08541667	17.79787234	23.27592593	33.01511628	48.59393939	14.91935484	26.98295455	43.782	20.81190476	29.34328358	16.345
Adenine	6.381180223	2.244725738	1.256355932	1.942222222	1.594387755	2.137231504	4.803278689	1.601449275	6.661016949	0.654716981	1.827272727	3.509259259	0.96440678	1.193023256	4.951428571	2.316981132	2.168421053	6.226785714	3.048695652	2.210638298	4.094736842	0.783098592	5.097647059	1.39516129	2.136842105	2.778181818	0.907407407	2.622222222	1.503278689	0.950877193	3.172340426	1.659375	3.502816901	2.95890411	1.346875	8.296296296	1.179365079	3.1575	1.06875	2.340425532	5.612962963	4.372093023	1.284848485	0.464516129	3.675	5.86	1.238095238	3.994029851	1.153333333
Alanine	3.023923445	4.433192686	2.266949153	2.771111111	4.028061224	1.322195704	2.206557377	2.305797101	2.903389831	0.949056604	2.293181818	1.668518519	1.776271186	4.727906977	2.272857143	1.547169811	3.510526316	4.191071429	1.690434783	1.965957447	2.521052632	1.136619718	2.855294118	1.869354839	5.173684211	1.534545455	1.825925926	2.347619048	1.762295082	1.796491228	1.729787234	2.1234375	2.6	1.612328767	2.26875	4.188888889	1.658730159	4.39	1.533333333	2.236170213	3.35	2.115116279	3.036363636	1.380645161	1.148863636	3.54	4.242857143	2.150746269	2.451666667
Alpha-ketoisovaleric acid	0.07814992	0.023909986	0.031779661	0.022222222	0.025510204	0.005966587	0.018032787	0.031884058	0.06440678	0.009433962	0.054545455	0.062962963	0.030508475	0.097674419	0.042857143	0.039622642	0.040350877	0.083928571	0.084347826	0.061702128	0.086842105	0.026760563	0.04	0.058064516	0.168421053	0.032727273	0.033333333	0.055555556	0.050819672	0.042105263	0.032978723	0.01875	0.03943662	0.071232877	0.08125	0.051851852	0.036507937	0.12	0.045833333	0.065957447	0.137037037	0.091860465	0.048484848	0.008064516	0.029545455	0.1	0.035714286	0.041791045	0.05
Arabinose	2.432216906	5.436005626	6.226694915	3.608888889	3.160714286	2.096658711	2.813114754	1.707246377	22.76101695	3.649056604	7.904545455	2	2.550847458	6.83255814	3.005714286	6.126415094	4.096491228	4.675	1.706086957	4.914893617	6.189473684	1.678873239	2.708235294	5.912903226	9.726315789	1.487272727	3.046296296	2.180952381	5.57704918	5.489473684	1.686170213	2.1421875	2.347887324	1.542465753	8.821875	2.511111111	2.752380952	7.01	5.954166667	3.827659574	2.853703704	1.327906977	6.690909091	7.333870968	2.634090909	4.162	12.14047619	5.446268657	6.335
Asparagine	0.200956938	0.558368495	0.281779661	0.16	0.548469388	0.099045346	0.101639344	0.052173913	0.061016949	0.067924528	0.081818182	0.033333333	0.061016949	0.334883721	0.051428571	0.109433962	0.198245614	0.089285714	0.040869565	0.138297872	0.05	0.032394366	0.064705882	0.074193548	0.226315789	0.041818182	0.135185185	0.150793651	0.113114754	0.080701754	0.055319149	0.059375	0.090140845	0.056164384	0.14375	0.101851852	0.146031746	0.4675	0.129166667	0.176595745	0.096296296	0.039534884	0.224242424	0.388709677	0.195454545	0.306	0.664285714	0.311940299	0.445
Aspartate	1.285486443	1.873417722	1.252118644	2.4	2.701530612	0.828162291	0.991803279	1.434782609	1.276271186	1.128301887	1.359090909	1.101851852	1.674576271	2.695348837	1.02	0.869811321	1.638596491	2.132142857	0.956521739	1.131914894	1.460526316	1.104225352	1.437647059	1.029032258	3.842105263	0.679090909	1.174074074	1.049206349	1.091803279	0.977192982	0.773404255	1.2390625	1.105633803	0.638356164	1.1625	2.133333333	0.923809524	2.2325	0.979166667	1.280851064	1.625925926	1.287209302	1.724242424	0.622580645	0.776136364	1.534	1.25	1.840298507	1.748333333
Beta-N-Acetylglucosamine	10.53588517	10.47257384	6.046610169	3.335555556	2.290816327	2.330548926	2.650819672	17.51014493	30.42542373	2.349056604	1.390909091	6.318518519	2.96779661	2.234883721	7.072857143	5.518867925	18.13157895	22.275	6.78173913	4.719148936	2.136842105	1.650704225	5.918823529	7.424193548	2.447368421	10.30181818	6.668518519	25.02380952	18.74590164	10.30175439	2.891489362	9.0328125	14.58732394	11.06438356	6.384375	7.187037037	4.088888889	7.8475	6.975	7.570212766	8.77962963	2.752325581	2.351515152	2.327419355	1.935227273	11.728	6.957142857	5.288059701	8.981666667
Butyrate	4.578947368	5.030942335	2.75	3.904444444	3.535714286	5.642004773	11.53606557	1.311594203	5.23559322	2.935849057	7.027272727	4.992592593	1.581355932	2.174418605	6.204285714	5.749056604	2.036842105	6.1	5.994782609	2.944680851	6.489473684	1.546478873	5.897647059	1.703225806	1.905263158	3.061818182	1.240740741	1.928571429	1.82295082	1.514035088	1.890425532	1.925	2.609859155	3.067123288	2.803125	4.712962963	0.782539683	1.6125	1.327083333	1.855319149	4.014814815	5.669767442	7.136363636	1.562903226	7.763636364	9.114	0.992857143	4.011940299	1.5
Chenodeoxycholic acid	1.572567783	5.440225035	4.245762712	1.502222222	2.926020408	0.787589499	0.918032787	2.063768116	0.745762712	0.811320755	1.236363636	0.032407407	7.413559322	2.544186047	2.405714286	3.771698113	1.833333333	2.339285714	2.002608696	4.49787234	1.786842105	1.470422535	0.201176471	1.369354839	12.35789474	2.466363636	4.116666667	2.252380952	8.285245902	4.675438596	5.412765957	5.9765625	10.5943662	1.535616438	0.8125	0.553703704	0.801587302	2.3275	1.81875	5.978723404	2.190740741	0.605813953	2.096969697	0.611290323	0.025	2.55	9.316666667	0.231343284	2.736666667
Cholate	0.015948963	0.278481013	0.127118644	0.626666667	1.540816327	0.020286396	0.019672131	0.475362319	0.233898305	0.332075472	1.152272727	0.027777778	0.603389831	0.365116279	0.041428571	0.290566038	0.3	0.028571429	0.010434783	0.136170213	0.081578947	0.9	0.242352941	0.216129032	1.257894737	0.058181818	0.281481481	0.050793651	0.219672131	0.294736842	0.035106383	0.2046875	0.13943662	0.083561644	0.69375	0.016666667	0.196825397	0.4875	0.5125	0.468085106	0.087037037	0.01744186	1.63030303	0.393548387	0.007954545	0.038	2.578571429	0.098507463	0.238333333
Choline	0.894736842	0.288326301	0.26059322	0.406666667	0.336734694	0.297136038	0.849180328	0.175362319	1.242372881	0.143396226	0.395454545	0.448148148	0.188135593	0.276744186	1.435714286	0.250943396	0.324561404	0.801785714	0.26173913	0.229787234	0.613157895	0.170422535	0.974117647	0.166129032	0.552631579	0.290909091	0.194444444	0.125396825	0.183606557	0.147368421	0.34893617	0.178125	0.495774648	0.25890411	0.3	0.940740741	0.13968254	0.27	0.139583333	0.112765957	0.290740741	0.324418605	0.387878788	0.722580645	0.804545455	0.37	1.104761905	1.079104478	0.41
Cytidine monophosphate	0.622009569	0.94374121	1.665254237	0.755555556	1.173469388	0.447494033	0.619672131	0.311594203	1.242372881	0.530188679	1.193181818	0.087962963	1.257627119	1.330232558	0.49	1.341509434	0.843859649	1.003571429	0.22173913	1	1	0.438028169	0.295294118	0.840322581	2.831578947	0.271818182	0.911111111	0.852380952	1.081967213	1.050877193	0.2	1.525	0.271830986	0.289041096	1.44375	0.435185185	0.703174603	1.7675	0.770833333	0.808510638	1.655555556	0.261627907	1.542424242	0.503225806	0.223863636	1.856	1.102380952	0.264179104	0.858333333
D-Glucose	2.49122807	3.856540084	0.813559322	0.351111111	0.553571429	1.776849642	2.109836066	0.636231884	8.406779661	1.309433962	3.665909091	3.626851852	0.406779661	1.088372093	2.354285714	2.624528302	0.538596491	5.203571429	1.564347826	0.436170213	0.794736842	0.154929577	3.438823529	1.277419355	5.294736842	1.533636364	0.309259259	0.612698413	1.595081967	1.245614035	2.021276596	0.3703125	1.584507042	0.752054795	1.840625	2.9	0.247619048	3.35	0.808333333	0.59787234	1.783333333	0.934883721	5.275757576	2.269354839	3.7375	6.382	7.40952381	4.52238806	1.103333333
Dimethylamine	0.023923445	0.009845288	0.014830508	0.015555556	0.022959184	0.010739857	0.006557377	0.007246377	0.008474576	0.011320755	0.009090909	0.006481481	0.006779661	0.009302326	0.007142857	0.003773585	0.00877193	0.007142857	0.004347826	0.008510638	0.007894737	0.005633803	0.004705882	0.020967742	0.031578947	0.008181818	0.02037037	0.017460317	0.021311475	0.015789474	0.010638298	0.0171875	0.012676056	0.008219178	0.015625	0.016666667	0.014285714	0.015	0.022916667	0.019148936	0.009259259	0.008139535	0.015151515	0.25	0.015909091	0.012	0.064285714	0.034328358	0.03
Ferulate	0.11323764	0.167369902	0.186440678	0.188888889	0.142857143	0.031026253	0.086885246	0.165217391	0.379661017	0.181132075	0.477272727	0.07037037	0.250847458	0.544186047	0.107142857	0.239622642	0.335087719	0.148214286	0.07826087	0.29787234	0.365789474	0.14084507	0.111764706	0.303225806	0.768421053	0.062727273	0.2	0.16031746	0.350819672	0.215789474	0.088297872	0.1125	0.135211268	0.108219178	0.421875	0.12962963	0.204761905	0.3375	0.2875	0.204255319	0.198148148	0.069767442	0.551515152	0.369354839	0.060227273	0.096	0.2	0.101492537	0.165
Formate	1.141945774	0.76511955	1.180084746	1.395555556	1.714285714	0.723150358	0.88852459	0.763768116	4.013559322	1.098113208	0.786363636	0.434259259	0.73559322	1.081395349	0.55	0.826415094	0.857894737	0.901785714	0.39826087	0.910638298	1.136842105	0.687323944	0.604705882	0.627419355	2.247368421	0.32	0.540740741	0.49047619	0.609836066	0.692982456	0.369148936	0.5421875	0.501408451	0.4	1.08125	0.659259259	0.580952381	0.8825	0.79375	0.836170213	0.809259259	0.45	2.021212121	0.667741935	0.468181818	0.848	1.264285714	0.664179104	0.698333333
Fucose	0.379585327	0.728551336	0.769067797	0.477777778	0.420918367	0.281622912	0.375409836	1.079710145	0.745762712	0.503773585	0.415909091	0.337962963	0.472881356	0.91627907	0.465714286	0.513207547	1.033333333	1.407142857	0.384347826	0.565957447	0.742105263	0.373239437	0.317647059	0.708064516	2.131578947	0.370909091	0.692592593	1.40952381	0.742622951	0.864912281	0.130851064	0.4640625	0.476056338	0.764383562	0.8375	0.344444444	0.423809524	0.81	0.783333333	0.861702128	0.609259259	0.215116279	1.015151515	0.430645161	0.102272727	0.722	1.502380952	0.464179104	0.86
Fumarate	0.172248804	0.097046414	0.216101695	0.288888889	0.285714286	0.125298329	0.181967213	0.123188406	0.210169492	0.216981132	0.077272727	0.044444444	0.276271186	0.148837209	0.205714286	0.103773585	0.184210526	0.183928571	0.09826087	0.263829787	0.276315789	0.202816901	0.198823529	0.169354839	0.742105263	0.108181818	0.214814815	0.19047619	0.254098361	0.198245614	0.069148936	0.2796875	0.174647887	0.065753425	0.38125	0.105555556	0.20952381	0.0875	0.254166667	0.212765957	0.111111111	0.138372093	0.184848485	0.064516129	0.039772727	0.286	0.15	0.073134328	0.116666667
Galactose	2.976076555	4.334739803	2.555084746	2.046666667	1.880102041	1.144391408	1.180327869	3.833333333	6.289830508	1.479245283	2.275	1.817592593	1.569491525	2.041860465	2.017142857	2.59245283	5.71754386	5.951785714	2.057391304	2.546808511	5.144736842	0.853521127	2.022352941	3.703225806	4.2	2.833636364	2.109259259	6.992063492	5.41147541	3.729824561	1.105319149	2.834375	4.273239437	2.968493151	8.215625	2.151851852	2.101587302	4.7925	2.945833333	3.363829787	2.862962963	0.794186047	3.03030303	1.958064516	0.936363636	3.64	7.076190476	2.746268657	3.986666667
Glucose 1-phosphate	1.137161085	1.402250352	0.23940678	0.653333333	0.512755102	0.877088305	1.147540984	0.14057971	3.401694915	2.058490566	8.043181818	1.869444444	0.120338983	1.520930233	1.24	1.722641509	0.663157895	0.6125	0.243478261	0.285106383	0.447368421	0.157746479	0.207058824	0.183870968	2.226315789	0.057272727	0.083333333	0.079365079	0.316393443	0.256140351	0.144680851	0.2328125	0.3	0.149315068	0.5375	0.561111111	0.136507937	1.2825	0.297916667	0.521276596	0.703703704	0.68255814	3.912121212	3.714516129	2.635227273	4.484	4.742857143	4.28358209	0.531666667
Glutamate	4.119617225	3.316455696	1.493644068	2.34	2.522959184	1.254176611	2.901639344	1.566666667	3.445762712	0.641509434	2.859090909	3.134259259	2.638983051	3.86744186	3.401428571	2.279245283	2.159649123	6.176785714	3.251304348	2.859574468	4.228947368	1.657746479	2.710588235	2.011290323	6.2	2.538181818	1.988888889	2.250793651	2.336065574	1.877192982	3.555319149	3.284375	3.909859155	2.710958904	1.984375	5.324074074	1.663492063	5.715	2	4.312765957	4.796296296	4.788372093	3.312121212	0.874193548	1.680681818	5.91	4.911904762	2.340298507	2.05
Glutamine	0.779904306	1.399437412	0.974576271	0.931111111	1.176020408	0.377088305	0.572131148	0.613043478	1.103389831	0.29245283	0.609090909	0.493518519	0.452542373	0.841860465	0.722857143	0.337735849	0.822807018	0.848214286	0.371304348	0.491489362	0.5	0.530985915	0.82	0.85483871	2.531578947	0.36	0.411111111	0.473015873	0.804918033	1.043859649	0.407446809	0.403125	0.652112676	0.308219178	1.54375	1.231481481	0.404761905	1.1525	1.252083333	0.478723404	0.594444444	0.340697674	1.533333333	0.330645161	0.340909091	0.542	1.619047619	0.231343284	0.375
Glycine	1.145135566	1.637130802	1.012711864	1.288888889	1.729591837	0.581145585	1.403278689	1.092753623	2.045762712	0.496226415	1.190909091	1.141666667	1.133898305	2.113953488	1.458571429	0.875471698	1.687719298	2.316071429	0.952173913	1.059574468	1.597368421	0.684507042	1.518823529	0.703225806	2.315789474	0.718181818	0.677777778	1.044444444	0.714754098	0.598245614	0.830851064	0.903125	1.045070423	0.798630137	0.809375	1.990740741	0.573015873	2.4425	0.560416667	0.891489362	1.911111111	1.415116279	1.43030303	0.759677419	0.668181818	1.392	1.228571429	0.850746269	0.856666667
Glycocholate	0.038277512	0.658227848	0.533898305	0.151111111	0.397959184	0.063245823	0.075409836	0.179710145	0.247457627	0.132075472	0.163636364	0.036111111	1.008474576	0.234883721	0.204285714	0.69245283	0.185964912	0.276785714	0.264347826	0.355319149	0.202631579	0.194366197	0.058823529	0.170967742	0.468421053	0.174545455	0.235185185	0.115873016	0.444262295	0.210526316	0.273404255	0.3328125	0.5	0.14109589	0.121875	0.048148148	0.087301587	0.2825	0.295833333	0.744680851	0.262962963	0.096511628	0.345454545	0.038709677	0.017045455	0.104	0.914285714	0.174626866	0.198333333
Guanosine monophosphate	0.767145136	1.291139241	1.94279661	0.984444444	1.262755102	1.114558473	3.180327869	0.095652174	0.723728814	0.943396226	1.640909091	0.643518519	1.362711864	0.941860465	2.307142857	1.449056604	0.678947368	1.028571429	0.46173913	1.027659574	2.726315789	0.473239437	1.288235294	1.093548387	3.594736842	1.009090909	1.157407407	0.796825397	1.245901639	1.1	0.741489362	1.6359375	1.03943662	1.064383562	2.45625	1.305555556	0.807936508	1.75	1.03125	0.629787234	1.4	1.129069767	2.403030303	0.861290323	1.006818182	0.628	2.10952381	1.447761194	0.715
Hexanoylcarnitine	0.055821372	0.091420534	0.059322034	0.046666667	0.145408163	0.022673031	0.068852459	0.068115942	0.079661017	0.060377358	0.061363636	0.036111111	0.042372881	0.209302326	0.082857143	0.039622642	0.103508772	0.103571429	0.033043478	0.044680851	0.076315789	0.222535211	0.043529412	0.05	0.805263158	0.025454545	0.07962963	0.063492063	0.147540984	0.064912281	0.05	0.0359375	0.046478873	0.02739726	0.178125	0.062962963	0.042857143	0.1175	0.166666667	0.029787234	0.055555556	0.041860465	0.263636364	0.290322581	0.05	0.058	0.502380952	0.097014925	0.213333333
Histamine	0.073365231	0.050632911	0.074152542	0.037777778	0.056122449	0.015513126	0.059016393	0.066666667	0.077966102	0.077358491	0.111363636	0.071296296	0.133898305	0.258139535	0.121428571	0.050943396	0.10877193	0.164285714	0.057391304	0.25106383	0.110526316	0.161971831	0.131764706	0.248387097	0.194736842	0.062727273	0.101851852	0.092063492	0.383606557	0.257894737	0.094680851	0.1703125	0.14084507	0.076712329	0.1625	0.174074074	0.141269841	0.2325	0.266666667	0.140425532	0.116666667	0.115116279	0.139393939	0.1	0.080681818	0.184	0.219047619	0.092537313	0.12
Histidine	0.165869219	0.509142053	0.220338983	0.464444444	0.571428571	0.159904535	0.381967213	0.195652174	0.228813559	0.130188679	0.306818182	0.067592593	0.120338983	0.181395349	0.145714286	0.266037736	0.192982456	0.275	0.146956522	0.20212766	0.215789474	0.1	0.242352941	0.170967742	0.436842105	0.133636364	0.183333333	0.177777778	0.145901639	0.177192982	0.154255319	0.121875	0.095774648	0.075342466	0.1875	0.209259259	0.115873016	0.1575	0.183333333	0.134042553	0.174074074	0.156976744	0.324242424	0.262903226	0.289772727	0.656	0.780952381	0.252238806	0.46
Hypoxanthine	0.079744817	0.05907173	0.133474576	0.068888889	0.109693878	0.025059666	0.052459016	0.046376812	0.106779661	0.033962264	0.038636364	0.055555556	0.038983051	0.034883721	0.095714286	0.035849057	0.056140351	0.067857143	0.020869565	0.057446809	0.071052632	0.018309859	0.022352941	0.062903226	0.168421053	0.067272727	0.044444444	0.041269841	0.054098361	0.057894737	0.035106383	0.0515625	0.04084507	0.02739726	0.05	0.096296296	0.049206349	0.09	0.025	0.044680851	0.075925926	0.059302326	0.066666667	0.025806452	0.018181818	0.132	0.069047619	0.071641791	0.056666667
Inosine	0.339712919	0.156118143	0.099576271	0.048888889	0.091836735	0.065632458	0.22295082	0.027536232	0.133898305	0.054716981	0.088636364	0.151851852	0.028813559	0.044186047	0.357142857	0.128301887	0.059649123	0.3	0.152173913	0.042553191	0.218421053	0.021126761	0.263529412	0.062903226	0.121052632	0.162727273	0.027777778	0.095238095	0.093442623	0.054385965	0.24787234	0.1125	0.274647887	0.098630137	0.1	0.681481481	0.044444444	0.17	0.06875	0.138297872	0.331481481	0.186046512	0.124242424	0.041935484	0.161363636	0.324	0.061904762	0.201492537	0.026666667
Isobutyrate	0.328548644	1.279887482	1.072033898	1.002222222	1.910714286	0.787589499	1.285245902	0.904347826	1.13220339	0.41509434	0.513636364	0.315740741	0.601694915	0.96744186	0.942857143	0.430188679	1.256140351	0.85	0.542608696	0.865957447	1.15	0.407042254	1.051764706	0.772580645	4.626315789	0.686363636	0.462962963	1.10952381	1.052459016	1.157894737	0.555319149	1.184375	1.147887324	0.656164384	3.30625	1.268518519	0.995238095	0.235	1.11875	1.00212766	0.612962963	1.084883721	1.542424242	0.266129032	0.348863636	0.594	0.069047619	0.332835821	0.205
Isoleucine	1.070175439	2.715893108	0.987288136	1.364444444	2.433673469	0.625298329	0.8	1.137681159	1.388135593	0.39245283	0.852272727	0.781481481	0.691525424	1.96744186	0.84	0.537735849	1.735087719	1.666071429	0.546956522	0.710638298	0.826315789	0.304225352	1.385882353	0.535483871	1.252631579	0.496363636	0.52962963	0.855555556	0.48852459	0.41754386	0.493617021	0.628125	0.629577465	0.383561644	0.503125	1.522222222	0.4	2.1425	0.404166667	0.574468085	1.205555556	0.662790698	1.003030303	0.685483871	0.342045455	1.518	1.942857143	0.78358209	1.046666667
Isovalerate	0.132376396	0.191279887	0.120762712	0.144444444	0.272959184	0.116945107	0.319672131	0.12173913	0.152542373	0.062264151	0.118181818	0.105555556	0.055932203	0.081395349	0.217142857	0.083018868	0.10877193	0.273214286	0.163478261	0.119148936	0.171052632	0.054929577	0.2	0.062903226	0.068421053	0.07	0.024074074	0.068253968	0.037704918	0.021052632	0.040425532	0.0796875	0.042253521	0.056164384	0.034375	0.105555556	0.020634921	0.045	0.01875	0.044680851	0.15	0.098837209	0.103030303	0.062903226	0.097727273	0.172	0.064285714	0.088059701	0.056666667
L-Arginine	0.205741627	0.672292546	0.163135593	0.262222222	0.369897959	0.130071599	0.247540984	0.262318841	1.101694915	0.132075472	0.402272727	0.209259259	0.181355932	0.418604651	0.244285714	0.252830189	0.377192982	0.266071429	0.109565217	0.206382979	0.260526316	0.152112676	0.198823529	0.130645161	0.3	0.08	0.062962963	0.025396825	0.12295082	0.112280702	0.106382979	0.0921875	0.109859155	0.153424658	0.35	0.337037037	0.074603175	0.5075	0.15	0.082978723	0.146296296	0.219767442	0.618181818	0.248387097	0.214772727	0.05	0.457142857	0.273134328	0.313333333
Lactate	10.00478469	3.243319269	6.370762712	10.85333333	12.13520408	7.005966587	10.77540984	5.050724638	4.513559322	1.339622642	5.425	1.798148148	6.250847458	22.40465116	7.375714286	1.281132075	13.09649123	3.776785714	5.659130435	5.810638298	15.82368421	5.26056338	7.722352941	8.387096774	23.29473684	6.520909091	8.375925926	8.047619048	4.037704918	9.819298246	4.665957447	3.9625	5.9	6.171232877	10.7375	15.7	10.87936508	7.1675	6.916666667	7.621276596	4.766666667	4.477906977	8.606060606	7.033870968	1.9875	6.968	15.37380952	6.617910448	7.405
Leucine	1.215311005	2.797468354	1.158898305	2.053333333	2.880102041	1.007159905	1.321311475	1.357971014	1.845762712	0.69245283	1.463636364	0.815740741	0.789830508	3.248837209	1.338571429	0.633962264	2.58245614	2.257142857	0.811304348	1.057446809	1.310526316	0.687323944	1.834117647	0.880645161	2.105263158	0.551818182	0.594444444	1.079365079	0.62295082	0.622807018	0.609574468	0.79375	0.883098592	0.579452055	0.81875	2.087037037	0.680952381	2.5375	0.502083333	0.727659574	1.722222222	0.945348837	1.739393939	1.046774194	0.677272727	1.706	2.445238095	1.020895522	1.595
Lysine	2.673046252	3.652601969	1.536016949	2.833333333	5.329081633	1.409307876	2.654098361	2.065217391	4.237288136	0.673584906	1.740909091	1.57962963	1.757627119	2.858139535	2.477142857	1.016981132	2.784210526	3.073214286	1.273913043	1.814893617	2.444736842	1.48028169	2.514117647	1.34516129	3.568421053	1.466363636	1.855555556	1.733333333	1.562295082	1.335087719	1.953191489	1.95	2.422535211	1.731506849	1.7125	4.57037037	1.249206349	3.3	1.379166667	2.05106383	2.564814815	1.753488372	2.815151515	1.159677419	1.778409091	3.758	5.252380952	2.265671642	2.275
Malonate	0.148325359	0.070323488	0.137711864	0.193333333	0.193877551	0.070405728	0.073770492	0.073913043	0.110169492	0.047169811	0.075	0.037962963	0.115254237	0.193023256	0.051428571	0.037735849	0.157894737	0.110714286	0.05826087	0.078723404	0.118421053	0.05915493	0.051764706	0.037096774	0.205263158	0.030909091	0.040740741	0.03015873	0.019672131	0.105263158	0.020212766	0.05	0.042253521	0.031506849	0.134375	0.103703704	0.050793651	0.1325	0.114583333	0.155319149	0.1	0.039534884	0.136363636	0.1	0.070454545	0.186	0.147619048	0.120895522	0.041666667
Mannose	0.242424242	0.097046414	0.118644068	0.202222222	0.155612245	0.219570406	0.73442623	0.107246377	1.496610169	0.109433962	0.084090909	0.40462963	0.072881356	0.090697674	0.648571429	0.109433962	0.142105263	0.403571429	0.193913043	0.104255319	0.215789474	0.050704225	0.231764706	0.098387097	0.410526316	0.160909091	0.142592593	0.049206349	0.154098361	0.161403509	0.189361702	0.0484375	0.16056338	0.157534247	0.115625	0.855555556	0.09047619	0.165	0.08125	0.119148936	0.137037037	0.473255814	0.172727273	0.137096774	0.818181818	0.332	0.39047619	0.505970149	0.06
Methionine	0.743221691	1.376933896	0.620762712	0.655555556	0.923469388	0.31026253	0.445901639	0.652173913	0.744067797	0.243396226	0.784090909	0.437037037	0.683050847	0.98372093	0.588571429	0.505660377	0.754385965	0.941071429	0.422608696	0.657446809	0.684210526	0.397183099	0.534117647	0.312903226	1.189473684	0.314545455	0.268518519	0.39047619	0.31147541	0.268421053	0.343617021	0.375	0.483098592	0.267123288	0.503125	1.222222222	0.226984127	1.175	0.3	0.442553191	0.857407407	0.487209302	0.948484848	0.419354839	0.295454545	1.152	1.154761905	0.41641791	0.61
Methylamine	0.647527911	0.187060478	0.127118644	0.226666667	0.201530612	0.14797136	0.283606557	0.307246377	0.218644068	0.164150943	0.288636364	0.242592593	0.23559322	0.427906977	0.274285714	0.28490566	0.410526316	0.448214286	0.252173913	0.376595745	0.55	0.185915493	0.267058824	0.29516129	0.363157895	0.206363636	0.22037037	0.29047619	0.291803279	0.242105263	0.226595745	0.2578125	0.254929577	0.290410959	0.43125	0.383333333	0.203174603	0.4025	0.275	0.395744681	0.431481481	0.275581395	0.387878788	0.364516129	0.572727273	1.12	0.914285714	0.595522388	0.586666667
Nicotinate	0.746411483	0.268635724	0.216101695	0.277777778	0.216836735	0.279236277	0.680327869	0.257971014	1.247457627	0.154716981	0.204545455	0.375	0.228813559	0.223255814	0.588571429	0.296226415	0.30877193	0.705357143	0.406086957	0.40212766	0.594736842	0.161971831	0.481176471	0.264516129	0.568421053	0.380909091	0.222222222	0.307936508	0.314754098	0.271929825	0.464893617	0.3921875	0.505633803	0.491780822	0.40625	0.962962963	0.20952381	0.4025	0.33125	0.482978723	0.557407407	0.56627907	0.33030303	0.029032258	0.457954545	1.06	0.24047619	0.453731343	0.18
Oxypurinol	4.23923445	6.991561181	7.36440678	3.784444444	1.216836735	1.665871122	12.33114754	5.537681159	9.06779661	2.747169811	5.602272727	1.518518519	3.774576271	2.102325581	3.11	1.918867925	1.684210526	3.8875	0.803478261	3.676595745	4.781578947	0.825352113	1.210588235	3.040322581	5.505263158	1.998181818	2.222222222	2.028571429	2.168852459	2.205263158	1.662765957	6.890625	2.002816901	2.421917808	3.859375	4.824074074	2.023809524	4.525	1.895833333	1.489361702	4.575925926	2.009302326	6.303030303	1.370967742	2.2875	7.836	9.235714286	2.731343284	7.148333333
Phenylacetic acid	0.433811802	0.421940928	0.252118644	0.277777778	0.492346939	0.142004773	0.32295082	0.357971014	0.722033898	0.139622642	0.225	0.297222222	0.198305085	0.248837209	0.405714286	0.203773585	0.31754386	0.505357143	0.274782609	0.131914894	0.242105263	0.15915493	0.5	0.127419355	1.368421053	0.290909091	0.131481481	0.2	0.196721311	0.177192982	0.2	0.2375	0.264788732	0.2	0.30625	0.416666667	0.173015873	0.2225	0.2125	0.159574468	0.325925926	0.281395349	0.36969697	0.085483871	0.276136364	0.398	0.554761905	0.282089552	0.158333333
Phenylalanine	0.684210526	1.954992968	0.819915254	1.206666667	2.051020408	0.525059666	0.627868852	0.886956522	1.223728814	0.371698113	1.068181818	0.472222222	0.688135593	1.81627907	0.604285714	0.537735849	1.449122807	1.092857143	0.449565217	0.704255319	0.797368421	0.385915493	0.898823529	0.433870968	1.452631579	0.350909091	0.501851852	0.666666667	0.550819672	0.433333333	0.344680851	0.5078125	0.522535211	0.352054795	0.621875	1.133333333	0.46984127	1.525	0.3625	0.54893617	0.922222222	0.459302326	1.290909091	0.611290323	0.296590909	1.142	1.742857143	0.449253731	0.781666667
Proline	1.226475279	1.9395218	0.911016949	1.517777778	2.206632653	0.476133652	1.221311475	0.952173913	2.152542373	0.245283019	0.863636364	0.790740741	0.728813559	1.837209302	1.211428571	0.522641509	0.973684211	1.105357143	0.493043478	0.44893617	0.863157895	0.405633803	1.314117647	0.619354839	1.805263158	0.359090909	0.451851852	0.579365079	0.583606557	0.407017544	0.517021277	0.4921875	0.721126761	0.571232877	0.50625	1.461111111	0.403174603	2.1325	0.427083333	0.587234043	1.274074074	0.602325581	1.421212121	1.098387097	0.693181818	1.22	1.804761905	1.044776119	1.168333333
Propionate	4.240829346	3.798874824	3.980932203	4.602222222	4.117346939	4.920047733	9.445901639	2.898550725	5.888135593	6.047169811	5.827272727	4.528703704	2.925423729	1.774418605	6.622857143	6.167924528	4.254385965	4.342857143	4.064347826	4.255319149	7.936842105	2.536619718	6.322352941	2.124193548	3.321052632	3.576363636	2.07037037	3.844444444	3.273770492	2.545614035	2.2	3.6859375	2.876056338	4.535616438	3.596875	5.112962963	1.423809524	1.6575	2.758333333	2.776595745	2.394444444	4.33372093	9.018181818	2.462903226	3.613636364	3.554	2.485714286	3.143283582	2.263333333
Ribose	1.494417863	1.267229255	1.972457627	1.737777778	1.262755102	0.877088305	1.532786885	1.914492754	8.476271186	0.773584906	1.588636364	2.093518519	1.574576271	1.148837209	2.321428571	1.388679245	1.621052632	3.871428571	1.630434783	2.189361702	1.665789474	0.616901408	1.287058824	1.325806452	2.931578947	1.834545455	1.703703704	2.653968254	2.103278689	1.459649123	2.705319149	2.3296875	2.767605634	2.784931507	1.771875	3.296296296	0.819047619	2.285	1.610416667	2.765957447	3.414814815	1.455813953	1.912121212	1.856451613	2.376136364	6.002	2.523809524	3.104477612	1.475
Succinate	1.483253589	1.514767932	4.252118644	1.404444444	3.788265306	0.929594272	2.485245902	0.772463768	2.274576271	0.645283019	0.909090909	0.875925926	0.777966102	2.911627907	2.825714286	0.541509434	1.370175439	1.410714286	1.215652174	1.119148936	2.010526316	0.46056338	1.957647059	1.103225806	17.32105263	1.401818182	0.6	1.306349206	1.875409836	4.00877193	2.069148936	1.653125	1.956338028	1.973972603	15.315625	3.644444444	0.722222222	0.8	3.660416667	1.238297872	1.124074074	2.412790698	3.53030303	2.941935484	2.220454545	1.198	6.423809524	4.3	1.47
Taurine	0.290271132	1.604781997	0.987288136	1.533333333	7.5	0.360381862	0.521311475	0.479710145	0.442372881	1.437735849	3.015909091	0.174074074	0.211864407	2.058139535	0.435714286	2.013207547	1.305263158	0.394642857	0.120869565	0.561702128	0.442105263	0.849295775	0.309411765	1.329032258	12.22105263	0.202727273	0.490740741	0.182539683	1.240983607	4.121052632	0.29787234	0.2453125	0.21971831	0.209589041	1.45625	0.266666667	0.876190476	1.3425	1.002083333	0.285106383	0.696296296	0.16744186	8.224242424	1.711290323	0.388636364	0.26	14.26428571	1.852238806	1.203333333
Threonine	1.213716108	1.652601969	0.769067797	1.251111111	2.170918367	0.409307876	0.504918033	0.74057971	1.093220339	0.377358491	0.75	0.778703704	0.705084746	1.595348837	1.737142857	0.622641509	1.321052632	1.546428571	0.66173913	0.891489362	1.057894737	0.384507042	0.830588235	0.483870968	1.615789474	0.438181818	0.507407407	0.804761905	0.613114754	0.496491228	0.513829787	0.6453125	0.732394366	0.398630137	0.8875	1.475925926	0.43015873	1.9275	0.566666667	0.687234043	1.211111111	0.931395349	0.948484848	0.508064516	1.355681818	1.69	1.573809524	1.371641791	0.9
Thymine	0.26953748	0.092827004	0.093220339	0.064444444	0.06122449	0.090692124	0.045901639	0.213043478	0.218644068	0.035849057	0.061363636	0.087037037	0.13559322	0.134883721	0.064285714	0.064150943	0.210526316	0.203571429	0.087826087	0.114893617	0.123684211	0.084507042	0.201176471	0.133870968	0.273684211	0.247272727	0.157407407	0.384126984	0.157377049	0.103508772	0.14893617	0.2109375	0.195774648	0.12739726	0.134375	0.377777778	0.133333333	0.12	0.13125	0.244680851	0.175925926	0.137209302	0.103030303	0.05	0.075	0.46	0.261904762	0.086567164	0.11
Trimethylamine	0.03030303	0.026722925	0.044491525	0.04	0.043367347	0.017899761	0.018032787	0.023188406	0.022033898	0.013207547	0.018181818	0.009259259	0.030508475	0.037209302	0.014285714	0.016981132	0.028070175	0.025	0.009565217	0.034042553	0.039473684	0.023943662	0.015294118	0.04516129	0.094736842	0.017272727	0.02962963	0.026984127	0.036065574	0.031578947	0.023404255	0.0296875	0.029577465	0.016438356	0.040625	0.031481481	0.033333333	0.0375	0.041666667	0.046808511	0.031481481	0.018604651	0.036363636	0.016129032	0.006818182	0.036	0.05	0.014925373	0.025
Tryptophan	0.149920255	0.337552743	0.110169492	0.16	0.454081633	0.093078759	0.042622951	0.220289855	0.083050847	0.098113208	0.097727273	0.059259259	0.118644068	0.28372093	0.08	0.103773585	0.289473684	0.110714286	0.072173913	0.15106383	0.139473684	0.070422535	0.064705882	0.066129032	0.236842105	0.051818182	0.064814815	0.111111111	0.108196721	0.080701754	0.055319149	0.0859375	0.053521127	0.036986301	0.175	0.127777778	0.093650794	0.1625	0.0875	0.117021277	0.118518519	0.05	0.233333333	0.114516129	0.044318182	0.246	0.483333333	0.094029851	0.153333333
Tyrosine	0.500797448	2.374120956	1.595338983	1.846666667	2.714285714	0.821002387	0.955737705	0.956521739	1.350847458	0.290566038	0.863636364	0.392592593	0.530508475	1.190697674	0.424285714	0.381132075	0.931578947	0.866071429	0.333043478	0.506382979	0.460526316	0.305633803	0.627058824	0.44516129	1.647368421	0.297272727	0.488888889	0.488888889	0.404918033	0.410526316	0.271276596	0.45625	0.363380282	0.202739726	0.653125	0.840740741	0.401587302	1.1875	0.402083333	0.587234043	0.698148148	0.343023256	0.887878788	0.630645161	0.334090909	0.9	1.385714286	0.410447761	0.608333333
UMP	0.629984051	0.571026723	0.639830508	0.3	0.364795918	0.360381862	0.952459016	0.214492754	1.045762712	0.196226415	0.447727273	0.366666667	0.415254237	0.311627907	0.824285714	0.50754717	0.20877193	0.876785714	0.28	0.4	0.794736842	0.126760563	0.598823529	0.296774194	0.742105263	0.304545455	0.305555556	0.265079365	0.275409836	0.249122807	0.360638298	0.440625	0.44084507	0.293150685	0.453125	0.757407407	0.228571429	0.4575	0.210416667	0.206382979	0.787037037	0.452325581	0.781818182	0.209677419	0.380681818	0.67	0.6	0.547761194	0.28
Uracil	11.06220096	2.11954993	1.26059322	1.488888889	0.897959184	1.396181384	3.278688525	1.984057971	5.283050847	0.324528302	0.965909091	2.619444444	1.179661017	1.244186047	3.064285714	1.345283019	1.768421053	5.235714286	2.340869565	1.995744681	2.65	0.849295775	3.072941176	1.040322581	2.278947368	1.745454545	1.003703704	1.992063492	1.591803279	1.21754386	2.493617021	1.9828125	2.807042254	2.11369863	1.284375	5.694444444	0.788888889	1.845	1.2375	2.472340426	3.975925926	2.897674419	1.245454545	0.598387097	3.621590909	8.404	2.635714286	5.059701493	2.536666667
Urocanate	0.038277512	0.254571027	0.082627119	0.115555556	0.18877551	0.070405728	0.078688525	0.092753623	0.327118644	0.069811321	0.088636364	0.103703704	0.077966102	0.102325581	0.171428571	0.088679245	0.131578947	0.15	0.06	0.195744681	0.131578947	0.095774648	0.064705882	0.080645161	0.184210526	0.040909091	0.081481481	0.061904762	0.075409836	0.075438596	0.077659574	0.0703125	0.091549296	0.060273973	0.078125	0.198148148	0.065079365	0.1	0.066666667	0.09787234	0.183333333	0.103488372	0.166666667	0.035483871	0.042045455	0.074	0.088095238	0.092537313	0.07
Valerate	0.336523126	0.383966245	0.194915254	0.357777778	0.163265306	0.446300716	0.937704918	0.468115942	0.662711864	0.167924528	0.488636364	0.471296296	0.257627119	0.13255814	0.717142857	0.381132075	0.368421053	0.541071429	0.585217391	0.317021277	0.639473684	0.157746479	0.541176471	0.156451613	0.415789474	0.335454545	0.096296296	0.246031746	0.173770492	0.107017544	0.159574468	0.39375	0.290140845	0.265753425	0.1875	0.32962963	0.06984127	0.1075	0.091666667	0.174468085	0.359259259	0.686046512	0.596969697	0.09516129	0.303409091	0.538	0.245238095	0.207462687	0.158333333
Valine	1.562998405	3.405063291	1.396186441	1.708888889	3.096938776	0.633651551	1.109836066	1.656521739	1.761016949	0.552830189	1.172727273	0.947222222	1.113559322	2.855813953	1.128571429	0.781132075	2.456140351	2.548214286	0.84	1.027659574	1.160526316	0.6	1.957647059	0.788709677	2.147368421	0.749090909	0.775925926	1.314285714	0.81147541	0.578947368	0.769148936	0.9953125	1.076056338	0.646575342	0.9625	2.4	0.738095238	2.9275	0.622916667	0.942553191	1.922222222	0.954651163	1.454545455	0.927419355	0.585227273	2.104	2.576190476	1.068656716	1.438333333
Xanthine	5.920255183	2.710267229	2.052966102	2.177777778	1.619897959	1.936754177	3.644262295	2.136231884	4.706779661	0.545283019	1	2.814814815	1.644067797	2.053488372	2.818571429	2.186792453	3.026315789	8.128571429	3.173913043	2.761702128	2.963157895	1.164788732	4.001176471	1.782258065	4.526315789	2.052727273	1.098148148	3.033333333	1.631147541	1.861403509	2.827659574	3.01875	3.354929577	2.920547945	1.9875	7.607407407	1.347619048	3.825	1.614583333	3.00212766	5.844444444	4.163953488	1.990909091	0.529032258	1.095454545	5.836	1.623809524	3.213432836	2.096666667
Xylose	1.542264753	3.58790436	4.544491525	1.475555556	1.56122449	1.192124105	0.727868852	1.656521739	2.511864407	0.49245283	2.713636364	0.601851852	1.618644068	5.769767442	0.58	2.532075472	1.857894737	1.628571429	0.857391304	1.657446809	2.178947368	1.090140845	0.784705882	4.614516129	9.063157895	0.928181818	3.918518519	2.192063492	4.336065574	4.068421053	1.118085106	2.2984375	1.96056338	0.912328767	4.325	1.838888889	1.757142857	7.2675	4.59375	4.321276596	1.95	0.711627907	4.075757576	4.053225806	0.770454545	3.29	8.745238095	2.791044776	3.693333333
p-Cresol	0.138755981	0.047819972	0.029661017	0.097777778	0.091836735	0.027446301	0.032786885	0.085507246	0.072881356	0.026415094	0.031818182	0.016666667	0.076271186	0.058139535	0.027142857	0.067924528	0.08245614	0.053571429	0.032173913	0.046808511	0.1	0.088732394	0.035294118	0.070967742	0.236842105	0.013636364	0.062962963	0.019047619	0.08852459	0.078947368	0.032978723	0.0328125	0.032394366	0.030136986	0.075	0.035185185	0.074603175	0.04	0.079166667	0.087234043	0.062962963	0.012790698	0.087878788	0.101612903	0.035227273	0.062	0.254761905	0.023880597	0.026666667
?-Alanine	0.462519936	0.209563994	0.194915254	0.173333333	0.221938776	0.082338902	0.21147541	0.124637681	0.06440678	0.066037736	0.163636364	0.084259259	0.074576271	0.130232558	0.117142857	0.088679245	0.096491228	0.435714286	0.145217391	0.089361702	0.081578947	0.076056338	0.109411765	0.087096774	0.205263158	0.093636364	0.077777778	0.073015873	0.070491803	0.064912281	0.104255319	0.06875	0.112676056	0.080821918	0.084375	0.418518519	0.077777778	0.11	0.09375	0.114893617	0.168518519	0.079069767	0.148484848	0.074193548	0.105681818	0.278	0.307142857	0.119402985	0.065
[truncated: 15 more columns]
