# Supplementary material for: Gut microbiome dysbiosis drives metabolic dysfunction in Familial dysautonomia
Source: Nat Commun. 2023 Jan 13;14:218. doi: 10.1038/s41467-023-35787-8 (PMC9839693; doi:10.1038/s41467-023-35787-8)
Supplement: Supplementary file 5 — Source Data File [file 41467_2023_35787_MOESM5_ESM.zip › Dysautonomia-main/data/6mo2018mousestool_umolepermg.csv]

	1674a	1671	1650	1673	1655	1657	1778	1779	1664	1666a	1682a	1684	1670	1672a	1667	1668	1669a	1654a	1656	1776	1777	1663a	1681	1695	1694
	FD_6mo	FD_6mo	FD_6mo	FD_6mo	FD_6mo	FD_6mo	FD_6mo	FD_6mo	FD_6mo	FD_6mo	FD_6mo	FD_6mo	Control_6mo	Control_6mo	Control_6mo	Control_6mo	Control_6mo	Control_6mo	Control_6mo	Control_6mo	Control_6mo	Control_6mo	Control_6mo	Control_6mo	Control_6mo
2-Aminoisobutyric acid	2.04288E-05	4.82143E-05	2.76657E-05	7.32673E-05	2.48E-05	4.28571E-05	4.39604E-05	2.30769E-05	2.71186E-05	2.34528E-05	2.47021E-05	3.43891E-05	3.54037E-05	2.38267E-05	4.79087E-05	2.32E-05	2.3913E-05	0.00002025	3.49515E-05	3.65132E-05	2.11538E-05	2.0403E-05	1.2938E-05	4.96875E-05	1.72662E-05
4-Hydroxyphenylacetate	0.000108953	0.000145536	0.000146974	0.000209901	0.000144	0.000342857	0.000118812	0.000111966	0.000283898	6.12378E-05	0.000126111	0.000142986	0.000203106	0.000106137	0.000280608	0.0001568	0.000117391	0.00014775	0.000158946	0.000165789	0.000277885	0.000157179	0.000127763	0.000121875	0.000150216
5-Aminopentanoate	0.000134678	0.0004125	0.000226513	0.000473267	0.000268	0.001287302	0.00214099	0.000597436	0.000812712	9.05537E-05	0.000334128	0.000699548	0.000661491	0.000120578	0.001262738	0.0003272	0.000342029	0.00033825	0.002098752	0.000485526	0.001718269	0.000538791	0.000435849	0.00016125	0.000777842
Acetate	0.023497604	0.024472321	0.020569452	0.026685149	0.0133992	0.042287302	0.046728713	0.018183761	0.015581356	0.019970684	0.026092524	0.01418552	0.014313354	0.024844765	0.060093536	0.010708	0.013615217	0.01464	0.013032732	0.015204276	0.014327885	0.01673728	0.015325067	0.018661875	0.009627626
Adenine	0.003458512	0.003004464	0.004760231	0.002138614	0.0014712	0.002660317	0.000968317	0.001024786	0.000537288	0.002651466	0.000868472	0.000569231	0.000638199	0.001669314	0.00156616	0.0014912	7.82609E-05	0.00069525	0.001808322	0.001401316	0.000546154	0.000976322	0.001796765	0.000474375	0.000239137
Alanine	0.00217831	0.004719643	0.003306052	0.003653465	0.0026264	0.002944444	0.002264554	0.001517094	0.000729661	0.002082085	0.000852871	0.001386425	0.001116149	0.001421661	0.001788593	0.0010776	0.000407971	0.001596	0.001600277	0.001658882	0.001161538	0.001988917	0.001025337	0.000790313	0.000736403
Alpha-ketoisovaleric acid	1.51324E-05	0.0000375	3.37176E-05	4.35644E-05	1.36E-05	4.7619E-05	8.31683E-06	6.83761E-06	7.62712E-06	1.9544E-06	3.25027E-06	4.52489E-06	7.45342E-06	1.44404E-06	3.42205E-06	4E-06	3.62319E-06	0.00000375	1.08183E-05	6.90789E-06	5.76923E-06	3.77834E-06	3.2345E-06	2.8125E-06	3.45324E-06
Arabinose	0.001232535	0.002316071	0.001263977	0.00270495	0.0030584	0.004371429	0.001696634	0.003125641	0.001726271	0.000670358	0.000892524	0.002275113	0.002869565	0.0004787	0.000985551	0.0019328	0.001480435	0.00203475	0.001953121	0.002549013	0.0022375	0.002545088	0.001821833	0.0032175	0.002330072
Asparagine	5.82598E-05	0.000269643	5.10086E-05	8.91089E-05	8.56E-05	0.000203175	0.000190099	5.47009E-05	3.38983E-05	1.9544E-05	3.44529E-05	0.000111312	8.01242E-05	2.67148E-05	0.000131179	4.4E-05	4.42029E-05	0.00005625	5.49237E-05	0.000140132	4.13462E-05	0.000303023	4.12399E-05	0.0000525	3.45324E-05
Aspartate	0.000814124	0.002574107	0.000717579	0.001651485	0.0014352	0.001928571	0.001586139	0.000848718	0.00080678	0.000493811	0.000447887	0.000924887	0.000740683	0.000638267	0.000596578	0.0005312	0.000227536	0.00098925	0.000493481	0.001040132	0.001096154	0.000983879	0.000681671	0.000479063	0.000497266
Beta-N-Acetylglucosamine	0.003786129	0.007033036	0.01055879	0.006782178	0.0076856	0.005392063	0.001889109	0.004388034	0.002673729	0.004361564	0.000612351	0.003139367	0.003236646	0.000319134	0.002961217	0.0109984	0.002214493	0.007173	0.015228017	0.012331579	0.009194231	0.006625693	0.004347978	0.005783438	0.005980144
Butyrate	0.004133417	0.002541071	0.002596254	0.001112871	0.001708	0.001373016	0.000837624	0.000993162	0.000559322	0.002585668	0.001622535	0.000932127	0.000532919	0.001261372	0.002105703	0.0008456	0.000645652	0.00149475	0.002020527	0.001129934	0.000724038	0.00181738	0.001747439	0.001422188	0.00060259
Chenodeoxycholic acid	0.001482219	0.002429464	0.00192536	0.002790099	0.0007392	0.002961905	0.001638416	0.000786325	0.000877966	0.000574593	0.001160347	0.002112217	0.003487267	0.003812996	0.002891635	0.0029552	0.000584783	0.00097725	0.001809154	0.000940461	0.002191346	0.001088161	0.00212345	0.001414688	0.000661295
Cholate	1.74023E-05	6.16071E-05	1.98847E-05	0.000273267	0.0001952	0.000296825	0.000592871	9.57265E-05	6.86441E-05	1.9544E-06	3.25027E-05	0.000289593	0.000301863	0.000212996	0.000522433	0.0003416	9.92754E-05	0.000174	0.000251318	5.52632E-05	0.000294231	8.61461E-05	0.000108356	7.21875E-05	0.000329784
Choline	0.000447919	0.000239286	0.00044611	0.000235644	0.000168	4.28571E-05	0.000289901	0.000288034	0.000159322	0.000264495	0.000103359	0.000131222	0.000101553	0.000247653	0.000189354	0.0003504	0.000101449	0.00015	0.000138974	0.000104605	0.000240385	0.000143577	9.54178E-05	0.00013125	0.000169209
Cytidine monophosphate	8.92812E-05	4.28571E-05	7.26225E-05	0.000362376	0.0003304	0.000247619	2.25743E-05	4.61538E-05	0.000109322	1.49837E-05	3.44529E-05	0.00018009	7.91925E-05	8.59206E-05	4.44867E-05	2.48E-05	4.13043E-05	0.00012	8.73786E-05	3.25658E-05	0.000107692	0.00021461	7.19677E-05	0.000104063	0.000116547
D-Glucose	0.00218966	0.001074107	0.003302594	0.0008	0.0006584	0.000653968	0.000180594	0.000688034	0.000133051	0.000534853	5.65547E-05	0.000285973	8.75776E-05	0.000175451	0.000188213	0.0028968	0.000165942	0.00012075	0.000507628	0.000229934	6.92308E-05	0.001116121	0.000493261	0.000321563	0.000385036
Dimethylamine	4.53972E-06	3.57143E-06	2.59366E-06	5.94059E-06	1.6E-06	4.7619E-06	5.94059E-06	5.98291E-06	2.54237E-06	2.60586E-06	1.30011E-06	3.61991E-06	3.72671E-06	4.33213E-06	7.98479E-06	0.0000048	4.34783E-06	0.00000375	3.32871E-06	3.94737E-06	5.76923E-06	7.55668E-07	4.04313E-06	0.000005625	7.76978E-06
Ferulate	7.71753E-05	0.000229464	0.000100288	0.00040198	0.0001136	0.000495238	0.000331485	0.000205983	0.0001	6.84039E-05	0.000101408	0.000176471	0.000154658	7.07581E-05	0.000179087	0.000096	9.85507E-05	0.00012225	9.98613E-05	0.000106579	0.000149038	0.000166247	0.000108356	0.000174375	0.000207194
Formate	0.000460025	0.000557143	0.000593948	0.001619802	0.0004728	0.003519048	0.001328317	0.000769231	0.001	9.18567E-05	0.000887974	0.000831674	0.001118944	0.000838267	0.006412928	0.0008696	0.002236232	0.0004965	0.00050846	0.000662171	0.000677885	0.000508564	0.000588679	0.00098625	0.001222446
Fucose	0.000144515	0.000283036	0.000325072	0.000756436	0.0004256	0.001073016	0.000538218	0.000341026	0.00024322	0.000167427	0.000228169	0.000298643	0.000655901	0.000220217	0.000877186	0.0003968	0.000276087	0.000363	0.000555895	0.000584211	0.000683654	0.000367254	0.000215094	0.00040125	0.000414388
Fumarate	8.85246E-05	0.000175	0.000236888	0.000134653	0.000036	4.7619E-05	4.63366E-05	5.12821E-05	0.000144915	0.000110749	3.90033E-06	6.15385E-05	6.89441E-05	4.18773E-05	3.65019E-05	7.04E-05	3.4058E-05	0.0000345	0.000128155	0.000150987	7.98077E-05	2.41814E-05	7.92453E-05	4.59375E-05	3.19424E-05
Galactose	0.001230265	0.002723214	0.002766571	0.003774257	0.0027072	0.006361905	0.000414653	0.00215641	0.000933051	0.001437785	4.7454E-05	0.001547511	0.004200932	7.07581E-05	6.04563E-05	0.002828	0.000968841	0.00257025	0.004234119	0.003623684	0.002511538	0.002333501	0.001639892	0.002320313	0.002003741
Glucose 1-phosphate	0.000180076	0.000141071	0.000296542	0.000328713	0.00028	0.000649206	0.00025901	0.000164103	0.000112712	0.000177199	0.000109859	0.000124887	0.00017795	7.87004E-05	0.000118631	6.56E-05	0.000397101	0.000078	9.48682E-05	7.69737E-05	0.000203846	0.000598489	8.73315E-05	0.000181875	0.000246906
Glutamate	0.00245826	0.004797321	0.003700288	0.002829703	0.0024968	0.002777778	0.002257426	0.001140171	0.000913559	0.001433225	0.000886674	0.001200905	0.000986646	0.001854874	0.001763498	0.0009984	0.000136232	0.00140325	0.001953121	0.00204375	0.0011	0.001750882	0.00256496	0.000529688	0.000588777
Glutamine	0.0006	0.001274107	0.00063804	0.000780198	0.000632	0.000460317	0.00045505	0.000323932	0.00034661	9.83713E-05	0.000189816	0.000538462	0.000285093	0.000150181	0.000253232	0.000268	0.000236957	0.00043275	0.000276283	0.000340461	0.000372115	0.000489673	0.000283019	0.000508125	0.000319424
Glycine	0.001265069	0.0027125	0.001737752	0.001643564	0.0016168	0.000430159	0.002085149	0.001092308	0.000340678	0.001190228	0.000514843	0.000733937	0.000641925	0.000895307	0.001107605	0.0005088	0.000224638	0.00092475	0.000838835	0.000876316	0.000929808	0.001202267	0.000573315	0.000414375	0.00058964
Glycocholate	6.20429E-05	0.000227679	0.000105476	0.000140594	5.6E-05	9.84127E-05	8.55446E-05	6.75214E-05	7.11864E-05	1.62866E-05	5.72048E-05	0.000161086	0.000319565	0.000472202	0.000171103	0.0002704	3.62319E-05	0.000111	0.000224688	0.000105592	0.000125962	4.83627E-05	0.000124528	0.00006375	5.52518E-05
Guanosine monophosphate	0.000106683	0.0001	0.000220461	0.000136634	0.0001696	0.00017619	0.000200792	6.15385E-05	0.000114407	6.77524E-05	3.05525E-05	2.89593E-05	5.12422E-05	4.62094E-05	8.09886E-05	0.0001144	9.27536E-05	0.00007875	4.90985E-05	0.000166776	8.17308E-05	0.000270529	3.55795E-05	0.000124688	7.16547E-05
Hexanoylcarnitine	5.06936E-05	0.000122321	3.89049E-05	0.000152475	0.0000816	0.000139683	9.74257E-05	8.11966E-05	3.81356E-05	3.71336E-05	1.82015E-05	4.61538E-05	6.70807E-05	3.2491E-05	0.000102662	3.52E-05	6.81159E-05	0.00006675	3.32871E-05	3.45395E-05	5.28846E-05	8.46348E-05	3.55795E-05	8.71875E-05	0.000106187
Histamine	6.65826E-05	0.000230357	8.1268E-05	0.000190099	8.08E-05	0.000173016	0.000193663	0.000112821	7.45763E-05	3.51792E-05	5.72048E-05	0.000127602	0.000131366	3.3213E-05	0.000155133	0.0000816	7.53623E-05	0.000048	8.48821E-05	6.90789E-05	9.13462E-05	0.000102771	7.68194E-05	0.000039375	7.16547E-05
Histidine	0.000172509	0.000428571	0.000103746	0.000429703	0.0002584	0.000419048	0.000356436	0.000216239	0.000111017	7.75244E-05	0.00011896	9.59276E-05	0.000109938	0.00013213	0.000134601	6.64E-05	6.44928E-05	0.00019875	0.000123994	7.40132E-05	0.000106731	0.000258438	3.8814E-05	0.000103125	0.000171799
Hypoxanthine	1.96721E-05	2.41071E-05	4.0634E-05	1.58416E-05	2.72E-05	4.12698E-05	4.15842E-05	2.22222E-05	1.52542E-05	9.12052E-06	1.10509E-05	1.71946E-05	3.1677E-05	1.58845E-05	3.87833E-05	0.000012	1.81159E-05	0.00001275	2.24688E-05	1.67763E-05	1.25E-05	1.66247E-05	3.71968E-05	0.000024375	1.98561E-05
Inosine	0.000174023	4.28571E-05	0.000204899	4.35644E-05	0.0000264	3.33333E-05	1.42574E-05	6.83761E-06	8.47458E-06	2.86645E-05	9.10076E-06	8.1448E-06	6.52174E-06	6.4982E-06	1.14068E-05	2.72E-05	1.08696E-05	0.00000525	3.32871E-06	3.94737E-06	7.69231E-06	1.20907E-05	3.07278E-05	1.96875E-05	2.33094E-05
Isobutyrate	0.000229256	0.000270536	0.000381268	0.00090099	0.0002424	0.000611111	0.000249505	0.000330769	0.000214407	0.000435179	0.000248971	0.000225339	0.000533851	0.000315523	0.000992395	0.000352	0.00035942	0.00035325	0.000338696	0.000668092	0.0004875	0.000321159	0.000270081	0.0002175	0.000461007
Isoleucine	0.00076343	0.002451786	0.001027089	0.0012	0.0013256	0.001277778	0.001065743	0.000565812	0.000161864	0.000813681	0.000201517	0.000505882	0.000421118	0.000501083	0.000343346	0.0003616	0.000117391	0.000807	0.000491817	0.000670066	0.000522115	0.001060957	0.000345283	0.00028875	0.000300432
Isovalerate	0.000141488	0.000164286	0.000165994	8.71287E-05	7.84E-05	0.000128571	9.0297E-05	4.52991E-05	6.77966E-05	0.000121824	0.000105309	0.000107692	0.000104348	0.000106859	0.000108365	7.76E-05	3.55072E-05	0.0000825	8.82108E-05	8.78289E-05	7.21154E-05	5.89421E-05	7.27763E-05	4.96875E-05	3.79856E-05
L-Arginine	8.47415E-05	0.000300893	0.000114121	0.000241584	0.0001944	0.000433333	7.72277E-05	0.000128205	3.55932E-05	7.94788E-05	1.56013E-05	0.000100452	6.61491E-05	4.47653E-05	4.10646E-05	9.92E-05	4.78261E-05	0.00017175	0.000127323	0.000113487	9.90385E-05	0.000290176	7.43935E-05	0.000125625	5.61151E-05
Lactate	0.003680202	0.007733036	0.003102017	0.00920396	0.0063352	0.025890476	0.015670099	0.008847009	0.001668644	0.003325081	0.003544095	0.005300452	0.007308075	0.005880144	0.011307605	0.001532	0.00598913	0.006078	0.003558391	0.003634539	0.003475	0.012548615	0.002218868	0.005729063	0.006844317
Leucine	0.001032787	0.002908929	0.001174063	0.001578218	0.0014376	0.001688889	0.001170297	0.000711111	0.0003	0.000834528	0.000282774	0.000485973	0.000403416	0.000401444	0.000373004	0.0003208	0.000188406	0.00090675	0.000411928	0.000851645	0.000600962	0.001304282	0.000375202	0.000364688	0.000318561
Lysine	0.00173947	0.002824107	0.002098271	0.002683168	0.001848	0.002392063	0.002395248	0.001320513	0.000727966	0.001538111	0.000744962	0.001024434	0.000959627	0.000979783	0.001111027	0.0008368	0.000347826	0.00153375	0.001155062	0.001242434	0.001361538	0.001604282	0.000908086	0.000628125	0.000778705
Malonate	5.22068E-05	6.69643E-05	4.32277E-05	0.000122772	0.0000696	0.000179365	0.000142574	9.31624E-05	9.15254E-05	6.12378E-05	6.69556E-05	0.000121267	0.000131366	9.02527E-05	0.00013346	0.0001032	3.55072E-05	0.00008175	7.82247E-05	0.000104605	0.000109615	5.44081E-05	8.73315E-05	0.000113438	6.82014E-05
Mannose	0.000368474	0.000110714	0.000499712	0.000233663	5.92E-05	0.000268254	6.29703E-05	6.92308E-05	4.49153E-05	0.000150489	3.51029E-05	6.42534E-05	7.91925E-05	3.3935E-05	6.61597E-05	0.0001488	5.07246E-06	0.00006525	3.7448E-05	7.40132E-05	4.23077E-05	9.52141E-05	9.78437E-05	0.000119063	0.000236547
Methionine	0.00033367	0.001114286	0.000439193	0.000629703	0.000584	0.0007	0.000292277	0.000141026	9.57627E-05	0.000278176	3.96533E-05	0.000123077	0.000120186	0.000103971	0.000124335	7.6E-05	6.95652E-05	0.00030375	0.000213037	0.000230921	0.000198077	0.000448866	0.000152022	9.84375E-05	7.16547E-05
Methylamine	0.000128625	0.000166071	0.000173775	0.000273267	0.000128	0.000577778	0.000123564	0.000124786	5.9322E-05	9.31596E-05	8.06067E-05	9.95475E-05	0.000102484	9.09747E-05	0.00018251	6.16E-05	6.23188E-05	0.00010125	0.000134813	0.000162829	0.000125962	8.61461E-05	0.000119677	0.000135938	4.57554E-05
Nicotinate	0.00038966	0.000299107	0.000449568	0.000168317	0.0002056	0.00021746	0.000166337	0.0001	0.000120339	0.000335505	0.000135211	9.86425E-05	0.000119255	0.000180505	0.000252091	0.000184	4.49275E-05	0.00013425	0.000247989	0.000210197	9.80769E-05	0.000188161	0.000324259	7.40625E-05	6.99281E-05
Oxypurinol	0.000869357	0.000301786	0.000421037	0.000235644	0.00034	0.000669841	0.000465743	0.000364957	0.000228814	0.000236482	0.000176815	0.000199095	0.000265528	0.000302527	0.000668441	0.0001936	8.33333E-05	0.00043125	0.000320388	0.000386842	0.000285577	0.000306045	0.000404313	0.000121875	0.00010446
Phenylacetic acid	0.000152081	0.000195536	0.000264553	0.000461386	7.76E-05	0.000307937	0.000116436	5.81197E-05	7.71186E-05	0.000192182	8.58072E-05	5.33937E-05	0.000143478	0.00011769	8.44106E-05	0.0001048	6.95652E-05	0.00005775	0.000133981	0.000113487	0.000140385	6.34761E-05	0.000110782	4.40625E-05	5.26619E-05
Phenylalanine	0.000455485	0.001633036	0.000694236	0.000936634	0.0009128	0.001228571	0.000778218	0.000487179	0.000172034	0.000411726	0.000180065	0.000463348	0.000338199	0.000323466	0.000222433	0.0002584	0.000162319	0.000612	0.000364494	0.000511184	0.000494231	0.000847859	0.000253908	0.000230625	0.000277986
Proline	0.000787642	0.002203571	0.001241499	0.001229703	0.0009216	0.001712698	0.001279604	0.000953846	0.000361864	0.00085798	0.000443987	0.000680543	0.000586025	0.000716245	0.000815589	0.0005856	0.000361594	0.00067725	0.000562552	0.000414474	0.001007692	0.000733753	0.000531267	0.0002475	0.000543885
Propionate	0.003323834	0.001657143	0.002145821	0.001211881	0.0015344	0.001803175	0.001480396	0.001261538	0.001638136	0.001990228	0.002420802	0.001888688	0.001354658	0.002172563	0.003744867	0.0016968	0.001764493	0.00144975	0.002097087	0.001469408	0.001786538	0.002132494	0.002434771	0.002129063	0.001461583
Ribose	0.002242623	0.00131875	0.003297406	0.003829703	0.0017592	0.010457143	0.000418218	0.002101709	0.000475424	0.001436482	0.000134561	0.001249774	0.000912112	0.000868592	0.000596578	0.0014952	0.00020942	0.0008535	0.002018863	0.001774342	0.000386538	0.001672292	0.001448248	0.001985625	0.002193669
Succinate	0.001301387	0.002001786	0.001767147	0.001829703	0.0009616	0.001709524	0.001479208	0.001550427	0.002030508	0.001437785	0.000666306	0.00101267	0.000988509	0.000755235	0.003475665	0.0011368	0.002432609	0.00129975	0.00062663	0.000706579	0.001185577	0.002154408	0.001298652	0.000545625	0.002044317
Taurine	0.000469105	0.000574107	0.000263689	0.002780198	0.0008792	0.003296825	0.003792475	0.001821368	0.001897458	8.14332E-05	0.000232069	0.002708597	0.001525155	0.000458484	0.001509125	0.0020096	0.000923913	0.00309375	0.000885437	0.000676974	0.003832692	0.001515113	0.000515903	0.000898125	0.001601439
Threonine	0.000911728	0.002547321	0.000954467	0.000940594	0.0009904	0.00077619	0.000917228	0.000505128	0.000244068	0.000884039	0.000209317	0.000495928	0.000418323	0.000565343	0.000563498	0.0004328	0.000147826	0.000621	0.000601664	0.000730263	0.0005	0.000655919	0.000440701	0.00033	0.000371223
Thymine	0.000133165	0.000179464	0.000307781	0.000138614	0.0000672	0.000185714	0.00012	7.17949E-05	5.67797E-05	0.000191531	7.2156E-05	5.97285E-05	9.31677E-05	0.000104693	0.000104943	6.16E-05	1.5942E-05	0.0000495	0.00011484	0.000139145	6.92308E-05	4.83627E-05	7.52022E-05	0.000028125	2.07194E-05
Trimethylamine	1.36192E-05	1.60714E-05	1.21037E-05	2.37624E-05	0.0000096	3.65079E-05	1.66337E-05	1.53846E-05	1.94915E-05	1.17264E-05	1.36511E-05	2.35294E-05	3.26087E-05	1.80505E-05	2.39544E-05	1.76E-05	5.7971E-06	0.00001275	1.16505E-05	2.56579E-05	1.73077E-05	6.80101E-06	1.21294E-05	0.0000225	1.29496E-05
Tryptophan	6.73392E-05	0.000288393	0.000100288	0.000186139	0.0001912	0.00024127	0.000212673	0.000106838	6.27119E-05	4.42997E-05	3.96533E-05	9.95475E-05	5.40373E-05	4.69314E-05	7.87072E-05	4.72E-05	4.13043E-05	0.00017325	7.40638E-05	0.000124342	0.000154808	0.000218388	4.36658E-05	5.71875E-05	9.41007E-05
Tyrosine	0.000399496	0.001357143	0.000605187	0.000932673	0.0007488	0.000952381	0.00067604	0.000350427	9.57627E-05	0.00032899	0.000139762	0.000341176	0.000190062	0.000205776	0.00014943	0.0001512	0.000100725	0.000396	0.00032871	0.000368092	0.000317308	0.000626448	0.000177898	0.000136875	0.000157986
UMP	0.0001657	2.76786E-05	7.08934E-05	0.000114851	0.0001072	0.00012381	9.62376E-05	3.07692E-05	1.61017E-05	1.10749E-05	4.42037E-05	6.69683E-05	3.26087E-05	6.35379E-05	0.000120913	8E-05	1.23188E-05	0.00007725	4.16089E-05	2.66447E-05	3.55769E-05	0.000105038	7.68194E-05	0.00004875	3.10791E-05
Uracil	0.002774527	0.002551786	0.004021902	0.00129505	0.0008784	0.002515873	0.001070495	0.000817949	0.000425424	0.002291857	0.000654605	0.000462443	0.000714596	0.001548014	0.001447529	0.0013256	0.000146377	0.00067425	0.001899861	0.001667763	0.000423077	0.000696725	0.001203235	0.000430313	0.00024
Urocanate	0.000122573	0.000223214	0.000147839	0.000114851	8.56E-05	0.000215873	0.000109307	4.10256E-05	2.9661E-05	5.86319E-05	5.9805E-05	6.33484E-05	4.28571E-05	7.50903E-05	6.61597E-05	0.0000792	1.88406E-05	0.0000765	6.49098E-05	9.47368E-05	5.09615E-05	8.08564E-05	7.1159E-05	0.0000375	2.76259E-05
Valerate	0.000278436	0.000161607	0.000204035	7.72277E-05	0.0001088	7.93651E-05	6.89109E-05	4.10256E-05	4.15254E-05	9.77199E-05	0.000160563	3.8914E-05	5.49689E-05	0.000143682	0.000201901	0.0000432	3.04348E-05	0.00012675	0.000256311	9.67105E-05	4.13462E-05	0.000106549	0.000143127	0.000080625	2.41727E-05
Valine	0.001066078	0.003154464	0.001591643	0.001752475	0.0017968	0.002352381	0.001605149	0.00087094	0.000342373	0.001183062	0.000310726	0.000776471	0.000646584	0.000753791	0.000585171	0.0004808	0.000171739	0.00114375	0.000719001	0.000948355	0.0007625	0.001370025	0.00047062	0.000425625	0.000456691
Xanthine	0.002576293	0.002659821	0.004263977	0.002221782	0.0009576	0.002388889	0.000956436	0.000973504	0.000401695	0.002796091	0.000574648	0.000540271	0.00085528	0.001444765	0.001740684	0.0012768	0.000127536	0.000564	0.002037171	0.001380592	0.000453846	0.000541814	0.001357682	0.00042375	0.000338417
Xylose	0.00066053	0.001386607	0.000798847	0.0046	0.004444	0.006219048	0.002049505	0.001711966	0.000724576	0.000342671	0.000351029	0.002533032	0.001285714	0.000558845	0.00153308	0.0009928	0.000987681	0.00107325	0.000812205	0.001527632	0.000831731	0.001929219	0.000853908	0.001441875	0.002459568
p-Cresol	1.21059E-05	6.25E-06	1.72911E-05	9.70297E-05	1.6E-05	7.46032E-05	6.89109E-05	2.39316E-05	2.54237E-05	1.9544E-05	2.47021E-05	2.80543E-05	5.12422E-05	4.76534E-05	2.73764E-05	3.2E-05	2.89855E-05	0.00003225	2.66297E-05	3.55263E-05	5.57692E-05	1.66247E-05	2.91105E-05	0.00004125	2.76259E-05
?-Alanine	0.000202018	0.000116964	0.000251585	9.90099E-05	0.0000552	0.000134921	0.000174653	6.41026E-05	0.000113559	0.000145277	8.06067E-05	3.8914E-05	4.65839E-05	5.99278E-05	7.87072E-05	5.44E-05	2.82609E-05	0.00006825	8.32178E-05	4.83553E-05	8.65385E-05	5.89421E-05	1.53639E-05	3.46875E-05	5.09353E-05
