# Supplementary material for: Gut microbiome dysbiosis drives metabolic dysfunction in Familial dysautonomia
Source: Nat Commun. 2023 Jan 13;14:218. doi: 10.1038/s41467-023-35787-8 (PMC9839693; doi:10.1038/s41467-023-35787-8)
Supplement: Supplementary file 5 — Source Data File [file 41467_2023_35787_MOESM5_ESM.zip › Dysautonomia-main/data/ASD_map.csv]

ID	date	sex	genotype	mouse	time	r1	r2
m40.7.26	26-Jul	m	control	m840	0	m40-7-26_S193_L001_R1_001.fastq	m40-7-26_S193_L001_R2_001.fastq
m40.8.10	10-Aug	m	control	m840	15	m40-8-10_S209_L001_R1_001.fastq	m40-8-10_S209_L001_R2_001.fastq
m40.8.30	30-Aug	m	control	m840	25	m40-8-30_S225_L001_R1_001.fastq	m40-8-30_S225_L001_R2_001.fastq
m40.9.28	28-Sep	m	control	m840	54	m40-9-28_S257_L001_R1_001.fastq	m40-9-28_S257_L001_R2_001.fastq
m41.7.26	26-Jul	m	mutant	m841	0	m41-7-26_S194_L001_R1_001.fastq	m41-7-26_S194_L001_R2_001.fastq
m41.8.10	10-Aug	m	mutant	m841	15	m41-8-10_S210_L001_R1_001.fastq	m41-8-10_S210_L001_R2_001.fastq
m41.8.30	30-Aug	m	mutant	m841	25	m41-8-30_S226_L001_R1_001.fastq	m41-8-30_S226_L001_R2_001.fastq
m41.9.14	14-Sep	m	mutant	m841	40	m41-9-14_S242_L001_R1_001.fastq	m41-9-14_S242_L001_R2_001.fastq
m41.9.28	28-Sep	m	mutant	m841	54	m41-9-28_S258_L001_R1_001.fastq	m41-9-28_S258_L001_R2_001.fastq
m42.7.26	26-Jul	m	mutant	m842	0	m42-7-26_S198_L001_R1_001.fastq	m42-7-26_S198_L001_R2_001.fastq
m42.8.10	10-Aug	m	mutant	m842	15	m42-8-10_S214_L001_R1_001.fastq	m42-8-10_S214_L001_R2_001.fastq
m42.8.30	30-Aug	m	mutant	m842	25	m42-8-30_S230_L001_R1_001.fastq	m42-8-30_S230_L001_R2_001.fastq
m42.9.14	14-Sep	m	mutant	m842	40	m42-9-14_S246_L001_R1_001.fastq	m42-9-14_S246_L001_R2_001.fastq
m42.9.28	28-Sep	m	mutant	m842	54	m42-9-28_S262_L001_R1_001.fastq	m42-9-28_S262_L001_R2_001.fastq
m43.8.10	10-Aug	f	control	m843	15	m43-8-10_S211_L001_R1_001.fastq	m43-8-10_S211_L001_R2_001.fastq
m43.8.30	30-Aug	f	control	m843	25	m43-8-30_S227_L001_R1_001.fastq	m43-8-30_S227_L001_R2_001.fastq
m43.9.14	14-Sep	f	control	m843	40	m43-9-14_S243_L001_R1_001.fastq	m43-9-14_S243_L001_R2_001.fastq
m43.9.28	28-Sep	f	control	m843	54	m43-9-28_S259_L001_R1_001.fastq	m43-9-28_S259_L001_R2_001.fastq
m44.7.26	26-Jul	f	mutant	m844	0	m44-7-26_S196_L001_R1_001.fastq	m44-7-26_S196_L001_R2_001.fastq
m44.8.10	10-Aug	f	mutant	m844	15	m44-8-10_S212_L001_R1_001.fastq	m44-8-10_S212_L001_R2_001.fastq
m44.8.30	30-Aug	f	mutant	m844	25	m44-8-30_S228_L001_R1_001.fastq	m44-8-30_S228_L001_R2_001.fastq
m44.9.14	14-Sep	f	mutant	m844	40	m44-9-14_S244_L001_R1_001.fastq	m44-9-14_S244_L001_R2_001.fastq
m44.9.28	28-Sep	f	mutant	m844	54	m44-9-28_S260_L001_R1_001.fastq	m44-9-28_S260_L001_R2_001.fastq
m46.7.26	26-Jul	m	mutant	m846	0	m46-7-26_S201_L001_R1_001.fastq	m46-7-26_S201_L001_R2_001.fastq
m46.8.10	10-Aug	m	mutant	m846	15	m46-8-10_S217_L001_R1_001.fastq	m46-8-10_S217_L001_R2_001.fastq
m46.8.30	30-Aug	m	mutant	m846	25	m46-8-30_S233_L001_R1_001.fastq	m46-8-30_S233_L001_R2_001.fastq
m46.9.14	14-Sep	m	mutant	m846	40	m46-9-14_S249_L001_R1_001.fastq	m46-9-14_S249_L001_R2_001.fastq
m46.9.28	28-Sep	m	mutant	m846	54	m46-9-28_S265_L001_R1_001.fastq	m46-9-28_S265_L001_R2_001.fastq
m48.7.26	26-Jul	f	control	m848	0	m48-7-26_S199_L001_R1_001.fastq	m48-7-26_S199_L001_R2_001.fastq
m48.8.10	10-Aug	f	control	m848	15	m48-8-10_S215_L001_R1_001.fastq	m48-8-10_S215_L001_R2_001.fastq
m48.8.30	30-Aug	f	control	m848	25	m48-8-30_S231_L001_R1_001.fastq	m48-8-30_S231_L001_R2_001.fastq
m48.9.14	14-Sep	f	control	m848	40	m48-9-14_S247_L001_R1_001.fastq	m48-9-14_S247_L001_R2_001.fastq
m48.9.28	28-Sep	f	control	m848	54	m48-9-28_S263_L001_R1_001.fastq	m48-9-28_S263_L001_R2_001.fastq
m49.7.26	26-Jul	f	control	m849	0	m49-7-26_S202_L001_R1_001.fastq	m49-7-26_S202_L001_R2_001.fastq
m49.8.10	10-Aug	f	control	m849	15	m49-8-10_S218_L001_R1_001.fastq	m49-8-10_S218_L001_R2_001.fastq
m49.8.30	30-Aug	f	control	m849	25	m49-8-30_S234_L001_R1_001.fastq	m49-8-30_S234_L001_R2_001.fastq
m49.9.14	14-Sep	f	control	m849	40	m49-9-14_S250_L001_R1_001.fastq	m49-9-14_S250_L001_R2_001.fastq
m49.9.28	28-Sep	f	control	m849	54	m49-9-28_S266_L001_R1_001.fastq	m49-9-28_S266_L001_R2_001.fastq
m50.7.26	26-Jul	m	mutant	m850	0	m50-7-26_S204_L001_R1_001.fastq	m50-7-26_S204_L001_R2_001.fastq
m50.8.10	10-Aug	m	mutant	m850	15	m50-8-10_S220_L001_R1_001.fastq	m50-8-10_S220_L001_R2_001.fastq
m50.8.30	30-Aug	m	mutant	m850	25	m50-8-30_S236_L001_R1_001.fastq	m50-8-30_S236_L001_R2_001.fastq
m50.9.14	14-Sep	m	mutant	m850	40	m50-9-14_S252_L001_R1_001.fastq	m50-9-14_S252_L001_R2_001.fastq
m50.9.28	28-Sep	m	mutant	m850	54	m50-9-28_S268_L001_R1_001.fastq	m50-9-28_S268_L001_R2_001.fastq
m66.7.26	26-Jul	m	control	m866	0	m66-7-26_S197_L001_R1_001.fastq	m66-7-26_S197_L001_R2_001.fastq
m66.8.10	10-Aug	m	control	m866	15	m66-8-10_S213_L001_R1_001.fastq	m66-8-10_S213_L001_R2_001.fastq
m66.8.30	30-Aug	m	control	m866	25	m66-8-30_S229_L001_R1_001.fastq	m66-8-30_S229_L001_R2_001.fastq
m66.9.14	14-Sep	m	control	m866	40	m66-9-14_S245_L001_R1_001.fastq	m66-9-14_S245_L001_R2_001.fastq
m66.9.28	28-Sep	m	control	m866	54	m66-9-28_S261_L001_R1_001.fastq	m66-9-28_S261_L001_R2_001.fastq
m67.7.26	26-Jul	m	mutant	m867	0	m67-7-26_S207_L001_R1_001.fastq	m67-7-26_S207_L001_R2_001.fastq
m67.8.10	10-Aug	m	mutant	m867	15	m67-8-10_S223_L001_R1_001.fastq	m67-8-10_S223_L001_R2_001.fastq
m67.8.30	30-Aug	m	mutant	m867	25	m67-8-30_S239_L001_R1_001.fastq	m67-8-30_S239_L001_R2_001.fastq
m67.9.14	14-Sep	m	mutant	m867	40	m67-9-14_S255_L001_R1_001.fastq	m67-9-14_S255_L001_R2_001.fastq
m67.9.28	28-Sep	m	mutant	m867	54	m67-9-28_S271_L001_R1_001.fastq	m67-9-28_S271_L001_R2_001.fastq
m68.7.26	26-Jul	m	mutant	m868	0	m68-7-26_S208_L001_R1_001.fastq	m68-7-26_S208_L001_R2_001.fastq
m68.8.10	10-Aug	m	mutant	m868	15	m68-8-10_S224_L001_R1_001.fastq	m68-8-10_S224_L001_R2_001.fastq
m68.8.30	30-Aug	m	mutant	m868	25	m68-8-30_S240_L001_R1_001.fastq	m68-8-30_S240_L001_R2_001.fastq
m68.9.14	14-Sep	m	mutant	m868	40	m68-9-14_S256_L001_R1_001.fastq	m68-9-14_S256_L001_R2_001.fastq
m68.9.28	28-Sep	m	mutant	m868	54	m68-9-28_S272_L001_R1_001.fastq	m68-9-28_S272_L001_R2_001.fastq
m69.7.26	26-Jul	f	control	m869	0	m69-7-26_S205_L001_R1_001.fastq	m69-7-26_S205_L001_R2_001.fastq
m69.8.10	10-Aug	f	control	m869	15	m69-8-10_S221_L001_R1_001.fastq	m69-8-10_S221_L001_R2_001.fastq
m69.8.30	30-Aug	f	control	m869	25	m69-8-30_S237_L001_R1_001.fastq	m69-8-30_S237_L001_R2_001.fastq
m69.9.14	14-Sep	f	control	m869	40	m69-9-14_S253_L001_R1_001.fastq	m69-9-14_S253_L001_R2_001.fastq
m69.9.28	28-Sep	f	control	m869	54	m69-9-28_S269_L001_R1_001.fastq	m69-9-28_S269_L001_R2_001.fastq
m70.7.26	26-Jul	f	mutant	m870	0	m70-7-26_S200_L001_R1_001.fastq	m70-7-26_S200_L001_R2_001.fastq
m70.8.10	10-Aug	f	mutant	m870	15	m70-8-10_S216_L001_R1_001.fastq	m70-8-10_S216_L001_R2_001.fastq
m70.8.30	30-Aug	f	mutant	m870	25	m70-8-30_S232_L001_R1_001.fastq	m70-8-30_S232_L001_R2_001.fastq
m70.9.14	14-Sep	f	mutant	m870	40	m70-9-14_S248_L001_R1_001.fastq	m70-9-14_S248_L001_R2_001.fastq
m70.9.28	28-Sep	f	mutant	m870	54	m70-9-28_S264_L001_R1_001.fastq	m70-9-28_S264_L001_R2_001.fastq
m71.7.26	26-Jul	f	mutant	m871	0	m71-7-26_S203_L001_R1_001.fastq	m71-7-26_S203_L001_R2_001.fastq
m71.8.10	10-Aug	f	mutant	m871	15	m71-8-10_S219_L001_R1_001.fastq	m71-8-10_S219_L001_R2_001.fastq
m71.8.30	30-Aug	f	mutant	m871	25	m71-8-30_S235_L001_R1_001.fastq	m71-8-30_S235_L001_R2_001.fastq
m71.9.28	28-Sep	f	mutant	m871	54	m71-9-28_S267_L001_R1_001.fastq	m71-9-28_S267_L001_R2_001.fastq
m72.7.26	26-Jul	f	mutant	m872	0	m72-7-26_S206_L001_R1_001.fastq	m72-7-26_S206_L001_R2_001.fastq
m72.8.10	10-Aug	f	mutant	m872	15	m72-8-10_S222_L001_R1_001.fastq	m72-8-10_S222_L001_R2_001.fastq
m72.8.30	30-Aug	f	mutant	m872	25	m72-8-30_S238_L001_R1_001.fastq	m72-8-30_S238_L001_R2_001.fastq
m72.9.14	14-Sep	f	mutant	m872	40	m72-9-14_S254_L001_R1_001.fastq	m72-9-14_S254_L001_R2_001.fastq
m72.9.28	28-Sep	f	mutant	m872	54	m72-9-28_S270_L001_R1_001.fastq	m72-9-28_S270_L001_R2_001.fastq
