# Supplementary material for: Gut microbiome dysbiosis drives metabolic dysfunction in Familial dysautonomia
Source: Nat Commun. 2023 Jan 13;14:218. doi: 10.1038/s41467-023-35787-8 (PMC9839693; doi:10.1038/s41467-023-35787-8)
Supplement: Supplementary file 5 — Source Data File [file 41467_2023_35787_MOESM5_ESM.zip › Dysautonomia-main/data/FDMS_OTU_human22.csv]

	Otu0001	Otu0002	Otu0003	Otu0004	Otu0005	Otu0006	Otu0007	Otu0008	Otu0009	Otu0010	Otu0011	Otu0012	Otu0013	Otu0014	Otu0015	Otu0016	Otu0017	Otu0018	Otu0019	Otu0020	Otu0021	Otu0022	Otu0023	Otu0024	Otu0025	Otu0026	Otu0027	Otu0028	Otu0029	Otu0030	Otu0031	Otu0032	Otu0033	Otu0034	Otu0035	Otu0036	Otu0037	Otu0038	Otu0039	Otu0040	Otu0041	Otu0042	Otu0043	Otu0044	Otu0045	Otu0046	Otu0047	Otu0048	Otu0049
CRC_1	93	707	7	248	160	0	581	363	295	1	353	144	0	237	0	1	127	0	1	9	12	256	7	1	39	10	0	0	0	0	0	4	0	0	42	57	50	0	0	46	6	0	8	0	0	0	47	0	2
CRC_10	150	190	323	154	0	93	96	157	13	544	0	38	48	120	211	35	18	74	2	37	192	26	48	40	43	23	0	203	32	16	18	2	35	0	5	6	69	23	17	0	50	0	5	24	30	45	37	0	12
CRC_101	169	374	754	134	0	162	323	108	0	0	9	0	13	0	0	0	166	0	0	678	0	0	12	47	312	5	0	0	0	0	0	71	57	0	12	14	14	0	0	8	0	0	152	6	0	1	462	0	0
CRC_102	184	227	42	162	0	79	52	67	667	0	41	117	43	122	46	233	93	0	61	92	83	0	117	0	111	25	3	154	61	17	27	1	0	0	4	24	96	0	34	1	0	0	4	88	1	12	5	49	18
CRC_103	135	103	115	418	0	519	400	45	2	21	68	40	15	75	37	99	91	179	50	50	144	73	81	30	13	9	3	132	10	43	109	1	0	0	8	77	46	0	465	0	8	0	5	10	2	7	0	0	27
CRC_104	59	198	29	124	0	51	690	106	131	0	0	75	17	74	6	716	45	2	58	252	52	12	8	0	6	55	3	91	63	48	0	0	0	0	0	1	26	22	15	1	0	0	2	23	0	2	4	12	39
CRC_105	429	92	254	683	0	93	398	200	22	107	1	225	0	103	10	109	223	136	14	269	144	32	0	126	32	13	29	0	45	68	5	7	0	0	0	0	108	2	0	24	60	0	2	0	4	0	0	0	54
CRC_107	3	969	8	153	1	1	81	142	7	0	3	274	1	389	1	240	206	1	45	53	82	0	665	0	114	28	0	72	0	120	0	1	0	1	0	0	255	0	0	0	2	0	2	27	0	0	0	0	0
CRC_108	34	370	110	472	0	292	152	112	15	494	48	25	18	104	32	0	222	0	12	37	57	27	0	0	67	403	0	0	0	86	1	105	385	0	5	0	0	0	0	2	0	0	61	0	4	0	21	0	0
CRC_109	18	94	10	6	0	9	19	87	1417	7	0	70	27	51	1	509	33	2	178	167	68	0	107	7	11	10	1	141	294	5	2	32	0	0	0	4	50	1	2	0	0	0	0	9	0	3	0	0	2
CRC_11	69	346	55	369	0	93	136	243	0	149	78	318	4	206	14	129	168	2	112	241	285	11	209	7	21	4	1	53	0	127	2	0	0	0	71	105	41	11	0	3	130	1	9	47	4	3	0	0	4
CRC_110	587	397	807	56	0	13	268	164	1	325	0	201	47	114	365	6	61	39	0	30	37	35	126	5	7	8	48	41	1	97	71	166	30	0	0	19	0	2	7	14	18	0	12	38	2	25	0	0	4
CRC_111	10	1165	18	677	0	14	29	273	20	2	151	357	4	287	8	6	3	0	0	130	67	1	0	1	75	68	2	0	20	35	1	1	0	0	0	5	241	5	12	16	468	0	0	0	3	0	0	5	8
CRC_113	3	1422	5	12	0	3	405	143	6	1	0	220	1	309	0	773	111	2	111	44	256	0	2	0	1	55	1	44	1	0	0	4	0	0	0	2	84	1	0	22	1	0	4	72	0	2	0	0	1
CRC_114	118	709	192	550	0	149	691	110	1	0	47	154	9	104	12	1	26	0	0	61	61	8	50	26	0	15	8	139	67	1	0	47	178	0	3	20	0	13	0	38	1	0	2	0	0	2	0	0	7
CRC_115	369	817	919	212	0	347	0	0	25	1	13	0	78	1	67	108	0	102	0	267	0	330	0	0	1	15	186	0	0	0	0	12	3	0	0	31	0	0	0	115	0	0	7	2	0	10	0	0	0
CRC_116	93	1357	95	16	9	60	2	240	5	0	2	271	1	0	1	116	6	87	0	45	0	0	1	0	0	1535	2	1	0	1	2	224	1	0	31	22	0	2	0	407	3	0	0	0	0	0	0	0	0
CRC_118	747	128	614	61	0	92	150	113	574	0	21	79	302	70	1	102	57	0	151	22	39	49	86	0	0	38	0	13	0	24	91	1	61	0	0	20	0	0	0	18	2	0	74	168	37	35	0	0	1
CRC_119	5	1574	1	57	1	0	3	0	0	1	118	449	0	863	3	1	373	4	344	185	99	0	147	1	15	18	0	272	0	0	0	5	0	0	0	1	0	0	0	0	1	0	4	0	0	0	1	0	0
CRC_12	11	832	1	180	1	4	55	180	901	13	65	12	2	901	0	1	224	1	88	239	143	1	0	0	0	12	0	0	0	219	0	5	101	0	2	24	0	0	0	19	1	0	17	0	0	0	0	0	9
CRC_120	68	319	314	175	1	334	196	217	11	1	10	155	255	139	286	1	38	58	0	156	110	0	90	0	87	19	28	19	183	69	200	0	0	0	1	0	34	0	0	1	1	0	0	42	36	36	1	0	96
CRC_121	153	135	56	185	0	369	508	78	44	84	8	170	43	76	135	0	141	132	67	66	72	12	68	0	43	4	13	15	68	32	23	2	0	0	34	23	2	0	276	0	6	0	2	18	18	6	9	0	11
CRC_122	151	349	53	88	0	105	5	5	418	1	193	68	393	0	62	525	55	462	148	0	167	34	227	0	1	7	6	1	86	1	43	0	0	0	1	22	0	0	0	0	3	0	5	0	22	10	0	0	2
CRC_13	106	97	417	122	48	17	46	185	160	8	65	85	24	157	86	74	27	100	18	32	20	15	36	1	157	2	2	41	206	45	37	47	0	0	14	127	17	52	34	1	44	1	2	14	17	15	0	0	17
CRC_14	2425	217	14	6	0	2	281	44	5	3	3	1	3	0	1	2	0	0	0	2	3	1	1	1	0	199	1	1	0	0	1	184	13	0	114	0	5	0	0	28	0	0	3	1	0	1	203	2	7
CRC_17	53	2	42	7	1	57	27	95	253	8	43	1	30	21	26	18	0	0	0	6	2	16	1	39	0	0	4	196	122	16	0	65	25	0	136	1497	0	0	1	0	953	0	0	0	0	1	1	0	1
CRC_18	32	159	265	60	0	37	518	318	288	0	179	131	2	39	12	49	102	38	89	18	659	10	136	0	53	5	4	87	148	207	0	23	63	1	12	109	5	16	17	1	23	0	1	75	5	1	1	0	4
CRC_19	22	13	13	38	0	27	68	50	421	7	230	23	29	13	33	317	47	0	11	25	33	15	62	0	12	2	4	37	270	26	7	0	74	0	70	182	3	15	48	0	346	0	1	1	28	1	0	0	1
CRC_2	56	165	71	42	0	66	159	328	7	0	805	172	48	263	36	133	121	2	112	59	81	0	59	0	68	13	1	135	44	47	11	0	14	0	7	70	19	16	378	0	5	0	0	35	3	2	2	0	5
CRC_20	1	500	106	8	0	2	519	216	75	0	601	118	0	0	0	13	105	0	273	104	27	0	394	0	19	25	2	74	3	191	0	191	1	0	14	46	0	0	0	12	1	0	0	175	0	0	0	0	1
CRC_21	0	262	640	283	0	292	325	74	8	769	4	160	214	81	249	87	62	178	160	42	37	0	57	0	71	7	0	0	10	66	98	1	0	0	0	2	15	1	0	26	0	0	52	24	0	39	3	0	3
CRC_22	221	77	120	331	0	306	223	83	354	0	83	59	112	55	0	245	71	0	95	62	30	0	20	146	69	24	27	256	145	36	93	11	100	0	17	52	18	0	13	0	18	1	16	29	39	0	0	0	100
CRC_23	0	1121	0	426	0	7	51	197	1	1	0	46	0	0	0	0	282	0	0	13	11	2	379	0	53	89	0	896	0	67	0	11	0	0	1	0	0	0	0	47	0	0	2	5	0	0	0	0	0
CRC_24	117	139	156	196	506	21	131	10	4	303	0	26	35	66	146	118	15	61	44	14	30	31	111	31	16	26	5	36	99	60	6	1	5	0	0	5	5	2	18	0	51	5	13	16	24	28	0	269	40
CRC_25	136	193	415	131	0	626	289	148	87	246	0	136	0	90	1	2	79	312	0	104	59	1	163	0	125	277	0	0	7	95	260	4	1	0	38	7	0	0	1	9	0	0	122	0	0	0	16	0	19
CRC_26	256	145	84	316	1	138	259	40	70	133	34	101	30	53	100	0	177	65	56	22	109	64	61	9	18	7	27	7	6	52	115	10	0	0	1	28	35	16	0	6	71	3	16	27	28	7	0	0	22
CRC_27	0	278	9	5	0	3	51	210	687	1	351	65	6	343	2	32	13	0	16	323	469	4	142	0	11	7	1	3	8	8	4	58	0	0	182	253	1	1	0	37	359	0	2	2	5	0	0	0	2
CRC_28	95	7	28	164	1668	13	129	2	38	1	0	17	9	6	76	157	14	34	0	3	6	85	19	51	82	0	7	24	22	23	1	6	236	0	34	67	0	54	35	0	128	1	6	5	21	6	4	0	53
CRC_29	195	284	170	271	0	0	204	95	241	0	41	63	86	122	81	207	188	78	0	27	234	0	51	0	21	385	97	114	12	49	469	16	0	0	1	15	113	0	0	0	0	0	11	6	2	43	14	0	2
CRC_3	400	155	33	795	0	0	202	135	115	0	93	173	435	256	0	0	221	65	414	13	18	14	292	0	62	14	39	20	9	30	207	3	0	0	1	0	48	0	0	0	18	0	20	27	7	0	0	0	19
CRC_30	200	414	161	238	0	27	167	111	118	7	13	121	12	122	24	1	137	0	49	33	210	5	62	0	108	11	16	53	451	0	13	7	154	0	2	3	0	25	166	7	3	1	4	64	16	1	1	2	21
CRC_31	475	163	248	156	0	262	143	147	1	150	20	72	147	45	48	176	77	125	0	18	106	148	75	0	24	8	147	64	12	90	83	75	0	0	124	205	28	168	0	0	70	0	1	30	5	25	0	0	21
CRC_32	329	326	495	245	0	232	199	457	369	0	1	302	157	0	200	124	2	149	0	61	193	49	1	1	71	2	85	0	7	0	103	0	0	0	0	1	71	0	0	13	1	0	0	77	1	33	32	0	14
CRC_33	1088	342	957	2	0	633	43	0	7	0	3	11	92	0	0	21	0	51	0	17	76	46	46	0	275	7	8	0	79	78	0	1	0	0	0	4	0	1	0	13	13	0	15	42	31	0	0	0	0
CRC_34	130	507	72	175	0	87	339	123	38	5	1	438	9	3	25	191	99	8	3	108	107	24	90	1	34	15	7	4	7	119	1	7	112	0	5	207	2	2	0	52	2	0	42	123	2	8	53	0	0
CRC_35	133	17	424	31	0	78	12	1	413	1	22	6	0	3	1	0	0	0	12	2	3	0	1	1	0	0	0	1	0	0	0	914	0	0	0	0	1	0	1	0	13	0	0	0	0	0	0	1	0
CRC_36	1	307	1084	486	0	5	327	177	1	0	1	363	143	89	0	0	340	147	1	108	86	117	121	0	203	4	0	92	3	102	0	4	0	0	0	0	0	0	0	1	1	0	24	75	0	0	0	0	32
CRC_37	133	106	98	565	0	398	36	6	7	98	17	12	13	0	1	1	2	405	18	12	8	13	129	13	27	68	3	1	0	1	0	1158	0	0	7	1	16	23	0	5	183	0	15	0	34	0	1	0	1
CRC_38	449	4	620	39	8	153	17	7	218	16	4	50	14	6	8	1	3	1	0	44	7	42	4	0	2	12	62	1	15	7	7	246	2	0	19	5	0	0	0	126	17	0	193	0	1	0	1	0	0
CRC_4	181	185	401	66	1	140	198	54	395	560	0	141	11	110	226	515	98	81	1	20	65	58	57	45	90	80	4	49	30	49	68	3	0	0	1	8	13	8	34	1	68	0	5	14	30	45	0	0	13
CRC_40	197	718	81	600	0	36	282	0	296	3	94	8	12	255	1	0	156	0	0	123	46	1	280	0	0	311	26	0	1	171	0	90	17	0	3	14	1	0	0	53	0	0	8	0	0	1	0	0	4
CRC_42	2	1582	0	2	1	0	536	210	224	0	0	229	0	405	0	0	20	0	1	410	33	0	342	0	10	46	2	4	0	0	0	142	0	0	0	15	0	0	0	56	2	0	12	3	0	0	0	0	0
CRC_43	268	90	303	43	0	654	186	70	924	329	11	43	101	68	155	1	68	150	0	47	59	18	1	64	0	16	32	2	40	20	94	2	0	0	6	34	0	1	0	10	4	12	50	2	1	7	0	0	23
CRC_44	349	336	424	305	0	191	180	181	37	1	85	183	24	114	0	1	126	161	1	84	76	0	58	0	7	13	21	142	42	93	0	241	0	0	56	41	15	187	0	0	3	0	6	92	5	19	4	0	2
CRC_45	10	348	21	60	1	4	590	530	167	0	484	757	0	194	0	0	353	9	0	84	37	0	68	0	6	9	1	18	0	178	0	9	0	0	123	145	91	0	1	105	8	0	2	119	0	0	0	0	3
CRC_46	31	39	268	180	3	429	82	18	303	5	3	23	75	27	2	26	55	5	1	19	9	169	8	2	111	0	5	10	55	11	1	29	3	0	86	26	3	2	214	15	93	0	17	9	89	1	0	0	7
CRC_47	167	315	248	434	36	102	168	127	213	11	65	236	22	43	9	52	87	158	154	60	38	41	105	12	9	9	15	60	3	65	4	72	2	0	29	3	11	0	1	63	24	0	39	15	2	0	0	0	16
CRC_48	448	243	431	255	0	324	135	110	8	110	55	240	165	219	0	0	48	0	36	28	41	38	142	0	62	51	6	15	0	61	3	1	105	0	59	76	91	32	0	1	32	0	1	37	10	0	9	0	8
CRC_49	212	48	136	174	1046	85	102	41	83	24	49	33	98	38	25	136	23	6	31	13	18	151	8	2	51	17	12	59	95	24	7	0	67	0	8	31	21	36	11	0	63	0	14	10	47	48	3	0	62
CRC_5	19	590	104	292	205	31	142	365	3	5	387	57	184	199	90	90	126	1	367	41	18	10	272	3	122	4	14	30	8	115	3	3	0	0	0	22	164	72	5	0	1	1	7	92	2	19	0	1	4
CRC_50	69	153	129	675	445	42	102	25	67	4	4	68	23	104	0	12	20	0	58	14	46	23	69	21	93	5	3	14	371	35	14	9	0	0	1	38	5	1	0	1	2	0	3	12	1	0	0	4	18
CRC_51	213	647	794	2	1	412	32	56	0	916	0	70	0	124	1	1	0	0	0	299	4	0	0	0	0	11	0	0	0	1	0	208	29	0	0	0	0	0	0	220	0	0	274	0	0	0	0	0	0
CRC_53	681	117	493	99	0	755	162	86	134	39	88	124	149	36	0	0	85	388	0	2	0	0	0	5	55	48	86	41	26	10	301	2	5	0	3	43	1	0	0	0	0	0	2	17	4	0	13	0	0
CRC_54	144	207	36	332	0	52	281	134	17	0	107	153	54	189	85	67	41	34	125	316	103	26	99	0	33	244	3	96	48	117	13	3	1	0	14	34	31	0	153	0	14	0	1	31	4	2	2	0	40
CRC_55	318	454	103	460	0	262	121	184	10	0	19	319	0	149	61	0	195	0	137	95	234	0	143	0	82	148	0	48	133	132	29	2	126	0	18	2	0	0	0	2	36	0	7	95	0	0	0	0	0
CRC_56	1	876	55	12	0	1	225	424	124	0	0	0	3	0	0	175	172	0	0	49	791	0	1	0	0	4	0	0	11	0	100	4	77	0	1	0	8	0	0	20	51	0	25	1	0	25	24	0	36
CRC_57	227	1275	138	88	8	0	558	176	0	0	12	597	17	1	16	10	416	8	111	107	142	0	2	0	56	5	0	3	7	1	0	18	0	0	0	0	24	0	0	17	0	0	0	0	0	0	0	10	0
CRC_58	57	194	143	280	0	188	234	64	18	0	4	149	66	126	47	0	229	55	49	229	129	28	37	0	117	55	3	187	38	52	62	10	0	0	41	32	24	0	0	0	99	0	5	42	43	5	8	0	45
CRC_6	48	723	21	223	0	151	51	94	32	0	0	259	0	247	38	163	195	3	0	59	342	2	168	33	16	20	11	73	0	146	4	19	3	423	56	159	25	9	0	0	147	0	1	74	1	0	0	0	1
CRC_60	51	126	68	269	0	141	105	155	569	89	20	54	108	40	79	47	67	191	77	55	50	92	145	20	50	4	8	55	250	16	0	2	0	0	7	3	0	0	0	1	9	0	0	12	14	2	0	0	1
CRC_61	408	127	328	552	7	104	330	43	8	1	15	84	48	52	2	0	206	1	0	47	7	5	127	0	110	0	2	9	50	44	18	174	425	0	0	1	101	35	0	2	6	0	55	43	0	9	29	0	22
CRC_62	14	263	5	114	0	10	236	401	40	6	77	487	0	185	2	0	369	0	0	64	33	0	248	0	73	7	0	70	2	329	0	3	2	1	196	392	26	0	0	1	273	1	0	187	0	4	1	0	0
CRC_63	265	87	184	237	0	457	278	75	73	478	29	33	156	73	192	80	157	23	18	102	124	113	73	103	85	133	4	32	122	48	32	6	0	0	3	0	7	4	4	0	12	0	4	3	16	57	19	58	7
CRC_64	34	511	25	179	1	26	70	463	39	9	605	42	0	19	2	254	23	57	227	36	58	0	26	0	1	175	0	14	30	60	10	44	1	0	4	3	56	4	0	1	6	0	3	53	9	1	1	0	11
CRC_65	303	118	173	308	0	150	137	36	149	337	61	74	74	37	169	82	95	295	87	58	30	93	19	54	43	1	8	0	72	25	4	2	0	0	4	19	4	149	0	0	18	0	8	31	6	8	9	0	0
CRC_66	1	290	18	0	0	0	217	1	437	1	0	354	3	154	0	0	340	1	355	536	66	0	108	0	67	17	0	210	133	3	1	115	0	0	4	19	0	0	0	73	0	0	18	45	0	0	0	0	5
CRC_67	329	48	109	38	0	164	40	53	278	176	13	107	168	80	98	106	65	0	0	21	95	237	91	163	92	11	0	26	134	25	8	8	0	0	10	67	0	0	29	0	10	0	4	15	44	0	28	73	10
CRC_68	431	33	146	41	0	178	53	62	248	184	12	96	155	92	99	95	85	0	0	36	63	215	65	159	106	9	0	22	220	18	5	4	0	0	18	57	0	0	38	0	13	0	6	9	38	0	24	64	13
CRC_69	1073	432	565	511	0	250	0	0	0	54	283	400	0	0	0	0	0	70	49	94	0	0	0	427	0	24	125	0	0	1	0	2	0	0	11	53	0	0	0	122	43	0	27	0	0	0	0	0	0
CRC_7	10	323	17	57	0	12	275	193	4	0	780	262	3	384	1	274	301	0	427	33	26	0	164	0	232	219	0	4	2	205	0	0	38	0	7	47	12	0	0	49	4	0	18	73	0	1	3	1	0
CRC_70	182	35	187	5	0	306	0	127	7	797	7	0	90	0	266	311	2	19	0	10	47	66	1	0	0	21	4	0	10	85	55	180	0	0	143	5	0	0	0	910	125	0	2	39	0	7	0	0	2
CRC_72	7	857	250	421	0	2	254	512	2	1	1	349	0	0	1	0	203	26	0	561	39	0	353	0	6	24	0	1	0	68	0	1	0	0	0	126	0	0	0	31	1	0	2	217	4	1	0	0	3
CRC_73	423	366	283	162	0	417	277	192	72	790	0	120	7	175	177	60	116	0	174	37	64	15	178	54	79	36	45	0	0	0	34	0	23	0	0	2	0	0	0	0	3	0	38	6	0	0	0	0	17
CRC_76	443	66	106	67	0	612	158	30	101	115	49	70	140	59	313	0	2	0	138	73	78	67	11	107	49	2	9	16	0	70	34	1	54	0	1	109	8	0	88	3	7	0	5	24	0	14	92	0	12
CRC_77	257	367	253	250	0	200	398	112	59	384	80	95	54	151	245	252	63	140	84	45	30	29	62	80	106	73	5	70	31	30	20	30	1	0	0	9	19	13	19	0	45	0	2	31	26	39	0	0	15
CRC_78	9	249	10	6	0	9	16	635	194	0	0	60	35	356	18	0	24	46	0	260	43	3	114	0	89	8	3	17	29	79	0	0	0	0	4	38	9	0	0	0	12	0	3	12	1	0	2	0	7
CRC_79	107	423	74	229	5	64	157	158	87	8	288	158	17	103	1	177	170	31	59	86	95	0	285	0	32	151	2	158	45	57	7	222	4	1	25	65	59	5	11	62	27	0	2	18	29	5	2	1	15
CRC_8	571	255	764	252	0	456	372	208	521	0	525	3	1	90	0	0	114	2	0	25	5	0	2	0	46	91	0	0	1	0	0	5	57	0	15	11	0	0	0	56	0	0	7	0	0	1	6	0	29
CRC_80	409	49	164	164	0	213	294	51	49	0	19	3	167	11	89	27	3	79	32	6	18	73	22	0	73	112	74	7	23	28	247	0	0	0	11	18	2	159	111	1	1	0	6	16	6	0	3	0	35
CRC_81	8	295	3	147	0	0	136	122	0	0	2055	276	0	163	0	10	53	0	0	28	9	0	83	0	0	191	0	8	0	159	0	178	1	0	33	272	32	0	0	16	159	0	1	9	0	0	0	0	0
CRC_82	749	108	210	545	1	577	276	48	0	0	216	414	0	1	0	0	0	0	0	2	22	0	55	0	0	9	12	0	0	44	0	427	35	0	538	0	0	0	0	56	7	0	24	0	140	0	0	0	0
CRC_83	101	96	68	205	662	95	58	73	25	0	4	69	106	48	157	111	5	0	152	36	115	30	93	18	36	1	5	16	201	54	25	0	0	0	1	22	4	239	0	0	42	0	2	7	4	43	38	89	126
CRC_84	4	77	395	135	0	202	805	25	251	17	0	83	66	13	204	30	10	8	0	13	62	4	20	0	15	10	16	9	3	26	90	2	6	0	15	79	105	331	30	0	76	0	5	9	41	135	17	0	81
CRC_85	123	194	281	135	1	190	176	249	140	296	8	68	85	187	120	1	81	127	0	17	26	16	31	0	127	15	4	27	16	47	134	6	0	1	45	286	224	0	186	0	45	0	1	23	2	5	0	0	46
CRC_87	267	500	125	256	0	37	279	60	22	0	193	79	4	102	0	0	178	0	25	33	42	19	49	0	20	772	0	22	1	71	32	7	1	0	42	15	90	0	0	4	21	0	8	55	2	4	0	0	4
CRC_88	219	35	37	185	0	253	155	61	212	0	2	55	140	85	35	254	97	0	108	71	69	45	39	0	41	23	24	162	118	50	22	19	57	0	28	105	6	0	202	0	117	0	1	29	4	11	1	0	18
CRC_89	18	1213	163	366	1	4	142	359	5	1	0	0	41	110	17	336	79	10	225	108	58	0	0	0	0	116	3	0	0	67	0	0	72	0	0	0	0	0	0	49	0	0	69	25	1	0	9	0	3
CRC_9	141	87	203	120	1134	79	113	29	256	0	108	93	57	75	139	128	149	13	75	23	65	106	48	0	184	26	5	19	15	55	6	13	128	0	43	159	4	0	0	0	45	0	5	32	4	17	8	0	41
CRC_90	333	518	118	308	0	224	185	16	0	134	0	116	37	105	180	178	56	0	65	44	81	42	22	105	9	19	11	3	1	97	4	0	0	0	1	0	97	182	1	0	0	52	28	51	5	10	1	0	2
CRC_91	667	58	248	122	1467	144	212	24	11	124	2	25	31	13	8	187	16	7	0	13	11	245	357	0	22	40	2	24	43	2	1	6	187	0	1	7	2	1	0	0	0	0	5	23	0	58	104	0	3
CRC_92	269	203	215	364	7	343	131	265	253	3	5	223	177	145	155	22	286	115	10	65	19	40	117	1	32	11	0	46	80	42	49	82	17	0	8	29	19	1	17	5	4	0	4	50	1	12	3	0	19
CRC_93	28	292	24	89	0	44	113	307	2	0	38	211	5	164	6	0	45	0	119	212	122	2	141	1	28	81	4	98	9	59	4	12	0	0	313	119	29	8	56	0	397	0	0	63	4	6	0	1	28
CRC_94	5	1245	431	35	0	4	3	411	0	0	403	1	0	0	0	0	0	0	0	42	1	0	0	1	0	102	5	0	1	1	1	120	139	0	14	4	0	0	0	1049	0	0	0	0	0	2	0	0	0
CRC_95	136	79	172	120	0	257	205	86	78	129	376	85	212	218	144	131	28	0	288	19	48	17	49	0	1	131	9	26	166	61	29	2	0	0	0	16	49	138	0	1	0	0	1	86	4	14	0	23	1
CRC_96	390	210	70	440	0	197	112	88	69	0	27	144	29	175	111	197	355	0	0	119	165	32	107	0	4	8	3	216	4	195	38	1	38	0	2	55	45	0	0	0	377	0	5	0	5	0	3	0	8
CRC_98	506	584	91	274	0	511	248	132	39	2	6	215	20	112	66	131	200	0	63	22	43	1	70	0	116	48	0	94	0	36	1	3	0	0	18	9	14	0	0	5	3	0	22	45	44	4	43	54	17
CRC_99	168	678	76	247	2	273	314	91	71	44	28	81	38	164	85	226	84	0	0	46	34	106	91	0	6	2	12	56	43	140	19	1	0	0	0	3	32	27	0	0	77	4	1	35	2	7	0	0	25
FD001	1206	959	349	171	1	71	0	501	0	133	542	0	0	74	0	0	0	0	134	20	1	25	0	0	0	0	110	0	0	0	18	0	0	0	0	0	0	0	0	25	0	0	101	0	0	0	0	0	0
FD002	987	118	556	402	0	105	165	107	0	322	16	61	0	33	457	0	103	211	97	18	8	39	52	1	0	147	118	2	0	31	13	0	0	0	1	0	0	0	0	1	0	0	18	8	11	0	0	0	3
FD004	307	94	74	284	2001	64	190	96	0	0	32	90	17	59	65	26	120	0	75	10	24	0	109	0	105	5	13	38	12	51	1	3	142	0	6	4	13	0	0	0	58	0	59	30	11	13	55	0	10
FD005	1	0	1056	0	0	0	0	0	0	0	2	0	0	0	0	0	0	0	1	0	0	0	0	0	0	152	0	0	0	0	0	443	5	0	162	16	0	0	0	562	7	4	733	0	0	0	0	0	0
FD007	146	787	357	0	0	131	0	309	0	0	323	0	0	171	0	0	0	431	0	475	0	0	0	0	0	202	72	0	0	0	11	54	0	0	0	0	0	0	0	209	0	0	13	3	0	0	0	0	4
FD009	419	269	249	597	0	366	45	360	0	0	0	221	61	89	66	37	137	118	0	108	62	35	15	0	64	12	11	29	20	73	0	0	0	0	18	0	60	0	0	2	0	0	4	42	81	34	53	0	7
FD011	637	379	191	4	0	265	0	339	866	0	0	0	0	0	0	256	174	423	0	23	33	207	0	0	0	0	0	0	0	0	0	0	1	0	19	0	0	0	0	149	0	0	115	0	0	0	0	0	0
FD012	292	20	112	243	0	208	312	13	74	0	350	61	68	50	193	162	168	110	45	179	46	88	69	0	31	6	31	32	93	31	13	0	0	0	0	1	13	0	147	0	1	0	2	12	68	21	57	0	7
FD015	906	177	35	446	1	638	21	0	74	231	3	35	0	46	132	36	21	0	0	101	24	420	60	0	116	0	30	1	0	0	0	0	3	0	0	0	0	256	0	0	0	0	0	10	59	0	59	0	34
FD016	440	36	59	219	759	36	23	22	348	88	82	21	105	16	124	0	2	0	12	9	17	27	23	0	0	1	29	113	397	11	49	0	134	0	4	0	10	277	26	0	0	0	4	1	0	29	72	0	31
FD017	339	29	453	126	0	503	45	0	434	0	1	2	1106	12	83	0	0	0	0	1	69	208	22	0	1	17	0	0	0	11	213	0	43	0	6	0	0	0	0	5	1	0	5	10	0	36	14	0	4
FD018	1	0	1477	0	0	0	0	0	1	0	0	0	0	0	0	0	0	0	0	43	0	1	0	0	0	0	520	0	0	0	0	734	0	0	1616	0	0	0	0	0	0	0	0	0	0	0	0	0	0
FD019	440	58	120	545	0	64	425	122	3	139	2	63	23	46	61	2	73	19	22	11	9	26	0	217	46	11	23	44	7	11	12	72	0	0	14	51	6	0	0	1	195	0	4	5	362	8	43	0	1
FD020	856	112	221	605	0	167	161	12	64	0	0	78	91	172	0	28	104	0	84	30	11	63	0	402	65	4	68	21	4	35	0	6	56	0	5	2	9	0	0	6	43	0	48	3	162	33	88	0	1
FD021	1056	66	379	553	0	262	49	343	140	0	38	116	77	33	111	0	63	153	32	8	56	46	0	276	0	29	33	0	22	0	168	5	0	0	0	0	0	0	0	1	0	0	10	0	3	69	7	0	109
FD022	738	81	321	543	0	163	104	501	172	0	3	252	77	17	99	0	121	127	56	36	2	29	0	347	0	3	30	0	16	0	101	0	0	0	0	0	0	0	0	26	0	0	12	0	20	81	3	0	99
FD023	171	28	77	287	1	418	78	81	86	0	7	66	52	45	130	68	65	0	27	6	50	5	75	0	71	4	40	26	456	18	42	11	144	0	4	3	67	86	0	0	2	0	13	1	4	0	90	0	34
FD024	289	61	171	197	0	245	94	17	110	1	7	3	130	7	135	25	1	0	14	0	36	30	13	0	58	0	7	25	423	9	65	0	71	0	3	1	1	278	152	0	26	0	22	5	10	18	171	0	232
FD025	363	67	85	184	0	198	23	73	163	43	19	50	141	26	1	55	16	0	23	2	103	86	10	0	9	23	29	52	154	40	0	0	18	895	0	0	0	49	0	3	0	0	5	12	30	34	153	0	76
FD028	1035	259	598	0	0	316	32	0	0	0	489	33	0	40	0	191	63	0	1	0	1	243	0	0	0	79	78	0	0	66	0	5	34	0	134	0	198	0	0	107	0	114	44	0	0	0	0	0	0
FD029	458	191	645	11	0	74	0	0	0	154	1	44	37	0	102	151	0	0	0	222	2	136	0	0	0	48	52	0	1	0	0	62	32	0	17	11	0	1	0	55	1	0	63	0	0	0	0	0	0
FD030	806	56	218	234	0	290	301	90	151	0	314	72	129	30	215	61	105	0	99	60	29	79	13	0	130	15	45	10	16	26	244	0	60	0	3	3	0	78	0	0	1	0	12	20	8	0	70	0	35
FD031	625	10	373	48	0	217	21	13	1091	0	67	21	275	32	39	2	2	0	0	1	6	68	2	0	7	76	78	0	195	7	123	207	6	0	1	3	0	113	17	0	13	0	3	0	7	41	5	49	3
FD032	1961	25	676	283	1	515	0	2	225	1	0	14	80	12	55	0	1	116	0	29	3	188	63	0	45	0	21	1	15	6	1	0	0	0	0	0	0	0	2	5	0	0	15	0	0	71	0	0	11
FD034	1042	47	562	375	1	548	105	34	3	31	14	10	224	16	206	4	73	63	32	63	45	138	0	0	23	17	32	22	15	14	292	29	0	0	6	4	0	0	1	1	5	0	0	0	0	0	97	0	201
FD035	906	39	158	420	0	575	168	29	171	81	6	24	14	15	173	60	49	95	34	55	39	151	2	0	43	7	32	4	16	14	25	1	0	0	13	1	16	0	0	1	10	0	33	0	70	52	40	0	4
FD036	2390	826	0	0	0	0	0	0	0	0	0	0	0	0	0	0	454	0	0	0	0	0	0	0	0	0	1052	0	0	0	0	0	0	0	126	0	0	0	0	75	0	0	0	0	0	0	0	0	0
FD037	0	0	3	1	0	0	1	0	1	0	0	0	0	0	0	0	0	0	0	0	420	0	0	0	0	0	0	0	0	0	0	0	0	0	0	0	0	0	0	0	0	0	0	0	0	0	0	0	305
FD038	387	3	219	148	0	504	9	68	401	0	255	11	184	14	67	19	7	27	125	6	6	168	4	0	8	1	15	13	81	9	76	8	34	0	1	6	5	104	284	0	15	0	9	0	46	33	0	0	4
FD039	589	3	252	5	0	720	1	67	0	0	580	2	18	0	34	228	0	106	104	0	0	407	41	0	0	196	2	61	177	4	7	21	0	0	0	4	0	3	0	0	0	0	0	24	0	14	3	0	0
FD040	18	265	1275	287	0	292	34	582	2	1	377	197	18	124	10	0	296	131	23	0	5	6	0	0	177	0	234	0	1	0	0	9	0	0	7	0	5	10	0	11	0	0	1	0	0	16	149	0	7
FD041	643	151	730	243	0	459	289	60	91	0	79	28	73	55	183	22	101	157	34	9	15	1	13	0	96	13	60	17	52	28	0	67	0	0	29	2	14	22	0	0	4	0	14	30	8	102	152	0	27
FD043	644	243	446	419	0	350	22	90	0	0	0	31	167	72	0	413	89	283	80	76	224	49	0	0	175	1	34	0	41	46	106	0	0	0	12	0	0	60	0	1	0	0	6	56	26	13	0	0	1
FD044	245	288	251	113	1	342	564	154	164	0	13	79	120	198	0	95	172	138	204	82	300	66	0	0	123	16	19	0	67	113	81	0	0	0	20	2	0	61	0	5	0	0	5	84	3	6	29	0	12
FD045	510	51	113	409	0	327	159	26	80	49	113	8	245	43	114	224	31	0	0	18	55	65	14	0	73	38	37	222	34	28	57	0	0	0	25	29	1	0	174	0	27	0	11	11	66	32	11	0	10
FD046	1723	185	716	250	4	651	123	63	1	0	4	23	184	17	160	60	11	53	15	4	16	67	0	0	0	5	70	0	51	0	0	0	0	0	1	0	1	103	0	7	1	0	19	0	0	0	0	0	0
FD047	375	51	98	215	1986	59	169	73	5	0	7	51	23	15	94	1	37	69	6	7	9	45	6	133	18	9	16	2	9	16	5	0	0	0	0	4	57	22	0	1	2	0	15	7	41	21	3	0	27
FD048	750	134	725	0	0	112	0	205	1	0	0	0	642	0	124	0	0	342	0	191	0	125	0	0	0	19	140	0	0	15	344	0	0	0	2	0	0	0	0	16	0	0	6	0	0	0	0	0	0
FD050	833	250	381	286	0	125	131	149	0	0	120	171	230	122	158	0	152	177	178	55	67	105	104	0	0	166	26	141	65	51	0	0	0	0	40	36	0	0	0	0	2	0	18	0	4	0	0	0	13
FD051	1022	61	440	85	0	86	265	365	1	0	293	173	88	39	91	0	178	0	39	23	11	131	25	0	0	34	81	28	0	11	0	29	23	0	9	3	61	0	0	19	0	0	11	0	88	0	0	0	0
FD052	1007	72	369	454	0	124	261	43	0	0	31	35	266	32	50	0	80	157	23	17	12	35	41	415	42	6	0	43	31	5	30	0	0	0	15	43	25	35	0	0	3	0	25	9	55	29	35	0	50
FD053	852	66	275	585	0	21	435	73	2	0	28	77	101	26	53	0	75	28	10	25	19	40	46	503	74	2	24	17	0	10	38	0	0	0	10	44	94	32	0	0	205	0	8	5	99	33	25	0	96
FD054	1694	0	1359	0	0	0	0	0	1	0	84	0	117	0	0	0	0	0	0	0	0	0	0	0	0	0	0	0	0	0	0	34	0	0	296	0	0	0	0	177	0	0	36	0	0	0	0	0	0
FD056	1197	151	506	74	0	482	136	217	1	355	29	126	0	53	0	250	0	192	50	19	46	35	0	0	89	6	58	83	0	0	1	17	1	0	27	0	0	1	0	1	0	0	29	29	1	0	0	0	141
FD057	629	178	208	374	0	520	462	101	3	219	14	24	82	59	110	61	27	41	0	17	37	74	14	0	176	4	23	0	0	20	27	0	0	500	16	3	42	0	48	0	71	0	25	11	81	0	11	0	87
FD058	1706	301	571	0	0	0	472	1	1	65	1	0	0	0	0	0	0	49	0	57	0	1	0	0	0	29	220	0	0	0	109	0	0	0	77	0	0	0	0	28	0	0	34	0	0	0	0	0	69
FD059	422	17	308	458	0	415	78	18	178	79	162	84	420	49	376	186	63	0	57	27	35	0	58	275	6	2	2	50	92	23	0	15	25	0	19	12	8	127	0	0	4	0	5	15	7	0	29	0	15
FD060	1451	183	840	0	0	1	0	0	284	693	0	24	44	0	0	0	0	0	0	118	0	65	0	0	0	90	303	0	0	0	0	56	0	0	0	7	0	0	0	54	0	0	95	0	0	0	0	0	16
FD061	0	547	0	0	0	0	830	101	0	0	56	1	0	0	0	0	0	0	0	4	39	0	0	0	0	44	0	0	0	0	0	9	1	0	221	0	0	0	0	0	20	0	1	0	449	0	0	0	56
FD062	267	4	114	242	0	150	46	16	646	1	28	24	398	22	78	88	59	0	15	18	19	45	16	0	29	16	39	147	110	13	402	8	1	0	3	23	16	41	76	0	6	0	36	28	81	14	81	0	19
FD063	759	58	272	331	0	525	138	71	287	0	25	56	231	36	180	0	66	0	27	23	5	66	15	0	17	0	29	34	71	17	137	1	0	0	0	0	49	57	8	0	0	0	41	13	43	36	44	0	13
FD064	1490	394	367	0	0	140	0	0	1	1	0	11	222	0	0	0	0	0	0	0	0	0	0	0	0	1	179	0	0	0	646	0	0	0	13	0	0	1	0	30	0	0	18	0	0	0	0	0	0
FD065	342	93	125	590	0	129	325	203	1	872	135	85	10	44	1	44	80	79	34	14	13	95	0	458	0	10	38	70	9	24	0	16	0	0	5	7	16	62	0	4	1	0	6	30	0	0	1	0	1
FD067	755	188	909	788	0	294	150	119	3	0	0	89	0	35	0	91	37	0	0	6	33	144	0	0	0	3	277	59	0	24	0	39	0	0	147	0	52	0	0	19	0	0	5	23	0	0	0	0	0
FD068	1038	51	402	390	0	114	195	60	4	0	26	33	108	44	251	0	74	0	0	23	11	186	0	0	29	0	12	22	30	33	0	0	25	0	19	9	8	101	0	0	4	0	29	22	2	61	113	0	20
FD072	642	104	247	230	0	0	206	51	67	95	0	30	273	67	149	91	39	83	0	23	39	134	50	0	8	1	60	130	76	10	239	0	0	0	2	1	46	0	0	0	0	0	5	16	73	0	90	0	55
FD073	724	127	556	0	0	0	79	306	1036	0	252	3	0	105	0	1222	0	0	0	7	13	0	0	0	0	8	0	0	0	0	0	31	12	0	17	13	0	0	2	16	0	0	1	0	4	0	1	0	5
FD074	1605	307	589	0	0	41	2	0	1149	0	3	0	121	0	0	0	0	0	0	3	0	0	0	0	0	50	249	0	0	0	38	106	26	0	55	0	0	0	0	30	0	0	0	0	0	0	0	0	32
FD075	321	110	86	82	0	94	66	180	7	0	39	92	110	255	133	75	42	18	211	21	30	0	14	0	137	59	9	27	58	75	24	0	7	0	10	93	100	134	313	0	36	0	0	27	2	12	7	0	0
FD076	140	110	232	285	0	211	30	41	11	2	16	33	333	77	251	0	25	95	24	71	51	26	48	402	258	34	115	4	36	11	0	6	0	0	1	0	0	114	257	0	11	0	18	0	74	146	66	0	16
FD077	864	127	465	59	1	323	109	112	138	422	13	60	210	98	181	19	20	71	39	28	6	0	22	674	61	9	50	14	0	17	0	5	0	0	0	6	15	88	1	1	1	0	44	0	20	98	81	0	0
FD078	1118	71	255	390	0	295	169	226	1	370	19	102	75	60	49	0	104	66	24	59	6	23	41	332	69	25	60	16	0	38	0	3	0	0	0	3	0	114	0	1	0	0	14	9	58	102	22	0	1
FD079	377	83	112	152	0	430	40	112	32	273	100	58	157	120	170	0	77	30	45	24	22	15	24	247	22	4	4	48	15	42	61	3	3	0	41	22	35	80	6	1	0	0	7	10	9	109	36	0	12
FD081	417	56	130	190	0	39	50	24	0	805	45	63	39	34	82	0	43	573	10	6	14	193	45	0	46	0	14	6	2	16	1	0	0	0	0	4	0	11	0	2	0	140	47	2	1	27	0	0	2
FD082	697	125	984	431	0	413	125	81	0	198	115	2	104	43	158	0	84	218	38	29	7	117	0	0	0	0	56	0	1	6	0	6	0	0	0	0	0	105	0	27	3	110	1	0	70	50	6	0	4
FD083	912	37	339	311	0	265	162	29	90	181	152	55	139	12	164	56	66	30	34	1	12	219	0	0	0	0	46	216	24	11	2	1	35	0	6	0	0	36	0	2	1	0	7	31	99	28	112	0	0
FD084	353	11	168	0	0	3	0	1754	0	12	6	480	30	0	0	0	0	52	415	412	2	28	0	0	0	18	3	0	6	0	4	0	4	0	0	0	0	0	0	12	0	0	2	0	0	0	0	0	0
FD085	85	1086	30	0	0	8	126	111	0	31	779	5	49	0	32	804	0	3	192	63	0	5	0	0	0	405	3	0	0	0	4	0	3	0	4	5	0	0	0	21	0	0	4	0	0	0	4	0	0
FD086	1	1	0	0	0	1	0	0	0	2	0	0	0	0	0	0	0	0	0	0	0	0	0	1	0	1	0	0	0	0	0	0	0	0	1301	0	0	0	0	547	0	0	0	0	0	0	0	0	132
FD087	94	66	58	414	0	573	188	217	420	0	112	33	126	156	187	236	31	0	80	46	113	40	56	134	29	26	19	68	0	0	1	0	112	0	19	11	0	43	0	0	4	0	2	0	7	13	0	0	6
FD088	178	79	139	74	0	182	23	121	584	1419	146	6	47	80	24	0	138	0	111	13	86	138	0	0	0	4	14	0	38	22	6	0	52	0	1	5	0	8	0	31	0	0	45	0	0	12	69	0	5
FD089	762	33	213	297	0	510	16	111	348	2	224	76	88	0	177	35	10	292	0	0	19	0	0	0	43	0	42	0	175	0	40	55	0	0	0	1	47	0	0	2	4	0	6	0	179	61	3	0	0
FD090	156	40	502	81	0	103	0	506	436	641	644	53	192	40	146	0	32	0	172	42	10	283	58	0	28	2	0	0	70	42	0	0	2	0	1	0	0	0	0	1	10	0	9	0	0	26	0	0	9
FD091	420	27	315	178	0	146	80	36	0	257	292	45	244	52	154	0	68	0	57	17	27	71	34	33	101	4	26	62	26	13	0	152	0	0	5	2	8	9	0	0	1	0	20	29	25	66	43	0	4
FD092	457	12	72	268	0	100	3	4	297	30	109	24	107	18	126	38	51	7	32	8	3	81	5	45	47	0	13	7	288	20	0	0	94	0	2	5	9	15	253	1	33	0	4	12	23	39	67	0	127
FD093	0	158	0	314	1	1286	3	0	0	0	259	35	0	0	0	0	357	103	0	0	155	0	0	0	0	140	0	44	0	1	0	2	0	0	89	0	78	0	0	115	0	0	45	0	0	0	303	0	0
FD094	0	205	898	259	0	484	4	0	0	0	181	19	0	0	0	0	92	337	0	0	158	0	0	0	0	233	0	23	0	0	0	14	0	0	25	0	204	0	0	45	0	0	34	0	0	0	141	0	0
FD095	263	113	146	364	0	388	359	79	146	0	370	49	88	88	69	244	139	11	331	74	75	9	0	0	376	2	35	22	43	38	0	0	28	0	6	3	0	0	0	3	0	0	9	20	4	10	5	0	4
FD096	1263	55	445	357	0	700	132	159	0	0	0	39	140	24	183	80	70	123	30	4	14	0	53	0	81	0	44	34	10	16	34	0	0	0	0	0	31	0	0	0	0	0	41	9	0	53	34	0	14
FD097	1025	95	350	224	0	574	295	53	108	0	11	33	102	24	149	69	19	189	53	19	15	40	19	0	181	2	26	7	14	21	0	1	0	0	11	3	13	0	0	8	0	0	14	17	51	25	160	0	10
FD098	1107	136	602	242	0	269	0	40	0	0	103	1	78	40	76	0	0	214	98	151	8	54	0	84	0	10	4	43	79	24	1	2	0	0	2	0	0	0	0	5	0	0	79	0	0	22	3	0	0
FD099	775	250	272	1	0	383	239	161	0	262	247	0	10	0	118	0	0	279	0	66	0	0	0	377	472	2	76	1	0	0	19	26	0	0	12	0	0	0	0	64	0	0	5	0	74	0	240	0	0
FD100	652	56	184	376	41	448	10	144	0	0	142	128	159	148	253	0	3	0	120	181	47	28	15	0	48	1	47	0	0	118	0	2	0	0	0	0	168	20	0	5	0	0	1	0	0	182	0	19	18
FD101	594	315	182	115	0	69	13	716	2	102	489	85	90	221	143	0	25	0	238	56	19	151	32	0	173	11	57	56	0	92	0	1	1	0	3	4	208	147	0	0	0	1	0	27	0	0	0	0	0
FD102	403	246	137	161	0	222	7	242	167	0	155	50	348	200	89	0	21	0	108	127	21	89	76	0	156	61	32	53	5	85	0	55	0	0	0	6	18	0	0	7	0	6	1	3	0	80	0	8	5
FD127	553	907	265	22	0	114	0	1017	115	0	899	4	0	0	0	152	172	122	0	26	38	17	0	0	0	0	0	0	0	0	0	0	0	0	13	0	0	0	0	99	0	0	12	0	0	0	0	0	6
FD128	104	57	54	102	0	40	489	24	174	0	502	93	62	90	75	514	229	101	285	425	90	47	160	0	37	3	2	70	42	64	4	0	0	0	0	1	54	0	49	0	0	0	1	19	2	7	5	0	5
FD164	162	1026	131	707	0	45	0	428	11	4	336	0	0	86	1	0	0	0	194	0	0	2	0	0	0	0	35	0	0	0	11	9	625	0	1	0	0	1	0	14	0	0	2	0	0	0	0	0	0
FD165	68	732	70	106	0	11	1	1375	2	4	570	0	0	167	3	0	0	0	164	6	0	2	0	0	0	2	5	0	0	0	8	0	760	0	2	0	0	0	0	23	0	0	13	0	1	0	0	0	0
FD166	445	230	624	19	0	46	8	31	0	56	55	10	0	1	33	0	3	11	53	13	9	12	48	0	35	276	63	10	0	7	49	1684	0	0	2	11	0	0	0	1	0	0	4	10	0	0	0	0	17
FD167	299	31	7	0	2	0	104	901	0	0	156	0	2	146	0	0	0	0	121	0	399	0	0	0	0	0	1477	0	0	0	0	19	20	0	3	2	17	0	0	115	1	0	39	0	0	0	0	0	0
FD168	515	82	297	557	0	327	311	39	0	0	39	92	0	45	140	156	156	120	254	21	61	0	40	0	153	43	1	18	47	42	0	19	2	0	8	4	12	43	0	14	2	0	33	42	25	26	109	0	7
FD169	979	143	791	125	0	521	244	42	0	0	0	58	25	0	180	0	0	247	0	6	0	0	0	1	0	25	293	37	39	47	0	221	0	0	0	0	0	0	0	8	0	0	10	33	0	76	0	0	0
FD170	287	307	553	16	0	70	273	87	268	0	4	129	149	125	12	0	3	51	298	10	557	46	0	0	0	10	13	87	3	0	90	0	0	0	0	0	375	30	0	0	2	0	4	73	2	10	4	0	6
FD171	269	147	52	95	0	400	170	137	0	19	170	114	166	149	0	0	65	0	240	137	76	40	39	68	111	40	36	318	31	20	92	2	0	0	0	23	20	124	0	4	1	0	0	9	0	0	0	0	7
FD172	615	154	108	130	0	180	470	331	0	0	0	90	104	159	61	158	81	0	304	49	75	13	52	0	255	2	25	165	52	64	0	1	30	0	0	2	124	0	74	2	0	0	12	26	3	0	0	0	8
FD173	538	162	1080	136	0	180	41	197	0	0	114	298	195	200	228	0	9	0	279	65	56	104	66	0	0	49	56	151	0	62	0	10	41	0	133	8	24	0	0	1	0	0	31	0	1	0	0	0	7
FD174	719	51	275	610	0	44	295	64	0	0	38	70	162	32	57	57	73	121	31	27	15	31	48	480	77	41	14	57	25	20	76	0	5	0	7	42	102	41	0	0	9	0	24	19	132	28	50	1	108
p1_18	1035	46	362	312	1	212	116	41	1	982	32	4	19	12	158	0	4	0	2	7	7	78	2	0	33	3	106	9	8	11	8	0	57	0	0	9	20	50	0	7	0	203	33	0	0	41	1	0	8
p1_20	498	24	202	244	0	38	76	96	0	191	46	32	128	13	155	0	53	0	7	3	16	117	15	182	47	0	29	58	15	23	13	4	57	892	133	0	13	20	139	0	12	0	41	1	78	90	9	0	82
p1_24	644	43	284	464	1	203	134	41	431	0	39	10	57	19	0	24	43	287	8	13	17	0	7	0	46	6	133	53	0	9	0	1	0	0	21	4	33	0	136	0	3	173	22	8	79	0	6	0	2
p1_25	548	28	142	339	1	75	184	10	397	0	33	5	30	6	0	40	43	318	2	6	26	0	5	0	12	10	108	21	0	12	0	5	0	0	5	5	40	0	165	1	7	213	16	6	17	0	3	0	0
p1_26	900	109	350	199	1	173	195	34	49	698	56	14	100	33	197	0	5	0	14	13	4	61	2	0	48	1	53	27	43	3	8	4	180	0	0	4	40	85	0	0	0	352	52	18	74	23	1	0	2
p1_38	747	71	136	376	0	598	156	50	208	0	69	9	233	24	334	13	14	408	0	3	7	223	5	0	24	4	0	36	34	3	72	1	0	0	0	0	5	0	0	1	0	136	32	0	16	92	0	0	47
p1_53	778	21	111	63	806	0	22	46	0	352	21	5	0	13	1	0	11	0	12	2	4	84	35	346	48	0	75	3	0	28	0	11	0	0	0	9	8	105	0	2	2	0	75	0	44	29	24	619	4
p1_55	655	24	100	93	2294	43	37	25	23	29	4	8	24	5	95	0	14	26	5	1	6	214	20	125	22	2	207	2	0	7	0	0	130	0	8	0	0	37	0	0	0	146	23	9	0	59	0	0	10
p1_71	756	22	182	324	0	118	102	5	246	0	24	10	92	4	0	39	25	328	4	15	9	0	10	0	21	0	26	89	0	5	0	1	0	0	14	0	18	0	192	0	2	198	38	2	67	0	7	0	3
p1_82	795	28	69	152	2695	0	5	31	0	39	46	12	0	2	0	0	28	0	7	0	2	19	12	231	27	0	45	1	0	5	0	0	0	0	2	0	14	7	0	0	0	0	7	0	29	2	1	296	1
p2_03	201	8	70	274	1605	29	75	37	2	33	14	16	72	10	104	17	36	2	7	23	15	65	25	259	13	5	84	38	14	3	0	0	230	164	0	0	26	51	14	0	0	0	19	2	9	59	65	0	69
p2_05	983	68	625	377	0	204	29	68	0	695	68	12	78	15	173	0	4	0	27	10	8	21	0	0	39	3	25	1	30	7	13	39	96	0	0	0	36	84	0	9	0	178	46	17	4	148	4	1	32
p2_23	746	108	456	383	0	173	137	67	0	914	16	30	18	31	77	0	28	0	12	8	8	117	8	0	0	2	145	12	12	20	3	0	19	0	0	0	76	54	0	2	15	248	47	0	207	31	0	0	19
p2_29	756	38	177	318	0	221	112	29	224	0	6	8	70	11	0	45	35	457	2	9	10	0	10	0	27	0	22	0	0	7	0	6	0	0	11	11	6	0	133	2	8	154	35	4	60	0	5	0	1
p2_31	251	20	93	250	2251	39	47	39	0	23	19	20	19	22	50	26	27	0	6	4	8	62	15	211	7	1	34	32	7	3	0	0	53	80	1	1	12	35	4	0	0	0	21	0	0	44	28	0	109
p2_32	587	30	159	282	3	166	122	61	3	685	39	31	121	8	107	91	57	6	5	17	26	141	20	0	12	4	24	92	8	15	2	0	35	0	10	17	6	61	2	0	4	143	43	17	49	78	1	0	20
p2_35	614	14	50	110	1898	0	10	11	0	108	1	3	0	3	0	0	15	0	6	2	0	31	39	342	49	0	98	1	0	5	0	9	0	0	2	0	30	28	0	1	29	0	37	0	182	9	16	312	14
p2_40	718	59	127	383	0	154	179	65	1	241	31	16	60	4	168	33	36	0	2	26	7	232	24	0	1	1	21	136	5	11	2	0	85	0	2	17	47	33	0	0	51	180	56	34	86	67	0	0	35
p2_41	562	31	187	267	0	34	73	33	7	236	28	7	128	11	119	0	24	0	5	6	2	87	10	230	36	1	21	63	16	7	39	0	34	918	15	0	7	22	287	0	8	0	40	5	132	66	13	0	94
p2_49	1205	49	208	90	0	199	157	18	173	311	129	23	102	21	312	0	55	0	25	11	9	120	5	0	15	0	61	24	120	0	1	0	40	0	1	0	5	98	0	0	0	74	18	0	0	31	2	0	4
p3_02	1007	45	197	324	0	169	151	41	48	360	56	15	109	7	266	0	30	0	11	12	35	100	1	0	68	0	81	32	111	11	18	2	48	0	0	4	41	152	0	2	3	148	24	0	35	27	0	0	6
p3_04	1063	56	283	157	0	386	247	14	81	585	176	20	50	20	212	0	9	0	10	23	7	93	13	0	32	0	51	11	49	1	13	1	47	0	1	2	20	141	0	5	0	123	32	0	0	69	0	0	3
p3_05	496	25	180	253	0	64	21	36	22	299	26	15	169	15	174	0	20	0	7	5	4	69	22	252	33	2	18	13	16	11	27	8	18	871	89	5	17	9	71	0	21	0	30	3	55	83	13	0	56
p3_07	1054	74	163	228	0	440	216	11	278	0	58	15	263	23	192	40	9	470	0	12	15	82	1	0	48	1	0	21	49	3	82	1	0	0	0	1	1	0	0	0	0	138	46	2	43	52	0	0	52
p3_09	650	15	182	274	0	35	65	7	71	315	14	4	140	6	132	70	3	0	14	3	6	154	20	417	34	1	51	57	8	4	14	1	60	480	11	5	6	14	229	0	1	0	24	2	83	86	12	0	2
p3_11	715	82	209	511	0	574	215	27	183	0	140	16	119	15	340	27	18	377	0	3	10	156	3	0	16	0	0	4	43	3	46	0	0	0	0	1	5	0	0	0	0	161	38	2	21	88	0	1	130
p3_12	799	43	176	477	0	574	286	47	1	0	54	12	225	12	196	22	17	385	0	1	6	192	10	0	28	1	0	41	27	5	87	0	0	0	1	6	34	1	0	4	0	129	30	1	57	97	0	0	134
p3_16	733	33	289	356	3	281	36	36	55	628	36	10	85	7	204	0	49	0	12	15	7	87	13	0	42	1	87	28	147	14	30	5	54	0	0	6	14	113	0	0	2	89	13	13	33	47	8	1	1
p3_18	363	37	70	475	1718	41	109	52	0	38	80	8	111	6	221	0	23	10	11	4	7	93	16	52	36	3	33	4	0	16	1	0	125	0	21	0	0	57	0	0	1	216	18	3	0	22	1	0	3
p3_25	681	31	123	135	2168	0	9	61	0	178	27	22	0	8	0	0	23	0	9	0	13	93	13	245	43	0	89	10	0	7	0	0	0	0	1	0	18	34	0	0	0	0	7	0	11	10	8	310	10
p4_02	464	60	324	193	0	64	56	43	0	209	85	7	64	5	166	0	21	0	8	2	2	96	12	121	46	4	51	88	9	9	16	0	255	1008	30	1	14	15	119	0	2	0	55	4	94	64	79	0	16
p4_03	1105	10	516	113	0	222	15	9	0	1581	1	0	12	2	172	0	4	0	1	2	4	168	0	0	8	7	281	0	13	2	11	6	13	0	0	43	2	33	0	0	0	158	3	0	2	23	0	0	1
p4_04	355	75	188	227	0	30	203	56	13	347	79	6	204	7	153	45	34	0	21	12	6	35	13	201	33	2	22	24	11	13	10	0	48	954	33	7	5	8	368	1	3	0	29	1	45	66	7	0	26
p4_05	416	31	154	287	0	22	121	45	45	97	132	23	151	31	110	64	35	0	4	6	3	59	10	215	47	0	11	36	13	11	11	0	38	1014	11	10	5	3	310	0	1	0	50	3	28	73	22	0	110
p4_12	1231	74	187	209	0	240	239	89	3	211	26	15	84	29	239	0	70	0	17	10	13	119	15	0	23	0	44	27	78	17	15	3	29	0	1	13	38	135	0	8	0	137	17	29	3	46	3	0	0
p4_16	313	34	87	403	1668	36	18	19	0	17	9	5	34	10	97	29	10	0	7	9	12	61	21	283	11	2	31	30	4	12	0	0	116	175	0	1	23	48	15	0	0	0	33	5	10	56	72	0	52
p4_17	415	83	66	410	0	137	180	110	1	376	79	49	69	61	145	65	55	0	18	49	17	80	24	0	33	1	33	237	9	15	3	0	97	0	24	37	25	50	0	0	1	243	27	17	16	29	4	0	0
p4_22	194	24	50	439	1977	20	79	17	1	20	10	15	31	13	65	0	20	0	4	6	8	49	11	159	10	23	34	56	4	6	0	0	312	78	0	0	18	36	22	0	4	0	15	8	0	33	56	0	23
p4_25	607	170	418	273	0	240	106	100	0	414	33	11	71	56	236	0	35	0	28	12	4	131	4	0	0	0	209	11	47	9	6	42	17	0	0	0	14	233	0	9	0	201	21	0	3	71	0	0	5
p4_31	439	19	90	200	2472	24	26	32	1	23	8	3	23	10	123	0	20	17	8	2	5	53	16	92	31	1	41	3	0	11	0	0	183	0	5	1	3	10	0	0	1	186	65	6	0	43	0	0	7
p5_03	277	11	69	373	1985	55	24	17	0	24	4	27	37	8	105	33	15	0	3	14	10	90	34	376	8	0	70	27	7	6	0	0	105	106	0	0	24	69	3	0	0	0	24	6	4	71	61	0	88
p5_04	939	24	193	255	581	0	22	30	0	219	9	8	0	12	0	0	26	0	9	4	6	135	26	366	89	13	152	11	0	7	0	43	0	0	4	0	18	169	0	0	0	0	33	0	26	34	36	406	16
p5_07	601	17	144	247	1011	0	19	34	0	184	46	6	0	9	0	0	18	0	8	5	7	112	17	316	53	1	118	12	0	25	0	4	0	0	2	1	23	97	0	1	6	0	36	0	84	21	30	587	21
p5_11	162	6	28	407	2681	19	3	12	104	14	1	8	23	6	32	1	4	0	0	1	13	40	2	159	11	5	28	35	7	3	0	0	182	261	0	0	13	40	3	0	0	0	10	0	0	22	19	0	13
p5_22	780	31	69	197	1	70	134	64	6	523	160	29	49	8	173	107	28	3	7	19	2	117	16	0	11	1	40	176	6	10	0	0	176	0	1	2	9	44	1	0	4	220	84	19	0	54	1	0	3
p5_24	1252	136	1017	363	0	207	89	41	0	575	8	9	51	24	100	0	4	0	4	8	5	84	1	0	0	1	84	36	27	11	10	0	51	0	3	6	8	51	0	0	0	45	17	0	19	35	0	0	11
p5_27	591	441	277	439	0	156	135	130	0	744	28	41	19	66	82	0	53	0	12	32	22	61	12	0	0	3	49	41	24	18	2	3	102	0	1	1	52	28	0	6	1	169	72	0	19	27	0	0	18
p5_37	712	86	232	309	0	725	337	29	1	0	1	26	307	21	243	23	20	402	0	6	13	207	4	0	19	2	0	15	65	6	37	0	0	0	0	3	12	0	0	1	0	132	41	1	29	93	1	0	45
p5_38	639	41	205	357	0	58	53	167	0	105	24	32	49	6	109	0	65	0	5	16	4	59	17	201	61	1	8	15	4	10	6	1	74	1079	7	3	28	2	17	0	74	0	55	3	72	49	11	0	24
p5_39	421	33	167	193	0	53	45	49	15	470	28	19	183	17	132	41	45	0	8	5	0	86	7	122	62	4	17	24	13	13	3	3	86	959	0	12	14	16	67	0	3	0	28	5	101	47	16	0	10
p6_05	1035	111	453	414	0	202	157	120	0	774	10	35	101	19	165	0	53	0	14	6	7	68	11	0	0	0	143	29	9	5	3	0	34	0	0	3	38	90	0	1	9	200	46	0	28	71	0	0	2
p6_09	750	27	74	321	0	90	151	29	1	389	80	30	69	8	182	35	30	0	13	14	6	174	3	0	7	10	32	105	11	8	0	0	105	0	0	21	19	32	0	0	1	391	39	22	31	63	3	0	3
p6_12	1169	60	257	368	0	194	131	6	6	631	14	11	56	6	263	0	41	0	8	1	7	69	6	0	22	0	73	20	62	3	8	1	157	0	2	30	11	97	0	0	1	195	17	12	32	51	8	0	4
p6_20	307	23	115	485	1179	57	73	21	0	16	16	18	87	11	115	44	27	0	12	4	6	74	3	341	30	1	65	59	11	3	0	0	86	124	1	3	30	72	38	0	0	0	20	3	4	59	57	0	127
p6_29	185	25	50	343	2007	40	83	20	0	22	3	28	41	10	67	43	31	0	5	14	20	42	21	206	6	11	80	18	4	8	0	0	148	100	0	0	55	38	2	0	0	0	20	8	8	44	40	0	53
p6_33	679	46	210	257	0	213	131	38	394	1	60	4	86	16	0	78	27	288	10	10	21	0	6	0	37	4	26	21	0	14	0	0	0	0	38	9	14	0	146	0	2	199	24	7	30	0	3	0	3
p6_36	626	51	89	380	2	61	108	18	380	1	10	8	63	15	0	31	34	252	4	21	23	0	4	0	36	4	96	45	0	4	0	1	0	0	4	1	12	0	256	0	0	201	30	6	47	0	8	0	4
p6_39	1314	85	689	394	0	541	112	39	0	0	0	12	187	6	175	11	9	266	0	0	3	346	2	0	9	0	0	23	19	3	212	0	0	0	1	0	8	0	0	0	0	50	42	0	6	90	0	0	21
p6_40	483	18	48	149	2301	0	14	43	0	108	7	6	0	8	0	0	26	0	5	3	3	14	29	198	64	1	38	4	0	15	0	2	0	0	1	1	17	18	0	0	4	0	36	0	133	2	8	414	4
p6_42	745	135	435	176	1	196	89	42	0	957	24	18	46	24	104	0	32	0	2	3	6	72	3	0	0	1	166	4	7	6	6	0	78	0	0	16	44	93	0	0	0	428	58	0	1	54	0	0	3
p7_02	340	24	125	496	1141	55	46	37	0	60	5	19	53	16	57	22	29	0	7	12	19	48	17	344	32	2	43	86	13	8	0	0	168	124	0	0	19	49	18	0	0	0	19	14	12	46	40	0	22
p7_05	775	131	98	385	0	576	183	28	0	0	0	23	161	30	289	34	18	518	0	10	29	189	6	0	17	0	0	50	69	7	86	0	0	0	0	3	12	0	0	0	0	69	60	3	35	77	0	2	194
p7_09	638	43	160	443	1	91	80	39	512	0	30	21	17	18	0	30	63	253	1	10	22	0	9	0	16	16	123	49	0	6	0	0	0	0	3	2	34	0	193	0	2	169	14	3	60	0	4	0	1
p7_16	971	157	270	424	0	158	210	145	0	756	118	29	72	22	91	0	88	0	17	7	6	57	6	1	70	0	99	29	22	15	1	2	17	0	0	2	101	25	0	0	1	181	44	0	3	40	0	0	7
p7_18	929	86	221	323	1	571	221	20	48	0	68	15	179	26	207	29	14	478	0	7	3	175	3	0	23	2	0	20	29	8	83	0	0	0	0	0	5	0	0	0	0	86	28	2	57	61	0	0	182
p7_28	295	12	54	152	2896	43	21	3	0	19	16	10	13	2	69	9	24	1	6	5	4	70	9	241	8	0	55	8	5	3	0	0	89	87	4	2	3	31	5	0	0	0	22	0	6	35	13	0	37
p7_29	678	12	93	167	2030	0	9	4	0	238	5	5	0	2	0	0	20	1	8	4	6	32	15	280	39	0	25	1	0	13	0	2	0	0	0	0	21	58	0	0	2	0	33	0	8	19	14	389	27
p7_35	309	20	55	255	2693	36	41	16	1	27	18	9	15	12	74	0	15	9	8	1	4	96	27	42	22	1	102	5	0	12	0	0	221	0	0	4	1	10	0	0	0	145	40	5	0	22	0	0	3
p7_37	498	132	102	489	0	682	87	32	0	0	1	15	269	19	335	45	34	558	0	2	10	308	6	0	28	5	0	83	64	3	91	0	0	0	2	1	15	0	0	0	0	95	46	1	9	67	0	0	39
p7_38	884	52	224	324	2	80	147	56	112	223	237	18	76	15	148	0	91	0	59	15	13	94	2	0	86	1	33	38	101	12	2	1	54	0	1	6	12	109	0	1	0	87	13	21	4	23	13	0	0
p8_05	786	50	272	241	2	245	141	15	0	691	29	5	59	20	205	0	39	0	23	6	8	71	13	0	45	0	62	27	121	12	12	0	80	0	0	2	13	92	0	0	2	200	33	21	0	33	7	0	1
p8_06	1243	42	204	222	1	252	128	26	7	593	127	14	66	8	216	0	15	0	13	2	9	41	25	0	37	0	34	1	58	7	6	15	81	0	0	2	12	54	0	4	0	271	49	13	8	33	0	0	25
p8_09	735	26	107	219	1858	0	34	79	0	113	16	21	1	8	0	0	74	0	4	0	9	92	18	411	35	1	74	11	0	23	0	1	0	0	5	2	48	53	0	1	1	0	16	0	24	23	4	286	14
p8_10	602	42	118	173	1742	0	69	67	0	54	19	16	0	6	0	0	42	0	19	0	7	193	44	138	29	0	142	8	0	14	0	1	0	0	7	1	25	36	0	0	1	0	15	0	29	9	7	452	37
p8_15	919	12	118	127	2094	59	43	25	1	43	5	5	22	10	147	0	16	26	5	3	3	134	8	185	21	1	165	0	0	3	3	0	83	0	7	0	0	35	0	1	49	120	28	0	0	35	0	0	4
p8_18	132	52	14	271	2699	7	298	57	1	4	43	27	0	29	1	0	39	0	79	0	3	7	48	55	73	11	26	31	0	33	0	0	148	26	0	1	19	0	0	0	119	0	31	11	0	0	40	0	0
p8_19	813	28	89	183	710	0	8	27	0	81	7	18	0	7	0	0	45	0	4	10	4	254	32	383	70	2	136	8	0	23	0	2	0	0	1	0	41	111	0	11	0	0	95	0	14	32	14	571	9
p8_20	700	11	114	322	1572	0	6	6	0	83	5	4	0	4	0	0	7	0	4	3	3	45	19	393	85	11	38	11	0	9	0	1	0	0	0	4	22	59	0	1	0	0	52	0	121	17	19	400	21
p8_26	226	27	31	261	2266	21	32	22	0	12	18	21	27	21	94	0	39	0	7	7	3	67	12	137	30	21	56	17	2	5	0	0	189	106	1	1	10	31	10	0	31	0	34	0	1	40	52	0	9
p8_27	374	19	117	211	2146	41	52	22	0	50	25	13	28	17	68	9	15	1	7	12	3	86	20	469	9	0	53	17	10	8	0	8	92	168	4	1	9	57	1	0	0	0	29	2	1	78	45	0	18
[truncated: 645 more columns]
