# Supplementary material for: Gut microbiome dysbiosis drives metabolic dysfunction in Familial dysautonomia
Source: Nat Commun. 2023 Jan 13;14:218. doi: 10.1038/s41467-023-35787-8 (PMC9839693; doi:10.1038/s41467-023-35787-8)
Supplement: Supplementary file 5 — Source Data File [file 41467_2023_35787_MOESM5_ESM.zip › Dysautonomia-main/data/FDMS_map_human22.csv]

	Experiment.Accession	Experiment.Title	Organism.Name	Instrument	Submitter	Study.Accession	Study.Title	Sample.Accession	Sample.Title	Total.Size..Mb	Total.RUNs	Total.Spots	Total.Bases	Library.Name	Library.Strategy	Library.Source	Library.Selection	donor	Disease.state	Family.ID	sample.id	split
CRC_1	SRX1132082	CRC_1	human gut metagenome	454 GS	University of Michigan	SRP062005	Microbiome analysis complements fecal occult blood test for improved detection	SRS1022661	NA	15.71	1	49540	24869080	2013660_S31_L001_R1_001.fastq.2013660	AMPLICON	METAGENOMIC	PCR	NA	Healthy	NA	CRC_1	NA
CRC_10	SRX1132120	CRC_10	human gut metagenome	454 GS	University of Michigan	SRP062005	Microbiome analysis complements fecal occult blood test for improved detection	SRS1022691	NA	15.72	1	44411	22294322	2103650_S3_L001_R1_001.fastq.2103650	AMPLICON	METAGENOMIC	PCR	NA	Healthy	NA	CRC_10	NA
CRC_101	SRX1132636	CRC_101	human gut metagenome	454 GS	University of Michigan	SRP062005	Microbiome analysis complements fecal occult blood test for improved detection	SRS1023208	NA	4.28	1	13642	6848284	3403653_S7_L001_R1_001.fastq.3403653	AMPLICON	METAGENOMIC	PCR	NA	Healthy	NA	CRC_101	NA
CRC_102	SRX1132665	CRC_102	human gut metagenome	454 GS	University of Michigan	SRP062005	Microbiome analysis complements fecal occult blood test for improved detection	SRS1023179	NA	7.61	1	24548	12323096	3405653_S5_L001_R1_001.fastq.3405653	AMPLICON	METAGENOMIC	PCR	NA	Healthy	NA	CRC_102	NA
CRC_103	SRX1132666	CRC_103	human gut metagenome	454 GS	University of Michigan	SRP062005	Microbiome analysis complements fecal occult blood test for improved detection	SRS1023178	NA	17.31	1	56444	28334888	3407653_S13_L001_R1_001.fastq.3407653	AMPLICON	METAGENOMIC	PCR	NA	Healthy	NA	CRC_103	NA
CRC_104	SRX1132669	CRC_104	human gut metagenome	454 GS	University of Michigan	SRP062005	Microbiome analysis complements fecal occult blood test for improved detection	SRS1023175	NA	9.21	1	29344	14730688	3415660_S140_L001_R1_001.fastq.3415660	AMPLICON	METAGENOMIC	PCR	NA	Healthy	NA	CRC_104	NA
CRC_105	SRX1132687	CRC_105	human gut metagenome	454 GS	University of Michigan	SRP062005	Microbiome analysis complements fecal occult blood test for improved detection	SRS1023158	NA	22.95	1	74273	37285046	3421653_S77_L001_R1_001.fastq.3421653	AMPLICON	METAGENOMIC	PCR	NA	Healthy	NA	CRC_105	NA
CRC_107	SRX1132689	CRC_107	human gut metagenome	454 GS	University of Michigan	SRP062005	Microbiome analysis complements fecal occult blood test for improved detection	SRS1023225	NA	10.99	1	35677	17909854	3429653_S31_L001_R1_001.fastq.3429653	AMPLICON	METAGENOMIC	PCR	NA	Healthy	NA	CRC_107	NA
CRC_108	SRX1132694	CRC_108	human gut metagenome	454 GS	University of Michigan	SRP062005	Microbiome analysis complements fecal occult blood test for improved detection	SRS1023221	NA	36.58	1	113985	57220470	3439680_S49_L001_R1_001.fastq.3439680	AMPLICON	METAGENOMIC	PCR	NA	Healthy	NA	CRC_108	NA
CRC_109	SRX1132701	CRC_109	human gut metagenome	454 GS	University of Michigan	SRP062005	Microbiome analysis complements fecal occult blood test for improved detection	SRS1023231	NA	42.99	1	133690	67112380	3477660_S51_L001_R1_001.fastq.3477660	AMPLICON	METAGENOMIC	PCR	NA	Healthy	NA	CRC_109	NA
CRC_11	SRX1132121	CRC_11	human gut metagenome	454 GS	University of Michigan	SRP062005	Microbiome analysis complements fecal occult blood test for improved detection	SRS1022690	NA	12.94	1	40632	20397264	2105652_S186_L001_R1_001.fastq.2105652	AMPLICON	METAGENOMIC	PCR	NA	Healthy	NA	CRC_11	NA
CRC_110	SRX1132702	CRC_110	human gut metagenome	454 GS	University of Michigan	SRP062005	Microbiome analysis complements fecal occult blood test for improved detection	SRS1023230	NA	25.42	1	79561	39939622	3481660_S4_L001_R1_001.fastq.3481660	AMPLICON	METAGENOMIC	PCR	NA	Healthy	NA	CRC_110	NA
CRC_111	SRX1132703	CRC_111	human gut metagenome	454 GS	University of Michigan	SRP062005	Microbiome analysis complements fecal occult blood test for improved detection	SRS1023229	NA	19.91	1	62077	31162654	3483651_S177_L001_R1_001.fastq.3483651	AMPLICON	METAGENOMIC	PCR	NA	Healthy	NA	CRC_111	NA
CRC_113	SRX1132705	CRC_113	human gut metagenome	454 GS	University of Michigan	SRP062005	Microbiome analysis complements fecal occult blood test for improved detection	SRS1023227	NA	13.41	1	42264	21216528	3487650_S47_L001_R1_001.fastq.3487650	AMPLICON	METAGENOMIC	PCR	NA	Healthy	NA	CRC_113	NA
CRC_114	SRX1132707	CRC_114	human gut metagenome	454 GS	University of Michigan	SRP062005	Microbiome analysis complements fecal occult blood test for improved detection	SRS1023242	NA	16.14	1	50601	25401702	3491650_S141_L001_R1_001.fastq.3491650	AMPLICON	METAGENOMIC	PCR	NA	Healthy	NA	CRC_114	NA
CRC_115	SRX1132711	CRC_115	human gut metagenome	454 GS	University of Michigan	SRP062005	Microbiome analysis complements fecal occult blood test for improved detection	SRS1023239	NA	10.56	1	34023	17079546	3499660_S54_L001_R1_001.fastq.3499660	AMPLICON	METAGENOMIC	PCR	NA	Healthy	NA	CRC_115	NA
CRC_116	SRX1132715	CRC_116	human gut metagenome	454 GS	University of Michigan	SRP062005	Microbiome analysis complements fecal occult blood test for improved detection	SRS1023235	NA	7.76	1	24137	12116774	3511650_S149_L001_R1_001.fastq.3511650	AMPLICON	METAGENOMIC	PCR	NA	Healthy	NA	CRC_116	NA
CRC_118	SRX1132717	CRC_118	human gut metagenome	454 GS	University of Michigan	SRP062005	Microbiome analysis complements fecal occult blood test for improved detection	SRS1023250	NA	13.77	1	44717	22447934	3517653_S18_L001_R1_001.fastq.3517653	AMPLICON	METAGENOMIC	PCR	NA	Healthy	NA	CRC_118	NA
CRC_119	SRX1132722	CRC_119	human gut metagenome	454 GS	University of Michigan	SRP062005	Microbiome analysis complements fecal occult blood test for improved detection	SRS1023245	NA	12.89	1	41261	20713022	3529653_S30_L001_R1_001.fastq.3529653	AMPLICON	METAGENOMIC	PCR	NA	Healthy	NA	CRC_119	NA
CRC_12	SRX1132123	CRC_12	human gut metagenome	454 GS	University of Michigan	SRP062005	Microbiome analysis complements fecal occult blood test for improved detection	SRS1022688	NA	24.64	1	77820	39065640	2109653_S129_L001_R1_001.fastq.2109653	AMPLICON	METAGENOMIC	PCR	NA	Healthy	NA	CRC_12	NA
CRC_120	SRX1132723	CRC_120	human gut metagenome	454 GS	University of Michigan	SRP062005	Microbiome analysis complements fecal occult blood test for improved detection	SRS1023244	NA	20.69	1	65890	33076780	3531650_S9_L001_R1_001.fastq.3531650	AMPLICON	METAGENOMIC	PCR	NA	Healthy	NA	CRC_120	NA
CRC_121	SRX1132725	CRC_121	human gut metagenome	454 GS	University of Michigan	SRP062005	Microbiome analysis complements fecal occult blood test for improved detection	SRS1023256	NA	12.95	1	41095	20629690	3537650_S118_L001_R1_001.fastq.3537650	AMPLICON	METAGENOMIC	PCR	NA	Healthy	NA	CRC_121	NA
CRC_122	SRX1132727	CRC_122	human gut metagenome	454 GS	University of Michigan	SRP062005	Microbiome analysis complements fecal occult blood test for improved detection	SRS1023254	NA	14.2	1	44959	22569418	3561650_S119_L001_R1_001.fastq.3561650	AMPLICON	METAGENOMIC	PCR	NA	Healthy	NA	CRC_122	NA
CRC_13	SRX1132137	CRC_13	human gut metagenome	454 GS	University of Michigan	SRP062005	Microbiome analysis complements fecal occult blood test for improved detection	SRS1022707	NA	20.9	1	67026	33647052	2145660_S112_L001_R1_001.fastq.2145660	AMPLICON	METAGENOMIC	PCR	NA	Healthy	NA	CRC_13	NA
CRC_14	SRX1132138	CRC_14	human gut metagenome	454 GS	University of Michigan	SRP062005	Microbiome analysis complements fecal occult blood test for improved detection	SRS1022706	NA	24.12	1	77728	39019456	2147680_S129_L001_R1_001.fastq.2147680	AMPLICON	METAGENOMIC	PCR	NA	Healthy	NA	CRC_14	NA
CRC_17	SRX1132147	CRC_17	human gut metagenome	454 GS	University of Michigan	SRP062005	Microbiome analysis complements fecal occult blood test for improved detection	SRS1022713	NA	5.3	1	16747	8406994	2163653_S133_L001_R1_001.fastq.2163653	AMPLICON	METAGENOMIC	PCR	NA	Healthy	NA	CRC_17	NA
CRC_18	SRX1132148	CRC_18	human gut metagenome	454 GS	University of Michigan	SRP062005	Microbiome analysis complements fecal occult blood test for improved detection	SRS1022727	NA	9.75	1	30215	15167930	2165652_S174_L001_R1_001.fastq.2165652	AMPLICON	METAGENOMIC	PCR	NA	Healthy	NA	CRC_18	NA
CRC_19	SRX1132150	CRC_19	human gut metagenome	454 GS	University of Michigan	SRP062005	Microbiome analysis complements fecal occult blood test for improved detection	SRS1022725	NA	7.34	1	23366	11729732	2169653_S134_L001_R1_001.fastq.2169653	AMPLICON	METAGENOMIC	PCR	NA	Healthy	NA	CRC_19	NA
CRC_2	SRX1132085	CRC_2	human gut metagenome	454 GS	University of Michigan	SRP062005	Microbiome analysis complements fecal occult blood test for improved detection	SRS1022658	NA	9.31	1	29031	14573562	2019651_S159_L001_R1_001.fastq.2019651	AMPLICON	METAGENOMIC	PCR	NA	Healthy	NA	CRC_2	NA
CRC_20	SRX1132151	CRC_20	human gut metagenome	454 GS	University of Michigan	SRP062005	Microbiome analysis complements fecal occult blood test for improved detection	SRS1022724	NA	27.11	1	85860	43101720	2171690_S22_L001_R1_001.fastq.2171690	AMPLICON	METAGENOMIC	PCR	NA	Healthy	NA	CRC_20	NA
CRC_21	SRX1132153	CRC_21	human gut metagenome	454 GS	University of Michigan	SRP062005	Microbiome analysis complements fecal occult blood test for improved detection	SRS1022722	NA	5.39	1	16954	8510908	2177653_S136_L001_R1_001.fastq.2177653	AMPLICON	METAGENOMIC	PCR	NA	Healthy	NA	CRC_21	NA
CRC_22	SRX1132161	CRC_22	human gut metagenome	454 GS	University of Michigan	SRP062005	Microbiome analysis complements fecal occult blood test for improved detection	SRS1022732	NA	14.84	1	48275	24234050	2195651_S32_L001_R1_001.fastq.2195651	AMPLICON	METAGENOMIC	PCR	NA	Healthy	NA	CRC_22	NA
CRC_23	SRX1132168	CRC_23	human gut metagenome	454 GS	University of Michigan	SRP062005	Microbiome analysis complements fecal occult blood test for improved detection	SRS1022740	NA	11.9	1	33384	16758768	2215650_S6_L001_R1_001.fastq.2215650	AMPLICON	METAGENOMIC	PCR	NA	Healthy	NA	CRC_23	NA
CRC_24	SRX1132172	CRC_24	human gut metagenome	454 GS	University of Michigan	SRP062005	Microbiome analysis complements fecal occult blood test for improved detection	SRS1022736	NA	6.95	1	22366	11227732	2225650_S115_L001_R1_001.fastq.2225650	AMPLICON	METAGENOMIC	PCR	NA	Healthy	NA	CRC_24	NA
CRC_25	SRX1132190	CRC_25	human gut metagenome	454 GS	University of Michigan	SRP062005	Microbiome analysis complements fecal occult blood test for improved detection	SRS1022753	NA	9.6	1	26987	13547474	2279650_S27_L001_R1_001.fastq.2279650	AMPLICON	METAGENOMIC	PCR	NA	Healthy	NA	CRC_25	NA
CRC_26	SRX1132197	CRC_26	human gut metagenome	454 GS	University of Michigan	SRP062005	Microbiome analysis complements fecal occult blood test for improved detection	SRS1022763	NA	23.37	1	72331	36310162	2293650_S53_L001_R1_001.fastq.2293650	AMPLICON	METAGENOMIC	PCR	NA	Healthy	NA	CRC_26	NA
CRC_27	SRX1132208	CRC_27	human gut metagenome	454 GS	University of Michigan	SRP062005	Microbiome analysis complements fecal occult blood test for improved detection	SRS1022770	NA	4.91	1	15639	7850778	2315650_S106_L001_R1_001.fastq.2315650	AMPLICON	METAGENOMIC	PCR	NA	Healthy	NA	CRC_27	NA
CRC_28	SRX1132209	CRC_28	human gut metagenome	454 GS	University of Michigan	SRP062005	Microbiome analysis complements fecal occult blood test for improved detection	SRS1022784	NA	14.2	1	45336	22758672	2321650_S92_L001_R1_001.fastq.2321650	AMPLICON	METAGENOMIC	PCR	NA	Healthy	NA	CRC_28	NA
CRC_29	SRX1132212	CRC_29	human gut metagenome	454 GS	University of Michigan	SRP062005	Microbiome analysis complements fecal occult blood test for improved detection	SRS1022781	NA	9.99	1	32522	16326044	2329650_S107_L001_R1_001.fastq.2329650	AMPLICON	METAGENOMIC	PCR	NA	Healthy	NA	CRC_29	NA
CRC_3	SRX1132088	CRC_3	human gut metagenome	454 GS	University of Michigan	SRP062005	Microbiome analysis complements fecal occult blood test for improved detection	SRS1022655	NA	4.94	1	15794	7928588	2027653_S127_L001_R1_001.fastq.2027653	AMPLICON	METAGENOMIC	PCR	NA	Healthy	NA	CRC_3	NA
CRC_30	SRX1132226	CRC_30	human gut metagenome	454 GS	University of Michigan	SRP062005	Microbiome analysis complements fecal occult blood test for improved detection	SRS1022787	NA	28.18	1	92947	46659394	2367650_S86_L001_R1_001.fastq.2367650	AMPLICON	METAGENOMIC	PCR	NA	Healthy	NA	CRC_30	NA
CRC_31	SRX1132230	CRC_31	human gut metagenome	454 GS	University of Michigan	SRP062005	Microbiome analysis complements fecal occult blood test for improved detection	SRS1022804	NA	20.82	1	70123	35201746	2389650_S15_L001_R1_001.fastq.2389650	AMPLICON	METAGENOMIC	PCR	NA	Healthy	NA	CRC_31	NA
CRC_32	SRX1132241	CRC_32	human gut metagenome	454 GS	University of Michigan	SRP062005	Microbiome analysis complements fecal occult blood test for improved detection	SRS1022810	NA	15.62	1	51982	26094964	2427660_S49_L001_R1_001.fastq.2427660	AMPLICON	METAGENOMIC	PCR	NA	Healthy	NA	CRC_32	NA
CRC_33	SRX1132257	CRC_33	human gut metagenome	454 GS	University of Michigan	SRP062005	Microbiome analysis complements fecal occult blood test for improved detection	SRS1022815	NA	12.39	1	40009	20084518	2473660_S133_L001_R1_001.fastq.2473660	AMPLICON	METAGENOMIC	PCR	NA	Healthy	NA	CRC_33	NA
CRC_34	SRX1132306	CRC_34	human gut metagenome	454 GS	University of Michigan	SRP062005	Microbiome analysis complements fecal occult blood test for improved detection	SRS1022866	NA	4.91	1	15011	7535522	2603650_S95_L001_R1_001.fastq.2603650	AMPLICON	METAGENOMIC	PCR	NA	Healthy	NA	CRC_34	NA
CRC_35	SRX1132323	CRC_35	human gut metagenome	454 GS	University of Michigan	SRP062005	Microbiome analysis complements fecal occult blood test for improved detection	SRS1022890	NA	17.08	1	54878	27548756	2665650_S47_L001_R1_001.fastq.2665650	AMPLICON	METAGENOMIC	PCR	NA	Healthy	NA	CRC_35	NA
CRC_36	SRX1132325	CRC_36	human gut metagenome	454 GS	University of Michigan	SRP062005	Microbiome analysis complements fecal occult blood test for improved detection	SRS1022888	NA	6.35	1	19816	9947632	2669660_S170_L001_R1_001.fastq.2669660	AMPLICON	METAGENOMIC	PCR	NA	Healthy	NA	CRC_36	NA
CRC_37	SRX1132329	CRC_37	human gut metagenome	454 GS	University of Michigan	SRP062005	Microbiome analysis complements fecal occult blood test for improved detection	SRS1022885	NA	8.84	1	28490	14301980	2675680_S72_L001_R1_001.fastq.2675680	AMPLICON	METAGENOMIC	PCR	NA	Healthy	NA	CRC_37	NA
CRC_38	SRX1132330	CRC_38	human gut metagenome	454 GS	University of Michigan	SRP062005	Microbiome analysis complements fecal occult blood test for improved detection	SRS1022884	NA	14	1	45057	22618614	2677650_S93_L001_R1_001.fastq.2677650	AMPLICON	METAGENOMIC	PCR	NA	Healthy	NA	CRC_38	NA
CRC_4	SRX1132095	CRC_4	human gut metagenome	454 GS	University of Michigan	SRP062005	Microbiome analysis complements fecal occult blood test for improved detection	SRS1022667	NA	10.6	1	29941	15030382	2039650_S14_L001_R1_001.fastq.2039650	AMPLICON	METAGENOMIC	PCR	NA	Healthy	NA	CRC_4	NA
CRC_40	SRX1132333	CRC_40	human gut metagenome	454 GS	University of Michigan	SRP062005	Microbiome analysis complements fecal occult blood test for improved detection	SRS1022900	NA	16.91	1	54528	27373056	2695652_S37_L001_R1_001.fastq.2695652	AMPLICON	METAGENOMIC	PCR	NA	Healthy	NA	CRC_40	NA
CRC_42	SRX1132345	CRC_42	human gut metagenome	454 GS	University of Michigan	SRP062005	Microbiome analysis complements fecal occult blood test for improved detection	SRS1022915	NA	12.04	1	37099	18623698	2733650_S58_L001_R1_001.fastq.2733650	AMPLICON	METAGENOMIC	PCR	NA	Healthy	NA	CRC_42	NA
CRC_43	SRX1132348	CRC_43	human gut metagenome	454 GS	University of Michigan	SRP062005	Microbiome analysis complements fecal occult blood test for improved detection	SRS1022913	NA	7.47	1	23206	11649412	2743650_S145_L001_R1_001.fastq.2743650	AMPLICON	METAGENOMIC	PCR	NA	Healthy	NA	CRC_43	NA
CRC_44	SRX1132358	CRC_44	human gut metagenome	454 GS	University of Michigan	SRP062005	Microbiome analysis complements fecal occult blood test for improved detection	SRS1022903	NA	9.17	1	28754	14434508	2779670_S176_L001_R1_001.fastq.2779670	AMPLICON	METAGENOMIC	PCR	NA	Healthy	NA	CRC_44	NA
CRC_45	SRX1132405	CRC_45	human gut metagenome	454 GS	University of Michigan	SRP062005	Microbiome analysis complements fecal occult blood test for improved detection	SRS1022960	NA	22.92	1	72587	36438674	2901651_S176_L001_R1_001.fastq.2901651	AMPLICON	METAGENOMIC	PCR	NA	Healthy	NA	CRC_45	NA
CRC_46	SRX1132407	CRC_46	human gut metagenome	454 GS	University of Michigan	SRP062005	Microbiome analysis complements fecal occult blood test for improved detection	SRS1022956	NA	11.65	1	33008	16570016	2905650_S129_L001_R1_001.fastq.2905650	AMPLICON	METAGENOMIC	PCR	NA	Healthy	NA	CRC_46	NA
CRC_47	SRX1132408	CRC_47	human gut metagenome	454 GS	University of Michigan	SRP062005	Microbiome analysis complements fecal occult blood test for improved detection	SRS1022957	NA	4.74	1	15237	7648974	2907653_S8_L001_R1_001.fastq.2907653	AMPLICON	METAGENOMIC	PCR	NA	Healthy	NA	CRC_47	NA
CRC_48	SRX1132410	CRC_48	human gut metagenome	454 GS	University of Michigan	SRP062005	Microbiome analysis complements fecal occult blood test for improved detection	SRS1022958	NA	14.69	1	47380	23784760	2909653_S20_L001_R1_001.fastq.2909653	AMPLICON	METAGENOMIC	PCR	NA	Healthy	NA	CRC_48	NA
CRC_49	SRX1132415	CRC_49	human gut metagenome	454 GS	University of Michigan	SRP062005	Microbiome analysis complements fecal occult blood test for improved detection	SRS1022952	NA	30.02	1	102050	51229100	2913650_S44_L001_R1_001.fastq.2913650	AMPLICON	METAGENOMIC	PCR	NA	Healthy	NA	CRC_49	NA
CRC_5	SRX1132098	CRC_5	human gut metagenome	454 GS	University of Michigan	SRP062005	Microbiome analysis complements fecal occult blood test for improved detection	SRS1022679	NA	5.44	1	17171	8619842	2045653_S132_L001_R1_001.fastq.2045653	AMPLICON	METAGENOMIC	PCR	NA	Healthy	NA	CRC_5	NA
CRC_50	SRX1132418	CRC_50	human gut metagenome	454 GS	University of Michigan	SRP062005	Microbiome analysis complements fecal occult blood test for improved detection	SRS1022969	NA	58.34	1	163637	82145774	2917650_S115_L001_R1_001.fastq.2917650	AMPLICON	METAGENOMIC	PCR	NA	Healthy	NA	CRC_50	NA
CRC_51	SRX1132420	CRC_51	human gut metagenome	454 GS	University of Michigan	SRP062005	Microbiome analysis complements fecal occult blood test for improved detection	SRS1022967	NA	13.43	1	43444	21808888	2921652_S17_L001_R1_001.fastq.2921652	AMPLICON	METAGENOMIC	PCR	NA	Healthy	NA	CRC_51	NA
CRC_53	SRX1132457	CRC_53	human gut metagenome	454 GS	University of Michigan	SRP062005	Microbiome analysis complements fecal occult blood test for improved detection	SRS1022996	NA	25.64	1	82056	41192112	2987670_S62_L001_R1_001.fastq.2987670	AMPLICON	METAGENOMIC	PCR	NA	Healthy	NA	CRC_53	NA
CRC_54	SRX1132462	CRC_54	human gut metagenome	454 GS	University of Michigan	SRP062005	Microbiome analysis complements fecal occult blood test for improved detection	SRS1022993	NA	6.09	1	19199	9637898	2997651_S151_L001_R1_001.fastq.2997651	AMPLICON	METAGENOMIC	PCR	NA	Healthy	NA	CRC_54	NA
CRC_55	SRX1132468	CRC_55	human gut metagenome	454 GS	University of Michigan	SRP062005	Microbiome analysis complements fecal occult blood test for improved detection	SRS1023018	NA	57.87	1	193615	97194730	3009670_S93_L001_R1_001.fastq.3009670	AMPLICON	METAGENOMIC	PCR	NA	Healthy	NA	CRC_55	NA
CRC_56	SRX1132470	CRC_56	human gut metagenome	454 GS	University of Michigan	SRP062005	Microbiome analysis complements fecal occult blood test for improved detection	SRS1023016	NA	15.66	1	50598	25400196	3013653_S15_L001_R1_001.fastq.3013653	AMPLICON	METAGENOMIC	PCR	NA	Healthy	NA	CRC_56	NA
CRC_57	SRX1132473	CRC_57	human gut metagenome	454 GS	University of Michigan	SRP062005	Microbiome analysis complements fecal occult blood test for improved detection	SRS1023013	NA	6.16	1	19596	9837192	3021690_S180_L001_R1_001.fastq.3021690	AMPLICON	METAGENOMIC	PCR	NA	Healthy	NA	CRC_57	NA
CRC_58	SRX1132474	CRC_58	human gut metagenome	454 GS	University of Michigan	SRP062005	Microbiome analysis complements fecal occult blood test for improved detection	SRS1023012	NA	9.16	1	29243	14679986	3023652_S184_L001_R1_001.fastq.3023652	AMPLICON	METAGENOMIC	PCR	NA	Healthy	NA	CRC_58	NA
CRC_6	SRX1132113	CRC_6	human gut metagenome	454 GS	University of Michigan	SRP062005	Microbiome analysis complements fecal occult blood test for improved detection	SRS1022682	NA	26.23	1	83830	42082660	2077653_S139_L001_R1_001.fastq.2077653	AMPLICON	METAGENOMIC	PCR	NA	Healthy	NA	CRC_6	NA
CRC_60	SRX1132479	CRC_60	human gut metagenome	454 GS	University of Michigan	SRP062005	Microbiome analysis complements fecal occult blood test for improved detection	SRS1023027	NA	19.73	1	61479	30862458	3043652_S167_L001_R1_001.fastq.3043652	AMPLICON	METAGENOMIC	PCR	NA	Healthy	NA	CRC_60	NA
CRC_61	SRX1132480	CRC_61	human gut metagenome	454 GS	University of Michigan	SRP062005	Microbiome analysis complements fecal occult blood test for improved detection	SRS1023024	NA	12.69	1	41329	20747158	3047652_S23_L001_R1_001.fastq.3047652	AMPLICON	METAGENOMIC	PCR	NA	Healthy	NA	CRC_61	NA
CRC_62	SRX1132481	CRC_62	human gut metagenome	454 GS	University of Michigan	SRP062005	Microbiome analysis complements fecal occult blood test for improved detection	SRS1023025	NA	16.92	1	53209	26710918	3049660_S79_L001_R1_001.fastq.3049660	AMPLICON	METAGENOMIC	PCR	NA	Healthy	NA	CRC_62	NA
CRC_63	SRX1132483	CRC_63	human gut metagenome	454 GS	University of Michigan	SRP062005	Microbiome analysis complements fecal occult blood test for improved detection	SRS1023023	NA	28.28	1	93167	46769834	3051650_S89_L001_R1_001.fastq.3051650	AMPLICON	METAGENOMIC	PCR	NA	Healthy	NA	CRC_63	NA
CRC_64	SRX1132485	CRC_64	human gut metagenome	454 GS	University of Michigan	SRP062005	Microbiome analysis complements fecal occult blood test for improved detection	SRS1023021	NA	14.41	1	46822	23504644	3053650_S55_L001_R1_001.fastq.3053650	AMPLICON	METAGENOMIC	PCR	NA	Healthy	NA	CRC_64	NA
CRC_65	SRX1132488	CRC_65	human gut metagenome	454 GS	University of Michigan	SRP062005	Microbiome analysis complements fecal occult blood test for improved detection	SRS1023046	NA	43.68	1	144077	72326654	3061660_S81_L001_R1_001.fastq.3061660	AMPLICON	METAGENOMIC	PCR	NA	Healthy	NA	CRC_65	NA
CRC_66	SRX1132489	CRC_66	human gut metagenome	454 GS	University of Michigan	SRP062005	Microbiome analysis complements fecal occult blood test for improved detection	SRS1023045	NA	13.8	1	44213	22194926	3063660_S73_L001_R1_001.fastq.3063660	AMPLICON	METAGENOMIC	PCR	NA	Healthy	NA	CRC_66	NA
CRC_67	SRX1132491	CRC_67	human gut metagenome	454 GS	University of Michigan	SRP062005	Microbiome analysis complements fecal occult blood test for improved detection	SRS1023043	NA	15.02	1	46776	23481552	3069660_S78_L001_R1_001.fastq.3069660	AMPLICON	METAGENOMIC	PCR	NA	Healthy	NA	CRC_67	NA
CRC_68	SRX1132492	CRC_68	human gut metagenome	454 GS	University of Michigan	SRP062005	Microbiome analysis complements fecal occult blood test for improved detection	SRS1023042	NA	9.68	1	31006	15565012	3073680_S95_L001_R1_001.fastq.3073680	AMPLICON	METAGENOMIC	PCR	NA	Healthy	NA	CRC_68	NA
CRC_69	SRX1132494	CRC_69	human gut metagenome	454 GS	University of Michigan	SRP062005	Microbiome analysis complements fecal occult blood test for improved detection	SRS1023040	NA	24.2	1	74982	37640964	3075653_S131_L001_R1_001.fastq.3075653	AMPLICON	METAGENOMIC	PCR	NA	Healthy	NA	CRC_69	NA
CRC_7	SRX1132116	CRC_7	human gut metagenome	454 GS	University of Michigan	SRP062005	Microbiome analysis complements fecal occult blood test for improved detection	SRS1022695	NA	23.71	1	73627	36960754	2085653_S140_L001_R1_001.fastq.2085653	AMPLICON	METAGENOMIC	PCR	NA	Healthy	NA	CRC_7	NA
CRC_70	SRX1132506	CRC_70	human gut metagenome	454 GS	University of Michigan	SRP062005	Microbiome analysis complements fecal occult blood test for improved detection	SRS1023056	NA	23.04	1	76432	38368864	3087661_S16_L001_R1_001.fastq.3087661	AMPLICON	METAGENOMIC	PCR	NA	Healthy	NA	CRC_70	NA
CRC_72	SRX1132508	CRC_72	human gut metagenome	454 GS	University of Michigan	SRP062005	Microbiome analysis complements fecal occult blood test for improved detection	SRS1023055	NA	14.4	1	46176	23180352	3091650_S41_L001_R1_001.fastq.3091650	AMPLICON	METAGENOMIC	PCR	NA	Healthy	NA	CRC_72	NA
CRC_73	SRX1132512	CRC_73	human gut metagenome	454 GS	University of Michigan	SRP062005	Microbiome analysis complements fecal occult blood test for improved detection	SRS1023051	NA	9.23	1	29428	14772856	3101650_S94_L001_R1_001.fastq.3101650	AMPLICON	METAGENOMIC	PCR	NA	Healthy	NA	CRC_73	NA
CRC_76	SRX1132523	CRC_76	human gut metagenome	454 GS	University of Michigan	SRP062005	Microbiome analysis complements fecal occult blood test for improved detection	SRS1023060	NA	15.44	1	49668	24933336	3125660_S59_L001_R1_001.fastq.3125660	AMPLICON	METAGENOMIC	PCR	NA	Healthy	NA	CRC_76	NA
CRC_77	SRX1132530	CRC_77	human gut metagenome	454 GS	University of Michigan	SRP062005	Microbiome analysis complements fecal occult blood test for improved detection	SRS1023073	NA	11.35	1	35332	17736664	3137650_S69_L001_R1_001.fastq.3137650	AMPLICON	METAGENOMIC	PCR	NA	Healthy	NA	CRC_77	NA
CRC_78	SRX1132539	CRC_78	human gut metagenome	454 GS	University of Michigan	SRP062005	Microbiome analysis complements fecal occult blood test for improved detection	SRS1023086	NA	11.49	1	32267	16198034	3159650_S85_L001_R1_001.fastq.3159650	AMPLICON	METAGENOMIC	PCR	NA	Healthy	NA	CRC_78	NA
CRC_79	SRX1132553	CRC_79	human gut metagenome	454 GS	University of Michigan	SRP062005	Microbiome analysis complements fecal occult blood test for improved detection	SRS1023095	NA	5.71	1	16024	8044048	3185650_S58_L001_R1_001.fastq.3185650	AMPLICON	METAGENOMIC	PCR	NA	Healthy	NA	CRC_79	NA
CRC_8	SRX1132118	CRC_8	human gut metagenome	454 GS	University of Michigan	SRP062005	Microbiome analysis complements fecal occult blood test for improved detection	SRS1022693	NA	9.33	1	26199	13151898	2093650_S161_L001_R1_001.fastq.2093650	AMPLICON	METAGENOMIC	PCR	NA	Healthy	NA	CRC_8	NA
CRC_80	SRX1132557	CRC_80	human gut metagenome	454 GS	University of Michigan	SRP062005	Microbiome analysis complements fecal occult blood test for improved detection	SRS1023092	NA	24.17	1	68258	34265516	3191650_S118_L001_R1_001.fastq.3191650	AMPLICON	METAGENOMIC	PCR	NA	Healthy	NA	CRC_80	NA
CRC_81	SRX1132560	CRC_81	human gut metagenome	454 GS	University of Michigan	SRP062005	Microbiome analysis complements fecal occult blood test for improved detection	SRS1023109	NA	20.75	1	64224	32240448	3209651_S164_L001_R1_001.fastq.3209651	AMPLICON	METAGENOMIC	PCR	NA	Healthy	NA	CRC_81	NA
CRC_82	SRX1132561	CRC_82	human gut metagenome	454 GS	University of Michigan	SRP062005	Microbiome analysis complements fecal occult blood test for improved detection	SRS1023108	NA	14.52	1	46098	23141196	3211670_S1_L001_R1_001.fastq.3211670	AMPLICON	METAGENOMIC	PCR	NA	Healthy	NA	CRC_82	NA
CRC_83	SRX1132573	CRC_83	human gut metagenome	454 GS	University of Michigan	SRP062005	Microbiome analysis complements fecal occult blood test for improved detection	SRS1023115	NA	39.87	1	124117	62306734	3239650_S36_L001_R1_001.fastq.3239650	AMPLICON	METAGENOMIC	PCR	NA	Healthy	NA	CRC_83	NA
CRC_84	SRX1132574	CRC_84	human gut metagenome	454 GS	University of Michigan	SRP062005	Microbiome analysis complements fecal occult blood test for improved detection	SRS1023114	NA	14.79	1	48262	24227524	3241660_S143_L001_R1_001.fastq.3241660	AMPLICON	METAGENOMIC	PCR	NA	Healthy	NA	CRC_84	NA
CRC_85	SRX1132576	CRC_85	human gut metagenome	454 GS	University of Michigan	SRP062005	Microbiome analysis complements fecal occult blood test for improved detection	SRS1023113	NA	6.73	1	21511	10798522	3245680_S149_L001_R1_001.fastq.3245680	AMPLICON	METAGENOMIC	PCR	NA	Healthy	NA	CRC_85	NA
CRC_87	SRX1132579	CRC_87	human gut metagenome	454 GS	University of Michigan	SRP062005	Microbiome analysis complements fecal occult blood test for improved detection	SRS1023110	NA	13.44	1	44060	22118120	3251653_S19_L001_R1_001.fastq.3251653	AMPLICON	METAGENOMIC	PCR	NA	Healthy	NA	CRC_87	NA
CRC_88	SRX1132580	CRC_88	human gut metagenome	454 GS	University of Michigan	SRP062005	Microbiome analysis complements fecal occult blood test for improved detection	SRS1023125	NA	21.53	1	66646	33456292	3257660_S67_L001_R1_001.fastq.3257660	AMPLICON	METAGENOMIC	PCR	NA	Healthy	NA	CRC_88	NA
CRC_89	SRX1132585	CRC_89	human gut metagenome	454 GS	University of Michigan	SRP062005	Microbiome analysis complements fecal occult blood test for improved detection	SRS1023121	NA	21.32	1	70830	35556660	3271650_S19_L001_R1_001.fastq.3271650	AMPLICON	METAGENOMIC	PCR	NA	Healthy	NA	CRC_89	NA
CRC_9	SRX1132119	CRC_9	human gut metagenome	454 GS	University of Michigan	SRP062005	Microbiome analysis complements fecal occult blood test for improved detection	SRS1022692	NA	13.04	1	41367	20766234	2097653_S135_L001_R1_001.fastq.2097653	AMPLICON	METAGENOMIC	PCR	NA	Healthy	NA	CRC_9	NA
CRC_90	SRX1132596	CRC_90	human gut metagenome	454 GS	University of Michigan	SRP062005	Microbiome analysis complements fecal occult blood test for improved detection	SRS1023129	NA	17.66	1	55514	27868028	3291670_S85_L001_R1_001.fastq.3291670	AMPLICON	METAGENOMIC	PCR	NA	Healthy	NA	CRC_90	NA
CRC_91	SRX1132598	CRC_91	human gut metagenome	454 GS	University of Michigan	SRP062005	Microbiome analysis complements fecal occult blood test for improved detection	SRS1023128	NA	3.35	1	10472	5256944	3293653_S6_L001_R1_001.fastq.3293653	AMPLICON	METAGENOMIC	PCR	NA	Healthy	NA	CRC_91	NA
CRC_92	SRX1132601	CRC_92	human gut metagenome	454 GS	University of Michigan	SRP062005	Microbiome analysis complements fecal occult blood test for improved detection	SRS1023141	NA	18.53	1	58058	29145116	3311680_S80_L001_R1_001.fastq.3311680	AMPLICON	METAGENOMIC	PCR	NA	Healthy	NA	CRC_92	NA
CRC_93	SRX1132608	CRC_93	human gut metagenome	454 GS	University of Michigan	SRP062005	Microbiome analysis complements fecal occult blood test for improved detection	SRS1023135	NA	17.23	1	54733	27475966	3323670_S10_L001_R1_001.fastq.3323670	AMPLICON	METAGENOMIC	PCR	NA	Healthy	NA	CRC_93	NA
CRC_94	SRX1132612	CRC_94	human gut metagenome	454 GS	University of Michigan	SRP062005	Microbiome analysis complements fecal occult blood test for improved detection	SRS1023147	NA	16.56	1	51971	26089442	3339680_S35_L001_R1_001.fastq.3339680	AMPLICON	METAGENOMIC	PCR	NA	Healthy	NA	CRC_94	NA
CRC_95	SRX1132613	CRC_95	human gut metagenome	454 GS	University of Michigan	SRP062005	Microbiome analysis complements fecal occult blood test for improved detection	SRS1023146	NA	15.97	1	49707	24952914	3341680_S87_L001_R1_001.fastq.3341680	AMPLICON	METAGENOMIC	PCR	NA	Healthy	NA	CRC_95	NA
CRC_96	SRX1132616	CRC_96	human gut metagenome	454 GS	University of Michigan	SRP062005	Microbiome analysis complements fecal occult blood test for improved detection	SRS1023144	NA	23.83	1	79847	40083194	3345650_S17_L001_R1_001.fastq.3345650	AMPLICON	METAGENOMIC	PCR	NA	Healthy	NA	CRC_96	NA
CRC_98	SRX1132620	CRC_98	human gut metagenome	454 GS	University of Michigan	SRP062005	Microbiome analysis complements fecal occult blood test for improved detection	SRS1023156	NA	12.97	1	40918	20540836	3363660_S44_L001_R1_001.fastq.3363660	AMPLICON	METAGENOMIC	PCR	NA	Healthy	NA	CRC_98	NA
CRC_99	SRX1132623	CRC_99	human gut metagenome	454 GS	University of Michigan	SRP062005	Microbiome analysis complements fecal occult blood test for improved detection	SRS1023154	NA	17.22	1	54604	27411208	3367653_S38_L001_R1_001.fastq.3367653	AMPLICON	METAGENOMIC	PCR	NA	Healthy	NA	CRC_99	NA
FD001	SRX13829784	FD001	human gut metagenome	Illumina MiSeq	Montana State University	SRP355791	Familial dysautonomia microbiome	SRS11708465	NA	7.93	1	24608	12343276	FD001	AMPLICON	METAGENOMIC	PCR	Patient	Patient	1	FD001	Patient
FD002	SRX13829785	FD002	human gut metagenome	Illumina MiSeq	Montana State University	SRP355791	Familial dysautonomia microbiome	SRS11708466	NA	9.73	1	30812	15454941	FD002	AMPLICON	METAGENOMIC	PCR	Relative	Relative	1	FD002	Relative
FD004	SRX13829730	FD004	human gut metagenome	Illumina MiSeq	Montana State University	SRP355791	Familial dysautonomia microbiome	SRS11708411	NA	6.54	1	20469	10269025	FD004	AMPLICON	METAGENOMIC	PCR	Relative	Relative	3	FD004	Relative
FD005	SRX13830021	FD005	human gut metagenome	Illumina MiSeq	Montana State University	SRP355791	Familial dysautonomia microbiome	SRS11708702	NA	9.7	1	30229	15164417	FD005	AMPLICON	METAGENOMIC	PCR	Patient	Patient	4	FD005	Patient
FD007	SRX13830045	FD007	human gut metagenome	Illumina MiSeq	Montana State University	SRP355791	Familial dysautonomia microbiome	SRS11708726	NA	9.05	1	28381	14236340	FD007	AMPLICON	METAGENOMIC	PCR	Patient	Patient	5	FD007	Patient
FD009	SRX13829775	FD009	human gut metagenome	Illumina MiSeq	Montana State University	SRP355791	Familial dysautonomia microbiome	SRS11708456	NA	5.31	1	16663	8357997	FD009	AMPLICON	METAGENOMIC	PCR	Relative	Relative	5	FD009	Relative
FD011	SRX13829786	FD011	human gut metagenome	Illumina MiSeq	Montana State University	SRP355791	Familial dysautonomia microbiome	SRS11708467	NA	5.76	1	22664	11361695	FD011	AMPLICON	METAGENOMIC	PCR	Patient	Patient	6	FD011	Patient
FD012	SRX13829797	FD012	human gut metagenome	Illumina MiSeq	Montana State University	SRP355791	Familial dysautonomia microbiome	SRS11708478	NA	4	1	15565	7808609	FD012	AMPLICON	METAGENOMIC	PCR	Relative	Relative	6	FD012	Relative
FD015	SRX13829942	FD015	human gut metagenome	Illumina MiSeq	Montana State University	SRP355791	Familial dysautonomia microbiome	SRS11708623	NA	6.08	1	20225	10146421	FD015	AMPLICON	METAGENOMIC	PCR	Patient	Patient	8	FD015	Patient
FD016	SRX13829813	FD016	human gut metagenome	Illumina MiSeq	Montana State University	SRP355791	Familial dysautonomia microbiome	SRS11708494	NA	7.46	1	24746	12410459	FD016	AMPLICON	METAGENOMIC	PCR	Relative	Relative	8	FD016	Relative
FD017	SRX13829824	FD017	human gut metagenome	Illumina MiSeq	Montana State University	SRP355791	Familial dysautonomia microbiome	SRS11708505	NA	8.93	1	30312	15200339	FD017	AMPLICON	METAGENOMIC	PCR	Patient	Patient	9	FD017	Patient
FD018	SRX13829835	FD018	human gut metagenome	Illumina MiSeq	Montana State University	SRP355791	Familial dysautonomia microbiome	SRS11708517	NA	9.74	1	32657	16380865	FD018	AMPLICON	METAGENOMIC	PCR	Patient	Patient	10	FD018	Patient
FD019	SRX13829652	FD019	human gut metagenome	Illumina MiSeq	Montana State University	SRP355791	Familial dysautonomia microbiome	SRS11708333	NA	6.4	1	21833	10953561	FD019	AMPLICON	METAGENOMIC	PCR	Relative	Relative	10	FD019	Relative
FD020	SRX13829663	FD020	human gut metagenome	Illumina MiSeq	Montana State University	SRP355791	Familial dysautonomia microbiome	SRS11708344	NA	4.86	1	16483	8268999	FD020	AMPLICON	METAGENOMIC	PCR	Relative	Relative	10	FD020	Relative
FD021	SRX13829703	FD021	human gut metagenome	Illumina MiSeq	Montana State University	SRP355791	Familial dysautonomia microbiome	SRS11708384	NA	13.11	1	41905	21018758	FD021	AMPLICON	METAGENOMIC	PCR	Patient	Patient	11	FD021	Patient
FD022	SRX13829714	FD022	human gut metagenome	Illumina MiSeq	Montana State University	SRP355791	Familial dysautonomia microbiome	SRS11708395	NA	6.04	1	20741	10404815	FD022	AMPLICON	METAGENOMIC	PCR	Patient	Patient	11	FD022	Patient
FD023	SRX13829725	FD023	human gut metagenome	Illumina MiSeq	Montana State University	SRP355791	Familial dysautonomia microbiome	SRS11708406	NA	10.46	1	32262	16181444	FD023	AMPLICON	METAGENOMIC	PCR	Relative	Relative	11	FD023	Relative
FD024	SRX13829960	FD024	human gut metagenome	Illumina MiSeq	Montana State University	SRP355791	Familial dysautonomia microbiome	SRS11708642	NA	5.02	1	16609	8331227	FD024	AMPLICON	METAGENOMIC	PCR	Relative	Relative	11	FD024	Relative
FD025	SRX13829971	FD025	human gut metagenome	Illumina MiSeq	Montana State University	SRP355791	Familial dysautonomia microbiome	SRS11708652	NA	9.01	1	30479	15289075	FD025	AMPLICON	METAGENOMIC	PCR	Patient	Patient	12	FD025	Patient
FD028	SRX13829843	FD028	human gut metagenome	Illumina MiSeq	Montana State University	SRP355791	Familial dysautonomia microbiome	SRS11708524	NA	13.28	1	41660	20896775	FD028	AMPLICON	METAGENOMIC	PCR	Patient	Patient	2	FD028	Patient
FD029	SRX13829854	FD029	human gut metagenome	Illumina MiSeq	Montana State University	SRP355791	Familial dysautonomia microbiome	SRS11708535	NA	8.29	1	31970	16032215	FD029	AMPLICON	METAGENOMIC	PCR	Patient	Patient	2	FD029	Patient
FD030	SRX13829865	FD030	human gut metagenome	Illumina MiSeq	Montana State University	SRP355791	Familial dysautonomia microbiome	SRS11708546	NA	8.82	1	27923	14005937	FD030	AMPLICON	METAGENOMIC	PCR	Relative	Relative	2	FD030	Relative
FD031	SRX13829681	FD031	human gut metagenome	Illumina MiSeq	Montana State University	SRP355791	Familial dysautonomia microbiome	SRS11708362	NA	7.39	1	28908	14487143	FD031	AMPLICON	METAGENOMIC	PCR	Relative	Relative	2	FD031	Relative
FD032	SRX13829692	FD032	human gut metagenome	Illumina MiSeq	Montana State University	SRP355791	Familial dysautonomia microbiome	SRS11708373	NA	11.8	1	36981	18546763	FD032	AMPLICON	METAGENOMIC	PCR	Patient	Patient	14	FD032	Patient
FD034	SRX13829742	FD034	human gut metagenome	Illumina MiSeq	Montana State University	SRP355791	Familial dysautonomia microbiome	SRS11708423	NA	6.67	1	21018	10543583	FD034	AMPLICON	METAGENOMIC	PCR	Relative	Relative	14	FD034	Relative
FD035	SRX13829753	FD035	human gut metagenome	Illumina MiSeq	Montana State University	SRP355791	Familial dysautonomia microbiome	SRS11708434	NA	5.47	1	18746	9403946	FD035	AMPLICON	METAGENOMIC	PCR	Relative	Relative	14	FD035	Relative
FD036	SRX13829876	FD036	human gut metagenome	Illumina MiSeq	Montana State University	SRP355791	Familial dysautonomia microbiome	SRS11708557	NA	15.97	1	49165	24653167	FD036	AMPLICON	METAGENOMIC	PCR	Patient	Patient	15	FD036	Patient
FD037	SRX13829887	FD037	human gut metagenome	Illumina MiSeq	Montana State University	SRP355791	Familial dysautonomia microbiome	SRS11708568	NA	4.32	1	17302	8681146	FD037	AMPLICON	METAGENOMIC	PCR	Patient	Patient	15	FD037	Patient
FD038	SRX13829981	FD038	human gut metagenome	Illumina MiSeq	Montana State University	SRP355791	Familial dysautonomia microbiome	SRS11708662	NA	12.13	1	37493	18800423	FD038	AMPLICON	METAGENOMIC	PCR	Relative	Relative	15	FD038	Relative
FD039	SRX13829992	FD039	human gut metagenome	Illumina MiSeq	Montana State University	SRP355791	Familial dysautonomia microbiome	SRS11708673	NA	4.39	1	16657	8356017	FD039	AMPLICON	METAGENOMIC	PCR	Relative	Relative	15	FD039	Relative
FD040	SRX13830003	FD040	human gut metagenome	Illumina MiSeq	Montana State University	SRP355791	Familial dysautonomia microbiome	SRS11708684	NA	6.94	1	23485	11781816	FD040	AMPLICON	METAGENOMIC	PCR	Patient	Patient	16	FD040	Patient
FD041	SRX13829903	FD041	human gut metagenome	Illumina MiSeq	Montana State University	SRP355791	Familial dysautonomia microbiome	SRS11708584	NA	4.67	1	15295	7672639	FD041	AMPLICON	METAGENOMIC	PCR	Relative	Relative	16	FD041	Relative
FD043	SRX13830022	FD043	human gut metagenome	Illumina MiSeq	Montana State University	SRP355791	Familial dysautonomia microbiome	SRS11708703	NA	9.75	1	29962	15029447	FD043	AMPLICON	METAGENOMIC	PCR	Patient	Patient	17	FD043	Patient
FD044	SRX13830025	FD044	human gut metagenome	Illumina MiSeq	Montana State University	SRP355791	Familial dysautonomia microbiome	SRS11708706	NA	8.41	1	29244	14670930	FD044	AMPLICON	METAGENOMIC	PCR	Patient	Patient	17	FD044	Patient
FD045	SRX13830026	FD045	human gut metagenome	Illumina MiSeq	Montana State University	SRP355791	Familial dysautonomia microbiome	SRS11708707	NA	11.77	1	36823	18470564	FD045	AMPLICON	METAGENOMIC	PCR	Relative	Relative	17	FD045	Relative
FD046	SRX13830027	FD046	human gut metagenome	Illumina MiSeq	Montana State University	SRP355791	Familial dysautonomia microbiome	SRS11708708	NA	4.3	1	16674	8364876	FD046	AMPLICON	METAGENOMIC	PCR	Patient	Patient	18	FD046	Patient
FD047	SRX13830028	FD047	human gut metagenome	Illumina MiSeq	Montana State University	SRP355791	Familial dysautonomia microbiome	SRS11708709	NA	3.66	1	14549	7299523	FD047	AMPLICON	METAGENOMIC	PCR	Relative	Relative	18	FD047	Relative
FD048	SRX13830029	FD048	human gut metagenome	Illumina MiSeq	Montana State University	SRP355791	Familial dysautonomia microbiome	SRS11708710	NA	4.93	1	18980	9521072	FD048	AMPLICON	METAGENOMIC	PCR	Patient	Patient	19	FD048	Patient
FD050	SRX13830031	FD050	human gut metagenome	Illumina MiSeq	Montana State University	SRP355791	Familial dysautonomia microbiome	SRS11708712	NA	7.71	1	23735	11906231	FD050	AMPLICON	METAGENOMIC	PCR	Patient	Patient	20	FD050	Patient
FD051	SRX13830032	FD051	human gut metagenome	Illumina MiSeq	Montana State University	SRP355791	Familial dysautonomia microbiome	SRS11708713	NA	6.11	1	23812	11947274	FD051	AMPLICON	METAGENOMIC	PCR	Patient	Patient	20	FD051	Patient
FD052	SRX13830033	FD052	human gut metagenome	Illumina MiSeq	Montana State University	SRP355791	Familial dysautonomia microbiome	SRS11708714	NA	5.49	1	16979	8516714	FD052	AMPLICON	METAGENOMIC	PCR	Relative	Relative	20	FD052	Relative
FD053	SRX13830035	FD053	human gut metagenome	Illumina MiSeq	Montana State University	SRP355791	Familial dysautonomia microbiome	SRS11708716	NA	4.93	1	19820	9944955	FD053	AMPLICON	METAGENOMIC	PCR	Relative	Relative	20	FD053	Relative
FD054	SRX13830036	FD054	human gut metagenome	Illumina MiSeq	Montana State University	SRP355791	Familial dysautonomia microbiome	SRS11708717	NA	3.8	1	15445	7748592	FD054	AMPLICON	METAGENOMIC	PCR	Patient	Patient	21	FD054	Patient
FD056	SRX13830038	FD056	human gut metagenome	Illumina MiSeq	Montana State University	SRP355791	Familial dysautonomia microbiome	SRS11708719	NA	5.77	1	22956	11517585	FD056	AMPLICON	METAGENOMIC	PCR	Patient	Patient	23	FD056	Patient
FD057	SRX13830039	FD057	human gut metagenome	Illumina MiSeq	Montana State University	SRP355791	Familial dysautonomia microbiome	SRS11708720	NA	5.71	1	22787	11433069	FD057	AMPLICON	METAGENOMIC	PCR	Relative	Relative	23	FD057	Relative
FD058	SRX13830040	FD058	human gut metagenome	Illumina MiSeq	Montana State University	SRP355791	Familial dysautonomia microbiome	SRS11708721	NA	5.8	1	22596	11334675	FD058	AMPLICON	METAGENOMIC	PCR	Patient	Patient	24	FD058	Patient
FD059	SRX13830041	FD059	human gut metagenome	Illumina MiSeq	Montana State University	SRP355791	Familial dysautonomia microbiome	SRS11708722	NA	4.82	1	18762	9411185	FD059	AMPLICON	METAGENOMIC	PCR	Relative	Relative	24	FD059	Relative
FD060	SRX13830042	FD060	human gut metagenome	Illumina MiSeq	Montana State University	SRP355791	Familial dysautonomia microbiome	SRS11708724	NA	7.73	1	30271	15180437	FD060	AMPLICON	METAGENOMIC	PCR	Patient	Patient	25	FD060	Patient
FD061	SRX13830043	FD061	human gut metagenome	Illumina MiSeq	Montana State University	SRP355791	Familial dysautonomia microbiome	SRS11708723	NA	7.52	1	26731	13416830	FD061	AMPLICON	METAGENOMIC	PCR	Patient	Patient	26	FD061	Patient
FD062	SRX13830044	FD062	human gut metagenome	Illumina MiSeq	Montana State University	SRP355791	Familial dysautonomia microbiome	SRS11708725	NA	5.6	1	19761	9912500	FD062	AMPLICON	METAGENOMIC	PCR	Relative	Relative	26	FD062	Relative
FD063	SRX13830046	FD063	human gut metagenome	Illumina MiSeq	Montana State University	SRP355791	Familial dysautonomia microbiome	SRS11708727	NA	6.62	1	23124	11603991	FD063	AMPLICON	METAGENOMIC	PCR	Relative	Relative	26	FD063	Relative
FD064	SRX13830047	FD064	human gut metagenome	Illumina MiSeq	Montana State University	SRP355791	Familial dysautonomia microbiome	SRS11708728	NA	4.49	1	17939	8999711	FD064	AMPLICON	METAGENOMIC	PCR	Patient	Patient	27	FD064	Patient
FD065	SRX13829756	FD065	human gut metagenome	Illumina MiSeq	Montana State University	SRP355791	Familial dysautonomia microbiome	SRS11708437	NA	4.43	1	17371	8715470	FD065	AMPLICON	METAGENOMIC	PCR	Relative	Relative	27	FD065	Relative
FD067	SRX13829758	FD067	human gut metagenome	Illumina MiSeq	Montana State University	SRP355791	Familial dysautonomia microbiome	SRS11708439	NA	5.87	1	22524	11293738	FD067	AMPLICON	METAGENOMIC	PCR	Patient	Patient	28	FD067	Patient
FD068	SRX13829759	FD068	human gut metagenome	Illumina MiSeq	Montana State University	SRP355791	Familial dysautonomia microbiome	SRS11708440	NA	5.76	1	22877	11477913	FD068	AMPLICON	METAGENOMIC	PCR	Relative	Relative	28	FD068	Relative
FD072	SRX13829763	FD072	human gut metagenome	Illumina MiSeq	Montana State University	SRP355791	Familial dysautonomia microbiome	SRS11708444	NA	5.12	1	20141	10104990	FD072	AMPLICON	METAGENOMIC	PCR	Relative	Relative	32	FD072	Relative
FD073	SRX13829765	FD073	human gut metagenome	Illumina MiSeq	Montana State University	SRP355791	Familial dysautonomia microbiome	SRS11708446	NA	8.05	1	31474	15775730	FD073	AMPLICON	METAGENOMIC	PCR	Patient	Patient	33	FD073	Patient
FD074	SRX13829766	FD074	human gut metagenome	Illumina MiSeq	Montana State University	SRP355791	Familial dysautonomia microbiome	SRS11708447	NA	7.45	1	28967	14515046	FD074	AMPLICON	METAGENOMIC	PCR	Relative	Relative	33	FD074	Relative
FD075	SRX13829767	FD075	human gut metagenome	Illumina MiSeq	Montana State University	SRP355791	Familial dysautonomia microbiome	SRS11708449	NA	3.14	1	11833	5936393	FD075	AMPLICON	METAGENOMIC	PCR	Patient	Patient	34	FD075	Patient
FD076	SRX13829768	FD076	human gut metagenome	Illumina MiSeq	Montana State University	SRP355791	Familial dysautonomia microbiome	SRS11708448	NA	8.17	1	31617	15860978	FD076	AMPLICON	METAGENOMIC	PCR	Patient	Patient	35	FD076	Patient
FD077	SRX13829769	FD077	human gut metagenome	Illumina MiSeq	Montana State University	SRP355791	Familial dysautonomia microbiome	SRS11708450	NA	4.94	1	19581	9821804	FD077	AMPLICON	METAGENOMIC	PCR	Relative	Relative	35	FD077	Relative
FD078	SRX13829770	FD078	human gut metagenome	Illumina MiSeq	Montana State University	SRP355791	Familial dysautonomia microbiome	SRS11708451	NA	6.68	1	26159	13123891	FD078	AMPLICON	METAGENOMIC	PCR	Relative	Relative	35	FD078	Relative
FD079	SRX13829771	FD079	human gut metagenome	Illumina MiSeq	Montana State University	SRP355791	Familial dysautonomia microbiome	SRS11708452	NA	5.04	1	19749	9908093	FD079	AMPLICON	METAGENOMIC	PCR	Relative	Relative	35	FD079	Relative
FD081	SRX13829773	FD081	human gut metagenome	Illumina MiSeq	Montana State University	SRP355791	Familial dysautonomia microbiome	SRS11708454	NA	7.16	1	25650	12874761	FD081	AMPLICON	METAGENOMIC	PCR	Relative	Relative	36	FD081	Relative
FD082	SRX13829774	FD082	human gut metagenome	Illumina MiSeq	Montana State University	SRP355791	Familial dysautonomia microbiome	SRS11708455	NA	6.54	1	23737	11914523	FD082	AMPLICON	METAGENOMIC	PCR	Patient	Patient	36	FD082	Patient
FD083	SRX13829776	FD083	human gut metagenome	Illumina MiSeq	Montana State University	SRP355791	Familial dysautonomia microbiome	SRS11708457	NA	9.58	1	34352	17241109	FD083	AMPLICON	METAGENOMIC	PCR	Relative	Relative	36	FD083	Relative
FD084	SRX13829777	FD084	human gut metagenome	Illumina MiSeq	Montana State University	SRP355791	Familial dysautonomia microbiome	SRS11708458	NA	15.01	1	53896	27052878	FD084	AMPLICON	METAGENOMIC	PCR	Patient	Patient	37	FD084	Patient
FD085	SRX13829778	FD085	human gut metagenome	Illumina MiSeq	Montana State University	SRP355791	Familial dysautonomia microbiome	SRS11708459	NA	13.13	1	45256	22715761	FD085	AMPLICON	METAGENOMIC	PCR	Relative	Relative	37	FD085	Relative
FD086	SRX13829779	FD086	human gut metagenome	Illumina MiSeq	Montana State University	SRP355791	Familial dysautonomia microbiome	SRS11708461	NA	10.08	1	35792	17965964	FD086	AMPLICON	METAGENOMIC	PCR	Patient	Patient	40	FD086	Patient
FD087	SRX13829780	FD087	human gut metagenome	Illumina MiSeq	Montana State University	SRP355791	Familial dysautonomia microbiome	SRS11708460	NA	9.63	1	33994	17055906	FD087	AMPLICON	METAGENOMIC	PCR	Relative	Relative	40	FD087	Relative
FD088	SRX13829781	FD088	human gut metagenome	Illumina MiSeq	Montana State University	SRP355791	Familial dysautonomia microbiome	SRS11708462	NA	10.56	1	37668	18896759	FD088	AMPLICON	METAGENOMIC	PCR	Patient	Patient	41	FD088	Patient
FD089	SRX13829782	FD089	human gut metagenome	Illumina MiSeq	Montana State University	SRP355791	Familial dysautonomia microbiome	SRS11708463	NA	7.79	1	27585	13841170	FD089	AMPLICON	METAGENOMIC	PCR	Relative	Relative	41	FD089	Relative
FD090	SRX13829783	FD090	human gut metagenome	Illumina MiSeq	Montana State University	SRP355791	Familial dysautonomia microbiome	SRS11708464	NA	10.85	1	38172	19151019	FD090	AMPLICON	METAGENOMIC	PCR	Patient	Patient	42	FD090	Patient
FD091	SRX13830007	FD091	human gut metagenome	Illumina MiSeq	Montana State University	SRP355791	Familial dysautonomia microbiome	SRS11708687	NA	8.27	1	28876	14493163	FD091	AMPLICON	METAGENOMIC	PCR	Relative	Relative	42	FD091	Relative
FD092	SRX13830008	FD092	human gut metagenome	Illumina MiSeq	Montana State University	SRP355791	Familial dysautonomia microbiome	SRS11708689	NA	7.53	1	26590	13342562	FD092	AMPLICON	METAGENOMIC	PCR	Relative	Relative	42	FD092	Relative
FD093	SRX13830010	FD093	human gut metagenome	Illumina MiSeq	Montana State University	SRP355791	Familial dysautonomia microbiome	SRS11708691	NA	15.08	1	47483	23819804	FD093	AMPLICON	METAGENOMIC	PCR	Patient	Patient	43	FD093	Patient
FD094	SRX13830011	FD094	human gut metagenome	Illumina MiSeq	Montana State University	SRP355791	Familial dysautonomia microbiome	SRS11708692	NA	12.79	1	45684	22930457	FD094	AMPLICON	METAGENOMIC	PCR	Patient	Patient	43	FD094	Patient
FD095	SRX13830012	FD095	human gut metagenome	Illumina MiSeq	Montana State University	SRP355791	Familial dysautonomia microbiome	SRS11708693	NA	10.77	1	33735	16921137	FD095	AMPLICON	METAGENOMIC	PCR	Relative	Relative	43	FD095	Relative
FD096	SRX13830013	FD096	human gut metagenome	Illumina MiSeq	Montana State University	SRP355791	Familial dysautonomia microbiome	SRS11708694	NA	4.96	1	18024	9046909	FD096	AMPLICON	METAGENOMIC	PCR	Relative	Relative	43	FD096	Relative
FD097	SRX13830014	FD097	human gut metagenome	Illumina MiSeq	Montana State University	SRP355791	Familial dysautonomia microbiome	SRS11708695	NA	5.84	1	21054	10566640	FD097	AMPLICON	METAGENOMIC	PCR	Relative	Relative	43	FD097	Relative
FD098	SRX13830015	FD098	human gut metagenome	Illumina MiSeq	Montana State University	SRP355791	Familial dysautonomia microbiome	SRS11708696	NA	13.18	1	47160	23671681	FD098	AMPLICON	METAGENOMIC	PCR	Patient	Patient	47	FD098	Patient
FD099	SRX13830016	FD099	human gut metagenome	Illumina MiSeq	Montana State University	SRP355791	Familial dysautonomia microbiome	SRS11708697	NA	11.86	1	41998	21079940	FD099	AMPLICON	METAGENOMIC	PCR	Relative	Relative	47	FD099	Relative
FD100	SRX13830017	FD100	human gut metagenome	Illumina MiSeq	Montana State University	SRP355791	Familial dysautonomia microbiome	SRS11708698	NA	13.47	1	47193	23687656	FD100	AMPLICON	METAGENOMIC	PCR	Patient	Patient	48	FD100	Patient
FD101	SRX13830018	FD101	human gut metagenome	Illumina MiSeq	Montana State University	SRP355791	Familial dysautonomia microbiome	SRS11708699	NA	16.45	1	57143	28681280	FD101	AMPLICON	METAGENOMIC	PCR	Relative	Relative	48	FD101	Relative
FD102	SRX13830019	FD102	human gut metagenome	Illumina MiSeq	Montana State University	SRP355791	Familial dysautonomia microbiome	SRS11708700	NA	14.41	1	49958	25071154	FD102	AMPLICON	METAGENOMIC	PCR	Patient	Patient	49	FD102	Patient
FD127	SRX13829787	FD127	human gut metagenome	Illumina MiSeq	Montana State University	SRP355791	Familial dysautonomia microbiome	SRS11708469	NA	11.45	1	40121	20132853	FD127	AMPLICON	METAGENOMIC	PCR	Patient	Patient	6	FD127	Patient
FD128	SRX13829788	FD128	human gut metagenome	Illumina MiSeq	Montana State University	SRP355791	Familial dysautonomia microbiome	SRS11708468	NA	9.44	1	32667	16392147	FD128	AMPLICON	METAGENOMIC	PCR	Relative	Relative	6	FD128	Relative
FD164	SRX17024787	FD164	human gut metagenome	Illumina MiSeq	Montana State University	SRP390930	A comprehensiveand integrativeanalysis of systemic metabolic dysfunction and gut microbiome dysbiosis in Familial dysautonomia	SRS14609679	NA	11.08	1	38357	19252840	FD164	AMPLICON	METAGENOMIC	PCR	Patient	Patient	1	FD164	Patient
FD165	SRX17024788	FD165	human gut metagenome	Illumina MiSeq	Montana State University	SRP390930	A comprehensiveand integrativeanalysis of systemic metabolic dysfunction and gut microbiome dysbiosis in Familial dysautonomia	SRS14609680	NA	11.13	1	38775	19462826	FD165	AMPLICON	METAGENOMIC	PCR	Patient	Patient	1	FD165	Patient
FD166	SRX17024789	FD166	human gut metagenome	Illumina MiSeq	Montana State University	SRP390930	A comprehensiveand integrativeanalysis of systemic metabolic dysfunction and gut microbiome dysbiosis in Familial dysautonomia	SRS14609681	NA	10.48	1	36296	18217756	FD166	AMPLICON	METAGENOMIC	PCR	Relative	Relative	1	FD166	Relative
FD167	SRX13829789	FD167	human gut metagenome	Illumina MiSeq	Montana State University	SRP355791	Familial dysautonomia microbiome	SRS11708470	NA	7.9	1	26404	13246760	FD167	AMPLICON	METAGENOMIC	PCR	Patient	Patient	16	FD167	Patient
FD168	SRX13829790	FD168	human gut metagenome	Illumina MiSeq	Montana State University	SRP355791	Familial dysautonomia microbiome	SRS11708471	NA	5.66	1	19945	10011081	FD168	AMPLICON	METAGENOMIC	PCR	Relative	Relative	16	FD168	Relative
FD169	SRX13829791	FD169	human gut metagenome	Illumina MiSeq	Montana State University	SRP355791	Familial dysautonomia microbiome	SRS11708473	NA	5.51	1	19098	9584962	FD169	AMPLICON	METAGENOMIC	PCR	Relative	Relative	16	FD169	Relative
FD170	SRX13829792	FD170	human gut metagenome	Illumina MiSeq	Montana State University	SRP355791	Familial dysautonomia microbiome	SRS11708472	NA	12.88	1	44359	22259308	FD170	AMPLICON	METAGENOMIC	PCR	Patient	Patient	45	FD170	Patient
FD171	SRX13829793	FD171	human gut metagenome	Illumina MiSeq	Montana State University	SRP355791	Familial dysautonomia microbiome	SRS11708475	NA	10.87	1	37342	18742485	FD171	AMPLICON	METAGENOMIC	PCR	Relative	Relative	45	FD171	Relative
FD172	SRX13829794	FD172	human gut metagenome	Illumina MiSeq	Montana State University	SRP355791	Familial dysautonomia microbiome	SRS11708474	NA	11.74	1	41029	20593754	FD172	AMPLICON	METAGENOMIC	PCR	Relative	Relative	45	FD172	Relative
FD173	SRX13829795	FD173	human gut metagenome	Illumina MiSeq	Montana State University	SRP355791	Familial dysautonomia microbiome	SRS11708477	NA	4.54	1	16116	8089113	FD173	AMPLICON	METAGENOMIC	PCR	Patient	Patient	20	FD173	Patient
FD174	SRX13829796	FD174	human gut metagenome	Illumina MiSeq	Montana State University	SRP355791	Familial dysautonomia microbiome	SRS11708476	NA	4.89	1	17329	8698116	FD174	AMPLICON	METAGENOMIC	PCR	Relative	Relative	20	FD174	Relative
p1_18	SRX5013838	p1_18	human gut metagenome	Illumina MiSeq	Montana State University	SRP168929	Temporal dynamics of Enterobacteriaceaein healthy human adults	SRS4047706	NA	7.69	1	27703	13897088	p1_18	AMPLICON	METAGENOMIC	PCR	NA	Healthy	NA	p1_18	NA
p1_20	SRX5013852	p1_20	human gut metagenome	Illumina MiSeq	Montana State University	SRP168929	Temporal dynamics of Enterobacteriaceaein healthy human adults	SRS4047720	NA	6.77	1	21148	10607162	p1_20	AMPLICON	METAGENOMIC	PCR	NA	Healthy	NA	p1_20	NA
p1_24	SRX5013963	p1_24	human gut metagenome	Illumina MiSeq	Montana State University	SRP168929	Temporal dynamics of Enterobacteriaceaein healthy human adults	SRS4047831	NA	5.15	1	18263	9158203	p1_24	AMPLICON	METAGENOMIC	PCR	NA	Healthy	NA	p1_24	NA
p1_25	SRX5013965	p1_25	human gut metagenome	Illumina MiSeq	Montana State University	SRP168929	Temporal dynamics of Enterobacteriaceaein healthy human adults	SRS4047833	NA	6.96	1	24916	12494700	p1_25	AMPLICON	METAGENOMIC	PCR	NA	Healthy	NA	p1_25	NA
p1_26	SRX5013933	p1_26	human gut metagenome	Illumina MiSeq	Montana State University	SRP168929	Temporal dynamics of Enterobacteriaceaein healthy human adults	SRS4047801	NA	5.9	1	20824	10446761	p1_26	AMPLICON	METAGENOMIC	PCR	NA	Healthy	NA	p1_26	NA
p1_38	SRX5013919	p1_38	human gut metagenome	Illumina MiSeq	Montana State University	SRP168929	Temporal dynamics of Enterobacteriaceaein healthy human adults	SRS4047787	NA	7.58	1	27306	13695548	p1_38	AMPLICON	METAGENOMIC	PCR	NA	Healthy	NA	p1_38	NA
p1_53	SRX5013791	p1_53	human gut metagenome	Illumina MiSeq	Montana State University	SRP168929	Temporal dynamics of Enterobacteriaceaein healthy human adults	SRS4047659	NA	8.32	1	30662	15384446	p1_53	AMPLICON	METAGENOMIC	PCR	NA	Healthy	NA	p1_53	NA
p1_55	SRX5013768	p1_55	human gut metagenome	Illumina MiSeq	Montana State University	SRP168929	Temporal dynamics of Enterobacteriaceaein healthy human adults	SRS4047636	NA	8.59	1	27292	13688733	p1_55	AMPLICON	METAGENOMIC	PCR	NA	Healthy	NA	p1_55	NA
p1_71	SRX5013915	p1_71	human gut metagenome	Illumina MiSeq	Montana State University	SRP168929	Temporal dynamics of Enterobacteriaceaein healthy human adults	SRS4047783	NA	11.81	1	36586	18347780	p1_71	AMPLICON	METAGENOMIC	PCR	NA	Healthy	NA	p1_71	NA
p1_82	SRX5013760	p1_82	human gut metagenome	Illumina MiSeq	Montana State University	SRP168929	Temporal dynamics of Enterobacteriaceaein healthy human adults	SRS4047628	NA	11.55	1	36878	18499702	p1_82	AMPLICON	METAGENOMIC	PCR	NA	Healthy	NA	p1_82	NA
p2_03	SRX5014020	p2_03	human gut metagenome	Illumina MiSeq	Montana State University	SRP168929	Temporal dynamics of Enterobacteriaceaein healthy human adults	SRS4047888	NA	5.08	1	18430	9245983	p2_03	AMPLICON	METAGENOMIC	PCR	NA	Healthy	NA	p2_03	NA
p2_05	SRX5013878	p2_05	human gut metagenome	Illumina MiSeq	Montana State University	SRP168929	Temporal dynamics of Enterobacteriaceaein healthy human adults	SRS4047746	NA	3.81	1	13649	6845519	p2_05	AMPLICON	METAGENOMIC	PCR	NA	Healthy	NA	p2_05	NA
p2_23	SRX5013762	p2_23	human gut metagenome	Illumina MiSeq	Montana State University	SRP168929	Temporal dynamics of Enterobacteriaceaein healthy human adults	SRS4047630	NA	12.35	1	38536	19328174	p2_23	AMPLICON	METAGENOMIC	PCR	NA	Healthy	NA	p2_23	NA
p2_29	SRX5013807	p2_29	human gut metagenome	Illumina MiSeq	Montana State University	SRP168929	Temporal dynamics of Enterobacteriaceaein healthy human adults	SRS4047675	NA	13.3	1	41566	20846096	p2_29	AMPLICON	METAGENOMIC	PCR	NA	Healthy	NA	p2_29	NA
p2_31	SRX5013816	p2_31	human gut metagenome	Illumina MiSeq	Montana State University	SRP168929	Temporal dynamics of Enterobacteriaceaein healthy human adults	SRS4047684	NA	5	1	15643	7846148	p2_31	AMPLICON	METAGENOMIC	PCR	NA	Healthy	NA	p2_31	NA
p2_32	SRX5013993	p2_32	human gut metagenome	Illumina MiSeq	Montana State University	SRP168929	Temporal dynamics of Enterobacteriaceaein healthy human adults	SRS4047861	NA	14.86	1	45817	22983244	p2_32	AMPLICON	METAGENOMIC	PCR	NA	Healthy	NA	p2_32	NA
p2_35	SRX5013902	p2_35	human gut metagenome	Illumina MiSeq	Montana State University	SRP168929	Temporal dynamics of Enterobacteriaceaein healthy human adults	SRS4047770	NA	6.79	1	25151	12618216	p2_35	AMPLICON	METAGENOMIC	PCR	NA	Healthy	NA	p2_35	NA
p2_40	SRX5013998	p2_40	human gut metagenome	Illumina MiSeq	Montana State University	SRP168929	Temporal dynamics of Enterobacteriaceaein healthy human adults	SRS4047866	NA	10.2	1	31083	15590578	p2_40	AMPLICON	METAGENOMIC	PCR	NA	Healthy	NA	p2_40	NA
p2_41	SRX5013737	p2_41	human gut metagenome	Illumina MiSeq	Montana State University	SRP168929	Temporal dynamics of Enterobacteriaceaein healthy human adults	SRS4047605	NA	6	1	22187	11130466	p2_41	AMPLICON	METAGENOMIC	PCR	NA	Healthy	NA	p2_41	NA
p2_49	SRX5013735	p2_49	human gut metagenome	Illumina MiSeq	Montana State University	SRP168929	Temporal dynamics of Enterobacteriaceaein healthy human adults	SRS4047603	NA	17.72	1	55653	27911498	p2_49	AMPLICON	METAGENOMIC	PCR	NA	Healthy	NA	p2_49	NA
p3_02	SRX5013982	p3_02	human gut metagenome	Illumina MiSeq	Montana State University	SRP168929	Temporal dynamics of Enterobacteriaceaein healthy human adults	SRS4047850	NA	6.2	1	21959	11015246	p3_02	AMPLICON	METAGENOMIC	PCR	NA	Healthy	NA	p3_02	NA
p3_04	SRX5014066	p3_04	human gut metagenome	Illumina MiSeq	Montana State University	SRP168929	Temporal dynamics of Enterobacteriaceaein healthy human adults	SRS4047934	NA	16.53	1	51895	26026730	p3_04	AMPLICON	METAGENOMIC	PCR	NA	Healthy	NA	p3_04	NA
p3_05	SRX5013743	p3_05	human gut metagenome	Illumina MiSeq	Montana State University	SRP168929	Temporal dynamics of Enterobacteriaceaein healthy human adults	SRS4047611	NA	5.28	1	18935	9498592	p3_05	AMPLICON	METAGENOMIC	PCR	NA	Healthy	NA	p3_05	NA
p3_07	SRX5013746	p3_07	human gut metagenome	Illumina MiSeq	Montana State University	SRP168929	Temporal dynamics of Enterobacteriaceaein healthy human adults	SRS4047614	NA	3.54	1	12878	6458859	p3_07	AMPLICON	METAGENOMIC	PCR	NA	Healthy	NA	p3_07	NA
p3_09	SRX5013738	p3_09	human gut metagenome	Illumina MiSeq	Montana State University	SRP168929	Temporal dynamics of Enterobacteriaceaein healthy human adults	SRS4047606	NA	6.67	1	24213	12145733	p3_09	AMPLICON	METAGENOMIC	PCR	NA	Healthy	NA	p3_09	NA
p3_11	SRX5013755	p3_11	human gut metagenome	Illumina MiSeq	Montana State University	SRP168929	Temporal dynamics of Enterobacteriaceaein healthy human adults	SRS4047623	NA	5.74	1	20613	10338904	p3_11	AMPLICON	METAGENOMIC	PCR	NA	Healthy	NA	p3_11	NA
p3_12	SRX5013754	p3_12	human gut metagenome	Illumina MiSeq	Montana State University	SRP168929	Temporal dynamics of Enterobacteriaceaein healthy human adults	SRS4047622	NA	7.49	1	27619	13856901	p3_12	AMPLICON	METAGENOMIC	PCR	NA	Healthy	NA	p3_12	NA
p3_16	SRX5013785	p3_16	human gut metagenome	Illumina MiSeq	Montana State University	SRP168929	Temporal dynamics of Enterobacteriaceaein healthy human adults	SRS4047653	NA	5.51	1	19689	9877206	p3_16	AMPLICON	METAGENOMIC	PCR	NA	Healthy	NA	p3_16	NA
p3_18	SRX5013781	p3_18	human gut metagenome	Illumina MiSeq	Montana State University	SRP168929	Temporal dynamics of Enterobacteriaceaein healthy human adults	SRS4047649	NA	5.68	1	20800	10434066	p3_18	AMPLICON	METAGENOMIC	PCR	NA	Healthy	NA	p3_18	NA
p3_25	SRX5013889	p3_25	human gut metagenome	Illumina MiSeq	Montana State University	SRP168929	Temporal dynamics of Enterobacteriaceaein healthy human adults	SRS4047757	NA	13.25	1	42557	21349463	p3_25	AMPLICON	METAGENOMIC	PCR	NA	Healthy	NA	p3_25	NA
p4_02	SRX5013744	p4_02	human gut metagenome	Illumina MiSeq	Montana State University	SRP168929	Temporal dynamics of Enterobacteriaceaein healthy human adults	SRS4047612	NA	6.81	1	24406	12244477	p4_02	AMPLICON	METAGENOMIC	PCR	NA	Healthy	NA	p4_02	NA
p4_03	SRX5013847	p4_03	human gut metagenome	Illumina MiSeq	Montana State University	SRP168929	Temporal dynamics of Enterobacteriaceaein healthy human adults	SRS4047715	NA	5.12	1	18800	9431349	p4_03	AMPLICON	METAGENOMIC	PCR	NA	Healthy	NA	p4_03	NA
p4_04	SRX5013848	p4_04	human gut metagenome	Illumina MiSeq	Montana State University	SRP168929	Temporal dynamics of Enterobacteriaceaein healthy human adults	SRS4047716	NA	9.63	1	30591	15345750	p4_04	AMPLICON	METAGENOMIC	PCR	NA	Healthy	NA	p4_04	NA
p4_05	SRX5013850	p4_05	human gut metagenome	Illumina MiSeq	Montana State University	SRP168929	Temporal dynamics of Enterobacteriaceaein healthy human adults	SRS4047718	NA	8.23	1	26222	13153309	p4_05	AMPLICON	METAGENOMIC	PCR	NA	Healthy	NA	p4_05	NA
p4_12	SRX5013834	p4_12	human gut metagenome	Illumina MiSeq	Montana State University	SRP168929	Temporal dynamics of Enterobacteriaceaein healthy human adults	SRS4047702	NA	11.65	1	36886	18503074	p4_12	AMPLICON	METAGENOMIC	PCR	NA	Healthy	NA	p4_12	NA
p4_16	SRX5013925	p4_16	human gut metagenome	Illumina MiSeq	Montana State University	SRP168929	Temporal dynamics of Enterobacteriaceaein healthy human adults	SRS4047793	NA	4.73	1	17228	8642209	p4_16	AMPLICON	METAGENOMIC	PCR	NA	Healthy	NA	p4_16	NA
p4_17	SRX5013926	p4_17	human gut metagenome	Illumina MiSeq	Montana State University	SRP168929	Temporal dynamics of Enterobacteriaceaein healthy human adults	SRS4047794	NA	9.26	1	33924	17020174	p4_17	AMPLICON	METAGENOMIC	PCR	NA	Healthy	NA	p4_17	NA
p4_22	SRX5013986	p4_22	human gut metagenome	Illumina MiSeq	Montana State University	SRP168929	Temporal dynamics of Enterobacteriaceaein healthy human adults	SRS4047854	NA	6.61	1	24467	12274440	p4_22	AMPLICON	METAGENOMIC	PCR	NA	Healthy	NA	p4_22	NA
p4_25	SRX5013823	p4_25	human gut metagenome	Illumina MiSeq	Montana State University	SRP168929	Temporal dynamics of Enterobacteriaceaein healthy human adults	SRS4047691	NA	6.84	1	24138	12107878	p4_25	AMPLICON	METAGENOMIC	PCR	NA	Healthy	NA	p4_25	NA
p4_31	SRX5013830	p4_31	human gut metagenome	Illumina MiSeq	Montana State University	SRP168929	Temporal dynamics of Enterobacteriaceaein healthy human adults	SRS4047698	NA	4.31	1	15984	8019109	p4_31	AMPLICON	METAGENOMIC	PCR	NA	Healthy	NA	p4_31	NA
p5_03	SRX5014026	p5_03	human gut metagenome	Illumina MiSeq	Montana State University	SRP168929	Temporal dynamics of Enterobacteriaceaein healthy human adults	SRS4047894	NA	5.13	1	18917	9490398	p5_03	AMPLICON	METAGENOMIC	PCR	NA	Healthy	NA	p5_03	NA
p5_04	SRX5014033	p5_04	human gut metagenome	Illumina MiSeq	Montana State University	SRP168929	Temporal dynamics of Enterobacteriaceaein healthy human adults	SRS4047901	NA	5.55	1	19826	9945610	p5_04	AMPLICON	METAGENOMIC	PCR	NA	Healthy	NA	p5_04	NA
p5_07	SRX5013978	p5_07	human gut metagenome	Illumina MiSeq	Montana State University	SRP168929	Temporal dynamics of Enterobacteriaceaein healthy human adults	SRS4047846	NA	6.49	1	22919	11497633	p5_07	AMPLICON	METAGENOMIC	PCR	NA	Healthy	NA	p5_07	NA
p5_11	SRX5013929	p5_11	human gut metagenome	Illumina MiSeq	Montana State University	SRP168929	Temporal dynamics of Enterobacteriaceaein healthy human adults	SRS4047797	NA	5.89	1	21917	10995555	p5_11	AMPLICON	METAGENOMIC	PCR	NA	Healthy	NA	p5_11	NA
p5_22	SRX5013944	p5_22	human gut metagenome	Illumina MiSeq	Montana State University	SRP168929	Temporal dynamics of Enterobacteriaceaein healthy human adults	SRS4047812	NA	9.77	1	30813	15455801	p5_22	AMPLICON	METAGENOMIC	PCR	NA	Healthy	NA	p5_22	NA
p5_24	SRX5013941	p5_24	human gut metagenome	Illumina MiSeq	Montana State University	SRP168929	Temporal dynamics of Enterobacteriaceaein healthy human adults	SRS4047809	NA	5.27	1	19495	9779519	p5_24	AMPLICON	METAGENOMIC	PCR	NA	Healthy	NA	p5_24	NA
p5_27	SRX5013969	p5_27	human gut metagenome	Illumina MiSeq	Montana State University	SRP168929	Temporal dynamics of Enterobacteriaceaein healthy human adults	SRS4047837	NA	8.93	1	28131	14110665	p5_27	AMPLICON	METAGENOMIC	PCR	NA	Healthy	NA	p5_27	NA
p5_37	SRX5013858	p5_37	human gut metagenome	Illumina MiSeq	Montana State University	SRP168929	Temporal dynamics of Enterobacteriaceaein healthy human adults	SRS4047726	NA	4.52	1	15986	8019541	p5_37	AMPLICON	METAGENOMIC	PCR	NA	Healthy	NA	p5_37	NA
p5_38	SRX5013854	p5_38	human gut metagenome	Illumina MiSeq	Montana State University	SRP168929	Temporal dynamics of Enterobacteriaceaein healthy human adults	SRS4047722	NA	11.47	1	36593	18356925	p5_38	AMPLICON	METAGENOMIC	PCR	NA	Healthy	NA	p5_38	NA
p5_39	SRX5013856	p5_39	human gut metagenome	Illumina MiSeq	Montana State University	SRP168929	Temporal dynamics of Enterobacteriaceaein healthy human adults	SRS4047724	NA	6.69	1	23880	11980676	p5_39	AMPLICON	METAGENOMIC	PCR	NA	Healthy	NA	p5_39	NA
p6_05	SRX5013756	p6_05	human gut metagenome	Illumina MiSeq	Montana State University	SRP168929	Temporal dynamics of Enterobacteriaceaein healthy human adults	SRS4047624	NA	10.46	1	32896	16500350	p6_05	AMPLICON	METAGENOMIC	PCR	NA	Healthy	NA	p6_05	NA
p6_09	SRX5013730	p6_09	human gut metagenome	Illumina MiSeq	Montana State University	SRP168929	Temporal dynamics of Enterobacteriaceaein healthy human adults	SRS4047598	NA	8.42	1	30377	15239624	p6_09	AMPLICON	METAGENOMIC	PCR	NA	Healthy	NA	p6_09	NA
p6_12	SRX5013931	p6_12	human gut metagenome	Illumina MiSeq	Montana State University	SRP168929	Temporal dynamics of Enterobacteriaceaein healthy human adults	SRS4047799	NA	5.01	1	17708	8883857	p6_12	AMPLICON	METAGENOMIC	PCR	NA	Healthy	NA	p6_12	NA
p6_20	SRX5014045	p6_20	human gut metagenome	Illumina MiSeq	Montana State University	SRP168929	Temporal dynamics of Enterobacteriaceaein healthy human adults	SRS4047913	NA	5.8	1	21262	10667676	p6_20	AMPLICON	METAGENOMIC	PCR	NA	Healthy	NA	p6_20	NA
p6_29	SRX5014023	p6_29	human gut metagenome	Illumina MiSeq	Montana State University	SRP168929	Temporal dynamics of Enterobacteriaceaein healthy human adults	SRS4047891	NA	3.95	1	14304	7175664	p6_29	AMPLICON	METAGENOMIC	PCR	NA	Healthy	NA	p6_29	NA
p6_33	SRX5013911	p6_33	human gut metagenome	Illumina MiSeq	Montana State University	SRP168929	Temporal dynamics of Enterobacteriaceaein healthy human adults	SRS4047779	NA	7.39	1	26713	13395951	p6_33	AMPLICON	METAGENOMIC	PCR	NA	Healthy	NA	p6_33	NA
p6_36	SRX5013909	p6_36	human gut metagenome	Illumina MiSeq	Montana State University	SRP168929	Temporal dynamics of Enterobacteriaceaein healthy human adults	SRS4047777	NA	5.37	1	19172	9614243	p6_36	AMPLICON	METAGENOMIC	PCR	NA	Healthy	NA	p6_36	NA
p6_39	SRX5013900	p6_39	human gut metagenome	Illumina MiSeq	Montana State University	SRP168929	Temporal dynamics of Enterobacteriaceaein healthy human adults	SRS4047768	NA	13.53	1	43114	21625251	p6_39	AMPLICON	METAGENOMIC	PCR	NA	Healthy	NA	p6_39	NA
p6_40	SRX5013904	p6_40	human gut metagenome	Illumina MiSeq	Montana State University	SRP168929	Temporal dynamics of Enterobacteriaceaein healthy human adults	SRS4047772	NA	17.43	1	65873	33050422	p6_40	AMPLICON	METAGENOMIC	PCR	NA	Healthy	NA	p6_40	NA
p6_42	SRX5013822	p6_42	human gut metagenome	Illumina MiSeq	Montana State University	SRP168929	Temporal dynamics of Enterobacteriaceaein healthy human adults	SRS4047690	NA	6.82	1	24713	12398510	p6_42	AMPLICON	METAGENOMIC	PCR	NA	Healthy	NA	p6_42	NA
p7_02	SRX5013814	p7_02	human gut metagenome	Illumina MiSeq	Montana State University	SRP168929	Temporal dynamics of Enterobacteriaceaein healthy human adults	SRS4047682	NA	5.56	1	20023	10043918	p7_02	AMPLICON	METAGENOMIC	PCR	NA	Healthy	NA	p7_02	NA
p7_05	SRX5013951	p7_05	human gut metagenome	Illumina MiSeq	Montana State University	SRP168929	Temporal dynamics of Enterobacteriaceaein healthy human adults	SRS4047819	NA	4.04	1	14516	7282323	p7_05	AMPLICON	METAGENOMIC	PCR	NA	Healthy	NA	p7_05	NA
p7_09	SRX5013964	p7_09	human gut metagenome	Illumina MiSeq	Montana State University	SRP168929	Temporal dynamics of Enterobacteriaceaein healthy human adults	SRS4047832	NA	6.72	1	23858	11961158	p7_09	AMPLICON	METAGENOMIC	PCR	NA	Healthy	NA	p7_09	NA
p7_16	SRX5013868	p7_16	human gut metagenome	Illumina MiSeq	Montana State University	SRP168929	Temporal dynamics of Enterobacteriaceaein healthy human adults	SRS4047736	NA	10.38	1	32837	16471564	p7_16	AMPLICON	METAGENOMIC	PCR	NA	Healthy	NA	p7_16	NA
p7_18	SRX5013865	p7_18	human gut metagenome	Illumina MiSeq	Montana State University	SRP168929	Temporal dynamics of Enterobacteriaceaein healthy human adults	SRS4047733	NA	4.47	1	16411	8233313	p7_18	AMPLICON	METAGENOMIC	PCR	NA	Healthy	NA	p7_18	NA
p7_28	SRX5013972	p7_28	human gut metagenome	Illumina MiSeq	Montana State University	SRP168929	Temporal dynamics of Enterobacteriaceaein healthy human adults	SRS4047840	NA	11.77	1	37463	18792152	p7_28	AMPLICON	METAGENOMIC	PCR	NA	Healthy	NA	p7_28	NA
p7_29	SRX5013797	p7_29	human gut metagenome	Illumina MiSeq	Montana State University	SRP168929	Temporal dynamics of Enterobacteriaceaein healthy human adults	SRS4047665	NA	7.57	1	27989	14040814	p7_29	AMPLICON	METAGENOMIC	PCR	NA	Healthy	NA	p7_29	NA
p7_35	SRX5013777	p7_35	human gut metagenome	Illumina MiSeq	Montana State University	SRP168929	Temporal dynamics of Enterobacteriaceaein healthy human adults	SRS4047645	NA	6.12	1	22573	11323177	p7_35	AMPLICON	METAGENOMIC	PCR	NA	Healthy	NA	p7_35	NA
p7_37	SRX5013957	p7_37	human gut metagenome	Illumina MiSeq	Montana State University	SRP168929	Temporal dynamics of Enterobacteriaceaein healthy human adults	SRS4047825	NA	6.5	1	23537	11808431	p7_37	AMPLICON	METAGENOMIC	PCR	NA	Healthy	NA	p7_37	NA
p7_38	SRX5013934	p7_38	human gut metagenome	Illumina MiSeq	Montana State University	SRP168929	Temporal dynamics of Enterobacteriaceaein healthy human adults	SRS4047802	NA	5.15	1	17889	8973897	p7_38	AMPLICON	METAGENOMIC	PCR	NA	Healthy	NA	p7_38	NA
p8_05	SRX5013882	p8_05	human gut metagenome	Illumina MiSeq	Montana State University	SRP168929	Temporal dynamics of Enterobacteriaceaein healthy human adults	SRS4047750	NA	6	1	21940	11007955	p8_05	AMPLICON	METAGENOMIC	PCR	NA	Healthy	NA	p8_05	NA
p8_06	SRX5013881	p8_06	human gut metagenome	Illumina MiSeq	Montana State University	SRP168929	Temporal dynamics of Enterobacteriaceaein healthy human adults	SRS4047749	NA	5.46	1	19730	9896180	p8_06	AMPLICON	METAGENOMIC	PCR	NA	Healthy	NA	p8_06	NA
p8_09	SRX5014008	p8_09	human gut metagenome	Illumina MiSeq	Montana State University	SRP168929	Temporal dynamics of Enterobacteriaceaein healthy human adults	SRS4047876	NA	7.81	1	24810	12444708	p8_09	AMPLICON	METAGENOMIC	PCR	NA	Healthy	NA	p8_09	NA
p8_10	SRX5014010	p8_10	human gut metagenome	Illumina MiSeq	Montana State University	SRP168929	Temporal dynamics of Enterobacteriaceaein healthy human adults	SRS4047878	NA	11.79	1	37564	18844278	p8_10	AMPLICON	METAGENOMIC	PCR	NA	Healthy	NA	p8_10	NA
p8_15	SRX5014018	p8_15	human gut metagenome	Illumina MiSeq	Montana State University	SRP168929	Temporal dynamics of Enterobacteriaceaein healthy human adults	SRS4047886	NA	10.22	1	32904	16504493	p8_15	AMPLICON	METAGENOMIC	PCR	NA	Healthy	NA	p8_15	NA
p8_18	SRX5014053	p8_18	human gut metagenome	Illumina MiSeq	Montana State University	SRP168929	Temporal dynamics of Enterobacteriaceaein healthy human adults	SRS4047922	NA	6.92	1	22204	11139258	p8_18	AMPLICON	METAGENOMIC	PCR	NA	Healthy	NA	p8_18	NA
p8_19	SRX5014037	p8_19	human gut metagenome	Illumina MiSeq	Montana State University	SRP168929	Temporal dynamics of Enterobacteriaceaein healthy human adults	SRS4047905	NA	7.92	1	24445	12261322	p8_19	AMPLICON	METAGENOMIC	PCR	NA	Healthy	NA	p8_19	NA
p8_20	SRX5014036	p8_20	human gut metagenome	Illumina MiSeq	Montana State University	SRP168929	Temporal dynamics of Enterobacteriaceaein healthy human adults	SRS4047904	NA	6.75	1	25038	12563034	p8_20	AMPLICON	METAGENOMIC	PCR	NA	Healthy	NA	p8_20	NA
p8_26	SRX5014054	p8_26	human gut metagenome	Illumina MiSeq	Montana State University	SRP168929	Temporal dynamics of Enterobacteriaceaein healthy human adults	SRS4047921	NA	5.94	1	22077	11077043	p8_26	AMPLICON	METAGENOMIC	PCR	NA	Healthy	NA	p8_26	NA
p8_27	SRX5014051	p8_27	human gut metagenome	Illumina MiSeq	Montana State University	SRP168929	Temporal dynamics of Enterobacteriaceaein healthy human adults	SRS4047919	NA	12.51	1	39690	19908833	p8_27	AMPLICON	METAGENOMIC	PCR	NA	Healthy	NA	p8_27	NA
