# Supplementary material for: Gut microbiome dysbiosis drives metabolic dysfunction in Familial dysautonomia
Source: Nat Commun. 2023 Jan 13;14:218. doi: 10.1038/s41467-023-35787-8 (PMC9839693; doi:10.1038/s41467-023-35787-8)
Supplement: Supplementary file 5 — Source Data File [file 41467_2023_35787_MOESM5_ESM.zip › Dysautonomia-main/data/FD_OTU_human21.csv]

	Otu0001	Otu0002	Otu0003	Otu0004	Otu0005	Otu0006	Otu0007	Otu0008	Otu0009	Otu0010	Otu0011	Otu0012	Otu0013	Otu0014	Otu0015	Otu0016	Otu0017	Otu0018	Otu0019	Otu0020	Otu0021	Otu0022	Otu0023	Otu0024	Otu0025	Otu0026	Otu0027	Otu0028	Otu0029	Otu0030	Otu0031	Otu0032	Otu0033	Otu0034	Otu0035	Otu0036	Otu0037	Otu0038	Otu0039	Otu0040	Otu0041	Otu0042	Otu0043	Otu0044	Otu0045	Otu0046	Otu0047	Otu0048	Otu0049
FD001	2436	663	124	341	959	1841	1126	0	0	0	236	0	233	284	0	0	35	0	0	133	0	39	0	0	5	1	25	0	0	0	0	0	53	0	0	0	79	366	0	100	0	0	0	0	1	0	0	0	0
FD002	2031	1102	182	793	222	216	34	0	332	0	628	881	256	189	0	400	60	173	119	57	0	37	0	0	0	19	27	0	0	305	7	0	5	0	4	0	6	0	9	34	10	12	0	502	9	106	47	89	112
FD004	630	148	147	563	197	191	57	3	377	34	0	107	30	156	59	0	0	241	194	95	12	22	209	0	5	44	1	21	3892	10	88	122	2	249	27	0	3	0	0	106	20	34	22	0	22	0	130	207	0
FD005	0	2181	0	1	0	0	2	0	0	0	0	0	0	1	0	0	0	0	0	0	336	0	0	0	848	0	0	0	0	271	0	0	1112	5	0	0	645	147	0	1366	1	0	0	0	0	0	0	0	0
FD006	719	513	278	454	206	109	465	1	746	378	1	315	0	240	528	0	260	183	343	357	0	179	139	0	5	73	2	378	0	49	169	57	0	42	10	0	7	0	0	19	6	87	62	0	58	0	0	62	0
FD007	277	702	268	0	591	1543	686	0	0	0	0	0	146	0	0	876	0	0	0	352	3	885	0	0	111	0	25	0	0	378	0	0	411	0	0	0	108	15	0	24	0	7	0	0	0	97	0	0	7
FD009	814	468	749	1124	747	516	0	0	85	106	0	140	25	0	85	285	72	274	453	176	33	233	123	0	0	116	0	48	0	20	54	95	11	0	131	0	0	0	0	9	161	82	62	0	1	40	118	51	1
FD011	1296	381	471	22	681	692	0	1728	0	0	0	0	0	0	519	836	370	291	0	0	43	40	0	0	0	58	0	0	0	1	0	0	288	0	0	0	28	0	0	28	0	0	0	0	0	92	0	0	1
FD012	613	231	432	487	31	45	655	150	579	157	0	356	77	95	315	234	197	351	129	100	0	369	70	0	0	80	22	150	1	12	64	132	0	0	26	0	0	0	0	23	134	6	40	0	9	0	51	135	14
FD015	1834	72	1292	826	0	309	11	146	29	0	488	270	67	0	59	1	782	47	58	90	0	203	236	0	0	38	0	0	1	0	0	110	0	6	0	487	6	0	0	67	122	1	0	0	51	0	0	123	0
FD016	858	130	78	437	45	63	145	675	39	223	170	275	61	17	1	0	58	4	37	22	3	12	9	0	0	25	123	810	1455	1	204	148	0	264	30	543	0	0	0	67	0	2	61	0	8	0	24	33	21
FD017	615	903	1029	251	0	60	4	847	113	2170	0	159	0	0	0	0	451	0	8	21	12	5	0	0	0	147	444	0	0	16	0	17	15	97	0	0	16	19	0	10	0	181	51	0	14	0	16	44	4
FD018	0	3054	0	0	0	0	0	3	0	0	0	0	980	0	0	0	0	0	0	0	3109	99	0	0	1473	0	0	0	0	0	0	0	0	0	0	0	110	0	0	0	0	0	0	0	0	0	0	0	0
FD019	882	225	123	1109	249	109	1	5	838	40	253	119	47	60	9	48	63	121	114	92	24	16	83	437	167	29	28	14	0	35	66	79	0	0	20	0	0	0	0	0	751	5	15	0	0	0	40	0	11
FD020	1745	424	328	1223	22	201	0	126	300	163	0	0	144	171	35	0	113	225	168	324	19	56	135	811	13	28	0	3	0	10	48	209	7	89	12	0	6	0	0	43	369	6	57	0	13	0	75	0	129
FD021	2127	731	495	983	670	158	62	301	108	138	0	218	75	60	0	319	91	106	252	63	0	13	1	534	16	102	366	75	0	46	0	6	3	0	0	0	9	0	0	0	3	0	156	0	0	0	0	0	48
FD022	1473	673	305	1107	982	191	1	378	203	152	0	167	60	93	0	246	59	218	501	27	0	65	0	685	1	9	219	41	0	7	0	8	33	0	0	0	1	0	0	2	41	3	151	0	0	0	0	0	80
FD023	330	165	795	502	148	63	10	148	154	119	0	264	67	66	146	0	4	96	116	98	3	12	149	0	24	106	86	886	1	5	52	218	24	249	105	179	1	0	0	89	6	41	0	538	0	0	1	123	5
FD024	560	311	534	381	31	119	9	225	200	242	0	265	21	25	58	0	58	9	5	13	4	0	125	0	0	84	145	846	0	2	39	342	3	119	4	531	6	0	0	476	12	2	34	674	275	0	7	21	0
FD025	714	161	426	343	133	162	49	337	74	249	100	1	67	38	145	0	197	29	119	52	1	1	18	0	0	157	0	313	0	44	103	298	3	39	0	92	13	0	0	0	45	0	73	0	0	0	60	30	108
FD028	2107	1193	613	1	0	495	936	0	74	0	1	1	154	0	392	1	501	142	66	104	262	6	0	0	9	1	1	0	0	164	0	0	194	51	366	1	23	0	0	36	0	152	0	0	0	0	117	0	0
FD029	875	1266	132	26	0	413	1	1	1	100	290	195	93	0	319	0	238	0	91	0	23	401	0	0	144	11	0	8	0	117	0	0	109	60	0	0	53	0	0	121	0	258	0	0	0	0	0	0	2
FD030	1544	410	569	429	137	113	624	292	632	251	0	474	91	198	138	1	163	222	158	54	9	113	283	0	1	61	458	34	0	38	26	153	2	109	0	161	0	0	363	12	22	27	0	0	128	0	41	37	1
FD031	1229	655	494	84	28	15	136	2257	45	543	0	72	128	0	4	0	126	3	44	58	0	2	8	0	384	11	242	354	0	152	0	10	14	14	0	227	4	0	0	17	26	1	96	0	0	0	0	6	14
FD032	3725	1338	1118	598	4	47	0	440	2	141	0	102	37	0	0	216	353	3	40	18	0	59	94	0	0	5	0	27	2	0	1	0	6	0	0	0	45	0	0	32	1	1	127	26	25	34	12	107	144
FD034	2010	1136	1045	772	69	90	30	8	219	424	58	402	85	55	11	122	261	185	13	40	15	122	52	0	62	112	510	26	0	34	38	161	15	0	0	0	2	0	0	0	0	34	0	0	171	1	18	0	0
FD035	1697	347	1154	838	44	68	13	353	320	30	139	379	52	58	139	188	277	108	37	47	14	103	81	0	7	83	50	36	0	13	13	67	2	0	30	0	3	0	0	61	125	5	82	0	3	0	31	5	4
FD036	4688	0	0	1	0	1622	0	0	0	0	0	0	2068	0	0	0	0	876	0	0	264	0	0	0	0	0	0	0	0	1	0	0	156	0	0	0	118	0	0	0	0	0	0	0	0	0	0	0	0
FD037	2	3	0	1	0	0	0	1	1	1	0	0	0	0	0	0	0	0	0	0	0	0	0	0	0	759	0	0	2	0	0	0	0	0	0	0	1287	0	0	544	0	0	0	0	0	0	0	0	0
FD038	778	400	1050	276	136	6	515	801	10	357	0	132	30	237	38	58	300	18	29	38	1	18	26	0	23	17	181	158	0	1	15	0	0	69	8	228	2	0	0	8	101	10	54	0	0	0	7	17	46
FD039	1086	515	1467	14	130	5	1171	1	2	48	0	64	3	226	421	230	786	0	6	0	0	1	0	0	37	5	10	384	0	393	134	2	1	0	0	5	15	0	0	0	0	67	32	0	0	0	15	67	7
FD040	49	2544	593	554	1151	467	706	1	68	33	1	9	462	50	0	225	10	578	419	219	20	0	371	0	21	11	0	1	0	0	0	297	19	0	7	22	3	0	418	12	0	3	32	0	0	0	0	0	25
FD041	1313	1440	890	474	127	314	184	184	550	139	0	376	123	59	36	310	1	186	42	98	47	18	180	0	139	35	0	92	0	23	54	309	0	0	31	58	28	1	391	10	14	82	190	0	20	28	63	38	20
FD043	1296	799	749	795	156	471	0	0	52	345	0	0	74	158	815	562	105	217	70	126	12	155	298	0	0	475	218	83	0	3	0	0	3	0	0	117	19	0	0	13	66	15	36	0	0	0	90	0	2
FD044	500	533	678	237	326	533	41	343	1132	242	0	0	40	414	225	281	120	337	134	383	31	166	232	0	0	631	144	146	1	22	0	64	4	0	0	103	6	0	0	4	9	0	6	0	0	0	188	0	2
FD045	1037	217	577	728	46	106	238	184	360	486	115	210	57	0	453	0	161	77	16	80	43	49	126	0	0	114	101	78	0	41	515	18	1	0	2	0	0	1	0	10	145	10	64	0	7	0	66	27	2
FD046	3329	1371	1353	514	118	341	5	2	278	367	0	313	129	21	111	108	116	28	41	28	2	6	0	0	0	33	0	120	6	9	0	0	16	0	2	240	13	0	0	25	0	36	1	0	0	42	0	0	220
FD047	779	199	105	404	156	94	15	6	340	39	0	190	46	19	0	128	106	77	93	44	0	8	43	245	0	23	11	10	3953	11	3	3	3	0	107	48	2	0	0	1	69	0	47	0	0	0	31	18	1
FD048	1382	1442	212	1	380	265	0	1	0	1308	0	235	277	0	0	700	222	0	0	0	2	400	0	0	0	0	689	0	0	24	0	0	66	0	0	0	166	1	0	11	0	0	0	971	0	176	0	0	156
FD050	1615	739	217	514	284	534	250	0	255	441	0	343	42	375	0	378	210	299	359	231	66	120	0	0	1	139	0	134	2	352	234	0	24	0	0	0	8	0	0	45	7	199	0	0	11	0	98	233	0
FD051	1981	894	209	160	758	106	655	2	476	171	0	156	124	69	0	0	268	320	316	66	16	24	0	0	53	17	0	0	0	58	53	0	41	32	133	0	5	0	0	1	186	8	0	0	0	0	43	44	0
FD052	1958	743	238	927	82	137	58	0	517	549	0	102	0	44	0	304	95	141	76	60	18	46	89	818	0	30	59	69	0	17	82	71	0	0	53	68	4	46	0	122	90	3	61	0	301	26	13	75	3
FD053	1615	562	55	1132	129	120	52	2	890	220	0	105	54	29	0	42	84	154	140	55	16	65	144	906	2	39	78	0	0	4	24	55	1	0	171	60	0	132	0	211	230	0	59	0	8	0	15	91	3
FD054	3369	2616	0	1	1	0	189	2	0	250	0	0	0	0	0	0	0	0	0	0	590	0	0	0	69	0	0	0	0	0	0	0	362	0	0	0	187	0	0	64	0	0	0	0	0	114	0	0	0
FD056	2344	990	900	152	410	330	45	1	276	0	660	0	102	102	570	374	72	0	250	97	48	43	173	0	38	90	4	0	0	13	191	0	2	1	0	1	32	0	0	259	0	82	0	0	0	48	0	0	90
FD057	1247	425	1109	681	207	312	15	5	1001	164	475	222	39	0	108	90	150	48	51	122	24	38	356	0	0	51	60	0	0	9	0	15	0	0	106	0	1	0	0	25	165	4	1	0	0	65	25	27	10
FD058	3344	1148	0	0	1	579	0	7	907	0	142	0	501	0	0	99	1	0	0	0	124	116	0	0	0	1	228	0	0	67	0	0	51	0	0	0	92	0	0	121	0	0	0	0	14	41	0	0	0
FD059	865	701	852	911	40	25	303	346	120	835	152	732	3	139	349	0	0	127	156	88	34	60	11	463	38	65	0	183	1	5	105	55	13	73	17	263	1	0	0	10	18	15	0	1	96	66	25	118	54
FD060	2884	1616	3	1	0	350	1	554	0	67	1315	0	628	0	0	0	106	0	48	0	0	248	0	2	115	0	3	1	0	186	0	0	130	0	0	1	19	1	0	3	0	39	0	521	0	0	0	0	7
FD061	0	0	0	1	194	1100	126	0	1598	0	0	0	0	0	0	0	0	0	1	0	420	2	0	0	23	45	0	0	0	114	0	0	0	1	0	0	397	529	0	0	905	20	0	0	142	0	0	0	0
FD062	492	225	277	457	38	9	62	1235	94	803	1	173	65	45	204	0	92	117	37	50	6	39	53	0	16	51	763	240	0	27	300	179	1	3	33	84	1	0	0	49	155	4	32	0	142	0	35	42	4
FD063	1561	606	958	623	134	135	36	531	268	483	0	358	56	31	0	0	139	127	114	38	0	26	26	1	3	17	257	123	0	0	75	86	4	0	106	110	2	0	0	90	79	10	82	0	129	0	50	34	26
FD064	3020	702	316	1	0	729	0	2	0	396	5	0	354	0	0	0	0	0	24	0	38	0	0	0	0	0	1247	0	2	2	0	0	75	0	0	1	15	0	0	43	0	116	0	3	0	62	0	0	899
FD065	673	289	258	1140	400	192	280	4	656	24	1663	0	70	82	76	148	177	174	167	82	10	39	0	923	41	20	4	23	0	16	142	1	9	0	39	109	1	3	0	0	0	8	0	506	3	0	55	0	7
FD067	1495	1838	568	1504	228	375	1	1	303	0	0	0	527	0	197	0	283	79	201	83	277	3	0	0	76	74	0	0	0	2	95	0	33	0	90	0	27	352	0	11	0	0	0	0	17	0	52	0	0
FD068	1965	821	268	826	148	97	53	7	362	220	0	525	24	0	0	0	402	135	65	74	22	55	54	0	0	16	0	64	0	2	61	213	1	46	23	187	6	0	0	40	3	10	107	0	18	102	43	0	31
FD072	1256	510	0	454	106	219	0	138	407	513	180	272	138	0	151	175	324	84	53	124	4	53	18	0	0	62	469	162	0	5	246	131	0	0	78	0	1	577	0	1	147	64	0	0	120	0	22	86	1
FD073	1345	1044	1	0	605	249	537	1973	138	0	0	0	0	0	2514	0	0	0	4	202	42	12	0	0	66	19	1	0	0	24	0	0	39	29	0	0	4	1	0	6	14	3	0	0	0	0	0	0	0
FD074	3130	1099	83	0	0	617	1	2232	7	244	0	0	507	0	0	0	0	0	0	1	114	4	0	0	233	0	79	0	0	102	0	0	54	49	0	0	236	0	0	9	0	0	0	0	0	0	0	0	1
FD075	586	176	191	161	342	216	86	7	145	206	0	278	17	398	183	32	1	77	179	514	18	59	288	1	0	53	39	118	0	93	58	18	20	19	209	268	0	0	0	0	6	0	27	3	18	0	134	36	1
FD076	268	496	419	546	83	272	29	11	70	622	1	508	259	60	2	210	59	54	65	111	2	134	473	792	9	86	1	71	0	96	7	137	0	0	0	207	4	2	0	38	123	24	302	0	0	1	34	112	5
FD077	1644	973	581	137	229	237	26	261	218	402	824	364	132	97	44	156	0	54	99	189	2	51	107	1300	8	15	0	0	1	9	50	176	3	0	30	164	50	43	0	14	48	34	208	0	0	9	36	47	0
FD078	2204	500	536	759	420	156	47	3	329	137	761	111	147	46	0	135	53	241	210	137	0	94	123	711	7	18	0	0	0	42	24	52	3	0	0	210	1	41	0	13	107	5	191	0	0	0	51	71	5
FD079	771	243	825	312	228	138	210	77	84	351	500	291	11	90	0	43	30	154	141	228	81	46	48	490	2	48	115	32	0	12	70	68	4	2	80	150	0	1	0	11	18	2	210	0	114	0	77	45	38
FD081	783	290	64	398	52	123	72	0	93	79	1632	170	38	21	0	1136	379	71	110	56	0	5	76	0	4	38	4	8	0	0	5	3	7	0	0	18	5	0	893	26	1	117	75	0	0	0	30	99	43
FD082	1343	1898	847	881	151	253	239	0	301	202	418	276	137	66	0	415	197	171	6	68	0	57	0	0	10	17	0	1	0	3	0	8	46	0	0	178	32	0	0	2	132	143	100	0	0	41	28	0	127
FD083	1805	657	528	602	62	77	284	200	316	263	381	328	65	61	106	48	395	126	127	13	8	8	0	0	2	27	15	51	0	0	432	206	3	64	2	82	10	0	1209	0	186	14	50	0	0	46	20	0	101
FD084	733	319	2	0	3447	29	18	1	0	72	13	0	16	783	0	96	52	0	1024	0	0	743	0	0	0	0	3	4	0	36	0	0	26	4	0	1	7	1	1	0	0	24	0	0	0	24	0	1	0
FD085	158	83	15	0	254	2093	1479	0	248	69	48	64	5	367	1661	3	6	0	12	0	8	121	0	0	0	0	12	0	0	803	0	6	42	3	0	0	6	0	0	0	0	2	0	0	3	27	0	0	1
FD086	1	0	0	0	0	0	0	0	0	0	1	1	0	0	2	1	0	0	0	0	2575	0	0	1	0	0	0	0	0	1	0	0	1085	0	0	0	290	575	0	252	0	833	0	0	1014	434	0	0	0
FD087	194	116	1110	795	389	109	240	816	342	253	0	404	33	170	482	0	87	60	85	330	40	114	67	263	0	218	0	0	0	41	142	0	0	218	0	112	4	0	0	4	16	60	21	0	50	137	0	110	18
FD088	333	309	390	137	209	174	279	1076	35	95	2869	69	20	243	1	0	302	279	18	167	1	25	0	0	0	156	8	83	0	5	0	144	61	88	0	20	12	2	311	2	0	136	32	0	0	101	34	0	0
FD089	1537	444	1115	572	222	54	449	686	24	153	0	307	87	0	53	559	0	10	170	0	2	0	76	0	120	32	80	342	0	1	0	5	6	0	76	0	8	5	0	2	349	11	101	0	0	71	0	0	1
FD090	355	997	191	132	1005	80	1333	834	0	414	1278	324	0	356	0	0	530	62	128	71	3	64	74	0	0	15	0	128	0	1	0	0	74	0	0	0	8	0	0	7	0	42	34	0	0	0	0	98	1
FD091	773	607	287	339	64	74	564	0	154	517	507	308	63	105	0	0	116	128	93	112	13	20	185	80	310	47	0	65	0	5	139	94	4	0	11	11	1	106	0	17	58	73	115	0	13	0	35	77	15
FD092	932	139	221	551	9	54	221	551	8	265	66	238	36	65	78	13	152	107	59	24	2	18	104	98	0	6	1	590	0	0	21	132	4	209	20	34	0	3	0	216	49	2	87	0	5	0	44	15	0
FD093	0	0	2569	640	0	362	476	0	4	0	1	0	0	0	0	217	0	711	60	0	187	0	0	0	9	352	0	0	0	263	89	595	222	0	120	0	104	4	0	72	0	1	0	0	139	511	0	0	0
FD094	2	1781	1032	518	2	389	353	0	12	0	0	0	0	1	0	649	0	176	45	0	50	0	1	0	26	322	0	0	0	450	61	320	93	0	376	0	359	0	0	59	0	0	0	0	166	317	0	0	0
FD095	546	240	784	685	198	209	692	301	710	161	1	120	79	707	489	28	14	256	127	166	14	129	653	0	0	138	0	76	0	4	40	13	20	73	0	0	6	0	0	12	8	34	43	0	192	26	54	0	17
FD096	2535	889	1335	746	329	113	0	0	279	270	0	339	91	57	168	237	0	126	69	33	0	8	155	0	3	29	93	25	0	0	84	69	0	0	38	0	1	0	0	42	0	13	97	0	5	67	33	104	0
FD097	2056	702	1155	411	97	191	18	221	584	193	0	340	43	97	142	402	90	44	70	44	32	41	341	0	0	30	0	24	0	2	19	339	13	0	30	0	4	0	0	17	113	20	50	0	1	38	43	31	78
FD098	2165	1096	547	510	93	284	207	1	1	178	0	160	15	244	0	391	94	0	1	73	0	267	0	143	2	19	4	153	0	22	74	12	12	0	0	0	49	1070	0	19	0	316	24	0	0	208	50	0	58
FD099	1501	553	787	0	330	507	464	0	474	29	506	208	120	0	0	568	0	0	0	0	22	86	943	781	46	0	37	0	0	2	0	482	155	0	0	0	105	16	0	17	190	40	0	0	0	0	0	0	0
FD100	1255	365	878	792	280	82	273	1	10	310	0	445	108	226	0	0	50	13	247	285	0	380	79	0	2	106	0	0	68	0	0	0	21	0	375	30	3	8	0	3	0	190	350	154	0	0	212	46	391
FD101	1185	405	86	222	1359	597	922	3	22	239	257	293	120	524	0	0	252	43	161	415	1	105	367	0	10	29	0	6	0	22	101	0	10	0	440	319	0	0	0	12	0	1	0	0	5	0	186	70	2
FD102	724	238	411	295	464	495	324	343	21	762	0	176	66	220	0	0	189	50	108	407	1	301	322	0	120	50	0	18	0	122	95	0	19	0	36	0	1	1	0	0	0	7	151	179	0	0	179	152	122
FD127	1151	503	236	47	2025	1783	1673	277	0	0	0	0	0	0	262	205	41	365	4	0	17	76	0	0	0	76	0	0	0	0	0	0	196	0	0	0	9	1	0	1	0	0	0	0	0	22	0	0	0
FD128	165	92	101	211	63	137	991	326	1041	111	0	158	5	576	952	185	83	440	169	159	1	869	69	0	1	209	5	90	0	2	157	13	0	0	104	0	0	0	0	2	4	25	19	0	40	0	129	272	1
FD164	296	261	106	1288	834	2067	670	15	1	0	5	0	76	422	0	0	2	0	0	185	0	0	0	0	13	0	27	0	0	0	0	1	26	1190	0	2	7	168	181	0	0	0	0	0	0	0	0	0	0
FD165	128	138	27	214	2744	1455	1075	1	1	4	10	2	12	268	0	0	2	0	0	329	1	12	0	0	0	0	16	0	0	2	0	0	49	1559	0	0	131	50	842	23	2	0	0	0	0	0	0	0	1
FD166	909	1140	87	34	46	422	111	1	37	0	100	48	142	113	0	22	18	6	21	1	1	32	66	0	3510	10	96	1	0	513	22	0	12	1	0	0	53	317	0	35	0	0	0	342	35	0	9	93	108
FD167	580	12	0	0	1837	71	304	0	256	5	0	0	2858	252	0	0	0	0	0	264	10	0	0	0	23	768	0	0	5	0	0	0	221	33	26	0	228	0	0	66	0	130	0	4	18	0	0	0	0
FD168	1033	543	652	1099	87	165	95	2	633	0	0	248	0	511	317	210	0	346	163	97	18	43	312	0	29	105	0	88	0	74	30	191	26	4	27	81	1	47	81	55	71	42	48	0	201	0	72	74	1
FD169	1888	1665	1008	232	89	258	0	0	503	57	0	353	588	0	0	467	0	0	105	0	0	9	0	1	425	0	0	48	0	51	74	0	22	0	0	0	342	28	0	14	0	174	124	0	0	30	100	0	35
FD170	621	1095	122	20	168	660	5	519	505	327	0	32	36	557	0	115	58	9	241	242	0	12	0	0	0	1035	196	5	0	16	191	6	0	0	701	90	5	0	0	11	4	0	23	0	0	17	0	0	9
FD171	569	120	786	183	287	269	331	0	308	293	24	0	74	476	0	0	84	108	235	289	0	296	217	113	3	133	211	57	0	54	642	0	4	0	55	276	0	61	0	12	0	3	0	0	0	0	60	61	2
FD172	1180	252	360	238	679	307	0	0	871	218	0	109	46	600	325	0	31	199	198	336	4	104	536	0	1	147	0	94	0	2	331	0	2	37	246	0	2	0	0	8	8	4	0	0	9	0	118	106	115
FD173	1061	2127	340	253	367	305	240	0	98	446	0	400	134	485	0	0	230	15	586	403	252	121	0	0	16	118	0	0	0	95	297	0	9	73	44	0	12	0	0	18	2	28	0	0	0	0	133	131	0
FD174	1354	595	82	1203	106	104	80	0	609	330	0	91	26	65	129	237	67	146	144	74	14	50	143	883	2	35	131	40	0	76	132	95	3	7	216	90	1	16	0	104	291	7	64	0	336	0	34	81	1
[truncated: 344 more columns]
