# Supplementary material for: Gut microbiome dysbiosis drives metabolic dysfunction in Familial dysautonomia
Source: Nat Commun. 2023 Jan 13;14:218. doi: 10.1038/s41467-023-35787-8 (PMC9839693; doi:10.1038/s41467-023-35787-8)
Supplement: Supplementary file 5 — Source Data File [file 41467_2023_35787_MOESM5_ESM.zip › Dysautonomia-main/data/FD_OTU_human21_taxonomy.csv]

	Kingdom	King.conf	Phylum	Phy.conf	Class	Class.conf	Order	Order.conf	family	fam.conf	genus	gen.conf
1	Bacteria	100	Bacteroidetes	100	Bacteroidia	100	Bacteroidales	100	Bacteroidaceae	100	Bacteroides	100
2	Bacteria	100	Bacteroidetes	100	Bacteroidia	100	Bacteroidales	100	Bacteroidaceae	100	Bacteroides	100
3	Bacteria	100	Bacteroidetes	100	Bacteroidia	100	Bacteroidales	100	Bacteroidaceae	100	Bacteroides	100
4	Bacteria	100	Firmicutes	100	Clostridia	100	Clostridiales	100	Ruminococcaceae	100	Faecalibacterium	100
5	Bacteria	100	Firmicutes	100	Clostridia	100	Clostridiales	100	Lachnospiraceae	100	Anaerostipes	100
6	Bacteria	100	Firmicutes	100	Clostridia	100	Clostridiales	100	Lachnospiraceae	100	Blautia	100
7	Bacteria	100	Actinobacteria	100	Actinobacteria	100	Bifidobacteriales	100	Bifidobacteriaceae	100	Bifidobacterium	100
8	Bacteria	100	Verrucomicrobia	100	Verrucomicrobiae	100	Verrucomicrobiales	100	Verrucomicrobiaceae	100	Akkermansia	100
9	Bacteria	100	Firmicutes	100	Clostridia	100	Clostridiales	100	Lachnospiraceae	100	Roseburia	98
10	Bacteria	100	Bacteroidetes	100	Bacteroidia	100	Bacteroidales	100	Rikenellaceae	100	Alistipes	100
11	Bacteria	100	Bacteroidetes	100	Bacteroidia	100	Bacteroidales	100	Bacteroidaceae	100	Bacteroides	100
12	Bacteria	100	Bacteroidetes	100	Bacteroidia	100	Bacteroidales	100	Rikenellaceae	100	Alistipes	100
13	Bacteria	100	Bacteroidetes	100	Bacteroidia	100	Bacteroidales	100	Porphyromonadaceae	100	Parabacteroides	100
14	Bacteria	100	Actinobacteria	100	Actinobacteria	100	Coriobacteriales	100	Coriobacteriaceae	100	Collinsella	100
15	Bacteria	100	Firmicutes	100	Clostridia	100	Clostridiales	100	Ruminococcaceae	100	Ruminococcus	68
16	Bacteria	100	Firmicutes	100	Negativicutes	100	Selenomonadales	100	Acidaminococcaceae	100	Phascolarctobacterium	100
17	Bacteria	100	Bacteroidetes	100	Bacteroidia	100	Bacteroidales	100	Porphyromonadaceae	100	Parabacteroides	100
18	Bacteria	100	Firmicutes	100	Clostridia	100	Clostridiales	100	Lachnospiraceae	100	Fusicatenibacter	100
19	Bacteria	100	Firmicutes	100	Clostridia	100	Clostridiales	100	Lachnospiraceae	100	Blautia	97
20	Bacteria	100	Firmicutes	100	Clostridia	100	Clostridiales	100	Clostridiales_unclassified	100	Clostridiales_unclassified	100
21	Bacteria	100	Firmicutes	100	Clostridia	100	Clostridiales	100	Peptostreptococcaceae	100	Intestinibacter	53
22	Bacteria	100	Firmicutes	100	Clostridia	100	Clostridiales	100	Lachnospiraceae	100	Blautia	100
23	Bacteria	100	Firmicutes	100	Clostridia	100	Clostridiales	100	Ruminococcaceae	100	Ruminococcaceae_unclassified	94
24	Bacteria	100	Bacteroidetes	100	Bacteroidia	100	Bacteroidales	100	Bacteroidaceae	100	Bacteroides	100
25	Bacteria	100	Proteobacteria	100	Gammaproteobacteria	100	Enterobacteriales	100	Enterobacteriaceae	100	Escherichia/Shigella	99
26	Bacteria	100	Firmicutes	100	Clostridia	100	Clostridiales	100	Lachnospiraceae	100	Blautia	100
27	Bacteria	100	Bacteroidetes	100	Bacteroidia	100	Bacteroidales	100	Bacteroidaceae	100	Bacteroides	100
28	Bacteria	100	Firmicutes	100	Clostridia	100	Clostridiales	100	Ruminococcaceae	100	Ruminococcaceae_unclassified	51
29	Bacteria	100	Bacteroidetes	100	Bacteroidia	100	Bacteroidales	100	Prevotellaceae	100	Prevotella	100
30	Bacteria	100	Firmicutes	100	Bacilli	100	Lactobacillales	100	Streptococcaceae	100	Streptococcus	100
31	Bacteria	100	Firmicutes	100	Clostridia	100	Clostridiales	100	Ruminococcaceae	100	Ruminococcaceae_unclassified	98
32	Bacteria	100	Proteobacteria	100	Betaproteobacteria	100	Burkholderiales	100	Sutterellaceae	100	Parasutterella	100
33	Bacteria	100	Firmicutes	100	Clostridia	100	Clostridiales	100	Lachnospiraceae	100	Lachnospiraceae_unclassified	96
34	Bacteria	100	Firmicutes	100	Negativicutes	100	Selenomonadales	100	Veillonellaceae	100	Dialister	100
35	Bacteria	100	Firmicutes	100	Erysipelotrichia	100	Erysipelotrichales	100	Erysipelotrichaceae	100	Erysipelotrichaceae_unclassified	100
36	Bacteria	100	Bacteroidetes	100	Bacteroidia	100	Bacteroidales	100	Porphyromonadaceae	100	Barnesiella	100
37	Bacteria	100	Firmicutes	100	Clostridia	100	Clostridiales	100	Lachnospiraceae	100	Clostridium_XlVa	100
38	Bacteria	100	Proteobacteria	100	Gammaproteobacteria	100	Enterobacteriales	100	Enterobacteriaceae	100	Enterobacteriaceae_unclassified	100
39	Bacteria	100	Firmicutes	100	Negativicutes	100	Selenomonadales	100	Veillonellaceae	100	Megasphaera	100
40	Bacteria	100	Firmicutes	100	Clostridia	100	Clostridiales	100	Lachnospiraceae	100	Lachnospiraceae_unclassified	51
41	Bacteria	100	Firmicutes	100	Clostridia	100	Clostridiales	100	Lachnospiraceae	100	Lachnospiraceae_unclassified	100
42	Bacteria	100	Firmicutes	100	Clostridia	100	Clostridiales	100	Lachnospiraceae	100	Ruminococcus2	98
43	Bacteria	100	Bacteroidetes	100	Bacteroidia	100	Bacteroidales	100	Porphyromonadaceae	100	Odoribacter	100
44	Bacteria	100	Bacteroidetes	100	Bacteroidia	100	Bacteroidales	100	Prevotellaceae	100	Paraprevotella	100
45	Bacteria	100	Firmicutes	100	Clostridia	100	Clostridiales	100	Ruminococcaceae	100	Ruminococcus	100
46	Bacteria	100	Firmicutes	100	Clostridia	100	Clostridiales	100	Ruminococcaceae	100	Ruminococcaceae_unclassified	100
47	Bacteria	100	Firmicutes	100	Clostridia	100	Clostridiales	100	Lachnospiraceae	100	Dorea	100
48	Bacteria	100	Firmicutes	100	Clostridia	100	Clostridiales	100	Lachnospiraceae	100	Ruminococcus2	60
49	Bacteria	100	Bacteroidetes	100	Bacteroidia	100	Bacteroidales	100	Bacteroidaceae	100	Bacteroides	100
50	Bacteria	100	Firmicutes	100	Clostridia	100	Clostridiales	100	Lachnospiraceae	100	Clostridium_XlVa	54
51	Bacteria	100	Firmicutes	100	Clostridia	100	Clostridiales	100	Lachnospiraceae	100	Roseburia	100
52	Bacteria	100	Bacteroidetes	100	Bacteroidia	100	Bacteroidales	100	Bacteroidaceae	100	Bacteroides	100
53	Bacteria	100	Firmicutes	100	Clostridia	100	Clostridiales	100	Lachnospiraceae	100	Clostridium_XlVa	87
54	Bacteria	100	Firmicutes	100	Clostridia	100	Clostridiales	100	Lachnospiraceae	100	Eisenbergiella	87
55	Bacteria	100	Firmicutes	100	Erysipelotrichia	100	Erysipelotrichales	100	Erysipelotrichaceae	100	Catenibacterium	92
56	Bacteria	100	Bacteroidetes	100	Bacteroidia	100	Bacteroidales	100	Bacteroidaceae	100	Bacteroides	100
57	Bacteria	100	Firmicutes	100	Clostridia	100	Clostridiales	100	Lachnospiraceae	100	Blautia	100
58	Bacteria	100	Firmicutes	100	Firmicutes_unclassified	100	Firmicutes_unclassified	100	Firmicutes_unclassified	100	Firmicutes_unclassified	100
59	Bacteria	100	Firmicutes	100	Clostridia	100	Clostridiales	100	Lachnospiraceae	100	Lachnospiraceae_unclassified	100
60	Bacteria	100	Firmicutes	100	Clostridia	100	Clostridiales	100	Ruminococcaceae	100	Flavonifractor	100
61	Bacteria	100	Firmicutes	100	Clostridia	100	Clostridiales	100	Ruminococcaceae	100	Oscillibacter	100
62	Bacteria	100	Firmicutes	100	Clostridia	100	Clostridiales	100	Ruminococcaceae	100	Subdoligranulum	100
63	Bacteria	100	Firmicutes	100	Negativicutes	100	Selenomonadales	100	Acidaminococcaceae	100	Acidaminococcus	100
64	Bacteria	100	Fusobacteria	100	Fusobacteriia	100	Fusobacteriales	100	Fusobacteriaceae	100	Fusobacterium	100
65	Bacteria	100	Bacteroidetes	100	Bacteroidia	100	Bacteroidales	100	Prevotellaceae	100	Prevotella	100
66	Bacteria	100	Proteobacteria	100	Deltaproteobacteria	100	Desulfovibrionales	100	Desulfovibrionaceae	100	Bilophila	100
67	Bacteria	100	Firmicutes	100	Clostridia	100	Clostridiales	100	Clostridiales_unclassified	100	Clostridiales_unclassified	100
68	Bacteria	100	Firmicutes	100	Bacilli	100	Lactobacillales	100	Lactobacillaceae	100	Lactobacillus	100
69	Bacteria	100	Proteobacteria	100	Betaproteobacteria	100	Burkholderiales	100	Sutterellaceae	100	Sutterella	100
70	Bacteria	100	Bacteroidetes	100	Bacteroidia	100	Bacteroidales	100	Bacteroidaceae	100	Bacteroides	100
71	Bacteria	100	Firmicutes	100	Clostridia	100	Clostridiales	100	Clostridiales_unclassified	77	Clostridiales_unclassified	77
72	Bacteria	100	Firmicutes	100	Erysipelotrichia	100	Erysipelotrichales	100	Erysipelotrichaceae	100	Faecalicoccus	100
73	Bacteria	100	Firmicutes	100	Negativicutes	100	Selenomonadales	100	Veillonellaceae	100	Veillonella	100
74	Bacteria	100	Firmicutes	100	Clostridia	100	Clostridiales	100	Peptostreptococcaceae	100	Clostridium_XI	100
75	Bacteria	100	Bacteroidetes	100	Bacteroidia	100	Bacteroidales	100	Porphyromonadaceae	100	Butyricimonas	100
76	Bacteria	100	Firmicutes	100	Clostridia	100	Clostridiales	100	Lachnospiraceae	100	Lachnospiraceae_unclassified	100
77	Bacteria	100	Firmicutes	100	Erysipelotrichia	100	Erysipelotrichales	100	Erysipelotrichaceae	100	Clostridium_XVIII	100
78	Bacteria	100	Firmicutes	100	Clostridia	100	Clostridiales	100	Ruminococcaceae	100	Ruminococcaceae_unclassified	100
79	Bacteria	100	Firmicutes	100	Clostridia	100	Clostridiales	100	Lachnospiraceae	100	Lachnospiraceae_unclassified	100
80	Bacteria	100	Firmicutes	100	Clostridia	100	Clostridiales	100	Lachnospiraceae	100	Lachnospiraceae_unclassified	100
81	Bacteria	100	Firmicutes	100	Firmicutes_unclassified	100	Firmicutes_unclassified	100	Firmicutes_unclassified	100	Firmicutes_unclassified	100
82	Bacteria	100	Firmicutes	100	Clostridia	100	Clostridiales	100	Lachnospiraceae	100	Coprococcus	100
83	Bacteria	100	Proteobacteria	100	Betaproteobacteria	100	Burkholderiales	62	Burkholderiales_unclassified	62	Burkholderiales_unclassified	62
84	Bacteria	100	Firmicutes	100	Clostridia	100	Clostridiales	100	Lachnospiraceae	100	Clostridium_XlVa	99
85	Bacteria	100	Firmicutes	100	Clostridia	100	Clostridiales	100	Clostridiales_unclassified	94	Clostridiales_unclassified	94
86	Bacteria	100	Proteobacteria	100	Deltaproteobacteria	100	Desulfovibrionales	100	Desulfovibrionaceae	100	Desulfovibrio	100
87	Bacteria	100	Proteobacteria	100	Gammaproteobacteria	100	Pasteurellales	100	Pasteurellaceae	100	Pasteurellaceae_unclassified	100
88	Bacteria	100	Bacteroidetes	100	Bacteroidia	100	Bacteroidales	100	Rikenellaceae	100	Alistipes	100
89	Bacteria	100	Bacteroidetes	100	Bacteroidia	100	Bacteroidales	100	Bacteroidaceae	100	Bacteroides	100
90	Bacteria	100	Firmicutes	100	Clostridia	100	Clostridiales	100	Lachnospiraceae	100	Dorea	100
91	Bacteria	100	Firmicutes	100	Clostridia	100	Clostridiales	100	Lachnospiraceae	100	Lachnospiraceae_unclassified	100
92	Bacteria	100	Firmicutes	100	Clostridia	100	Clostridiales	100	Ruminococcaceae	100	Ruminococcaceae_unclassified	100
93	Bacteria	100	Actinobacteria	100	Actinobacteria	100	Coriobacteriales	100	Coriobacteriaceae	100	Eggerthella	100
94	Bacteria	100	Firmicutes	100	Clostridia	100	Clostridiales	100	Eubacteriaceae	100	Eubacterium	100
95	Bacteria	100	Firmicutes	100	Clostridia	100	Clostridiales	100	Clostridiaceae_1	100	Clostridium_sensu_stricto	100
96	Bacteria	100	Firmicutes	100	Clostridia	100	Clostridiales	100	Ruminococcaceae	100	Ruminococcaceae_unclassified	100
97	Bacteria	100	Firmicutes	100	Clostridia	100	Clostridiales	100	Ruminococcaceae	100	Clostridium_IV	100
98	Bacteria	100	Firmicutes	100	Clostridia	100	Clostridiales	100	Lachnospiraceae	100	Clostridium_XlVa	99
99	Bacteria	100	Firmicutes	100	Clostridia	100	Clostridiales	100	Lachnospiraceae	100	Lachnospiraceae_unclassified	100
100	Bacteria	100	Firmicutes	100	Clostridia	100	Clostridiales	100	Lachnospiraceae	100	Lachnospiraceae_unclassified	100
101	Bacteria	100	Firmicutes	100	Clostridia	100	Clostridiales	100	Ruminococcaceae	100	Ruminococcaceae_unclassified	100
102	Bacteria	100	Firmicutes	100	Clostridia	100	Clostridiales	100	Ruminococcaceae	100	Ruminococcaceae_unclassified	100
103	Bacteria	100	Firmicutes	100	Clostridia	100	Clostridiales	100	Ruminococcaceae	100	Ruminococcaceae_unclassified	100
104	Bacteria	100	Firmicutes	100	Negativicutes	100	Selenomonadales	100	Acidaminococcaceae	100	Acidaminococcaceae_unclassified	100
105	Bacteria	100	Firmicutes	100	Bacilli	100	Lactobacillales	100	Enterococcaceae	97	Enterococcus	96
106	Bacteria	100	Firmicutes	100	Clostridia	100	Clostridiales	100	Peptostreptococcaceae	100	Romboutsia	100
107	Bacteria	100	Firmicutes	100	Clostridia	100	Clostridiales	100	Lachnospiraceae	100	Lachnospiraceae_unclassified	100
108	Bacteria	100	Firmicutes	100	Clostridia	100	Clostridiales	100	Clostridiales_unclassified	100	Clostridiales_unclassified	100
109	Bacteria	100	Firmicutes	100	Clostridia	100	Clostridiales	100	Lachnospiraceae	100	Lachnospiraceae_unclassified	100
110	Bacteria	100	Firmicutes	100	Clostridia	100	Clostridiales	100	Lachnospiraceae	100	Ruminococcus2	94
111	Bacteria	100	Firmicutes	100	Clostridia	100	Clostridiales	100	Ruminococcaceae	100	Ruminococcaceae_unclassified	100
112	Bacteria	100	Firmicutes	100	Clostridia	100	Clostridiales	100	Clostridiales_unclassified	100	Clostridiales_unclassified	100
113	Bacteria	100	Firmicutes	100	Clostridia	100	Clostridiales	100	Ruminococcaceae	100	Ruminococcaceae_unclassified	100
114	Bacteria	100	Firmicutes	100	Clostridia	100	Clostridiales	100	Ruminococcaceae	100	Ruminococcaceae_unclassified	90
115	Bacteria	100	Firmicutes	100	Clostridia	100	Clostridiales	100	Ruminococcaceae	100	Faecalibacterium	100
116	Bacteria	100	Firmicutes	100	Clostridia	100	Clostridiales	100	Ruminococcaceae	100	Oscillibacter	100
117	Bacteria	100	Bacteroidetes	100	Bacteroidia	100	Bacteroidales	100	Prevotellaceae	100	Paraprevotella	100
118	Bacteria	100	Firmicutes	100	Clostridia	100	Clostridiales	100	Lachnospiraceae	100	Lachnospiraceae_unclassified	100
119	Bacteria	100	Firmicutes	100	Clostridia	100	Clostridiales	100	Ruminococcaceae	100	Ruminococcaceae_unclassified	100
120	Bacteria	100	Bacteroidetes	100	Bacteroidia	100	Bacteroidales	100	Bacteroidaceae	100	Bacteroides	100
121	Bacteria	100	Firmicutes	100	Clostridia	98	Clostridiales	98	Clostridiales_unclassified	98	Clostridiales_unclassified	98
122	Bacteria	100	Firmicutes	100	Clostridia	100	Clostridiales	100	Lachnospiraceae	100	Lachnospiraceae_unclassified	100
123	Bacteria	100	Firmicutes	100	Clostridia	100	Clostridiales	100	Ruminococcaceae	100	Clostridium_IV	100
124	Bacteria	100	Firmicutes	100	Firmicutes_unclassified	100	Firmicutes_unclassified	100	Firmicutes_unclassified	100	Firmicutes_unclassified	100
125	Bacteria	100	Firmicutes	100	Clostridia	100	Clostridiales	100	Lachnospiraceae	100	Lachnospiraceae_unclassified	80
126	Bacteria	100	Firmicutes	100	Clostridia	100	Clostridiales	100	Lachnospiraceae	100	Lachnospiraceae_unclassified	100
127	Bacteria	100	Bacteroidetes	100	Bacteroidia	100	Bacteroidales	100	Rikenellaceae	100	Alistipes	100
128	Bacteria	100	Bacteroidetes	100	Bacteroidia	100	Bacteroidales	100	Porphyromonadaceae	100	Odoribacter	100
129	Bacteria	100	Proteobacteria	100	Betaproteobacteria	100	Burkholderiales	100	Sutterellaceae	100	Sutterella	100
130	Bacteria	100	Proteobacteria	100	Alphaproteobacteria	100	Rhodospirillales	100	Rhodospirillaceae	100	Rhodospirillaceae_unclassified	100
131	Bacteria	100	Firmicutes	100	Clostridia	100	Clostridiales	100	Clostridiales_unclassified	100	Clostridiales_unclassified	100
132	Bacteria	100	Firmicutes	100	Clostridia	100	Clostridiales	100	Lachnospiraceae	100	Lachnospiraceae_unclassified	100
133	Bacteria	100	Firmicutes	100	Clostridia	100	Clostridiales	100	Lachnospiraceae	100	Lachnospiraceae_unclassified	100
134	Bacteria	100	Bacteria_unclassified	100	Bacteria_unclassified	100	Bacteria_unclassified	100	Bacteria_unclassified	100	Bacteria_unclassified	100
135	Bacteria	100	Actinobacteria	100	Actinobacteria	100	Actinomycetales	100	Actinomycetaceae	100	Varibaculum	100
136	Bacteria	100	Firmicutes	100	Clostridia	100	Clostridiales	100	Clostridiales_unclassified	100	Clostridiales_unclassified	100
137	Bacteria	100	Firmicutes	100	Clostridia	100	Clostridiales	100	Ruminococcaceae	100	Ruminococcaceae_unclassified	100
138	Bacteria	100	Actinobacteria	100	Actinobacteria	100	Coriobacteriales	100	Coriobacteriaceae	100	Senegalimassilia	100
139	Bacteria	100	Firmicutes	100	Clostridia	100	Clostridiales	100	Lachnospiraceae	100	Coprococcus	100
140	Bacteria	100	Firmicutes	100	Negativicutes	100	Selenomonadales	100	Veillonellaceae	100	Megamonas	100
141	Bacteria	100	Bacteria_unclassified	100	Bacteria_unclassified	100	Bacteria_unclassified	100	Bacteria_unclassified	100	Bacteria_unclassified	100
142	Bacteria	100	Firmicutes	100	Clostridia	100	Clostridiales	100	Clostridiales_unclassified	100	Clostridiales_unclassified	100
143	Bacteria	100	Firmicutes	100	Clostridia	100	Clostridiales	100	Ruminococcaceae	100	Ruminococcaceae_unclassified	100
144	Bacteria	100	Firmicutes	100	Clostridia	100	Clostridiales	100	Clostridiales_unclassified	100	Clostridiales_unclassified	100
145	Bacteria	100	Firmicutes	100	Negativicutes	100	Selenomonadales	100	Veillonellaceae	100	Veillonella	100
146	Bacteria	100	Firmicutes	100	Erysipelotrichia	100	Erysipelotrichales	100	Erysipelotrichaceae	100	Clostridium_XVIII	100
147	Bacteria	100	Firmicutes	100	Clostridia	100	Clostridiales	100	Lachnospiraceae	100	Anaerostipes	100
148	Bacteria	100	Bacteroidetes	100	Bacteroidia	100	Bacteroidales	100	Porphyromonadaceae	100	Parabacteroides	100
149	Bacteria	100	Firmicutes	100	Clostridia	100	Clostridiales	100	Lachnospiraceae	100	Lachnospiraceae_unclassified	100
150	Bacteria	100	Firmicutes	100	Clostridia	100	Clostridiales	100	Ruminococcaceae	100	Ruminococcus	100
151	Bacteria	100	Firmicutes	100	Clostridia	100	Clostridiales	100	Lachnospiraceae	100	Clostridium_XlVa	100
152	Bacteria	100	Firmicutes	100	Clostridia	100	Clostridiales	100	Lachnospiraceae	100	Blautia	100
153	Bacteria	100	Firmicutes	100	Clostridia	100	Clostridiales	100	Ruminococcaceae	100	Ruminococcaceae_unclassified	100
154	Bacteria	100	Bacteria_unclassified	100	Bacteria_unclassified	100	Bacteria_unclassified	100	Bacteria_unclassified	100	Bacteria_unclassified	100
155	Bacteria	100	Firmicutes	100	Clostridia	100	Clostridiales	100	Ruminococcaceae	100	Ruminococcaceae_unclassified	99
156	Bacteria	100	Firmicutes	100	Clostridia	100	Clostridiales	100	Lachnospiraceae	100	Lachnospiraceae_unclassified	100
157	Bacteria	100	Firmicutes	100	Clostridia	100	Clostridiales	100	Ruminococcaceae	100	Ruminococcaceae_unclassified	69
158	Bacteria	100	Firmicutes	100	Clostridia	100	Clostridiales	100	Lachnospiraceae	100	Lachnospiraceae_unclassified	100
159	Bacteria	100	Firmicutes	100	Clostridia	100	Clostridiales	100	Lachnospiraceae	100	Clostridium_XlVb	100
160	Bacteria	100	Bacteroidetes	100	Bacteroidia	100	Bacteroidales	100	Porphyromonadaceae	100	Odoribacter	100
161	Bacteria	100	Firmicutes	100	Clostridia	100	Clostridiales	100	Ruminococcaceae	100	Ruminococcus	100
162	Bacteria	100	Firmicutes	100	Clostridia	100	Clostridiales	100	Ruminococcaceae	100	Ruminococcus	100
163	Bacteria	100	Firmicutes	100	Clostridia	100	Clostridiales	100	Ruminococcaceae	100	Clostridium_IV	99
164	Bacteria	100	Bacteroidetes	100	Bacteroidia	100	Bacteroidales	100	Bacteroidaceae	100	Bacteroides	100
165	Bacteria	100	Actinobacteria	100	Actinobacteria	100	Coriobacteriales	100	Coriobacteriaceae	100	Asaccharobacter	100
166	Bacteria	100	Firmicutes	100	Erysipelotrichia	100	Erysipelotrichales	100	Erysipelotrichaceae	100	Coprobacillus	100
167	Bacteria	100	Actinobacteria	100	Actinobacteria	100	Actinomycetales	100	Actinomycetaceae	100	Actinomyces	100
168	Bacteria	100	Firmicutes	100	Clostridia	100	Clostridiales	100	Lachnospiraceae	100	Robinsoniella	78
169	Bacteria	100	Firmicutes	100	Clostridia	100	Clostridiales	100	Lachnospiraceae	100	Lachnospiraceae_unclassified	100
170	Bacteria	100	Firmicutes	100	Bacilli	100	Lactobacillales	100	Lactobacillaceae	100	Lactobacillus	100
171	Bacteria	100	Firmicutes	100	Clostridia	100	Clostridiales	100	Lachnospiraceae	100	Lachnospiraceae_unclassified	100
172	Bacteria	100	Firmicutes	100	Firmicutes_unclassified	100	Firmicutes_unclassified	100	Firmicutes_unclassified	100	Firmicutes_unclassified	100
173	Bacteria	100	Firmicutes	100	Bacilli	100	Lactobacillales	100	Streptococcaceae	100	Streptococcus	100
174	Bacteria	100	Firmicutes	100	Clostridia	100	Clostridiales	100	Lachnospiraceae	100	Coprococcus	100
175	Bacteria	100	Proteobacteria	100	Alphaproteobacteria	100	Alphaproteobacteria_unclassified	100	Alphaproteobacteria_unclassified	100	Alphaproteobacteria_unclassified	100
176	Bacteria	100	Firmicutes	100	Clostridia	100	Clostridiales	100	Ruminococcaceae	100	Ruminococcaceae_unclassified	100
177	Bacteria	100	Firmicutes	100	Clostridia	100	Clostridiales	100	Ruminococcaceae	99	Ruminococcaceae_unclassified	99
178	Bacteria	100	Bacteroidetes	100	Bacteroidia	100	Bacteroidales	100	Porphyromonadaceae	100	Porphyromonas	100
179	Bacteria	100	Firmicutes	100	Clostridia	100	Clostridiales	100	Ruminococcaceae	100	Anaerotruncus	100
180	Bacteria	100	Bacteroidetes	100	Bacteroidia	100	Bacteroidales	100	Porphyromonadaceae	100	Barnesiella	100
181	Bacteria	100	Firmicutes	100	Bacilli	100	Lactobacillales	100	Streptococcaceae	100	Lactococcus	100
182	Bacteria	100	Bacteroidetes	100	Bacteroidia	100	Bacteroidales	100	Porphyromonadaceae	100	Porphyromonadaceae_unclassified	100
183	Bacteria	100	Firmicutes	100	Clostridia	100	Clostridiales	100	Ruminococcaceae	100	Ruminococcaceae_unclassified	100
184	Bacteria	100	Firmicutes	100	Erysipelotrichia	100	Erysipelotrichales	100	Erysipelotrichaceae	100	Holdemanella	100
185	Bacteria	100	Firmicutes	100	Clostridia	100	Clostridiales	100	Lachnospiraceae	100	Lachnospiraceae_unclassified	94
186	Bacteria	100	Bacteria_unclassified	100	Bacteria_unclassified	100	Bacteria_unclassified	100	Bacteria_unclassified	100	Bacteria_unclassified	100
187	Bacteria	100	Firmicutes	100	Clostridia	100	Clostridiales	100	Clostridiales_unclassified	100	Clostridiales_unclassified	100
188	Bacteria	100	Proteobacteria	100	Gammaproteobacteria	100	Enterobacteriales	100	Enterobacteriaceae	100	Proteus	100
189	Bacteria	100	Bacteria_unclassified	100	Bacteria_unclassified	100	Bacteria_unclassified	100	Bacteria_unclassified	100	Bacteria_unclassified	100
190	Bacteria	100	Firmicutes	100	Erysipelotrichia	100	Erysipelotrichales	100	Erysipelotrichaceae	100	Erysipelotrichaceae_unclassified	100
191	Bacteria	100	Firmicutes	100	Clostridia	100	Clostridiales	100	Ruminococcaceae	100	Ruminococcaceae_unclassified	100
192	Bacteria	100	Firmicutes	100	Negativicutes	100	Selenomonadales	100	Veillonellaceae	100	Dialister	100
193	Bacteria	100	Bacteria_unclassified	100	Bacteria_unclassified	100	Bacteria_unclassified	100	Bacteria_unclassified	100	Bacteria_unclassified	100
194	Bacteria	100	Firmicutes	100	Clostridia	100	Clostridiales	100	Lachnospiraceae	100	Coprococcus	100
195	Bacteria	100	Bacteroidetes	100	Bacteroidia	100	Bacteroidales	100	Porphyromonadaceae	100	Coprobacter	100
196	Bacteria	100	Firmicutes	100	Clostridia	100	Clostridiales	100	Peptostreptococcaceae	100	Terrisporobacter	100
197	Bacteria	100	Firmicutes	100	Erysipelotrichia	100	Erysipelotrichales	100	Erysipelotrichaceae	100	Erysipelotrichaceae_unclassified	100
198	Bacteria	100	Firmicutes	100	Clostridia	100	Clostridiales	100	Ruminococcaceae	100	Ruminococcaceae_unclassified	100
199	Bacteria	100	Bacteria_unclassified	100	Bacteria_unclassified	100	Bacteria_unclassified	100	Bacteria_unclassified	100	Bacteria_unclassified	100
200	Bacteria	100	Proteobacteria	100	Betaproteobacteria	100	Burkholderiales	100	Burkholderiales_unclassified	100	Burkholderiales_unclassified	100
201	Bacteria	100	Firmicutes	100	Clostridia	100	Clostridiales	100	Clostridiales_unclassified	92	Clostridiales_unclassified	92
202	Bacteria	100	Bacteroidetes	100	Bacteroidia	100	Bacteroidales	100	Rikenellaceae	100	Alistipes	100
203	Bacteria	100	Firmicutes	100	Erysipelotrichia	100	Erysipelotrichales	100	Erysipelotrichaceae	100	Turicibacter	100
204	Bacteria	100	Firmicutes	100	Clostridia	100	Clostridiales	100	Lachnospiraceae	100	Lachnospiraceae_unclassified	100
205	Bacteria	100	Bacteroidetes	100	Bacteroidia	100	Bacteroidales	100	Bacteroidales_unclassified	100	Bacteroidales_unclassified	100
206	Bacteria	100	Firmicutes	100	Erysipelotrichia	100	Erysipelotrichales	100	Erysipelotrichaceae	100	Erysipelotrichaceae_unclassified	100
207	Bacteria	100	Firmicutes	100	Clostridia	100	Clostridiales	100	Ruminococcaceae	100	Clostridium_IV	100
208	Bacteria	100	Firmicutes	100	Clostridia	100	Clostridiales	100	Clostridiales_unclassified	100	Clostridiales_unclassified	100
209	Bacteria	100	Bacteroidetes	100	Bacteroidia	100	Bacteroidales	100	Rikenellaceae	100	Alistipes	100
210	Bacteria	100	Firmicutes	100	Clostridia	100	Clostridiales	100	Lachnospiraceae	100	Lachnospiraceae_unclassified	100
211	Bacteria	100	Firmicutes	100	Clostridia	100	Clostridiales	100	Ruminococcaceae	100	Ruminococcaceae_unclassified	100
212	Bacteria	100	Firmicutes	100	Firmicutes_unclassified	100	Firmicutes_unclassified	100	Firmicutes_unclassified	100	Firmicutes_unclassified	100
213	Bacteria	100	Actinobacteria	100	Actinobacteria	100	Coriobacteriales	100	Coriobacteriaceae	100	Collinsella	100
214	Bacteria	100	Firmicutes	100	Clostridia	100	Clostridiales	100	Clostridiales_Incertae_Sedis_XI	100	Anaerococcus	100
215	Bacteria	100	Firmicutes	100	Clostridia	100	Clostridiales	100	Lachnospiraceae	100	Lachnospiraceae_unclassified	100
216	Bacteria	100	Bacteroidetes	100	Bacteroidia	100	Bacteroidales	100	Prevotellaceae	100	Prevotella	100
217	Bacteria	100	Bacteria_unclassified	100	Bacteria_unclassified	100	Bacteria_unclassified	100	Bacteria_unclassified	100	Bacteria_unclassified	100
218	Bacteria	100	Firmicutes	100	Clostridia	100	Clostridiales	100	Ruminococcaceae	100	Ruminococcaceae_unclassified	100
219	Bacteria	100	Firmicutes	100	Clostridia	100	Clostridiales	100	Lachnospiraceae	100	Lachnospiraceae_unclassified	100
220	Bacteria	100	Firmicutes	100	Clostridia	100	Clostridiales	100	Ruminococcaceae	100	Clostridium_IV	99
221	Bacteria	100	Actinobacteria	100	Actinobacteria	100	Coriobacteriales	100	Coriobacteriaceae	100	Coriobacteriaceae_unclassified	100
222	Bacteria	100	Firmicutes	100	Clostridia	100	Clostridiales	100	Lachnospiraceae	100	Lachnospiraceae_unclassified	100
223	Bacteria	100	Firmicutes	100	Clostridia	100	Clostridiales	100	Ruminococcaceae	100	Ruminococcaceae_unclassified	100
224	Bacteria	100	Firmicutes	100	Clostridia	100	Clostridiales	100	Ruminococcaceae	100	Oscillibacter	100
225	Bacteria	100	Bacteroidetes	100	Bacteroidia	100	Bacteroidales	100	Prevotellaceae	100	Prevotella	100
226	Bacteria	100	Firmicutes	100	Erysipelotrichia	100	Erysipelotrichales	100	Erysipelotrichaceae	100	Holdemania	100
227	Bacteria	100	Proteobacteria	100	Proteobacteria_unclassified	100	Proteobacteria_unclassified	100	Proteobacteria_unclassified	100	Proteobacteria_unclassified	100
228	Bacteria	100	Firmicutes	100	Clostridia	100	Clostridiales	100	Lachnospiraceae	100	Lachnospiraceae_unclassified	95
229	Bacteria	100	Firmicutes	100	Clostridia	100	Clostridiales	100	Lachnospiraceae	100	Lachnospiraceae_unclassified	100
230	Bacteria	100	Firmicutes	100	Clostridia	100	Clostridiales	100	Ruminococcaceae	100	Intestinimonas	85
231	Bacteria	100	Firmicutes	100	Firmicutes_unclassified	74	Firmicutes_unclassified	74	Firmicutes_unclassified	74	Firmicutes_unclassified	74
232	Bacteria	100	Firmicutes	100	Bacilli	100	Lactobacillales	100	Lactobacillaceae	100	Lactobacillus	100
233	Bacteria	100	Firmicutes	100	Clostridia	100	Clostridiales	100	Clostridiaceae_1	100	Clostridium_sensu_stricto	100
234	Bacteria	100	Bacteria_unclassified	100	Bacteria_unclassified	100	Bacteria_unclassified	100	Bacteria_unclassified	100	Bacteria_unclassified	100
235	Bacteria	100	Firmicutes	100	Clostridia	100	Clostridiales	100	Ruminococcaceae	100	Clostridium_IV	100
236	Bacteria	100	Firmicutes	100	Clostridia	100	Clostridiales	100	Clostridiales_unclassified	100	Clostridiales_unclassified	100
237	Bacteria	100	Firmicutes	100	Clostridia	100	Clostridiales	100	Ruminococcaceae	99	Oscillibacter	99
238	Bacteria	100	Firmicutes	100	Clostridia	100	Clostridiales	100	Clostridiales_unclassified	100	Clostridiales_unclassified	100
239	Bacteria	100	Firmicutes	100	Clostridia	100	Clostridiales	100	Ruminococcaceae	100	Ruminococcaceae_unclassified	97
240	Bacteria	100	Firmicutes	100	Clostridia	100	Clostridiales	100	Lachnospiraceae	100	Lachnospiraceae_unclassified	99
241	Bacteria	100	Proteobacteria	100	Alphaproteobacteria	99	Alphaproteobacteria_unclassified	99	Alphaproteobacteria_unclassified	99	Alphaproteobacteria_unclassified	99
242	Bacteria	100	Firmicutes	100	Negativicutes	100	Selenomonadales	100	Acidaminococcaceae	100	Phascolarctobacterium	100
243	Bacteria	100	Firmicutes	100	Clostridia	100	Clostridiales	100	Ruminococcaceae	100	Ruminococcaceae_unclassified	100
244	Bacteria	100	Proteobacteria	100	Betaproteobacteria	100	Betaproteobacteria_unclassified	100	Betaproteobacteria_unclassified	100	Betaproteobacteria_unclassified	100
245	Bacteria	100	Firmicutes	100	Clostridia	100	Clostridiales	100	Lachnospiraceae	100	Lachnospiraceae_unclassified	100
246	Bacteria	100	Actinobacteria	100	Actinobacteria	100	Coriobacteriales	100	Coriobacteriaceae	100	Coriobacteriaceae_unclassified	100
247	Bacteria	100	Bacteroidetes	100	Bacteroidetes_unclassified	100	Bacteroidetes_unclassified	100	Bacteroidetes_unclassified	100	Bacteroidetes_unclassified	100
248	Bacteria	100	Firmicutes	100	Clostridia	100	Clostridiales	100	Lachnospiraceae	100	Lachnospiraceae_unclassified	100
249	Bacteria	100	Firmicutes	100	Clostridia	100	Clostridiales	100	Lachnospiraceae	100	Lachnospiraceae_unclassified	97
250	Bacteria	100	Firmicutes	100	Clostridia	100	Clostridiales	100	Clostridiales_unclassified	100	Clostridiales_unclassified	100
251	Bacteria	100	Bacteroidetes	100	Bacteroidia	100	Bacteroidales	100	Porphyromonadaceae	100	Porphyromonadaceae_unclassified	98
252	Bacteria	100	Proteobacteria	100	Epsilonproteobacteria	100	Campylobacterales	100	Campylobacteraceae	100	Campylobacter	100
253	Bacteria	100	Firmicutes	100	Clostridia	100	Clostridiales	100	Ruminococcaceae	100	Ruminococcaceae_unclassified	100
254	Bacteria	100	Firmicutes	100	Clostridia	100	Clostridiales	100	Ruminococcaceae	100	Oscillibacter	100
255	Bacteria	100	Actinobacteria	100	Actinobacteria	100	Coriobacteriales	100	Coriobacteriaceae	100	Coriobacteriaceae_unclassified	100
256	Bacteria	100	Firmicutes	100	Clostridia	100	Clostridiales	100	Lachnospiraceae	100	Clostridium_XlVb	100
257	Bacteria	100	Firmicutes	100	Clostridia	100	Clostridiales	100	Ruminococcaceae	100	Ruminococcus	100
258	Bacteria	100	Bacteroidetes	100	Bacteroidia	100	Bacteroidales	100	Bacteroidales_unclassified	100	Bacteroidales_unclassified	100
259	Bacteria	100	Firmicutes	100	Clostridia	100	Clostridiales	100	Ruminococcaceae	100	Clostridium_IV	100
260	Bacteria	100	Bacteroidetes	100	Bacteroidia	100	Bacteroidales	100	Bacteroidaceae	100	Bacteroides	100
261	Bacteria	100	Firmicutes	100	Clostridia	100	Clostridiales	100	Ruminococcaceae	100	Oscillibacter	100
262	Bacteria	100	Bacteroidetes	100	Bacteroidia	100	Bacteroidales	100	Rikenellaceae	100	Alistipes	100
263	Bacteria	100	Firmicutes	100	Clostridia	100	Clostridiales	100	Lachnospiraceae	100	Lachnospiraceae_unclassified	100
264	Bacteria	100	Firmicutes	100	Clostridia	100	Clostridiales	100	Ruminococcaceae	100	Ruminococcaceae_unclassified	100
265	Bacteria	100	Synergistetes	100	Synergistia	100	Synergistales	100	Synergistaceae	100	Cloacibacillus	100
266	Bacteria	100	Firmicutes	100	Clostridia	100	Clostridiales	100	Lachnospiraceae	100	Lachnospiraceae_unclassified	100
267	Bacteria	100	Firmicutes	100	Clostridia	100	Clostridiales	100	Clostridiaceae_1	100	Clostridium_sensu_stricto	100
268	Bacteria	100	Bacteria_unclassified	100	Bacteria_unclassified	100	Bacteria_unclassified	100	Bacteria_unclassified	100	Bacteria_unclassified	100
269	Bacteria	100	Fusobacteria	100	Fusobacteriia	100	Fusobacteriales	100	Fusobacteriaceae	100	Fusobacteriaceae_unclassified	100
270	Bacteria	100	Firmicutes	100	Clostridia	100	Clostridiales	100	Ruminococcaceae	100	Ruminococcaceae_unclassified	100
271	Bacteria	100	Bacteroidetes	100	Bacteroidetes_unclassified	100	Bacteroidetes_unclassified	100	Bacteroidetes_unclassified	100	Bacteroidetes_unclassified	100
272	Bacteria	100	Firmicutes	98	Firmicutes_unclassified	98	Firmicutes_unclassified	98	Firmicutes_unclassified	98	Firmicutes_unclassified	98
273	Bacteria	100	Firmicutes	100	Clostridia	100	Clostridiales	100	Ruminococcaceae	100	Clostridium_IV	92
274	Bacteria	100	Actinobacteria	100	Actinobacteria	100	Coriobacteriales	100	Coriobacteriaceae	100	Gordonibacter	100
275	Bacteria	100	Actinobacteria	100	Actinobacteria	100	Coriobacteriales	100	Coriobacteriaceae	100	Collinsella	100
276	Bacteria	100	Actinobacteria	100	Actinobacteria	100	Coriobacteriales	100	Coriobacteriaceae	100	Slackia	100
277	Bacteria	100	Firmicutes	100	Clostridia	100	Clostridiales	100	Lachnospiraceae	100	Lachnospiraceae_unclassified	100
278	Bacteria	100	Firmicutes	100	Clostridia	100	Clostridiales	100	Ruminococcaceae	100	Intestinimonas	100
279	Bacteria	100	Firmicutes	100	Clostridia	100	Clostridiales	100	Ruminococcaceae	100	Ruminococcaceae_unclassified	100
280	Bacteria	100	Firmicutes	100	Clostridia	100	Clostridiales	100	Clostridiales_unclassified	100	Clostridiales_unclassified	100
281	Bacteria	100	Firmicutes	100	Clostridia	100	Clostridiales	100	Ruminococcaceae	100	Butyricicoccus	95
282	Bacteria	100	Firmicutes	100	Firmicutes_unclassified	100	Firmicutes_unclassified	100	Firmicutes_unclassified	100	Firmicutes_unclassified	100
283	Bacteria	100	Bacteria_unclassified	100	Bacteria_unclassified	100	Bacteria_unclassified	100	Bacteria_unclassified	100	Bacteria_unclassified	100
284	Bacteria	100	Firmicutes	100	Clostridia	100	Clostridiales	100	Lachnospiraceae	100	Lachnospiraceae_unclassified	100
285	Bacteria	100	Firmicutes	100	Clostridia	100	Clostridiales	100	Ruminococcaceae	100	Ruminococcus	100
286	Bacteria	100	Firmicutes	100	Bacilli	100	Lactobacillales	100	Lactobacillaceae	100	Lactobacillus	100
287	Bacteria	100	Bacteroidetes	100	Bacteroidia	100	Bacteroidales	100	Prevotellaceae	100	Alloprevotella	100
288	Bacteria	100	Firmicutes	100	Clostridia	100	Clostridiales	100	Clostridiales_unclassified	82	Clostridiales_unclassified	82
289	Bacteria	100	Bacteroidetes	100	Bacteroidia	100	Bacteroidales	100	Bacteroidaceae	100	Bacteroides	100
290	Bacteria	100	Firmicutes	89	Clostridia	89	Clostridiales	89	Clostridiales_unclassified	89	Clostridiales_unclassified	89
291	Bacteria	100	Firmicutes	100	Clostridia	100	Clostridiales	100	Clostridiales_unclassified	100	Clostridiales_unclassified	100
292	Bacteria	100	Proteobacteria	100	Epsilonproteobacteria	100	Campylobacterales	100	Campylobacteraceae	100	Campylobacter	100
293	Bacteria	100	Firmicutes	100	Clostridia	100	Clostridiales	100	Ruminococcaceae	100	Oscillibacter	100
294	Bacteria	100	Firmicutes	100	Clostridia	100	Clostridiales	100	Ruminococcaceae	100	Ruminococcaceae_unclassified	100
295	Bacteria	100	Firmicutes	100	Clostridia	100	Clostridiales	100	Ruminococcaceae	100	Ruminococcaceae_unclassified	100
296	Bacteria	100	Firmicutes	100	Clostridia	100	Clostridiales	100	Ruminococcaceae	100	Ruminococcaceae_unclassified	100
297	Bacteria	100	Proteobacteria	100	Gammaproteobacteria	100	Pasteurellales	100	Pasteurellaceae	100	Pasteurellaceae_unclassified	100
298	Bacteria	100	Firmicutes	100	Clostridia	100	Clostridiales	100	Ruminococcaceae	100	Ruminococcaceae_unclassified	100
299	Bacteria	100	Bacteria_unclassified	100	Bacteria_unclassified	100	Bacteria_unclassified	100	Bacteria_unclassified	100	Bacteria_unclassified	100
300	Bacteria	100	Firmicutes	100	Clostridia	100	Clostridiales	100	Ruminococcaceae	100	Ruminococcaceae_unclassified	100
301	Bacteria	100	Firmicutes	100	Clostridia	100	Clostridiales	100	Ruminococcaceae	99	Ruminococcaceae_unclassified	99
302	Bacteria	100	Firmicutes	100	Clostridia	100	Clostridiales	100	Ruminococcaceae	100	Ruminococcaceae_unclassified	95
303	Bacteria	100	Firmicutes	100	Negativicutes	100	Selenomonadales	100	Veillonellaceae	100	Megasphaera	100
304	Bacteria	100	Firmicutes	100	Clostridia	100	Clostridiales	100	Clostridiales_unclassified	100	Clostridiales_unclassified	100
305	Bacteria	100	Bacteroidetes	100	Bacteroidetes_unclassified	100	Bacteroidetes_unclassified	100	Bacteroidetes_unclassified	100	Bacteroidetes_unclassified	100
306	Bacteria	100	Firmicutes	100	Clostridia	100	Clostridiales	100	Lachnospiraceae	100	Blautia	100
307	Bacteria	100	Bacteroidetes	100	Bacteroidia	100	Bacteroidales	100	Bacteroidaceae	100	Bacteroides	100
308	Bacteria	100	Bacteroidetes	100	Bacteroidia	100	Bacteroidales	100	Porphyromonadaceae	95	Porphyromonadaceae_unclassified	95
309	Bacteria	100	Firmicutes	100	Clostridia	100	Clostridiales	100	Ruminococcaceae	100	Ruminococcaceae_unclassified	100
310	Bacteria	100	Firmicutes	100	Firmicutes_unclassified	85	Firmicutes_unclassified	85	Firmicutes_unclassified	85	Firmicutes_unclassified	85
311	Bacteria	100	Bacteria_unclassified	100	Bacteria_unclassified	100	Bacteria_unclassified	100	Bacteria_unclassified	100	Bacteria_unclassified	100
312	Bacteria	100	Bacteria_unclassified	100	Bacteria_unclassified	100	Bacteria_unclassified	100	Bacteria_unclassified	100	Bacteria_unclassified	100
313	Bacteria	100	Firmicutes	100	Firmicutes_unclassified	100	Firmicutes_unclassified	100	Firmicutes_unclassified	100	Firmicutes_unclassified	100
314	Bacteria	100	Proteobacteria	100	Betaproteobacteria	100	Burkholderiales	100	Sutterellaceae	100	Parasutterella	100
315	Bacteria	100	Firmicutes	100	Clostridia	100	Clostridiales	100	Ruminococcaceae	100	Ruminococcaceae_unclassified	100
316	Bacteria	100	Firmicutes	100	Clostridia	100	Clostridiales	100	Clostridiales_unclassified	100	Clostridiales_unclassified	100
317	Bacteria	100	Firmicutes	100	Clostridia	100	Clostridiales	100	Ruminococcaceae	100	Butyricicoccus	100
318	Bacteria	100	Actinobacteria	100	Actinobacteria	100	Coriobacteriales	100	Coriobacteriaceae	100	Coriobacteriaceae_unclassified	100
319	Bacteria	100	Firmicutes	100	Clostridia	100	Clostridiales	100	Ruminococcaceae	99	Ruminococcaceae_unclassified	99
320	Bacteria	100	Firmicutes	100	Clostridia	100	Clostridiales	100	Lachnospiraceae	100	Lachnospiraceae_unclassified	100
321	Bacteria	100	Firmicutes	100	Firmicutes_unclassified	88	Firmicutes_unclassified	88	Firmicutes_unclassified	88	Firmicutes_unclassified	88
322	Bacteria	100	Firmicutes	98	Firmicutes_unclassified	85	Firmicutes_unclassified	85	Firmicutes_unclassified	85	Firmicutes_unclassified	85
323	Bacteria	100	Bacteroidetes	100	Bacteroidia	100	Bacteroidales	100	Porphyromonadaceae	100	Dysgonomonas	100
324	Bacteria	100	Bacteroidetes	100	Bacteroidia	100	Bacteroidales	100	Bacteroidaceae	100	Bacteroides	100
325	Bacteria	100	Firmicutes	100	Clostridia	100	Clostridiales	100	Eubacteriaceae	80	Eubacterium	80
326	Bacteria	100	Firmicutes	100	Clostridia	100	Clostridiales	100	Clostridiaceae_1	100	Clostridium_sensu_stricto	100
327	Bacteria	100	Firmicutes	100	Clostridia	100	Clostridiales	100	Clostridiales_unclassified	100	Clostridiales_unclassified	100
328	Bacteria	100	Firmicutes	100	Firmicutes_unclassified	100	Firmicutes_unclassified	100	Firmicutes_unclassified	100	Firmicutes_unclassified	100
329	Bacteria	100	Firmicutes	100	Clostridia	100	Clostridiales	100	Clostridiales_Incertae_Sedis_XIII	100	Mogibacterium	100
330	Bacteria	100	Firmicutes	100	Erysipelotrichia	100	Erysipelotrichales	100	Erysipelotrichaceae	100	Faecalicoccus	100
331	Bacteria	100	Bacteroidetes	100	Bacteroidia	100	Bacteroidales	100	Rikenellaceae	100	Alistipes	100
332	Bacteria	100	Firmicutes	100	Clostridia	100	Clostridiales	100	Lachnospiraceae	100	Lachnospiraceae_unclassified	100
333	Bacteria	100	Firmicutes	100	Clostridia	100	Clostridiales	100	Lachnospiraceae	100	Lachnospiraceae_unclassified	98
334	Bacteria	100	Firmicutes	100	Clostridia	100	Clostridiales	100	Lachnospiraceae	100	Lachnospiraceae_unclassified	100
335	Bacteria	100	Firmicutes	100	Clostridia	100	Clostridiales	100	Clostridiaceae_1	100	Clostridium_sensu_stricto	100
336	Bacteria	100	Firmicutes	100	Clostridia	100	Clostridiales	100	Lachnospiraceae	100	Lachnospiraceae_unclassified	100
337	Bacteria	100	Firmicutes	100	Clostridia	100	Clostridiales	100	Ruminococcaceae	100	Ruminococcaceae_unclassified	100
338	Bacteria	100	Bacteroidetes	100	Bacteroidia	100	Bacteroidales	100	Prevotellaceae	100	Prevotella	100
339	Bacteria	100	Proteobacteria	100	Proteobacteria_unclassified	94	Proteobacteria_unclassified	94	Proteobacteria_unclassified	94	Proteobacteria_unclassified	94
340	Bacteria	100	Proteobacteria	100	Betaproteobacteria	100	Burkholderiales	100	Oxalobacteraceae	100	Oxalobacteraceae_unclassified	100
341	Bacteria	100	Firmicutes	100	Clostridia	100	Clostridiales	100	Lachnospiraceae	100	Lachnospiraceae_unclassified	100
342	Bacteria	100	Firmicutes	100	Clostridia	100	Clostridiales	100	Lachnospiraceae	100	Lachnospiraceae_unclassified	100
343	Bacteria	100	Firmicutes	100	Erysipelotrichia	100	Erysipelotrichales	100	Erysipelotrichaceae	100	Faecalicoccus	100
344	Bacteria	100	Firmicutes	100	Clostridia	100	Clostridiales	100	Ruminococcaceae	100	Clostridium_IV	99
345	Bacteria	100	Firmicutes	100	Clostridia	100	Clostridiales	100	Clostridiales_unclassified	100	Clostridiales_unclassified	100
346	Bacteria	100	Bacteria_unclassified	100	Bacteria_unclassified	100	Bacteria_unclassified	100	Bacteria_unclassified	100	Bacteria_unclassified	100
347	Bacteria	100	Bacteroidetes	100	Bacteroidia	100	Bacteroidales	100	Porphyromonadaceae	100	Porphyromonadaceae_unclassified	100
348	Bacteria	100	Firmicutes	100	Clostridia	100	Clostridiales	100	Clostridiales_unclassified	100	Clostridiales_unclassified	100
349	Bacteria	100	Firmicutes	100	Clostridia	100	Clostridiales	100	Clostridiales_unclassified	100	Clostridiales_unclassified	100
350	Bacteria	100	Firmicutes	100	Firmicutes_unclassified	100	Firmicutes_unclassified	100	Firmicutes_unclassified	100	Firmicutes_unclassified	100
351	Bacteria	100	Bacteroidetes	100	Bacteroidia	100	Bacteroidales	100	Bacteroidaceae	100	Bacteroides	100
352	Bacteria	100	Bacteroidetes	100	Bacteroidia	100	Bacteroidales	100	Bacteroidaceae	100	Bacteroides	100
353	Bacteria	100	Firmicutes	100	Bacilli	100	Lactobacillales	100	Lactobacillaceae	100	Lactobacillus	100
354	Bacteria	100	Firmicutes	100	Clostridia	100	Clostridiales	100	Clostridiales_unclassified	100	Clostridiales_unclassified	100
355	Bacteria	100	Lentisphaerae	100	Lentisphaeria	100	Victivallales	100	Victivallaceae	100	Victivallis	100
356	Bacteria	100	Firmicutes	100	Clostridia	100	Clostridiales	100	Peptococcaceae_1	100	Peptococcus	100
357	Bacteria	100	Firmicutes	100	Clostridia	100	Clostridiales	100	Ruminococcaceae	100	Ruminococcaceae_unclassified	100
358	Bacteria	100	Firmicutes	100	Clostridia	100	Clostridiales	100	Christensenellaceae	80	Christensenella	80
359	Bacteria	100	Firmicutes	100	Firmicutes_unclassified	100	Firmicutes_unclassified	100	Firmicutes_unclassified	100	Firmicutes_unclassified	100
360	Bacteria	100	Firmicutes	100	Clostridia	100	Clostridiales	100	Lachnospiraceae	100	Lachnospiraceae_unclassified	100
361	Bacteria	100	Firmicutes	100	Clostridia	100	Clostridiales	100	Ruminococcaceae	100	Ruminococcaceae_unclassified	100
362	Bacteria	100	Proteobacteria	100	Betaproteobacteria	100	Burkholderiales	100	Sutterellaceae	100	Sutterella	100
363	Bacteria	100	Firmicutes	84	Clostridia	84	Clostridiales	84	Clostridiales_unclassified	84	Clostridiales_unclassified	84
364	Bacteria	100	Firmicutes	100	Clostridia	68	Clostridiales	68	Clostridiales_unclassified	68	Clostridiales_unclassified	68
365	Bacteria	100	Bacteria_unclassified	100	Bacteria_unclassified	100	Bacteria_unclassified	100	Bacteria_unclassified	100	Bacteria_unclassified	100
366	Bacteria	100	Firmicutes	100	Erysipelotrichia	100	Erysipelotrichales	100	Erysipelotrichaceae	100	Erysipelotrichaceae_unclassified	100
367	Bacteria	100	Firmicutes	100	Clostridia	100	Clostridiales	100	Lachnospiraceae	100	Lachnospiraceae_unclassified	100
368	Bacteria	100	Firmicutes	100	Clostridia	100	Clostridiales	100	Ruminococcaceae	98	Ruminococcaceae_unclassified	98
369	Bacteria	100	Firmicutes	100	Clostridia	100	Clostridiales	100	Ruminococcaceae	100	Ruminococcaceae_unclassified	100
370	Bacteria	100	Bacteroidetes	100	Bacteroidia	100	Bacteroidales	100	Porphyromonadaceae	100	Barnesiella	100
371	Bacteria	100	Firmicutes	100	Clostridia	100	Clostridiales	100	Lachnospiraceae	100	Lachnospiraceae_unclassified	100
372	Bacteria	100	Firmicutes	100	Firmicutes_unclassified	100	Firmicutes_unclassified	100	Firmicutes_unclassified	100	Firmicutes_unclassified	100
373	Bacteria	100	Bacteria_unclassified	100	Bacteria_unclassified	100	Bacteria_unclassified	100	Bacteria_unclassified	100	Bacteria_unclassified	100
374	Bacteria	100	Bacteria_unclassified	100	Bacteria_unclassified	100	Bacteria_unclassified	100	Bacteria_unclassified	100	Bacteria_unclassified	100
375	Bacteria	100	Firmicutes	100	Clostridia	100	Clostridiales	100	Lachnospiraceae	100	Howardella	100
376	Bacteria	100	Firmicutes	100	Clostridia	100	Clostridiales	100	Ruminococcaceae	100	Ruminococcaceae_unclassified	100
377	Bacteria	100	Proteobacteria	100	Gammaproteobacteria	100	Enterobacteriales	100	Enterobacteriaceae	100	Dickeya	100
378	Bacteria	100	Firmicutes	100	Clostridia	100	Clostridiales	100	Ruminococcaceae	100	Pseudoflavonifractor	88
379	Bacteria	100	Firmicutes	100	Clostridia	100	Clostridiales	100	Ruminococcaceae	99	Ruminococcaceae_unclassified	97
380	Bacteria	100	Bacteria_unclassified	100	Bacteria_unclassified	100	Bacteria_unclassified	100	Bacteria_unclassified	100	Bacteria_unclassified	100
381	Bacteria	100	Firmicutes	100	Clostridia	100	Clostridiales	100	Ruminococcaceae	100	Ruminococcaceae_unclassified	76
382	Bacteria	100	Firmicutes	100	Clostridia	100	Clostridiales	100	Ruminococcaceae	100	Butyricicoccus	100
383	Bacteria	100	Firmicutes	100	Clostridia	100	Clostridiales	100	Lachnospiraceae	100	Lachnospiraceae_unclassified	100
384	Bacteria	100	Bacteroidetes	100	Bacteroidia	100	Bacteroidales	100	Prevotellaceae	100	Prevotella	100
385	Bacteria	100	Bacteroidetes	100	Bacteroidia	100	Bacteroidales	100	Porphyromonadaceae	100	Butyricimonas	100
386	Bacteria	100	Bacteroidetes	100	Bacteroidia	100	Bacteroidales	100	Prevotellaceae	100	Prevotella	100
387	Bacteria	100	Firmicutes	100	Clostridia	100	Clostridiales	100	Lachnospiraceae	51	Lachnospiraceae_unclassified	51
388	Bacteria	100	Firmicutes	100	Bacilli	100	Lactobacillales	100	Lactobacillaceae	100	Lactobacillus	100
389	Bacteria	100	Firmicutes	100	Clostridia	100	Clostridiales	100	Lachnospiraceae	100	Lachnospiraceae_unclassified	100
390	Bacteria	100	Bacteria_unclassified	100	Bacteria_unclassified	100	Bacteria_unclassified	100	Bacteria_unclassified	100	Bacteria_unclassified	100
391	Bacteria	100	Firmicutes	100	Clostridia	100	Clostridiales	100	Lachnospiraceae	100	Butyrivibrio	100
392	Bacteria	100	Firmicutes	100	Clostridia	100	Clostridiales	100	Ruminococcaceae	100	Ruminococcaceae_unclassified	100
393	Bacteria	100	Bacteroidetes	98	Bacteroidetes_unclassified	98	Bacteroidetes_unclassified	98	Bacteroidetes_unclassified	98	Bacteroidetes_unclassified	98
