# Supplementary material for: Gut microbiome dysbiosis drives metabolic dysfunction in Familial dysautonomia
Source: Nat Commun. 2023 Jan 13;14:218. doi: 10.1038/s41467-023-35787-8 (PMC9839693; doi:10.1038/s41467-023-35787-8)
Supplement: Supplementary file 5 — Source Data File [file 41467_2023_35787_MOESM5_ESM.zip › Dysautonomia-main/data/FD_OTU_mice21.csv]

	Otu0001	Otu0002	Otu0003	Otu0004	Otu0005	Otu0006	Otu0007	Otu0008	Otu0009	Otu0010	Otu0011	Otu0012	Otu0013	Otu0014	Otu0015	Otu0016	Otu0017	Otu0018	Otu0019	Otu0020	Otu0021	Otu0022	Otu0023	Otu0024	Otu0025	Otu0026	Otu0027	Otu0028	Otu0029	Otu0030	Otu0031	Otu0032	Otu0033	Otu0034	Otu0035	Otu0036	Otu0037	Otu0038	Otu0039	Otu0040	Otu0041	Otu0042	Otu0043	Otu0044	Otu0045	Otu0046	Otu0047	Otu0048	Otu0049
X12.M.S.10	1115	78	7	356	42	131	240	21	0	139	12	193	44	39	165	61	156	445	95	17	146	101	5	69	67	17	49	34	112	13	12	1	0	50	0	0	125	54	30	2	107	12	15	9	26	29	0	30	32
X12.M.S.11	1000	82	50	324	27	74	131	91	15	66	121	246	245	49	97	18	52	171	111	58	34	64	56	52	30	56	36	25	75	11	131	9	2	102	0	5	65	40	66	5	52	27	24	11	53	13	36	13	8
X12.M.S.7	874	371	20	382	57	153	170	293	123	120	77	125	38	49	53	147	181	0	109	61	20	71	12	64	74	38	42	72	89	37	37	16	5	45	0	3	1	44	9	1	66	12	74	8	49	41	27	5	11
X12.M.S.9	1354	214	40	351	71	21	335	15	49	60	20	159	77	90	98	44	73	161	151	55	132	27	14	142	45	75	22	28	123	10	17	31	0	78	0	1	1	17	41	0	53	13	6	2	35	59	6	12	7
X146.M.S.11	467	497	99	82	63	1	94	163	251	114	170	2	27	139	28	30	9	0	61	98	25	9	123	25	39	51	17	39	0	0	76	156	31	88	0	17	34	7	18	2	20	2	21	2	51	24	0	33	11
X159.M.S.10	1029	156	307	810	52	2	60	16	34	139	59	7	17	88	31	0	8	51	73	278	28	29	88	46	42	184	5	24	51	0	83	0	25	1	0	99	5	23	36	13	14	9	15	3	36	3	0	4	2
X1650.M.S.3	1190	682	166	4	162	69	52	94	0	26	101	50	19	57	81	43	166	20	28	1	1	169	18	208	182	9	135	59	33	32	7	28	6	11	0	21	91	69	3	2	52	5	9	8	9	60	0	24	19
X1650.M.S.6	626	397	156	12	98	11	6	56	0	6	614	48	28	158	54	21	65	12	5	96	25	93	68	157	51	46	94	28	5	6	42	75	17	91	0	41	106	39	71	36	51	9	32	36	13	11	0	16	52
X1654.C.S.3	968	439	527	3	36	2	8	156	0	40	1	101	278	44	96	13	42	0	3	0	10	13	54	1	97	87	9	48	0	31	1	0	0	11	0	182	18	0	41	108	1	108	0	123	5	136	23	52	23
X1655.M.S.3	1094	408	313	40	373	8	59	749	0	11	0	18	29	20	160	8	66	60	7	7	3	46	13	23	55	60	53	16	35	47	4	0	0	58	0	142	17	111	61	0	8	12	24	0	1	67	50	34	56
X1656.C.S.3	739	535	393	3	159	3	60	191	0	33	0	33	4	180	193	6	37	0	14	0	182	19	43	31	43	41	44	33	0	244	0	0	0	6	0	15	18	27	100	1	3	6	1	470	10	43	64	93	26
X1657.M.S.3	835	670	351	30	103	12	25	436	0	36	0	40	58	135	135	19	87	60	7	0	27	56	39	5	120	11	31	16	40	68	3	0	0	28	0	36	2	79	77	146	0	26	2	11	19	70	62	73	14
X1663.C.S.3	1103	149	671	106	66	22	249	95	0	178	18	3	5	82	91	160	263	57	91	10	0	202	3	156	107	8	81	79	0	2	2	14	6	0	164	13	62	22	10	0	35	3	5	1	1	19	0	53	25
X1663.C.S.6	750	758	214	54	121	30	25	258	0	8	116	62	125	27	92	20	89	173	6	35	19	95	16	158	90	55	52	25	7	56	3	94	3	0	68	25	15	82	17	6	21	33	11	40	7	100	0	116	27
X1667.C.S.3	1160	790	114	82	185	97	141	71	0	76	44	15	80	22	99	67	150	0	63	39	2	183	10	93	61	3	223	41	0	69	11	12	1	50	0	0	72	69	14	0	78	37	21	0	1	79	0	23	38
X1667.C.S.6	1000	523	176	51	381	55	24	125	0	16	95	249	10	2	287	9	139	8	12	61	52	81	20	79	64	57	90	32	1	13	16	39	5	12	0	0	138	52	49	6	141	1	63	48	4	48	0	42	58
X1669.C.S.3	821	557	93	48	59	5	60	153	0	30	339	43	144	112	66	7	55	0	19	57	65	74	66	27	77	28	80	46	0	33	43	95	66	123	0	0	51	26	37	93	47	40	40	3	16	74	0	4	45
X1669.C.S.6	1282	16	128	45	168	27	37	168	0	18	134	122	1	62	335	14	187	67	22	76	26	60	45	148	121	20	83	37	1	3	10	30	0	2	0	3	180	47	47	7	153	0	22	32	8	25	0	27	93
X1670.C.S.3	1167	703	318	10	166	1	36	59	0	40	148	26	241	28	110	6	89	0	29	99	17	52	13	80	109	10	114	5	0	9	34	80	1	96	0	5	77	22	66	1	73	74	4	8	11	55	0	25	64
X1670.C.S.6	846	2	427	20	51	0	10	50	0	12	316	122	0	109	196	11	47	21	6	133	156	9	67	141	62	64	53	22	0	0	60	149	25	15	0	0	98	67	101	82	98	1	18	70	15	49	0	16	63
X1671.M.S.3	875	362	124	8	112	26	26	26	0	14	359	123	18	63	4	31	117	8	10	74	74	118	57	81	74	43	156	57	9	1	28	126	21	149	0	145	65	42	46	207	57	9	16	3	14	27	0	9	42
X1671.M.S.6	385	190	214	6	91	98	6	21	0	5	441	201	63	19	38	30	103	7	3	185	65	83	169	176	65	45	131	16	2	9	49	19	68	84	0	4	133	36	54	66	45	35	29	126	21	9	0	20	22
X1674.M.S.3	1301	435	232	28	107	78	71	45	0	53	269	20	51	9	59	36	184	2	32	15	1	120	11	146	96	52	121	46	15	4	16	74	36	34	0	68	23	82	18	74	40	14	14	4	14	51	0	24	22
X1674.M.S.6	884	525	224	105	247	96	3	309	0	0	285	79	29	11	103	34	86	147	2	14	3	82	14	85	32	31	92	22	10	20	8	3	1	50	0	5	76	27	31	0	39	9	66	8	11	70	0	20	65
X1681.C.S.3	1363	620	164	16	59	26	40	229	0	28	128	29	92	6	151	18	126	0	21	33	18	117	7	126	104	38	62	83	0	39	0	0	14	19	0	43	31	58	47	1	55	32	4	3	11	82	0	55	4
X1681.C.S.6	723	491	345	5	87	131	106	128	0	41	85	93	86	6	172	88	231	104	17	37	20	155	4	247	82	31	173	30	17	30	5	0	11	22	3	120	3	74	15	10	140	41	7	4	6	15	0	29	9
X1682.M.S.3	966	561	117	3	58	65	16	211	0	11	261	122	138	12	80	57	185	91	5	23	22	118	11	102	100	40	54	61	1	76	1	0	4	12	9	73	31	35	25	9	2	57	14	3	6	100	0	68	5
X1682.M.S.6	596	215	93	6	97	7	31	44	0	26	425	94	92	90	32	57	162	52	21	82	19	79	50	141	103	34	51	37	2	98	10	0	2	0	133	1	41	42	62	18	116	38	17	35	13	39	0	19	85
X1684.M.S.3	712	258	341	6	46	1	13	91	0	32	371	21	94	136	121	10	16	38	11	77	62	50	45	25	97	22	27	3	1	6	3	0	47	59	70	152	8	15	136	138	2	25	3	27	21	72	0	75	10
X1684.M.S.6	630	341	118	14	103	10	15	61	0	20	301	54	170	23	78	19	266	79	4	48	28	115	29	218	86	59	124	26	5	33	2	0	3	77	32	211	141	41	11	61	104	50	3	11	9	40	0	47	114
X169.M.S.10	882	291	179	165	25	7	29	19	176	72	71	55	11	308	51	1	6	170	86	141	175	34	67	90	75	36	6	15	29	1	141	0	18	0	0	205	18	17	38	1	20	6	1	7	65	25	27	13	10
X170.M.S.10	708	542	35	317	9	30	61	26	158	131	145	133	29	191	64	0	30	0	77	102	27	8	100	50	24	21	11	23	0	79	26	0	2	0	0	76	57	6	50	2	75	7	0	8	98	105	98	30	15
X173.M.S.10	791	466	188	349	30	28	150	65	211	60	63	182	14	107	125	3	17	46	50	159	21	19	101	14	23	123	7	52	6	65	59	0	14	0	0	149	6	14	60	9	44	15	23	24	60	22	7	8	14
X174.C.S.11	741	378	91	212	43	761	464	108	164	61	11	253	0	26	48	180	80	114	128	65	60	44	10	108	44	24	83	25	8	69	9	0	2	28	0	24	89	31	7	0	59	0	14	6	9	34	1	15	15
X1776.C.S.3	949	695	263	18	59	30	105	491	0	121	0	14	45	43	176	30	158	0	23	2	32	49	20	23	126	25	30	24	0	71	1	26	0	23	0	12	22	17	28	0	0	15	1	15	18	178	34	94	2
X1777.C.S.3	849	543	247	13	148	3	40	376	0	32	1	36	0	222	281	21	104	0	25	1	108	38	61	19	109	45	42	18	0	64	0	0	0	83	0	19	4	48	114	31	0	0	8	342	21	25	37	44	10
X1778.M.S.3	1353	599	208	111	379	1	44	51	0	61	0	11	37	133	208	16	114	3	46	0	38	98	3	49	16	14	73	34	1	36	1	0	0	60	0	1	30	38	123	14	0	16	43	452	12	1	12	8	43
X1778.M.S.6	1058	578	118	42	300	7	17	244	0	18	0	14	0	96	155	7	44	19	12	0	60	84	43	86	99	17	73	57	12	16	10	0	0	35	0	0	95	76	52	2	14	0	27	597	8	46	98	31	59
X1779.M.S.3	1207	414	101	124	302	0	144	170	0	107	0	18	78	119	146	26	128	36	84	1	64	138	14	34	45	42	74	35	0	29	11	20	0	140	0	11	22	59	146	37	3	18	18	300	10	31	7	1	53
X179.C.S.10	760	219	96	44	40	754	151	19	97	158	31	426	0	26	6	67	91	476	214	87	14	64	22	146	28	38	75	35	0	11	37	0	1	5	0	39	138	57	12	1	80	0	12	3	16	14	5	12	0
X184.C.S.10	974	275	147	88	77	587	226	78	109	111	91	201	48	51	19	242	168	2	52	104	58	52	84	28	30	12	47	60	0	10	19	15	4	26	0	5	150	10	14	0	12	14	28	40	26	13	1	18	28
X186.M.C.3	726	230	437	163	51	3	60	98	137	150	19	8	46	89	64	0	17	0	47	35	154	17	57	11	29	34	10	23	0	11	53	188	77	35	0	18	9	9	30	50	12	1	97	123	30	24	44	22	8
X186.M.C.6	903	409	89	285	28	34	93	70	178	502	69	31	99	138	55	6	68	83	106	142	38	58	45	39	27	33	19	12	4	18	57	92	2	125	0	23	14	40	20	5	28	37	0	5	42	26	19	26	18
X186.M.C.9	748	239	154	312	45	313	188	62	104	268	55	100	82	82	50	119	62	13	145	111	29	44	76	34	28	43	39	37	48	51	21	1	6	23	0	12	61	51	31	1	33	21	70	22	30	30	24	27	30
X187.M.C.3	685	213	453	194	54	20	10	50	86	1	54	57	296	58	35	0	31	0	5	91	69	33	38	46	23	99	24	16	0	23	111	146	45	149	0	5	40	18	60	21	20	68	99	75	36	9	30	18	9
X187.M.C.6	881	195	103	956	67	58	66	104	147	129	41	23	45	166	33	17	66	97	146	4	62	68	30	32	16	22	17	16	10	4	22	86	8	83	0	96	10	47	28	5	19	0	22	2	32	44	39	12	8
X187.M.C.9	684	210	20	677	122	409	267	124	107	184	17	80	32	27	23	325	65	169	122	4	15	97	15	108	23	6	45	46	178	32	28	12	2	31	0	4	62	53	14	0	79	8	21	5	10	32	10	34	21
X188.C.C.3	556	417	105	527	32	6	36	117	138	17	203	111	23	158	96	0	26	0	15	33	60	25	79	24	82	172	8	13	0	39	97	30	21	67	0	16	51	23	42	11	16	5	40	85	88	91	163	47	0
X188.C.C.6	729	353	440	87	16	20	66	74	124	185	149	28	229	127	70	0	23	2	60	99	56	23	140	26	41	75	4	8	0	44	2	125	38	36	0	14	18	9	44	8	17	38	177	19	51	4	94	51	7
X188.C.C.9	784	498	161	123	20	368	259	183	71	249	72	116	75	68	67	113	122	7	114	36	37	27	67	35	100	97	33	39	3	102	60	12	7	38	0	10	98	19	18	4	38	5	12	5	27	26	16	44	8
X189.C.C.3	790	309	281	323	56	130	96	183	167	180	57	47	412	41	131	25	37	0	48	82	32	26	14	26	29	143	16	34	0	47	36	62	58	18	0	23	15	20	9	8	27	83	73	94	21	27	82	21	3
X189.C.C.6	1052	277	454	127	48	30	137	129	127	277	208	9	188	47	90	4	54	1	75	77	32	56	15	18	19	73	39	12	0	25	63	82	41	52	0	11	1	18	21	19	6	42	147	59	15	16	24	39	4
X189.C.C.9	515	364	44	387	62	386	324	125	131	290	48	105	29	10	64	217	208	21	164	45	9	46	8	74	33	38	76	43	109	100	13	0	1	12	0	11	41	117	10	0	64	1	30	5	8	51	34	35	14
X190.C.C.3	627	548	87	112	5	292	53	163	68	62	222	221	46	150	124	64	29	0	56	25	106	30	30	1	115	36	6	57	0	10	2	9	221	0	0	15	90	0	37	14	28	0	0	0	152	136	25	36	11
X190.C.C.6	905	503	239	80	12	134	205	236	196	223	67	173	9	100	97	24	48	0	84	29	53	23	34	1	96	14	17	57	0	12	17	30	64	27	0	3	92	11	2	0	52	5	0	2	42	194	59	27	8
X190.C.C.9	473	262	118	67	9	163	132	282	126	168	267	259	11	132	81	124	72	0	106	24	118	31	34	1	43	20	11	106	0	2	17	1	169	1	0	3	120	3	3	16	44	0	0	1	190	98	1	16	15
X191.M.C.3	968	710	12	457	77	425	129	48	149	88	60	71	61	65	43	95	56	0	25	57	89	25	66	88	79	47	54	44	3	36	33	4	1	69	0	30	47	15	4	1	32	1	19	3	13	34	0	25	6
X191.M.C.6	1054	590	84	73	54	380	116	125	213	163	108	118	27	102	91	98	73	37	88	37	94	31	27	68	87	32	46	14	0	92	14	0	2	27	0	4	29	7	6	0	25	2	0	0	51	70	0	32	9
X191.M.C.9	959	525	226	227	54	411	1	124	87	1	67	167	1	44	71	83	79	342	1	62	33	27	19	35	22	49	73	25	186	21	19	12	8	18	0	2	14	22	30	0	49	0	60	4	26	10	0	36	18
X192.M.C.3	654	481	265	21	16	28	9	95	120	41	190	34	0	206	72	10	6	0	21	169	107	10	113	25	82	132	9	23	0	25	98	76	68	107	0	87	22	19	18	20	5	0	13	3	34	13	0	14	11
X192.M.C.6	895	719	128	66	56	5	55	156	235	121	141	25	180	93	57	0	14	46	32	269	72	11	81	56	29	82	25	7	4	40	119	27	32	0	0	40	9	4	49	0	11	1	1	11	60	40	0	35	11
X192.M.C.9	1137	671	68	393	70	99	98	81	167	62	95	109	0	121	66	88	32	99	5	70	64	22	66	34	63	44	36	10	36	17	52	21	6	46	0	17	70	8	19	0	12	0	8	0	45	45	0	39	27
X193.C.C.3	801	369	73	294	34	311	222	22	92	207	81	223	0	102	13	184	73	0	105	70	53	62	23	83	54	38	78	24	466	0	29	8	6	85	0	25	128	12	32	0	18	0	29	9	12	12	0	5	17
X193.C.C.6	1061	387	48	76	67	444	285	49	79	154	42	159	39	36	15	176	145	550	174	33	58	60	11	31	48	18	62	27	24	33	8	2	0	21	0	12	26	4	6	1	60	2	11	1	11	8	0	6	29
X193.C.C.9	617	303	134	41	35	164	100	23	37	194	302	80	24	149	24	26	65	206	83	236	53	44	86	34	36	74	37	9	68	15	62	7	16	72	0	23	123	17	49	5	36	2	27	39	82	3	0	20	27
X194.C.C.3	1124	768	72	139	40	302	56	133	175	68	80	216	5	104	57	17	47	0	26	55	89	8	44	24	136	0	53	72	0	47	5	5	6	8	0	3	103	0	10	0	14	0	3	8	33	72	0	6	25
X194.C.C.6	872	719	18	74	26	249	215	72	180	283	27	118	22	50	51	66	97	1	73	52	94	65	14	153	57	34	60	5	0	85	25	2	1	53	0	44	66	3	5	1	21	0	2	0	28	23	0	21	24
X194.C.C.9	846	342	55	60	35	285	127	26	79	128	19	314	52	42	21	75	117	115	84	105	24	99	34	83	73	30	97	8	25	10	88	2	6	82	0	10	131	23	47	15	134	0	1	0	58	15	0	24	25
X195.C.C.3	922	557	181	286	66	363	87	26	102	114	46	116	0	53	8	24	47	0	34	51	129	38	51	107	67	72	86	9	87	2	26	4	11	95	0	62	144	5	43	0	31	0	49	8	43	40	0	6	13
X195.C.C.6	753	334	243	27	23	298	236	67	128	114	35	196	83	116	21	130	125	436	85	65	236	72	22	21	12	49	52	22	24	24	36	5	7	46	0	14	1	10	8	0	113	17	39	20	14	5	0	10	28
X195.C.C.9	687	8	31	80	19	279	173	32	26	129	193	171	4	108	39	207	106	162	87	44	33	58	34	49	22	100	66	24	95	72	101	2	3	53	0	9	38	23	49	1	84	0	35	14	203	10	0	19	22
X197.C.C.3	675	209	228	84	17	228	9	55	188	2	115	226	0	83	44	53	33	0	8	153	71	15	29	0	3	35	26	26	2	18	86	26	68	120	0	13	0	21	213	96	27	0	39	18	115	31	0	8	29
X197.C.C.6	665	330	64	67	48	495	236	31	178	44	29	442	1	24	19	84	152	45	40	124	161	79	42	46	10	103	51	47	49	115	40	12	2	255	0	5	80	77	8	5	70	0	0	13	32	18	3	12	61
X197.C.C.9	868	193	43	100	25	433	84	15	114	29	41	494	191	70	51	34	57	75	25	173	52	59	96	16	28	44	17	59	70	58	190	7	0	167	0	58	160	37	26	5	59	9	7	8	52	72	0	21	4
X198.M.C.3	836	431	111	420	73	133	73	95	314	98	42	43	1	74	51	9	88	1	106	87	174	61	57	23	29	88	82	61	384	81	54	3	5	97	0	17	0	45	8	0	31	0	43	11	14	14	34	20	10
X198.M.C.6	817	415	103	408	30	10	24	55	167	124	66	54	112	82	60	1	117	48	33	204	26	44	67	117	28	33	30	23	90	11	131	15	21	163	0	110	148	29	27	3	32	32	79	11	40	3	15	12	63
X198.M.C.9	643	355	44	365	43	301	73	110	250	187	33	343	28	166	30	179	61	294	153	16	56	30	56	7	15	11	19	41	129	69	18	0	5	19	0	1	111	14	12	0	58	0	0	8	29	27	50	14	59
X199.C.C.3	625	224	176	101	27	273	136	22	106	89	207	265	10	50	23	85	57	0	46	164	77	18	61	15	5	87	36	37	13	63	60	50	73	109	0	100	0	13	50	118	27	4	44	6	50	21	13	11	30
X199.C.C.6	731	328	109	110	46	633	372	82	214	170	29	376	0	89	45	137	70	85	76	45	77	20	40	13	3	21	30	54	74	26	15	19	3	75	0	16	70	9	4	2	38	0	15	15	23	20	77	18	65
X199.C.C.9	644	278	111	61	43	304	199	115	140	192	154	205	23	130	32	76	14	99	92	192	92	19	41	14	38	62	7	23	166	5	67	6	26	108	0	20	75	4	24	30	17	1	2	117	62	20	55	12	17
X202.M.S.10	632	175	120	211	43	590	121	91	264	42	5	201	12	103	48	337	67	573	49	50	106	36	16	0	6	38	19	73	0	32	20	71	8	49	0	25	10	20	10	1	9	4	39	30	12	15	68	12	24
X206.C.S.10	669	286	24	50	36	226	102	89	129	147	72	190	64	84	38	242	89	566	113	143	31	54	10	54	32	58	76	29	84	29	60	32	1	0	0	2	142	36	36	0	59	16	1	0	69	8	0	18	6
X208.C.S.10	765	424	46	60	30	270	170	52	105	105	11	278	20	101	26	323	84	481	66	35	15	50	18	32	44	15	59	16	222	55	14	1	1	14	0	36	86	21	15	0	60	17	1	15	15	23	4	16	11
X211.M.S.9	462	20	255	128	11	2	2	256	111	0	120	7	218	207	64	0	6	0	3	126	167	8	85	8	39	73	6	44	0	37	30	144	17	136	0	2	1	9	59	4	2	79	29	49	21	24	104	1	3
X215.M.S.10	481	163	325	192	23	9	115	24	41	115	124	123	24	92	33	42	16	392	91	177	41	38	56	3	45	268	13	35	170	3	60	40	30	0	0	162	16	21	63	3	20	12	2	37	56	17	13	12	21
X216.C.S.10	803	215	22	38	18	353	280	163	3	152	17	195	34	12	163	177	93	454	151	15	18	33	13	111	84	13	7	27	84	18	12	0	1	20	0	32	49	48	34	0	110	9	6	6	9	21	75	7	50
X218.C.S.10	690	229	114	53	34	465	96	35	24	163	67	294	5	23	22	435	189	108	119	43	33	80	42	29	39	23	60	37	13	59	4	22	6	0	0	4	88	39	29	0	89	2	1	4	36	10	17	30	11
X222.C.S.10	825	497	55	480	20	21	172	48	165	391	26	170	72	102	51	207	48	0	248	36	71	18	23	15	50	19	2	66	1	86	0	0	5	0	0	115	27	14	7	0	19	21	0	2	52	5	5	4	19
X224.M.S.9	498	202	279	24	31	57	104	66	50	110	246	137	0	50	25	70	19	283	87	44	56	54	85	32	16	133	23	20	23	9	100	136	17	0	0	21	46	20	178	4	36	1	17	97	100	10	3	4	13
X225.C.C.3	921	484	103	233	59	24	126	184	227	0	26	272	0	161	112	26	47	0	3	62	84	15	33	1	11	23	10	146	0	78	14	25	18	0	0	0	130	20	14	0	37	0	0	2	38	262	81	47	15
X225.C.C.6	545	741	52	9	17	12	43	136	125	37	70	79	90	293	37	36	54	0	6	34	18	15	141	5	81	60	6	183	0	42	45	113	10	1	0	0	18	6	4	0	36	36	5	0	176	155	0	23	4
X225.C.C.9	810	646	66	81	68	17	137	217	154	255	73	81	28	220	96	123	27	0	140	31	8	6	76	19	21	31	13	169	0	52	41	13	8	4	0	0	77	6	4	0	63	9	8	0	117	50	29	28	19
X226.C.C.3	835	159	211	122	58	131	210	121	142	99	108	145	0	50	58	77	37	0	58	58	82	16	29	17	6	141	9	62	0	22	115	165	36	29	0	0	41	18	53	0	10	0	22	6	49	14	34	8	21
X226.C.C.6	1106	502	94	78	157	134	328	116	215	387	25	100	64	30	90	130	67	0	156	44	96	56	20	35	23	29	20	63	71	81	22	64	2	12	0	0	17	55	6	0	23	15	26	1	10	12	0	10	11
X226.C.C.9	915	416	29	296	87	71	14	118	83	9	94	75	0	37	57	62	131	10	37	83	48	50	56	111	36	100	24	74	271	24	160	29	3	49	0	0	55	39	38	0	61	0	33	56	57	50	85	33	27
X227.C.C.3	664	129	215	27	71	572	121	67	126	0	157	267	0	66	47	75	105	0	3	95	65	36	136	57	13	53	23	76	1	1	35	76	68	0	0	0	103	17	36	0	23	0	17	3	90	60	0	13	27
X227.C.C.6	959	297	303	14	61	197	512	19	84	184	172	265	67	30	10	207	160	0	93	38	43	54	47	26	30	40	9	46	0	27	53	65	10	72	0	0	47	22	46	0	18	20	10	2	35	4	10	7	30
X227.C.C.9	790	368	22	122	15	601	14	175	106	2	37	228	0	127	83	116	64	0	5	44	30	7	34	22	43	17	34	151	3	77	26	68	0	81	0	0	52	15	3	0	47	0	5	3	16	89	48	27	59
X228.M.C.3	1252	222	209	644	117	36	272	219	163	1	7	113	0	111	111	81	72	0	12	44	89	35	5	4	11	46	17	111	0	31	63	68	9	0	0	0	68	40	1	0	21	0	30	4	23	13	88	15	13
X228.M.C.6	1029	456	77	389	76	10	54	190	149	225	25	16	185	37	151	26	71	0	57	31	56	47	22	7	3	85	19	57	235	37	73	84	3	106	0	0	6	65	5	0	16	55	47	23	14	14	109	15	6
X228.M.C.9	990	153	186	1176	75	6	17	59	121	2	43	15	200	45	69	25	14	1	14	53	29	29	35	52	18	89	15	95	92	34	32	186	9	63	0	0	23	28	28	0	12	65	16	56	16	5	17	9	20
X229.M.C.3	1145	389	73	608	12	3	17	73	330	29	31	133	0	189	83	24	12	0	12	10	84	19	30	3	12	42	3	101	0	73	34	69	18	12	0	0	34	12	6	0	4	0	0	0	45	127	65	26	29
X229.M.C.6	1258	691	99	31	80	1	12	62	91	376	91	34	111	108	55	4	21	0	63	112	70	23	72	14	59	18	7	80	13	93	43	71	11	65	0	0	23	17	28	0	12	48	2	8	34	9	0	35	20
X229.M.C.9	935	753	171	447	82	18	4	134	234	10	13	16	36	119	78	42	29	0	4	65	122	12	35	89	68	69	8	86	17	109	31	47	4	58	0	0	24	24	3	0	20	13	16	37	20	53	43	59	30
X23.C.S.3	923	701	30	92	21	9	183	247	47	248	36	146	8	206	201	214	41	0	110	20	58	30	2	26	267	0	12	51	0	68	1	0	9	0	0	22	118	20	11	0	14	4	2	2	19	54	36	44	12
X236.M.C.6	1005	414	62	266	113	32	124	210	255	114	36	17	69	199	54	114	61	4	35	50	27	34	16	106	47	36	26	38	6	16	27	73	0	40	0	0	3	29	2	1	54	29	37	9	11	116	174	53	64
X236.M.C.9	509	196	155	477	46	17	0	24	165	0	141	153	146	94	73	86	66	0	2	103	48	73	54	11	50	16	17	57	0	26	190	143	40	69	0	2	0	101	18	109	68	45	31	7	50	114	46	25	38
X237.C.C.6	923	711	31	59	35	449	106	116	85	87	37	180	29	114	66	120	81	0	28	23	28	29	58	27	22	46	30	128	0	192	19	13	1	14	0	0	0	15	7	3	10	4	0	0	32	30	45	17	51
X237.C.C.9	687	380	36	494	66	282	321	55	152	79	34	394	3	18	46	79	78	0	44	13	29	5	32	71	34	23	57	26	0	181	49	55	0	30	0	3	0	55	19	0	47	2	9	6	95	94	24	32	92
X238.C.C.6	566	361	374	15	35	504	153	25	71	91	151	203	138	69	12	107	51	0	23	21	98	28	32	18	22	53	32	73	0	137	39	107	111	47	0	1	0	12	11	42	4	55	7	5	70	42	79	14	29
X238.C.C.9	467	541	21	207	59	44	493	80	142	130	83	182	67	33	13	6	77	0	98	42	50	7	74	93	41	13	96	28	0	210	100	111	3	31	0	35	0	55	30	0	53	27	25	5	61	53	6	42	91
X241.C.C.6	691	197	383	12	17	23	173	20	33	488	82	86	254	141	30	186	25	0	159	1	102	47	70	15	55	69	8	78	0	0	9	126	58	52	0	81	77	8	19	0	8	99	6	51	44	16	23	8	55
X241.C.C.9	1673	218	39	9	12	248	114	14	134	318	34	219	99	130	22	230	44	0	97	33	37	29	23	10	22	38	7	78	0	0	16	24	16	0	0	7	77	2	4	0	2	40	2	26	35	37	11	10	40
X242.M.C.6	1042	408	115	542	153	15	7	139	115	594	25	1	278	15	107	34	113	0	111	28	107	24	21	5	21	114	29	36	184	0	8	0	9	25	0	3	31	11	4	0	3	117	23	3	5	11	0	7	65
X242.M.C.9	824	224	145	285	103	2	6	33	135	0	151	15	466	125	36	8	23	0	2	188	95	29	47	24	15	58	18	47	31	0	43	54	44	0	0	36	55	13	151	4	11	142	10	86	40	15	83	11	88
X243.C.C.6	726	263	39	32	27	46	118	132	61	326	106	136	187	255	87	169	39	0	82	21	31	29	22	14	164	60	12	84	0	0	45	22	5	2	0	3	110	12	55	0	30	82	9	16	38	29	225	19	60
X243.C.C.9	836	637	85	27	21	144	246	71	54	394	32	105	49	191	62	222	44	0	220	7	40	6	98	8	28	17	10	101	2	0	4	1	15	2	0	4	51	6	8	2	22	16	1	2	25	162	51	32	42
X25.C.S.3	966	553	137	149	80	9	23	120	129	115	113	114	85	90	51	2	38	0	29	181	95	33	67	9	48	32	11	81	0	34	75	0	71	5	0	298	35	30	126	6	2	8	28	5	17	19	46	38	0
X252.M.C.6	998	775	79	186	56	40	26	51	156	343	36	105	4	196	67	158	19	0	157	33	27	14	13	1	12	20	11	123	18	53	31	39	12	3	0	25	63	3	14	0	5	1	4	9	22	58	58	27	21
X252.M.C.9	772	702	79	225	44	9	9	133	173	186	82	52	0	69	64	5	33	0	136	133	58	16	71	33	36	71	25	44	0	266	95	15	7	2	0	54	42	19	111	12	5	0	23	6	44	41	25	42	27
X253.C.C.6	864	518	63	89	34	142	214	62	136	200	50	165	3	49	58	44	75	0	55	26	86	36	6	22	31	26	66	10	616	215	19	28	2	36	0	3	38	128	31	0	9	0	23	10	17	19	91	24	42
X253.C.C.9	1320	574	48	27	27	9	371	62	33	338	65	157	0	105	29	17	13	1	107	57	20	15	38	0	156	14	24	13	0	174	37	9	2	3	0	1	58	23	97	1	8	0	1	24	57	112	122	23	34
X254.C.C.6	802	384	96	86	49	505	216	45	120	64	176	246	0	76	22	111	85	0	63	94	29	26	89	7	9	18	58	31	56	153	84	1	6	3	0	4	61	28	34	1	18	0	4	53	58	10	12	10	24
X254.C.C.9	760	247	51	82	47	367	331	29	90	229	159	215	0	71	8	100	100	5	107	132	4	31	151	5	34	62	50	40	19	253	79	1	1	0	0	0	94	44	45	2	15	0	2	42	52	13	31	24	42
X255.M.C.3	1009	303	172	785	102	48	281	84	198	129	29	47	237	76	71	37	72	18	92	98	30	49	6	43	39	24	9	56	0	23	24	0	14	0	0	0	9	46	19	1	23	54	26	9	17	11	5	13	7
X255.M.C.6	459	221	441	22	34	152	72	29	80	89	209	152	316	77	23	68	39	255	31	105	31	34	31	47	24	108	18	21	35	43	51	121	41	1	0	0	25	38	52	20	52	98	24	6	30	11	120	12	13
X255.M.C.9	971	235	65	159	80	64	391	56	109	325	112	98	115	29	11	86	82	153	203	92	22	68	35	52	56	68	78	46	8	38	6	16	7	27	0	0	57	61	41	5	85	30	43	30	21	6	6	17	30
X256.M.C.3	993	381	426	986	86	4	117	74	177	182	8	76	103	87	79	0	20	2	76	69	154	20	25	5	47	28	10	26	0	36	34	0	18	10	0	0	10	28	14	1	29	4	2	6	24	14	78	21	10
X256.M.C.6	853	464	113	236	107	183	122	153	140	323	26	91	20	111	54	118	39	303	140	12	41	94	9	58	49	12	48	32	111	40	7	39	6	27	0	0	28	55	12	0	73	6	5	0	12	4	7	35	40
X256.M.C.9	573	228	74	791	90	14	37	133	188	161	103	91	71	39	53	13	18	38	174	206	12	44	36	36	60	53	31	52	1	17	125	0	9	30	0	0	31	33	68	15	58	11	3	28	39	10	32	16	12
X257.C.C.3	1059	274	123	805	229	66	348	42	146	193	3	14	75	46	49	73	181	9	146	82	87	83	7	50	13	15	41	41	0	24	24	1	0	38	0	0	12	53	16	0	46	22	32	22	5	9	0	10	27
X257.C.C.6	821	162	55	90	153	263	274	75	236	332	38	243	41	21	79	171	96	565	173	35	22	60	10	70	18	20	41	31	79	49	6	6	3	7	0	0	34	39	7	0	102	14	7	0	8	20	41	18	10
X257.C.C.9	678	186	270	35	73	100	258	18	66	403	207	47	167	42	6	53	54	203	210	93	85	51	41	42	9	149	35	23	10	15	32	117	18	0	0	0	41	20	101	21	47	49	133	21	21	6	3	10	21
X259.M.C.6	723	224	51	62	28	950	283	105	94	180	38	166	51	11	52	382	206	41	57	16	25	97	15	14	24	13	60	66	202	129	19	16	7	8	0	0	19	66	1	0	43	13	12	2	8	2	53	12	4
X259.M.C.9	652	194	60	270	29	825	591	96	107	200	30	308	17	7	51	415	154	28	91	13	5	90	5	10	13	19	29	81	32	126	15	10	4	20	0	0	15	44	0	0	17	3	4	4	11	17	3	12	6
X26.C.S.3	657	450	140	62	19	2	34	200	169	59	177	115	39	172	126	8	34	0	44	42	76	32	33	13	68	77	9	44	0	74	25	0	261	1	0	34	11	24	12	15	14	0	3	1	64	98	16	25	1
X261.C.C.6	712	248	136	235	130	554	330	163	134	118	150	74	69	30	86	257	189	24	29	43	20	111	30	14	18	41	34	99	69	110	20	1	10	0	0	0	10	43	5	0	27	28	42	3	12	2	13	12	3
X261.C.C.9	1043	235	135	68	86	287	356	79	104	354	60	108	124	43	56	129	129	36	220	19	17	82	5	17	19	95	32	67	34	96	18	27	16	58	0	0	20	38	2	4	18	35	18	3	13	31	47	15	20
X262.C.C.6	863	611	239	56	66	42	264	51	118	160	137	132	227	21	49	195	160	0	94	70	16	114	37	50	81	27	19	77	0	108	27	1	7	96	0	0	3	35	15	12	38	2	1	0	16	18	2	21	10
X262.C.C.9	592	418	118	32	40	555	231	110	315	220	34	434	4	47	37	312	164	0	98	13	43	37	14	7	7	0	32	213	0	234	0	0	4	0	0	0	8	23	0	1	20	0	0	0	1	89	43	30	22
X263.C.C.6	1005	246	56	137	89	222	294	160	163	211	28	140	63	39	63	411	194	21	166	32	26	74	32	27	15	38	49	77	88	109	20	11	2	0	0	0	8	29	0	4	32	15	20	4	10	9	20	16	22
X263.C.C.9	817	381	102	60	59	567	456	45	113	284	36	343	9	8	24	378	195	47	149	11	52	80	4	49	22	14	26	94	14	140	1	0	4	0	0	0	50	22	3	0	35	1	0	0	7	57	6	8	17
X269.M.S.3	905	269	304	67	53	37	251	49	60	132	169	22	3	100	11	20	38	0	94	105	86	73	23	96	44	27	33	39	61	34	50	10	59	95	0	302	46	55	166	24	18	0	14	53	43	5	3	6	18
X269.M.S.6	620	385	106	95	41	37	111	120	36	8	222	39	0	118	33	15	32	44	16	34	57	19	77	51	72	147	41	16	129	66	222	6	11	76	0	144	26	66	74	3	42	0	124	7	97	21	291	31	5
X269.M.S.9	391	275	117	368	26	234	62	47	108	13	205	58	79	33	39	64	30	126	6	103	76	44	115	110	42	128	56	8	60	53	206	7	20	94	0	86	91	54	16	39	52	28	38	70	122	16	39	18	15
X270.M.S.3	978	423	32	1156	60	2	18	113	240	161	10	11	96	110	54	1	5	0	71	66	40	14	32	29	85	48	19	7	137	83	15	9	1	71	0	65	13	26	14	0	10	40	13	32	17	20	55	28	16
X270.M.S.6	586	366	187	42	34	30	67	101	101	28	269	22	203	67	62	3	21	47	6	74	105	19	31	55	41	150	30	5	205	31	150	61	50	99	0	235	47	52	40	1	10	65	34	1	43	7	73	35	26
X270.M.S.9	621	227	136	140	26	34	44	22	64	108	179	63	231	97	17	11	8	193	51	166	104	30	36	83	31	156	35	14	46	6	112	110	64	99	0	365	66	11	11	54	33	56	38	6	17	7	6	19	17
X271.M.S.3	864	350	259	82	87	7	26	114	108	10	78	10	112	61	73	1	8	0	4	156	93	24	24	49	37	159	22	19	26	15	104	115	35	195	0	277	34	40	224	19	24	43	54	34	26	6	19	25	15
X272.M.S.3	917	263	103	180	71	13	148	76	156	80	63	9	55	108	122	29	62	0	35	69	136	34	12	16	92	60	28	69	259	66	63	2	23	28	0	21	29	69	41	4	43	22	23	38	23	11	404	9	24
X272.M.S.6	874	419	114	423	68	228	395	156	71	38	47	49	120	48	79	69	75	158	78	20	41	80	14	85	50	42	54	43	190	50	15	8	4	43	0	62	60	88	12	4	35	51	16	4	16	5	21	25	28
X272.M.S.9	1083	405	65	1194	104	25	17	104	166	1	15	19	84	47	133	44	18	58	13	37	89	56	1	132	55	17	55	43	143	61	24	15	2	78	0	7	92	68	2	0	42	16	12	4	15	4	57	23	17
X40.C.S.6	505	292	355	41	70	224	212	66	151	6	80	84	5	67	95	131	21	484	218	169	88	12	34	16	18	83	19	16	0	114	114	71	7	115	0	0	15	25	72	1	37	0	31	30	40	46	54	25	10
X40.C.S.7	834	246	130	73	55	202	392	191	152	81	21	181	3	14	159	46	99	380	176	63	133	45	27	17	36	51	30	80	0	128	15	22	0	53	0	3	28	41	16	0	69	2	61	3	17	25	182	21	12
X40.C.S.8	611	40	508	19	73	263	193	96	83	148	161	108	157	11	81	65	33	195	156	115	89	51	40	23	31	184	33	40	0	91	109	102	22	3	0	17	11	42	58	0	76	48	57	34	29	19	25	12	9
X42.C.S.6	652	283	115	66	28	316	225	127	211	412	42	101	154	148	62	236	21	0	147	70	89	15	84	1	6	1	22	104	0	5	24	55	20	80	0	6	29	9	13	3	9	63	5	41	49	160	194	17	18
X42.C.S.7	362	448	107	49	14	669	115	214	249	143	133	263	43	115	81	91	73	0	37	96	44	20	158	1	15	41	18	38	0	0	78	25	74	11	0	3	4	7	15	5	34	3	0	8	170	60	34	18	21
X42.C.S.8	526	235	367	27	28	353	201	178	213	122	155	224	150	95	52	58	31	0	74	187	28	14	145	0	33	20	18	101	0	0	68	33	165	0	0	6	25	12	11	3	18	54	0	4	37	44	47	21	1
X44.M.S.4	1118	313	131	253	42	125	124	189	108	43	114	29	40	88	95	54	25	0	64	92	60	20	57	27	108	49	20	67	49	43	70	15	40	44	0	5	3	44	17	8	36	0	58	28	66	14	18	38	6
X44.M.S.5	938	229	41	508	34	23	325	71	116	27	80	95	7	27	39	6	40	76	166	89	7	33	154	53	45	18	27	79	36	104	8	52	5	8	0	6	1	21	32	1	23	2	23	18	52	6	8	17	9
X44.M.S.6	999	322	15	648	101	90	191	223	112	59	28	160	0	41	184	37	43	252	120	36	33	15	27	45	51	29	17	39	119	18	9	24	2	0	0	0	23	30	15	0	63	0	17	0	32	32	36	22	18
X44.M.S.7	934	165	13	239	27	97	176	153	91	57	93	189	7	89	87	30	83	481	43	79	48	34	27	22	42	18	21	44	253	21	24	45	0	48	0	2	28	37	6	3	49	1	18	22	42	15	74	16	20
X44.M.S.8	889	10	12	566	113	83	325	5	111	63	65	159	31	4	318	9	110	203	63	9	42	63	9	63	72	27	45	28	177	33	1	1	1	4	0	0	11	68	1	0	13	10	8	41	58	215	3	52	15
X47.M.S.4	1226	540	138	285	45	11	116	59	183	251	51	77	0	108	110	0	18	0	128	99	66	8	142	31	67	38	22	20	0	57	40	19	1	75	0	0	4	20	16	3	11	1	3	21	45	16	32	26	12
X47.M.S.5	1189	560	73	222	22	12	28	112	152	41	118	134	13	43	67	1	17	1	11	55	64	8	101	40	69	9	21	50	1	102	3	0	6	19	0	0	0	16	10	0	14	0	6	4	38	22	40	38	5
X47.M.S.6	813	438	88	513	63	5	30	108	162	14	122	18	128	90	49	0	23	33	15	116	61	9	142	15	26	19	7	14	11	72	27	18	65	19	0	10	4	22	71	0	1	39	21	9	40	4	9	13	12
X47.M.S.7	952	575	31	408	22	14	11	115	145	138	53	71	63	98	76	1	18	4	58	89	100	34	111	72	40	50	20	50	0	107	54	42	6	83	0	0	0	20	5	8	30	17	43	76	36	8	5	21	5
X47.M.S.8	729	374	276	87	29	3	4	45	74	4	219	54	210	128	60	0	7	1	14	138	115	27	180	33	49	111	6	7	0	47	122	177	64	112	0	5	1	10	30	3	8	82	47	78	88	15	5	14	16
X50.C.S.6	843	168	164	103	76	399	530	108	99	140	12	72	1	33	30	378	98	16	139	62	51	36	19	28	16	6	42	44	256	30	18	84	2	24	0	6	16	64	23	2	22	0	0	25	18	8	44	22	15
X50.C.S.7	1011	181	263	154	58	636	190	143	82	101	15	113	84	26	39	215	225	9	149	94	97	51	8	66	23	13	62	73	11	24	7	12	9	37	0	3	5	125	11	0	34	22	0	12	11	7	14	12	19
X50.C.S.8	1125	240	117	125	113	505	415	89	91	158	26	144	3	24	30	275	115	94	163	48	64	34	22	24	51	6	40	71	130	0	14	4	2	73	0	2	9	65	17	0	36	1	0	14	5	10	28	13	19
X51.C.S.6	884	165	375	48	54	155	288	87	95	264	60	123	0	35	43	109	25	9	119	230	26	58	192	8	19	12	11	31	15	28	64	48	31	168	0	6	18	59	29	1	17	0	12	59	16	11	26	11	9
X51.C.S.7	851	126	111	9	18	559	136	69	78	165	110	207	0	32	18	196	59	67	81	173	30	32	176	6	16	21	21	40	24	90	71	13	31	117	0	0	10	53	15	2	32	0	0	19	33	4	17	10	15
X51.C.S.8	839	176	125	23	57	725	412	57	79	191	66	236	0	19	24	302	92	219	159	96	40	23	62	16	26	13	28	35	91	19	12	4	10	53	0	1	0	42	15	0	44	0	0	37	13	22	22	16	16
X61.M.S.4	1010	327	186	35	54	12	1	69	138	0	114	98	21	112	49	4	33	0	7	116	114	35	95	11	56	66	28	55	0	9	82	142	29	51	0	39	10	73	22	44	12	11	35	17	17	18	53	21	45
X61.M.S.5	1015	270	49	723	50	20	0	35	230	0	34	7	164	40	44	16	31	0	1	134	70	94	39	59	34	16	57	77	0	91	41	131	7	0	0	80	26	76	27	9	7	74	96	10	13	10	5	19	43
X61.M.S.6	1003	230	145	260	80	0	1	31	174	0	32	42	201	228	107	0	27	0	0	140	130	32	63	7	25	67	32	45	8	8	72	51	0	219	0	27	29	41	39	0	7	89	76	24	24	22	33	27	47
X61.M.S.7	916	246	133	239	36	14	0	21	136	0	126	51	228	74	11	4	80	12	2	204	235	61	39	5	11	102	87	58	369	31	99	45	16	66	0	25	35	73	26	3	31	73	15	6	17	3	82	21	46
X61.M.S.8	840	73	259	269	44	0	0	9	81	0	53	15	452	105	21	0	12	128	4	261	130	25	95	2	13	91	5	32	57	14	106	131	21	133	0	51	3	0	41	9	7	177	55	62	17	0	1	3	28
X62.C.S.6	829	418	53	163	67	113	276	93	143	113	21	222	0	21	71	408	115	681	123	12	74	20	6	45	7	12	43	68	17	91	13	0	3	9	0	0	69	58	1	1	62	0	14	0	10	17	0	11	14
X62.C.S.7	868	279	131	63	25	9	281	51	153	214	164	361	107	44	21	101	79	186	148	147	15	21	133	13	6	52	13	65	59	41	45	4	6	67	0	34	39	33	2	1	39	38	81	7	26	8	0	7	6
X62.C.S.8	783	358	183	52	30	27	89	112	116	109	227	463	97	32	28	59	119	110	71	49	34	43	28	18	11	69	25	94	42	70	120	1	16	0	0	0	37	50	2	17	52	3	4	5	85	15	0	19	15
X63.C.S.6	635	470	82	137	10	27	139	91	359	167	53	485	6	88	72	138	26	451	50	27	64	8	47	6	6	10	14	70	0	7	10	27	15	23	0	0	8	22	1	1	23	2	0	1	36	78	21	7	14
X63.C.S.7	829	352	132	40	33	13	219	10	152	145	188	185	167	58	9	20	28	282	68	231	17	43	139	37	19	43	19	8	17	27	134	16	27	15	0	10	58	28	4	27	47	93	32	9	37	3	4	5	25
X63.C.S.8	607	266	249	15	15	20	89	56	206	100	231	254	639	113	23	33	32	122	33	92	72	13	23	6	30	58	28	35	62	74	66	4	12	0	0	0	9	20	8	24	36	0	0	0	12	78	70	2	15
X64.C.S.6	703	474	250	73	29	15	110	75	127	112	121	160	118	37	96	109	44	544	69	90	68	29	99	23	23	83	21	42	5	35	10	1	25	22	0	1	36	18	1	0	36	45	156	24	46	28	87	11	8
X64.C.S.7	1167	437	52	135	61	95	284	171	210	153	23	255	42	37	66	49	75	332	74	66	93	51	18	61	12	27	25	39	40	54	21	1	0	48	0	0	48	50	3	0	29	11	29	1	12	71	5	28	12
X64.C.S.8	760	382	50	86	38	17	71	229	296	50	63	382	106	40	12	73	63	418	13	71	21	47	38	2	33	6	12	20	176	29	21	1	2	0	0	0	40	36	1	0	24	0	0	2	53	181	15	15	12
X65.M.S.4	1270	340	132	695	88	7	107	279	127	143	10	39	64	67	139	0	31	0	54	10	34	16	13	11	98	11	22	73	275	32	13	22	5	40	0	0	13	34	14	0	14	9	12	12	14	19	15	37	8
X65.M.S.5	1185	213	216	109	30	37	230	71	141	11	172	86	35	42	51	4	20	118	94	68	14	51	110	103	96	25	23	66	71	82	71	7	15	4	0	0	7	47	6	3	57	0	32	1	41	16	4	12	3
X65.M.S.6	767	241	211	126	25	7	22	85	113	43	138	53	60	125	47	1	29	119	32	217	61	42	41	55	24	68	14	30	63	9	14	2	21	72	0	2	13	17	40	7	32	3	181	45	116	1	2	18	8
X65.M.S.7	343	328	61	150	47	74	207	70	167	101	253	301	17	59	63	2	36	394	59	85	29	33	192	12	6	11	8	77	172	14	29	0	9	18	0	0	60	13	7	14	31	0	65	53	52	13	248	14	20
X65.M.S.8	1267	254	38	551	87	185	21	97	100	34	43	115	41	56	73	6	116	277	32	48	67	82	40	73	52	23	87	73	228	31	14	1	4	7	0	1	19	95	14	1	40	0	15	8	20	15	5	17	14
X67.M.S.4	1656	470	38	133	63	10	0	54	260	237	26	20	29	51	55	21	69	0	272	22	30	36	35	66	80	51	29	89	0	150	12	28	0	46	0	6	36	17	15	0	18	12	1	13	22	19	12	27	13
X67.M.S.5	1474	567	25	120	34	3	0	95	316	177	21	29	29	47	50	0	53	0	250	22	23	70	26	61	116	1	26	123	0	152	20	22	2	37	0	0	52	33	10	0	57	9	0	16	43	37	1	29	23
X67.M.S.6	1008	428	81	379	66	4	0	93	297	1	91	86	0	200	43	0	18	0	20	108	31	16	137	4	15	4	9	92	0	15	74	66	2	86	0	2	57	3	33	2	15	0	19	30	89	36	26	19	10
X67.M.S.7	1139	483	47	183	34	5	0	46	265	171	66	48	93	163	25	0	16	0	111	98	47	37	122	35	25	30	17	40	0	58	91	79	7	110	0	1	75	7	90	0	25	33	10	65	50	26	0	15	34
X67.M.S.8	825	442	106	181	28	4	0	77	202	155	99	11	99	123	38	0	21	0	63	110	18	34	88	52	24	0	10	49	0	94	168	100	35	109	0	4	41	10	38	9	58	43	13	53	133	7	0	18	8
X71.M.S.4	1013	220	32	274	42	6	146	74	54	420	60	25	0	42	74	3	70	0	188	140	17	48	73	27	22	71	24	97	49	19	38	71	18	133	0	0	12	40	7	9	52	0	94	42	23	6	30	26	15
X71.M.S.5	1281	190	250	532	24	2	59	31	90	6	109	21	3	51	37	3	21	37	87	163	87	32	28	48	47	52	20	40	154	42	107	59	24	73	0	18	19	45	75	14	21	2	32	12	34	8	19	20	5
X71.M.S.6	924	440	58	463	101	66	53	93	125	4	30	77	3	60	90	16	68	308	7	121	101	30	22	51	37	76	28	44	224	38	26	8	3	48	0	5	22	33	7	1	44	0	111	13	39	20	151	27	13
X71.M.S.7	746	196	99	213	30	7	206	49	54	54	265	108	10	94	30	2	21	317	123	145	66	34	137	19	18	86	19	44	173	52	130	59	6	46	0	0	14	31	98	22	38	0	70	14	56	9	1	10	10
X71.M.S.8	1172	457	39	344	37	7	134	192	154	99	36	93	6	109	179	3	87	61	161	119	96	56	33	83	43	25	27	27	46	14	48	30	2	78	0	3	0	35	62	0	35	0	57	1	35	19	19	30	23
X72.C.S.6	586	465	345	47	16	2	46	61	158	130	58	10	9	88	41	2	7	4	49	441	69	18	311	32	25	152	5	19	0	62	172	11	86	36	0	0	27	6	17	0	15	3	115	58	79	6	9	15	8
X72.C.S.7	959	454	153	26	38	21	67	96	116	148	189	93	109	98	65	4	23	0	89	183	57	39	136	61	38	75	9	35	0	71	61	8	84	65	0	4	17	24	39	3	31	42	30	73	72	9	31	11	6
X72.C.S.8	1192	109	158	288	36	9	129	73	268	236	15	383	42	66	76	87	60	5	53	109	70	47	70	59	17	6	24	59	12	28	46	0	3	0	0	0	36	15	4	0	64	0	20	1	37	59	5	15	10
X73.C.S.6	577	308	136	48	27	5	225	77	126	93	180	127	0	202	81	113	13	8	111	58	151	16	101	7	7	21	1	145	0	92	106	8	64	7	0	0	23	15	6	7	24	0	8	14	128	5	1	13	17
X73.C.S.7	350	492	118	71	18	1	197	165	152	261	213	384	0	154	26	37	25	0	133	3	37	12	298	3	8	14	8	86	0	37	107	0	121	8	0	0	5	6	2	5	13	0	0	0	154	67	22	5	18
X73.C.S.8	420	736	73	57	17	0	171	120	185	175	137	398	16	151	41	175	70	0	102	75	29	8	64	8	28	9	11	163	0	45	56	1	39	0	0	0	15	7	3	5	44	0	1	3	66	192	7	21	8
X74.C.S.6	730	149	322	232	86	400	258	110	0	175	47	51	343	51	42	263	164	6	55	100	0	54	55	41	31	114	88	38	14	28	40	37	11	2	0	51	6	57	27	2	15	58	69	16	16	0	0	13	8
X74.C.S.7	1383	340	245	225	159	33	169	465	0	285	13	6	79	46	161	72	135	10	137	35	0	34	20	67	102	15	49	33	24	12	6	63	4	40	0	9	1	57	5	0	14	32	16	9	7	2	0	28	9
X74.C.S.8	942	276	479	46	79	75	323	153	0	157	111	15	264	48	55	36	45	142	92	83	0	14	45	78	61	73	32	31	69	10	41	79	32	5	0	25	1	33	42	5	20	86	58	41	29	9	0	23	19
X76.C.S.6	1219	102	319	104	81	207	132	189	0	271	101	109	202	106	40	136	60	2	121	164	0	32	21	19	120	17	33	45	7	14	4	4	23	2	0	57	6	27	39	10	10	0	1	1	25	11	0	17	5
X76.C.S.7	1108	106	496	71	38	50	182	68	0	157	114	70	534	45	8	20	58	0	67	212	0	16	31	38	57	12	23	42	5	25	33	32	47	0	0	20	2	37	34	45	14	78	9	13	24	7	0	14	12
X76.C.S.8	938	107	556	41	45	76	358	66	0	175	132	59	411	74	14	27	43	22	112	13	0	25	56	66	32	46	20	40	16	24	6	107	37	0	0	31	9	27	19	17	8	98	11	3	23	3	0	9	19
m840.c.0	800	210	556	39	318	0	1	63	26	0	159	27	128	89	119	78	35	0	1	4	0	15	50	11	28	88	68	8	0	0	5	28	158	0	3	5	20	7	47	386	8	46	24	12	12	0	0	32	22
m840.c.15	808	55	570	120	274	0	1	21	33	0	134	2	171	184	21	26	44	0	0	1	0	20	77	9	13	102	4	0	0	0	13	55	281	0	199	0	2	0	36	221	0	70	122	112	18	1	0	2	6
m840.c.25	744	112	934	119	214	0	3	103	46	0	65	1	238	61	26	35	30	0	1	5	0	10	35	9	17	50	18	4	0	2	31	134	143	0	159	1	4	0	23	99	2	93	43	37	10	5	0	17	5
m840.c.54	1311	346	483	385	523	6	6	210	97	0	133	0	53	22	162	53	67	0	3	1	0	95	9	57	35	39	82	27	0	0	18	15	12	0	26	0	0	50	6	0	28	18	53	2	11	6	0	31	0
m841.m.0	854	110	697	75	425	1	2	33	31	24	132	50	48	62	152	104	110	0	5	18	1	76	31	28	63	9	67	12	0	2	0	3	80	0	84	6	58	14	18	164	4	13	11	36	14	7	0	36	96
m841.m.15	565	140	689	62	95	12	7	10	0	84	139	24	297	41	37	78	79	0	76	0	0	31	42	8	18	20	13	8	0	0	0	26	196	0	80	1	12	4	67	418	0	152	6	203	33	0	0	7	20
m841.m.25	973	309	679	51	251	0	7	104	9	1	138	24	117	149	150	51	77	0	0	6	0	85	20	51	17	4	25	13	0	0	5	35	84	0	181	3	11	5	13	98	7	72	121	32	23	3	0	10	66
m841.m.40	806	88	723	11	605	0	4	169	98	7	163	15	161	173	179	43	83	0	2	0	0	73	44	30	8	18	2	4	0	0	80	30	72	0	180	0	3	3	57	19	4	62	52	23	35	7	0	9	76
m841.m.54	595	95	563	66	477	0	2	115	71	27	220	3	0	67	31	57	10	22	8	1	0	5	25	1	31	57	10	5	0	0	174	63	386	0	232	1	0	5	18	14	2	0	46	167	13	12	0	8	2
m842.m.0	826	17	351	136	333	2	2	65	292	152	83	87	118	25	198	41	129	0	66	19	0	58	45	36	15	13	150	26	0	16	0	36	18	0	49	2	50	12	4	29	6	47	24	62	12	49	0	47	83
m842.m.15	509	157	704	37	118	2	0	12	1	57	173	37	261	82	51	42	35	0	5	3	0	16	40	12	16	29	23	10	0	0	0	5	123	0	252	3	7	1	9	275	3	124	11	326	38	0	0	12	37
m842.m.25	942	89	353	8	346	1	5	71	14	1	113	35	205	163	64	64	48	0	1	14	0	34	27	20	18	40	29	7	0	0	17	35	34	0	341	1	19	8	74	166	7	68	2	96	29	10	0	23	85
m842.m.40	881	189	161	50	387	0	5	40	31	2	256	17	177	172	49	51	62	1	0	19	0	86	50	23	44	8	48	22	0	2	55	68	19	0	181	6	14	23	22	96	33	92	6	73	12	12	0	61	87
m842.m.54	741	99	1028	637	263	0	19	107	77	1	87	3	130	70	9	17	20	4	4	11	0	7	31	3	21	9	12	15	0	0	51	101	421	0	206	0	1	3	10	67	0	60	0	42	9	5	0	3	19
m843.c.15	965	224	822	349	396	0	1	4	59	132	71	2	68	92	37	0	50	0	56	0	0	36	35	1	1	209	13	1	0	0	3	63	361	6	203	2	0	4	27	28	0	31	76	79	8	0	0	6	30
m843.c.25	903	344	505	99	389	11	0	77	86	171	120	12	140	69	58	41	92	0	41	0	0	42	43	42	12	158	98	8	0	0	77	3	31	17	50	4	15	3	23	16	2	55	70	68	24	4	0	1	46
m843.c.40	1072	161	787	178	428	0	3	133	73	239	175	3	50	196	78	38	53	0	65	0	0	28	23	6	6	200	11	2	0	0	58	93	71	1	30	4	2	1	16	0	0	19	97	39	6	4	0	2	1
m843.c.54	523	338	274	163	655	2	2	34	154	89	164	0	54	63	441	14	6	0	31	0	0	15	16	92	57	129	112	5	0	0	123	115	8	11	4	10	0	19	25	0	13	18	287	23	7	2	0	29	1
m844.m.0	1186	125	754	138	430	0	123	29	276	19	28	9	60	111	87	109	36	0	347	5	0	55	30	12	3	24	40	10	0	7	3	0	97	0	47	6	18	20	23	23	12	29	9	11	13	3	0	11	46
m844.m.15	681	285	640	69	142	31	0	192	28	18	208	46	202	154	126	14	50	0	20	0	0	33	109	13	13	42	16	17	0	2	0	32	48	0	72	9	13	16	50	238	0	80	7	4	13	6	0	24	9
m844.m.25	620	133	578	293	468	7	4	69	47	2	198	12	38	105	45	13	15	0	4	2	1	30	54	17	19	95	46	17	0	0	9	8	84	0	95	105	2	26	61	79	3	19	101	93	31	6	0	11	9
m844.m.40	891	411	298	192	489	16	6	64	106	17	102	0	201	54	167	24	61	5	3	51	0	66	27	50	26	43	65	59	0	0	27	66	15	0	122	4	1	63	8	3	39	111	120	42	8	14	0	46	2
m844.m.54	952	331	498	544	617	0	5	3	121	2	78	0	119	41	105	0	61	0	5	44	0	71	14	52	23	40	85	25	0	1	93	74	57	0	88	12	0	30	5	1	11	50	110	8	8	1	0	6	0
m846.m.0	0	599	171	293	93	35	10	239	33	0	127	215	0	37	331	46	38	0	0	10	151	111	17	59	41	0	239	72	0	229	6	0	59	0	227	225	90	80	35	40	45	0	0	0	18	4	0	57	0
m846.m.15	582	1	306	2	55	8	15	18	6	55	193	50	406	135	20	94	90	1	17	19	0	25	125	7	42	1	4	11	1	0	10	13	124	0	159	144	2	6	125	403	5	167	30	0	24	1	0	11	24
m846.m.25	856	307	236	4	192	64	2	92	0	17	259	125	161	120	180	114	163	0	13	13	0	156	45	82	55	45	59	31	0	1	7	29	10	0	34	67	114	28	42	39	16	87	20	0	36	3	0	27	13
m846.m.40	1158	303	305	31	120	54	3	99	0	1	216	81	189	107	127	46	131	0	0	77	0	102	82	92	131	21	41	78	0	1	8	47	11	0	34	35	65	53	41	39	6	69	1	0	14	36	0	36	70
m846.m.54	1122	147	190	74	222	49	9	257	1	2	66	72	156	189	72	82	91	24	7	76	22	97	58	46	71	20	25	16	0	8	20	28	12	0	223	25	84	20	44	5	14	43	2	0	16	30	0	38	148
m848.c.0	1079	51	580	389	450	2	5	48	61	126	109	7	110	36	78	45	67	0	66	1	0	72	39	38	24	151	40	4	0	0	20	103	72	0	329	24	8	18	10	39	13	40	18	23	6	10	0	26	27
m848.c.15	1131	15	887	620	154	0	1	33	41	36	61	3	163	144	40	8	51	0	22	47	0	49	28	33	23	85	5	1	0	0	3	29	26	0	272	2	5	6	31	11	4	78	4	9	4	1	0	8	12
m848.c.25	1309	535	512	53	465	3	3	32	68	87	117	1	79	22	249	67	115	0	74	13	0	31	18	70	9	124	64	38	0	0	17	54	23	30	89	6	3	36	21	5	21	16	35	7	6	8	0	8	5
m848.c.40	641	407	457	19	527	8	1	28	87	232	106	2	156	26	388	20	113	0	61	0	0	90	6	95	23	108	115	36	0	0	32	56	5	62	59	2	9	13	15	0	26	70	94	25	17	9	0	14	5
m848.c.54	762	412	183	151	452	9	0	58	165	35	110	0	235	54	247	52	93	1	9	3	0	93	24	127	38	38	114	46	0	0	30	81	3	77	102	5	0	38	31	0	51	101	73	15	11	9	0	14	0
m849.c.0	1141	4	312	247	479	0	5	72	109	20	196	14	60	141	57	14	17	0	50	17	15	85	59	19	34	33	49	14	1	4	12	48	34	0	178	53	23	8	38	57	35	32	20	9	17	11	0	24	81
m849.c.15	1013	16	646	254	156	0	4	135	64	22	44	3	295	114	48	1	16	0	38	79	0	19	63	14	20	129	7	0	0	1	81	122	47	0	215	3	9	6	14	36	4	149	33	70	8	3	0	7	7
m849.c.25	643	21	627	53	124	2	2	95	31	64	126	8	173	123	47	7	37	0	36	43	0	18	59	22	27	106	25	10	0	0	70	91	230	62	215	2	5	8	69	253	4	68	36	31	18	11	0	11	8
m849.c.40	861	275	224	21	541	12	3	148	67	272	17	1	0	59	201	32	135	0	74	37	0	48	12	168	41	34	299	67	0	8	22	28	1	54	140	2	28	33	4	1	76	0	61	35	3	16	0	42	19
m849.c.54	930	556	171	32	376	5	2	60	213	211	147	0	0	28	261	12	127	0	61	2	0	169	14	126	67	83	104	23	0	0	46	101	4	85	37	0	5	41	9	0	56	0	62	29	11	17	0	47	0
m850.m.0	83	94	83	52	339	8	14	268	104	0	24	74	5	75	230	4	12	1	0	14	289	123	3	5	17	8	39	12	5	46	4	0	249	0	9	532	30	8	93	161	7	3	10	7	57	74	0	15	1
m850.m.15	297	0	157	6	6	1	2	22	110	16	254	67	33	470	16	19	31	1	4	41	0	82	205	14	8	32	24	18	0	0	89	0	379	0	260	185	1	27	41	393	11	21	0	0	15	1	0	12	68
m850.m.25	430	81	310	1	30	4	0	82	56	3	311	142	157	390	40	18	10	0	2	24	25	18	104	10	74	25	17	4	0	0	55	9	250	0	239	347	11	4	115	295	1	45	0	0	9	5	0	6	1
m850.m.40	356	93	417	4	41	34	2	117	81	2	379	46	165	286	44	25	26	0	1	73	49	18	145	14	30	12	25	12	0	2	55	52	222	0	260	227	7	5	50	272	1	55	0	0	22	3	0	14	8
m850.m.54	625	203	376	114	57	11	7	186	233	2	54	103	74	311	34	49	38	11	12	70	14	75	106	70	74	20	54	19	0	4	17	46	14	0	224	192	69	34	57	6	18	27	0	0	15	19	0	39	92
m866.c.0	0	1	160	420	808	24	8	307	0	0	0	0	0	9	406	50	58	0	0	15	0	0	21	223	122	0	20	3	0	2	0	0	0	0	0	170	243	17	45	0	48	0	0	0	28	0	0	2	0
m866.c.15	0	0	561	10	31	0	0	280	0	0	226	5	210	240	84	0	13	0	0	19	0	51	17	3	291	0	0	0	0	0	0	1	654	0	0	63	1	0	89	507	0	84	55	101	11	0	0	2	61
m866.c.25	437	8	1619	51	16	0	3	11	2	0	145	2	184	38	8	5	62	0	0	13	0	14	33	5	5	7	9	0	0	0	25	29	330	0	1	2	0	1	24	527	0	71	58	2	21	0	0	1	6
m866.c.40	997	313	369	156	781	1	0	79	243	0	148	1	20	18	383	7	94	0	0	7	3	9	39	26	63	69	80	51	0	0	23	73	26	0	8	5	2	44	4	6	2	4	114	49	4	0	0	21	0
m866.c.54	780	183	395	388	416	4	0	165	149	0	64	0	169	23	303	76	67	0	1	5	0	32	40	35	51	84	83	34	0	0	78	114	11	0	0	0	6	16	8	0	15	54	65	9	5	9	0	6	0
m867.m.0	922	0	338	137	702	11	0	469	1	0	0	147	0	3	299	21	23	1	0	1	0	39	15	48	194	7	182	82	0	22	20	0	0	0	1	32	39	67	1	1	90	1	0	0	8	209	0	103	0
m867.m.15	971	12	272	262	153	6	1	60	88	6	137	46	260	87	87	83	204	1	1	10	0	96	102	28	1	13	49	47	0	2	61	24	52	0	40	226	9	16	46	252	9	108	0	0	22	4	0	14	75
m867.m.25	1084	267	317	15	86	70	0	204	7	0	82	122	75	133	111	138	157	0	0	9	1	186	45	52	75	33	113	39	0	10	11	49	140	0	29	28	66	38	33	67	15	38	0	0	13	9	0	23	16
m867.m.40	829	218	278	52	200	52	4	183	135	2	196	90	195	62	39	91	274	0	1	21	0	63	116	35	26	26	60	62	0	7	14	97	48	0	72	226	40	43	28	89	0	62	0	0	14	5	0	39	45
m867.m.54	813	143	484	36	108	0	2	71	100	0	91	36	288	95	47	2	20	0	0	43	0	42	82	13	10	59	33	9	0	1	39	117	251	0	135	212	9	20	48	272	2	133	0	0	20	3	0	16	6
m868.m.0	3	508	10	72	333	6	2	28	389	0	127	131	0	86	159	12	9	1	0	4	241	50	29	12	0	0	62	55	0	453	11	0	0	0	439	267	4	34	40	0	21	0	0	0	36	34	0	34	0
m868.m.15	597	0	428	13	87	2	2	73	62	6	240	32	273	342	183	24	45	0	5	94	0	61	106	4	43	24	7	9	1	0	39	24	188	0	61	139	1	12	28	316	3	118	2	0	16	5	0	26	74
m868.m.25	877	594	164	35	241	79	3	178	4	2	171	148	119	50	231	87	83	0	8	37	1	78	52	40	108	26	58	23	0	2	11	26	29	0	23	116	102	26	88	23	8	41	6	5	19	68	0	55	5
m868.m.40	705	362	573	24	117	22	14	133	0	0	284	61	122	216	68	14	38	0	1	100	26	17	103	22	87	30	20	4	0	0	26	76	114	0	66	308	41	15	140	46	5	63	0	0	26	25	0	38	26
m868.m.54	1287	447	288	243	143	10	10	280	21	0	82	31	70	157	93	40	54	14	5	42	6	43	47	27	158	9	29	15	0	1	10	34	4	0	130	105	50	13	129	13	7	25	0	0	14	38	0	45	69
m869.c.0	936	2	195	120	953	1	4	117	0	20	0	509	0	0	200	1	8	0	35	13	96	22	0	174	0	0	257	62	0	0	0	0	0	0	0	80	28	2	0	0	23	0	0	0	1	0	0	76	4
m869.c.15	1339	388	728	140	468	0	3	45	0	8	88	1	98	211	96	1	101	0	4	2	0	102	29	14	48	51	38	6	0	0	8	1	36	11	56	47	15	5	10	6	0	32	72	28	4	16	0	16	15
m869.c.25	1017	421	514	3	550	3	7	84	0	51	175	0	53	26	235	25	64	0	44	9	0	32	20	62	48	47	63	23	0	1	27	100	49	36	146	0	4	30	24	2	10	18	92	27	13	9	0	20	7
m869.c.40	669	238	276	81	209	4	15	30	31	2	334	0	170	58	127	18	35	0	4	25	0	36	88	41	67	89	114	26	0	0	2	208	16	193	5	5	4	10	80	0	11	71	134	26	21	4	0	21	0
m869.c.54	1097	678	117	142	344	26	30	54	120	76	76	0	93	20	157	43	129	0	51	5	0	105	20	100	64	27	129	39	0	0	6	76	0	75	53	4	3	40	44	0	17	33	94	12	17	17	0	28	1
m870.m.0	0	181	25	293	510	8	19	225	44	23	146	60	0	28	158	19	18	0	7	15	340	18	46	61	1	2	67	18	14	169	11	0	2	0	215	148	41	17	11	0	20	0	0	0	4	12	0	140	0
m870.m.15	982	75	642	126	242	6	6	45	145	71	71	10	173	193	89	65	45	0	91	5	0	51	38	67	0	34	58	68	1	1	31	70	38	25	110	87	11	32	13	36	12	57	22	0	13	8	0	37	33
m870.m.25	749	161	291	120	384	30	1	169	11	2	126	33	282	70	138	33	102	0	1	93	0	76	82	70	42	23	43	35	0	1	60	65	23	51	24	0	32	37	58	50	38	117	67	0	22	14	0	22	1
m870.m.40	851	210	347	20	635	114	19	81	9	89	159	7	138	57	111	69	186	26	24	8	0	81	20	166	50	35	171	69	0	3	20	6	3	38	55	0	24	81	11	4	116	55	80	0	15	14	0	67	10
m870.m.54	977	377	471	37	481	32	84	114	39	109	99	2	77	62	112	63	102	24	58	67	0	64	10	54	75	42	73	21	0	2	92	52	49	74	106	3	3	80	33	2	49	35	81	7	12	9	0	35	0
m871.m.0	2	591	13	112	538	37	0	48	453	0	48	270	0	10	75	20	29	1	0	14	175	40	6	62	1	0	203	52	7	285	0	0	16	0	234	196	65	9	36	7	48	0	1	0	8	5	0	71	0
m871.m.15	1177	2	290	563	300	7	6	62	112	0	149	17	179	172	95	67	110	0	4	32	0	98	44	39	0	59	55	36	10	2	11	19	23	30	69	2	25	29	26	45	15	63	5	0	20	6	0	41	86
m871.m.25	1036	373	494	272	677	167	6	60	31	7	124	16	89	59	23	69	155	0	10	17	0	86	6	106	34	32	80	102	0	6	21	14	0	56	59	0	39	53	24	6	26	49	29	0	9	5	0	46	7
m871.m.54	789	411	226	31	401	61	75	166	64	103	342	4	57	100	91	49	104	32	40	66	0	101	11	98	75	20	91	24	0	6	29	21	4	36	222	2	4	71	11	1	45	17	36	2	10	28	0	63	10
m872.m.0	1	408	85	118	269	6	7	16	274	0	292	480	0	88	47	10	7	0	1	87	123	36	49	32	0	0	76	38	1	175	88	0	53	0	101	229	6	30	140	1	49	0	0	0	23	0	0	32	0
m872.m.15	49	0	502	320	120	92	4	195	235	3	131	47	35	191	61	104	135	0	1	53	0	132	90	84	44	4	69	49	0	2	1	2	179	0	68	162	3	46	55	215	56	11	0	0	14	5	0	10	78
m872.m.25	443	13	349	17	94	119	0	236	0	0	246	44	60	164	122	45	57	0	0	159	3	148	131	84	74	68	40	20	0	0	81	12	60	4	41	4	39	66	42	113	103	35	52	0	42	8	0	19	7
m872.m.40	644	32	320	27	305	354	20	57	1	85	374	12	51	121	26	142	196	50	22	18	0	89	60	116	53	30	124	26	0	1	31	20	28	15	194	2	80	45	52	13	68	17	46	0	26	3	0	50	52
m872.m.54	928	241	553	40	277	120	113	50	31	105	129	12	37	127	4	91	97	32	60	65	0	75	28	50	47	48	91	29	0	6	35	57	112	62	211	1	7	36	33	16	41	18	46	2	20	9	0	36	16
[truncated: 358 more columns]
