# Supplementary material for: Gut microbiome dysbiosis drives metabolic dysfunction in Familial dysautonomia
Source: Nat Commun. 2023 Jan 13;14:218. doi: 10.1038/s41467-023-35787-8 (PMC9839693; doi:10.1038/s41467-023-35787-8)
Supplement: Supplementary file 5 — Source Data File [file 41467_2023_35787_MOESM5_ESM.zip › Dysautonomia-main/data/GutTransit_MouseMasterData.xlsx]

## Sheet: Sheet1
Treatment.type	Genotype	ID.Gen.Tmt.Age	DOB	Gut.Transit.Date	Gut.Transit.Time.hours	Age.Months	Age.Days	Cage.ID	Phenotype.score	Sex	Weight.grams
Cohoused	Mutant	186.M.C.9	2019-12-11	2020-11-08	4.33	11 months	333	1	5	Female	24
Cohoused	Mutant	187.M.C.9	2019-12-11	2020-11-08	5.28	11 months	333	1	6	Female	22.9
Cohoused	Control	188.C.C.9	2019-12-11	2020-11-08	2.65	11 months	333	1	NA	Female	27.7
Cohoused	Control	189.C.C.9	2019-12-11	2020-11-08	3.72	11 months	333	1	NA	Female	25.9
Cohoused	Control	190.C.C.9	2019-12-09	2020-11-08	4.02	11 months	335	1	NA	Female	24.1
Cohoused	Mutant	191.M.C.9	2019-12-09	2020-11-08	3.68	11 months	335	2	3	Female	23.1
Cohoused	Mutant	192.M.C.9	2019-12-09	2020-11-08	3.07	11 months	335	2	2	Female	25.5
Cohoused	Control	193.C.C.9	2019-12-13	2020-11-08	2.27	11 months	331	2	NA	Female	25.8
Cohoused	Control	194.C.C.9	2019-12-13	2020-11-08	3.4	11 months	331	2	NA	Female	27.7
Cohoused	Control	195.C.C.9	2019-12-13	2020-11-08	3.77	11 months	331	2	NA	Female	23.8
Cohoused	Mutant	236.M.C.9	2020-01-18	2020-12-09	2.98	11 months	326	10	6	Male	25.3
Cohoused	Control	241.C.C.9	2020-01-18	2020-12-09	2.55	11 months	326	7	NA	Male	40.3
Cohoused	Mutant	242.M.C.9	2020-01-18	2020-12-09	3.63	11 months	326	7	8	Male	27.4
Cohoused	Mutant	252.M.C.9	2020-02-03	2020-12-09	2.58	11 months	310	8	4	Male	25.6
Cohoused	Control	253.C.C.6	2020-02-03	2020-12-09	2.97	11 months	310	8	NA	Male	31.6
Cohoused	Control	254.C.C.6	2020-02-03	2020-12-09	3	11 months	310	8	NA	Male	29.9
Cohoused	Mutant	255.M.C.9	2020-01-26	2020-12-09	2.67	11 months	318	6	7	Female	21
Cohoused	Mutant	256.M.C.9	2020-01-26	2020-12-09	2.75	11 months	318	6	6	Female	20
Cohoused	Control	257.C.C.9	2020-01-26	2020-12-09	3.32	11 months	318	6	NA	Female	29
Separate	Control	107.C.S.6	2019-10-25	2020-05-01	3.02	6 months	189	2A	NA	Female
Separate	Control	109.C.S.6	2019-10-25	2020-05-01	2.9	6 months	189	2A	NA	Female
Separate	Control	111.C.S.6	2019-10-25	2020-05-01	2.85	6 months	189	2A	NA	Female
Separate	Mutant	117.M.S.6	2019-11-03	2020-05-01	4.65	6 months	180	1A	7	Female	22.9
Separate	Mutant	120.M.S.6	2019-10-29	2020-05-01	4.98	6 months	185	1A	8	Female	26.5
Separate	Mutant	66.M.S.7	2019-10-01	2020-05-01	3.55	7 months	213		8	Female	18.6
Separate	Mutant	44.M.S.8	2019-09-16	2020-05-15	5.45	8 months	242	B6_2020	10	Female	24.1
Separate	Mutant	47.M.S.8	2019-09-16	2020-05-15	5.56	8 months	242	B6_2020	8	Female	24
Separate	Mutant	65.M.S.8	2019-09-23	2020-05-15	3.75	8 months	235	B6_2020	9	Female	22
Separate	Mutant	71.M.S.8	2019-09-23	2020-05-15	4	8 months	235	B6_2020	9	Female	22.7
Separate	Control	62.C.S.8	2019-09-23	2020-05-20	4.45	8 months	240	B9_2020	NA	Female	21.5
Separate	Control	63.C.S.8	2019-09-23	2020-05-20	3.06	8 months	240	B9_2020	NA	Female	25.2
Separate	Control	64.C.S.8	2019-09-23	2020-05-20	4.1	8 months	240	B9_2020	NA	Female	22.1
Separate	Control	72.C.S.8	2019-10-01	2020-05-20	3.63	8 months	232	B9_2020	NA	Female	25.4
Separate	Control	73.C.S.8	2019-10-01	2020-05-20	3.71	8 months	232	B9_2020	NA	Female	24.7
Separate	Mutant	157.M.S.11	2019-11-13	2020-11-08	6.27	12 months	361		10	Female	22.4
Separate	Mutant	159.M.S.10	2019-11-13	2020-11-08	5.75	12 months	361	7	7	Female	29
Separate	Mutant	169.M.S.10	2019-11-21	2020-11-08	4.2	12 months	353	7	7	Female	28
Separate	Mutant	170.M.S.10	2019-11-21	2020-11-08	3.27	12 months	353	7	7	Female	21.8
Separate	Mutant	173.M.S.10	2019-11-21	2020-11-08	5.82	12 months	353	7	6	Female	24.8
Separate	Control	208.C.S.10	2019-12-22	2020-11-08	4.43	11 months	322	9	NA	Female	23.3
Separate	Control	21.C.S.5	2019-07-12	2020-11-08	3.33	16 months	485	B7_2020	NA	Female	24.2
Separate	Control	218.C.S.10	2019-12-22	2020-11-08	3.27	11 months	322	9	NA	Female	32.8
Separate	Mutant	269.M.S.9	2020-01-22	2020-12-09	4.17	11 months	322	5	8	Male	24.1
Separate	Mutant	270.M.S.9	2020-01-22	2020-12-09	3.68	11 months	322	5	7	Male	25.9
Separate	Mutant	272.M.S.9	2020-01-22	2020-12-09	3.88	11 months	322	5	9	Male	24.5
