# Supplementary material for: Gut microbiome dysbiosis drives metabolic dysfunction in Familial dysautonomia
Source: Nat Commun. 2023 Jan 13;14:218. doi: 10.1038/s41467-023-35787-8 (PMC9839693; doi:10.1038/s41467-023-35787-8)
Supplement: Supplementary file 5 — Source Data File [file 41467_2023_35787_MOESM5_ESM.zip › Dysautonomia-main/data/HumanSerumUnpaired_biomassnorm_metalabels.csv]

	Label	1,7-Dimethylxanthine	2-Hydroxybutyrate	2-Oxoglutarate	2-Oxoisocaproate	3-Hydroxybutyrate	3-Hydroxyisobutyrate	3-Methyl-2-oxovalerate	Acetate	Acetone	Alanine	Arginine	Asparagine	Betaine	Butyrate	Cadaverine	Capric acid	Carnitine	Choline	Creatine	Creatinine	Dimethyl sulfone	Dimethylamine	Formate	Glucose	Glutamine	Glycerol	Glycine	Glycolate	Histidine	Hypoxanthine	Inosine	Isobutyrate	Isoleucine	Isopropanol	Lactate	Leucine	Malonate	Methanol	Methionine	O-Acetylcarnitine	O-Acetylcholine	Phenylalanine	Proline	Propylene glycol	Pyruvate	Serine	Succinate	Taurine
FD501	FD	12	14.7	1.35	12.75	140.55	11.85	8.85	42.15	25.95	147.15	36.6	19.65	20.1	10.2	17.4	545.25	17.1	4.35	6.6	42.45	0.6	0.6	37.35	5068.95	179.7	70.8	100.95	30.45	23.25	3.3	4.2	6.9	32.7	1.5	767.85	71.55	5.85	46.2	13.8	4.65	3.3	35.55	371.55	219.6	3.3	85.5	13.05	56.1
FD502	FD	9.15	8.85	1.95	12.75	21.15	15	13.05	51.75	8.55	218.7	42.75	24	38.55	26.55	16.8	1186.5	27.3	11.55	9.45	65.25	2.85	0.6	36.75	3156.75	230.55	53.7	107.25	40.05	34.05	5.85	8.85	4.35	42.6	1.2	1433.55	73.65	15.3	43.95	14.25	3.45	2.85	37.5	515.4	55.95	10.05	71.7	4.95	79.8
FD505	FD	3.3	39.45	4.95	25.2	64.05	28.2	21.3	111.15	16.8	233.7	63.3	25.05	76.5	34.2	26.25	1504.8	59.4	19.2	18.3	76.5	5.7	2.25	100.5	3677.25	242.85	62.4	319.35	33.6	33	7.2	1.65	9.3	73.65	8.55	1853.25	133.5	37.8	23.7	21.75	4.2	3.45	57.45	187.35	107.7	18.15	130.5	5.7	115.2
FD596	FD	0.15	11.7	2.1	20.1	41.55	11.4	15.15	35.4	44.55	188.55	73.05	30.6	43.5	34.5	33.45	415.05	39.3	10.2	12.15	51.3	3.6	0.45	16.05	3903.9	394.65	32.1	222.3	17.4	23.7	3.9	2.1	7.5	45.9	3.15	911.4	100.05	14.55	7.8	21.15	4.35	2.1	42.6	278.1	154.65	11.25	85.35	12.15	81.6
FD507	FD	2.55	20.85	2.4	16.05	31.5	19.2	13.95	89.25	11.4	257.7	43.65	23.55	64.05	20.4	12.9	1064.85	53.85	13.2	7.2	128.7	3.75	1.05	77.7	4934.4	352.35	50.55	166.65	22.05	46.95	3.15	10.65	4.8	41.4	3.45	1343.25	72	16.2	13.35	11.85	1.8	2.7	59.85	310.65	120.45	15.6	110.4	3.15	121.95
FD598	FD	2.7	5.4	2.1	13.2	104.1	53.4	13.2	57.3	46.2	234	72.9	33.6	40.5	37.5	25.5	907.8	38.1	11.7	8.1	89.1	1.2	0.6	43.8	6570.6	498.3	64.2	161.7	19.2	40.8	6.3	1.5	5.4	43.2	6.9	1610.7	72.3	6	23.7	13.8	4.5	3	43.2	173.7	247.2	5.4	46.2	6.9	63
FD509	FD	7.65	39.6	3.6	24.45	392.25	19.65	17.55	89.4	20.1	168.3	125.1	23.85	82.65	47.4	19.2	1570.05	57	16.8	8.85	58.95	6	0.45	75.9	3930.6	347.25	92.4	186	27.9	35.1	6.6	6.75	3.6	45	3.3	1684.8	79.05	27.6	3.75	15.6	3.6	1.95	47.7	218.1	93	12.3	85.5	10.35	110.25
FD511	FD	3.45	24.15	3.75	10.35	22.2	16.95	8.7	91.5	7.5	182.85	52.95	24.9	92.85	21.3	17.7	1722.6	42.45	15.9	23.85	90.45	12.9	0.6	81.6	4361.1	303.3	92.7	215.1	26.1	41.25	2.25	1.95	3.9	35.7	2.55	1086.75	65.1	20.55	20.55	11.4	2.55	3.75	52.8	336.15	74.7	7.65	187.35	4.65	99.45
FD512	FD	4.2	5.85	1.65	12.45	34.8	19.5	17.1	73.05	17.7	133.5	26.85	23.25	58.8	24.45	11.85	853.05	32.7	12.3	25.2	71.7	9.9	1.05	45.15	4027.2	267	63.15	95.25	20.4	39.75	5.25	3.15	3.15	44.7	1.2	760.65	73.5	13.8	10.35	8.55	3	3.45	41.55	247.05	71.85	2.55	85.5	3.15	98.4
FD513	FD	20.25	40.35	4.2	31.65	196.65	25.5	23.85	145.8	24.45	308.1	77.1	33.15	60.15	22.35	20.1	2205.3	34.8	12.3	19.95	358.95	5.4	0.6	22.95	5791.5	341.25	71.85	452.7	43.2	80.4	1.05	6.45	11.7	90.6	6.3	1527.15	171.45	21.75	23.1	26.7	5.4	4.8	80.7	696.9	94.95	15.15	219.9	6.75	126.3
FD516	FD	4.2	34.95	4.2	23.55	43.65	22.5	17.7	103.5	6.45	254.4	74.55	30.75	75.3	29.1	22.65	3431.55	61.5	14.85	19.05	130.65	7.35	0.3	95.85	3551.25	276.15	52.8	168	54.75	41.25	5.85	7.35	9.75	71.7	2.85	1486.35	139.05	23.55	5.25	16.2	2.7	2.85	87.6	328.2	82.8	11.4	168.15	5.7	138
FD518	FD	2.85	36.6	4.5	13.5	29.25	23.55	13.5	76.5	7.2	202.2	51.9	19.05	52.05	24	16.05	1429.8	32.55	12.9	31.2	71.55	7.05	0.45	66.15	5186.4	214.5	77.4	172.8	58.65	38.4	7.05	3.6	5.85	36.15	2.85	1371	63.9	13.35	21.9	17.7	2.25	3.15	52.2	426.45	193.2	8.1	176.4	3.75	137.4
FD519	FD	1.8	4.5	2.25	24.15	41.55	18.15	24.9	73.65	8.7	235.35	45.75	44.55	85.95	32.85	23.1	1160.1	33.75	20.55	26.7	46.05	4.65	1.2	39.15	3720.15	262.65	72	126.3	28.95	42.3	5.25	3.15	13.65	99.9	1.65	1509.15	156.6	22.2	7.65	18.9	3.6	3.6	79.8	556.35	79.65	15.3	106.8	7.2	115.35
FD522	FD	0.6	30	2.25	13.95	43.5	17.4	13.5	98.25	9.3	262.2	61.35	24.3	77.25	24	16.5	1976.25	32.55	15.6	4.05	102.15	3	0.75	88.2	4652.4	355.2	65.1	177.45	28.65	44.55	4.35	2.85	6.3	42.75	2.4	1454.4	70.65	15.9	15	16.95	3.9	4.8	55.05	349.35	97.65	8.85	157.05	5.25	153.15
FD523	FD	2.7	29.25	2.55	9.75	255.45	19.95	9.3	100.2	36.15	281.7	65.1	24.6	26.25	21	21.15	1198.35	39.45	16.2	60.3	160.05	3.75	1.5	73.95	4307.85	319.8	89.85	321.75	22.95	63.6	8.7	7.65	9.15	29.7	2.1	1715.85	61.65	11.4	10.8	19.5	5.25	2.7	41.7	253.2	85.2	37.65	189	4.35	163.35
FD525	FD	1.35	40.65	3.6	31.5	247.5	19.35	26.55	106.5	21.9	190.05	88.05	19.5	70.8	22.65	16.2	1751.55	61.5	13.95	11.1	64.5	2.1	0.45	69.45	3996.9	268.05	63	143.55	21.9	41.7	8.7	3.15	10.35	51.75	1.95	1543.5	89.55	13.35	6.15	14.7	3.9	3.6	54.75	273	118.05	13.95	129.3	4.65	109.95
FD600	FD	1.95	29.85	4.05	24.6	162	16.5	24.6	41.25	22.35	184.5	84	26.55	39	29.1	38.4	1036.8	36.3	15.6	47.85	67.2	7.5	0.45	21.9	4136.4	280.2	81.3	89.85	21	31.2	3.45	9.6	11.1	69.3	2.85	825.9	116.25	10.2	9.3	17.25	7.65	3	40.8	260.7	67.2	12.3	88.95	17.55	77.25
FD528	FD	4.95	13.35	3.3	13.65	50.4	16.05	12.75	80.1	14.7	294.9	73.5	36.45	30.75	15.9	27	2416.5	38.7	15.6	77.85	114.15	8.1	0.75	86.4	4231.5	331.8	28.8	130.05	47.55	73.5	7.5	3.6	6	78.45	2.25	1687.2	127.8	15.3	31.05	27.6	2.55	3.6	63	310.95	180.6	11.1	169.2	10.05	164.55
FD529	FD	6.15	65.25	4.95	31.05	204	27.3	24	107.4	10.05	191.1	64.05	36.9	59.85	24.45	14.85	963.15	52.35	12.6	78.6	51	9.3	1.8	79.65	5515.05	292.5	68.55	112.95	39.9	50.7	6.3	3.15	5.85	62.55	4.5	1173	119.7	12.9	23.4	18.3	6.3	4.65	59.55	224.25	82.8	12	136.5	15.45	126.3
FD531	FD	2.4	35.4	2.85	13.2	18	23.4	17.55	113.4	10.2	296.25	69	23.85	55.35	14.55	19.05	2185.05	46.8	19.05	17.1	103.65	7.2	0.6	76.05	3772.8	307.35	46.5	221.85	31.05	40.2	3.75	12.15	6.3	46.95	2.25	1321.5	82.35	16.5	4.05	17.55	2.7	3.3	52.5	450.45	62.1	12.9	218.4	4.35	127.35
FD533	FD	4.8	22.2	4.5	20.4	37.65	16.05	21.6	163.05	7.5	229.2	55.95	30.45	29.7	21.6	16.8	1190.4	37.35	13.2	10.05	70.35	4.95	2.25	112.8	4888.8	221.55	62.25	85.95	27.75	42.6	5.4	0.6	6.45	53.25	4.05	1406.25	81.15	10.5	12.75	20.1	2.1	2.85	49.65	164.4	411.75	11.1	180	4.8	141.75
FD603	FD	2.55	15.15	2.7	19.65	31.5	18.15	18.15	31.8	54	235.05	57	34.95	22.05	27.3	23.25	524.55	24.9	13.05	14.55	57.45	5.85	0.6	28.95	6746.1	273.75	55.35	73.65	10.05	30.3	7.95	0.3	9.3	36.9	3	1300.05	57.3	11.1	10.5	16.95	4.2	2.1	45.75	206.85	205.8	14.4	185.85	4.8	119.55
FD535	FD	2.55	28.95	2.25	19.65	30.45	18.45	22.05	82.95	21.15	240.75	39.6	22.35	124.5	73.95	14.4	1192.95	57	71.1	33.9	56.4	1.5	1.5	81	4129.95	377.1	85.8	213.15	10.8	36.9	7.5	5.25	9.45	50.1	1.95	1974.6	76.65	7.65	2.55	19.95	1.2	1.5	49.8	487.8	585.75	18.6	75.15	5.25	159.15
FD536	FD	2.7	19.65	3	24	106.2	28.05	23.1	85.35	37.65	233.4	89.55	31.05	56.4	86.1	36	2424.3	54.9	30.45	12.3	39.6	1.2	2.25	87	4416.45	475.35	88.8	191.25	4.35	50.85	5.7	2.1	10.2	98.85	1.5	1250.55	207	10.05	7.05	28.35	2.7	2.7	69.45	531	303	9.6	86.4	7.05	139.65
FD538	FD	3.3	19.65	2.7	22.5	75.15	13.95	20.55	129.3	32.25	166.2	31.65	22.95	44.1	44.25	10.5	2102.85	39.6	55.65	21	66.6	6.6	2.1	82.35	5798.55	209.4	126.15	65.7	2.4	36.15	7.05	6.15	10.65	34.8	1.2	1526.7	96.15	1.8	14.1	12.45	0.75	2.25	37.5	216.6	73.8	16.95	172.2	3.3	189.75
FD540	FD	4.95	10.95	0.9	16.5	18.6	13.05	15.45	73.05	7.8	201.45	34.05	23.55	40.05	19.5	16.8	1140.9	39.45	29.25	8.25	78	4.35	1.95	60.9	3939.75	304.05	67.05	165.75	2.55	51.15	2.4	6.6	8.7	57	1.65	678.45	105.3	4.65	12.6	22.65	1.05	2.1	46.05	375	43.5	7.05	172.2	4.35	61.95
FD542	FD	12.45	14.4	4.95	22.5	148.65	11.1	24	85.8	19.5	188.55	50.55	24.6	53.25	52.5	13.95	1017.9	53.4	24.45	10.5	103.2	5.1	1.5	84.75	4409.25	283.2	96.6	117.3	6.9	44.7	6.6	12.75	12.75	55.2	1.95	1102.65	104.25	9.45	33.9	16.2	1.05	3	49.2	355.95	72.45	5.1	149.55	5.4	132.3
FD543	FD	2.25	22.5	1.8	10.8	151.95	17.1	13.95	51.15	19.95	103.05	27.3	19.65	84.45	39.45	8.7	1208.85	37.2	10.95	21.9	64.2	5.4	0.75	40.5	3492.9	203.25	65.4	79.8	30.45	30.45	3.75	3.15	5.55	44.85	1.5	696.6	68.55	14.25	10.65	13.05	5.85	3.45	37.65	235.65	71.25	3.15	45.15	5.4	126.6
FD546	FD	8.1	14.4	2.7	20.1	27.3	25.95	20.55	111.75	24.15	304.65	52.95	24.75	82.5	38.4	17.7	2157.45	43.35	51.9	11.1	73.05	1.5	1.05	82.5	5768.4	283.95	129.9	214.65	8.85	34.5	7.2	5.7	10.8	63.9	3	1696.65	104.1	5.25	6.75	21.15	2.7	2.85	55.35	417.9	263.7	19.35	172.2	4.35	137.1
FD549	FD	3	78.6	3.3	37.2	257.55	41.85	38.85	129	26.4	213.6	65.55	39.3	112.05	60.6	23.85	2189.4	44.7	41.85	135.9	36.9	7.5	2.25	110.4	4893.3	297.75	161.55	120	14.25	46.2	6	4.65	16.35	120.9	1.8	1253.1	154.2	6.9	15	35.1	0.9	2.25	60.9	263.85	112.2	12.3	172.2	8.1	130.65
FD552	FD	10.05	3	2.4	10.8	37.8	9.3	15	33.45	4.5	154.8	34.2	22.8	15.3	15.3	12.45	747.6	20.85	10.8	23.55	64.65	3	0.6	36.9	3938.1	211.05	97.65	75.9	12.75	37.5	6.15	1.35	3.45	35.1	2.1	979.35	76.35	9.9	7.2	13.05	1.5	2.25	33.9	138.45	189.3	5.55	58.05	9.3	102.3
FD554	FD	2.1	62.25	2.7	16.95	100.2	15.3	20.1	80.85	24.6	193.65	64.8	27.9	81	15.9	19.95	1294.05	45.75	14.7	31.5	102.3	10.35	0.9	82.5	5455.05	310.8	79.8	174.45	30	46.8	6.45	5.25	7.5	63	3.3	906.9	99.15	10.05	3.15	21	4.8	3.45	65.85	340.5	99.3	7.05	74.4	17.25	111.75
FD556	FD	2.25	38.85	2.85	26.85	23.7	13.2	26.55	76.05	9.45	210.3	62.4	23.1	55.05	16.35	18.15	1264.35	33.6	19.2	39.75	37.65	3.75	0.9	78.3	4065.9	296.7	79.35	233.55	23.85	44.25	6.15	1.8	5.85	75	3.3	1229.4	109.95	8.7	1.35	28.5	3.75	4.5	57.3	382.65	62.4	16.2	168	5.55	133.8
FD557	FD	3	27.6	2.4	9.3	51.15	10.5	14.25	78.15	16.2	214.95	56.7	20.7	86.1	13.2	15.9	1006.35	34.95	19.05	15.3	450.9	6.15	0.9	69.6	3965.85	299.1	96.9	189.3	25.65	52.05	3.15	2.25	4.5	44.1	4.5	871.65	63.75	12.6	4.5	16.65	1.8	2.7	52.35	417	49.8	3	215.25	4.2	109.8
FD559	FD	4.35	76.8	3.6	16.35	31.5	13.05	17.7	100.95	19.05	158.4	64.5	27.15	104.85	25.5	24.3	1101.3	45.45	15.75	11.85	96.6	5.25	1.05	91.2	3672.45	308.1	88.65	139.5	26.55	42.45	4.95	4.65	6.9	49.05	3.3	1345.2	105.9	10.5	16.5	21.9	3.75	3.3	57.75	324.6	68.1	3.75	132.9	7.5	148.8
FD561	FD	2.85	45.45	3.9	24.15	483.75	18.75	17.55	118.05	11.85	145.95	56.7	23.25	51.9	22.8	16.65	1492.5	41.4	14.55	43.65	37.65	6.15	1.35	82.35	4597.5	204.45	117.15	280.35	29.4	41.4	6.15	1.05	6.15	52.65	2.85	1160.55	97.2	7.8	5.4	17.4	3.45	3.9	51.3	276	94.65	15.3	163.5	12.9	131.1
FD563	FD	9.3	37.05	3.6	28.65	27.75	17.1	23.85	75.9	27.3	300.6	62.55	29.85	68.4	22.5	21.6	1122.6	44.1	13.8	42.15	82.95	8.85	1.35	74.55	5144.7	247.65	65.4	167.7	22.05	44.1	5.7	1.8	9.45	71.1	2.4	1535.1	121.5	9.15	2.25	28.65	4.35	4.5	56.4	504.45	103.95	15.6	162.9	14.1	153
FD566	FD	3.45	9.75	1.95	25.35	24.45	11.4	24.3	53.25	9.6	295.35	29.25	26.4	62.55	31.95	11.85	861.75	27.9	7.05	13.5	40.5	3.9	0.45	37.5	3668.1	324	83.7	133.2	20.25	51	4.05	1.65	5.4	73.95	0.9	1001.1	131.85	16.05	13.05	23.85	3.75	3.9	55.35	750.45	48.75	6.15	106.35	4.8	90.45
FD568	FD	2.55	3.75	2.1	16.5	24.3	12	18.45	52.8	8.25	387.45	55.8	53.25	40.35	39.9	23.4	667.65	36.15	13.05	62.7	31.05	5.55	1.35	38.7	3456.15	378.75	60.9	235.35	34.95	60.9	3.3	1.8	9.3	83.7	1.2	1022.25	141.3	19.65	9.3	41.25	4.2	3.3	62.85	487.2	49.65	11.85	179.4	7.2	130.95
FD572	FD	2.85	25.5	1.95	18.75	31.05	27.9	19.2	59.55	6.45	138	25.2	19.65	49.35	17.55	6.75	978.45	32.1	13.35	16.65	57.45	5.25	0.6	44.1	5541.6	205.2	56.55	88.35	14.25	30.45	3.45	9.3	3.6	43.2	0.75	727.8	70.95	7.35	8.7	13.8	1.95	3	35.85	147.75	61.8	5.4	205.2	5.1	91.35
FD576	FD	1.35	28.2	1.35	17.1	133.8	16.5	17.55	47.85	9.9	100.5	28.8	17.25	41.85	16.05	13.65	1022.55	28.05	9.6	9.75	39.6	1.65	0.45	31.8	3626.25	243.45	101.4	274.2	7.05	27.15	2.55	1.65	5.1	35.25	1.65	708.3	62.55	8.7	11.1	13.8	2.7	1.65	32.25	177.3	90.45	3.75	34.5	12.6	79.8
FD579	FD	2.25	9.9	2.85	21.15	25.5	28.5	18.15	63.3	6.75	238.35	63.45	25.95	47.85	25.2	16.5	1448.1	29.7	15.9	10.95	75.75	7.8	1.35	36.6	3811.95	216.45	38.7	165.15	16.2	45.15	9.45	1.05	6	62.7	0.6	2311.35	116.85	14.25	7.2	21	3.15	3.45	46.65	381.15	98.85	11.4	67.2	11.25	170.85
FD581	FD	2.85	10.5	2.1	22.95	28.8	25.35	23.25	51.3	10.65	267.75	41.4	31.35	54	26.25	17.85	1183.05	48.45	12.45	15.75	36.45	2.1	0.75	39.6	4200.9	245.4	71.55	95.7	29.1	38.25	3.75	1.35	15.6	96	0.75	1460.55	133.5	17.25	62.4	42.3	5.25	4.05	73.95	564.6	59.85	13.5	129.75	4.35	120.3
FD584	FD	2.55	9.6	2.1	4.95	39.75	29.4	10.05	87	8.25	214.65	43.8	18.3	54.45	31.65	16.5	1498.35	57.15	12	14.7	41.55	1.5	0.6	44.55	5518.35	270	74.55	116.4	12.9	22.95	7.65	1.8	4.65	32.1	1.5	1322.85	45.9	5.25	9.3	14.4	2.25	2.55	22.05	218.1	119.7	4.8	66.6	4.5	117.6
FD587	FD	5.7	14.7	2.4	24.75	49.8	19.65	21.75	78.3	20.1	377.55	69.6	40.8	44.25	39.45	25.95	1489.05	38.25	13.2	68.4	76.95	14.1	1.35	38.25	5409.9	404.4	72.75	158.1	12.9	59.4	1.95	4.8	15.75	75.75	1.65	1751.55	128.1	17.55	2.7	34.65	5.7	2.55	69.45	561	59.1	12.75	138.75	5.7	96.6
FD589	FD	6.3	5.4	5.85	15.15	88.05	17.7	17.55	62.25	6.75	222.15	33	19.65	69	28.05	11.4	914.55	29.25	18.9	10.05	109.95	4.2	0.9	22.65	4253.85	299.4	94.65	221.25	18.15	41.25	1.65	3.6	2.7	39.9	1.05	844.5	72.3	6.6	5.85	12.45	2.25	3.45	39.45	328.65	107.85	7.35	100.65	10.35	92.55
FD591	FD	2.25	7.95	3.3	19.2	74.1	12.75	21	42.9	24	220.8	55.8	29.85	30.3	27.15	24.75	636.6	24.45	10.2	23.55	41.1	3.75	0.45	19.2	3472.05	360	68.85	124.2	12	31.95	4.8	6.75	6	46.05	3.45	993.9	77.1	10.35	10.65	17.4	5.1	1.8	33.9	692.1	65.85	8.25	85.8	11.25	118.65
FD593	FD	4.8	10.8	3.45	21.45	33.3	18	20.55	27.75	38.4	160.2	42.75	24.15	191.7	23.4	22.35	569.55	37.2	14.7	23.55	51.45	2.4	0.3	21.45	3965.25	371.25	38.25	133.95	12.75	30	4.8	2.1	5.85	36.3	2.7	916.95	60.9	12	19.2	14.55	6	1.2	27.45	187.2	73.5	6	99	6.3	53.4
FD595	FD	16.8	9.15	2.25	18.3	33.3	17.1	19.8	70.95	31.2	255.45	47.7	27.75	79.35	25.95	21.75	471.75	45.9	14.25	43.5	70.05	2.85	0.75	22.8	4055.85	284.55	29.25	177.15	31.65	26.4	5.85	2.55	7.95	50.55	3.6	1116.6	77.7	13.8	17.25	20.55	6.3	1.95	50.1	253.05	73.8	10.95	95.25	6.3	74.7
FD503	Relative	13.05	16.2	1.2	12.15	22.8	10.35	17.4	38.25	22.5	322.5	50.4	23.55	26.7	26.55	20.1	1472.7	36	6.3	17.1	75.9	4.5	0.75	39.15	3710.4	314.4	31.65	92.25	46.95	49.95	3.15	7.65	8.1	55.5	0.9	904.8	103.8	13.05	3.45	19.65	4.05	3.3	39.45	387.45	71.4	3.75	93.6	3.9	128.25
FD504	Relative	9.9	4.65	2.25	22.2	24.3	20.7	22.05	39.9	6.45	284.4	54.45	24	33.9	19.05	21.75	1720.35	37.5	10.35	29.25	70.2	3.9	0.75	36.15	3256.8	240.6	18.6	85.5	33.75	45.6	4.05	4.35	7.65	97.5	0.75	858.75	169.5	20.25	6.9	29.55	4.2	4.35	47.85	506.25	51.9	5.4	130.5	4.8	134.7
FD506	Relative	5.4	85.05	4.35	24.3	71.25	30.3	21.3	111.6	13.95	355.8	73.2	26.85	48.3	38.7	24.9	2290.65	57	9.15	25.65	76.8	7.8	1.35	87.45	4485.45	337.65	88.5	111.9	53.85	50.1	1.65	16.2	9	84.45	3.45	1344.6	158.55	18.6	13.8	20.7	3.75	3.9	58.8	564.45	118.5	14.85	121.35	2.7	136.2
FD597	Relative	7.05	11.7	2.7	20.55	33.6	13.35	18	41.4	14.1	283.05	91.2	21.75	35.4	21.75	36.75	1408.2	37.65	8.85	21.3	53.25	6.15	0.6	20.7	3650.25	295.35	51	106.5	30.75	25.8	3.15	5.7	6	49.05	3.45	1295.1	107.1	13.95	18.15	16.8	4.65	2.85	38.7	382.5	70.65	13.8	85.35	13.8	104.85
FD508	Relative	3.45	38.85	3.45	11.85	367.65	21	10.95	130.95	10.2	182.25	51.6	16.2	81.15	36.75	14.1	1188.6	50.1	13.2	16.2	92.1	25.65	2.4	99.15	5659.05	233.55	118.35	191.25	36.45	35.55	3	12	3.9	51	3.75	793.35	83.1	19.65	11.4	14.25	3.15	2.55	49.5	262.65	171.9	11.1	144.6	14.4	132.45
FD599	Relative	3.9	2.7	1.2	4.95	21.3	10.95	7.05	25.8	20.4	161.25	34.95	17.7	49.05	13.35	11.85	417.15	19.35	8.25	10.35	49.35	7.05	0.9	16.05	2182.5	197.25	45.3	118.5	16.5	16.95	2.7	4.05	1.8	16.05	3.3	982.2	29.25	5.1	7.35	9.15	1.35	1.35	18.9	138.9	52.05	9	40.65	4.95	68.7
FD510	Relative	1.65	75.45	5.7	24.6	607.5	24.9	19.8	95.7	6.45	150.9	64.2	22.35	63.3	27	21.3	1722.6	56.1	15.9	18.9	94.65	10.05	0.9	92.25	5210.85	292.65	88.2	171.45	27.75	36.45	8.7	3.15	7.2	59.4	2.55	1419.3	108.9	28.2	2.7	18.9	4.35	5.55	54.75	202.5	162.9	4.8	134.7	21.15	121.05
FD514	Relative	1.8	70.2	4.05	28.95	45	22.8	16.35	96.9	12.75	350.1	58.95	24.75	90.45	28.8	22.05	1077.75	60.45	17.1	32.25	107.7	6.6	1.65	99.45	3994.05	168	69.15	117.3	40.35	41.25	12	4.05	15.15	68.55	5.55	2734.5	125.25	19.8	26.4	20.1	3	2.55	81.9	318.6	103.5	34.8	188.4	3.6	180.3
FD515	Relative	16.35	100.35	5.7	27.6	281.1	30.15	27.6	104.1	12.3	186	71.85	28.95	65.1	21.3	22.35	2009.1	59.1	19.95	11.25	97.95	7.35	0.6	94.5	4675.95	262.2	136.05	268.35	42.45	35.25	5.25	3.45	9.75	95.4	2.55	1113.9	147.3	25.8	55.2	27	4.8	5.55	58.2	390.3	149.1	8.25	192.45	9.75	212.85
FD517	Relative	5.7	34.95	4.95	23.25	87.9	25.8	18.75	83.85	7.5	251.7	68.25	26.4	81.6	29.1	19.5	2982	63.75	14.85	36	84	16.05	0.45	86.1	4877.4	298.05	70.35	136.05	36.6	45.75	8.7	3.9	7.95	79.95	2.85	1472.85	139.8	21.15	20.4	20.55	2.85	3.6	106.95	338.85	109.65	8.85	118.35	5.7	184.8
FD520	Relative	4.2	37.2	2.85	17.25	36.45	19.35	19.35	52.5	4.35	196.95	25.05	18.3	54.75	24.6	12	920.25	25.2	10.2	18.75	52.2	4.65	0.9	46.8	4478.25	163.2	35.4	63.3	32.4	36	6.45	6.75	5.55	43.05	0.9	1119.15	72.9	13.05	14.25	15.15	2.4	2.1	34.5	341.85	104.55	11.25	74.4	9.9	121.05
FD521	Relative	4.2	43.65	4.65	15	69.15	19.95	9.6	123.45	9.3	288.15	63.15	23.85	44.85	42	24.45	794.7	63.6	18.45	65.1	107.7	6.75	1.35	81	4876.95	324.45	46.65	226.2	63.3	59.1	10.05	1.5	7.2	42.15	4.8	1709.55	87.15	23.1	13.2	20.55	2.85	3.3	59.25	239.25	145.95	16.5	116.1	5.7	188.85
FD524	Relative	7.8	72.45	3.3	15.45	157.95	25.35	10.5	80.25	6.6	192.9	59.25	23.25	26.4	27.45	17.7	2002.65	34.5	8.85	12.3	94.65	18.15	1.95	77.7	5421.15	230.25	60.75	125.25	36.9	44.85	10.2	4.35	6.9	51.75	3.3	1232.55	93.9	10.5	9.75	16.2	3.6	4.35	48.3	199.35	134.55	6.15	99	11.1	144.3
FD526	Relative	8.85	50.55	4.2	28.35	129	17.1	27.45	95.25	18.3	287.4	99.3	30.15	45.6	19.35	33.45	2539.5	46.95	16.2	44.7	86.7	6	0.6	85.35	4810.35	329.4	61.2	108.75	56.4	56.55	4.35	10.05	15.45	117.45	2.1	1543.5	211.65	26.55	22.5	26.7	5.4	4.8	76.8	476.55	104.4	12.3	186.9	5.7	142.2
FD601	Relative	0.45	14.1	2.25	32.25	32.85	16.2	37.05	34.35	46.05	271.2	120.9	43.5	55.65	40.65	44.1	706.8	56.85	15.45	8.4	54.45	2.55	0.45	19.5	3142.35	371.4	26.7	172.35	16.35	32.4	7.05	7.35	11.85	74.7	2.85	1248.75	116.25	13.65	25.35	22.8	8.25	3.3	61.65	270.15	78.6	6.3	34.2	8.7	133.8
FD527	Relative	11.1	89.55	4.8	35.1	233.25	25.5	30.3	85.5	19.65	278.25	89.4	27.15	49.2	17.85	24.15	2173.95	53.25	10.95	67.65	88.65	4.8	0.6	76.05	4389	295.35	53.85	132.15	77.25	48.9	6.6	7.5	10.35	100.2	1.65	1327.8	178.05	16.35	32.1	24.15	3.45	2.4	64.35	329.85	97.65	10.35	126.3	9.6	171.6
FD602	Relative	10.95	50.1	3	30.9	358.65	17.4	26.7	34.05	58.95	359.1	118.35	32.7	37.05	43.2	53.55	777	34.65	15.45	27.6	69.6	4.8	0.9	22.2	5747.85	413.7	59.4	151.95	39.15	27	7.35	3	9.6	79.2	2.85	1410.15	139.95	4.05	15.9	25.5	10.95	9.6	56.7	519.9	117.6	6.6	66	8.55	138.45
FD530	Relative	16.95	32.55	5.4	13.8	55.2	18.45	13.95	68.4	15.3	266.4	69	27.3	57	20.55	21.15	2373.6	57	15.15	43.95	86.7	4.8	0.45	79.8	3347.4	297.75	48.3	85.5	50.7	53.7	6.15	9.45	5.55	48.6	1.65	1333.5	107.85	13.65	15	17.4	2.55	3.6	43.8	236.85	75.75	6.75	171.9	4.2	183.6
FD532	Relative	4.95	6	3.75	15.9	27.75	11.55	14.1	105.9	27.9	318.3	66.6	30.45	54.3	34.65	36	1471.2	37.95	30.75	34.8	58.8	6.45	2.1	65.55	4688.55	351	49.05	141	14.4	61.65	5.85	10.2	8.7	66.15	1.8	1062.3	138.6	7.35	18.75	29.1	1.95	1.8	60.6	404.25	76.2	9.45	172.2	4.2	123.45
FD604	Relative	1.65	12	3	19.65	30.3	16.35	19.65	29.7	56.1	294.75	74.1	43.05	42	46.2	33.3	585	40.95	11.4	22.8	75.3	5.25	0.6	21.75	4615.95	335.85	55.35	103.5	24.15	25.5	3.9	1.05	7.35	50.1	3.45	1162.35	98.7	11.85	19.95	21.15	5.85	1.95	52.8	377.1	99	5.85	92.85	4.05	100.8
FD534	Relative	4.35	46.05	4.2	30.6	58.8	17.25	27.45	76.35	26.55	290.55	71.7	36.45	50.7	38.55	26.25	1874.1	53.25	22.8	16.95	100.95	7.95	2.1	97.8	5338.8	240.6	84	102.6	0.075	54.75	7.5	4.65	7.35	63.45	2.1	1178.85	116.55	4.05	10.5	22.35	2.85	3.45	49.35	382.5	106.65	20.25	156.3	11.4	51.75
FD537	Relative	1.35	51.45	1.8	23.85	189.3	22.65	25.65	110.7	14.4	173.7	65.85	26.7	73.8	56.1	25.95	1544.7	64.95	56.1	37.2	106.5	7.2	2.1	71.1	4999.35	248.1	99.9	103.8	23.55	47.85	5.85	2.4	11.55	91.2	2.7	1122.9	152.85	9.15	20.85	20.25	2.1	2.4	55.95	511.35	106.8	7.05	124.95	14.25	121.95
FD539	Relative	73.2	34.8	2.1	12	37.05	13.8	14.55	206.1	22.2	276.15	56.4	31.2	99.9	42.6	17.85	1418.25	54.75	45.45	35.25	107.55	8.4	2.1	121.35	4169.1	316.65	61.65	129.9	48.9	54.15	5.55	10.35	9.3	60.75	2.55	1588.2	121.2	9	46.8	16.95	2.4	2.25	75	301.8	92.4	14.4	160.95	5.4	176.25
FD541	Relative	6	5.25	1.5	14.4	336.9	9.6	13.05	85.8	26.4	208.65	49.95	23.85	50.1	19.95	14.25	800.4	46.5	27.15	45	83.1	36.9	3	108.9	4114.65	247.8	108.9	243.75	0.075	44.7	3.45	9.45	9.15	38.25	2.55	1153.8	64.8	4.2	24.75	14.4	3.9	2.85	40.35	157.65	85.35	4.35	131.7	14.1	106.2
FD544	Relative	14.1	10.95	1.5	10.95	59.55	14.25	15.3	60.6	16.05	270.75	48.45	27.75	62.85	34.95	16.5	904.35	46.2	14.25	19.5	73.5	6	1.05	37.95	4217.7	306.75	44.55	97.2	44.4	38.85	3.3	6.6	7.5	53.85	1.05	1270.95	93.75	13.95	20.85	21.15	4.65	3.6	38.7	263.4	60	4.2	107.4	5.1	130.95
FD545	Relative	6	12.15	1.65	10.8	25.2	18.45	9.6	50.4	13.05	139.35	30.75	16.2	29.25	27.45	12.45	2058.3	31.65	8.85	23.25	48.9	3.45	0.6	40.35	2856.75	187.5	57	56.4	37.5	33	4.05	3.9	3.9	38.55	1.05	1118.7	83.85	10.8	19.95	11.7	1.8	2.1	33.3	361.35	65.25	5.1	78.3	4.2	103.5
FD547	Relative	1.65	29.4	3.45	25.65	31.5	18	25.95	67.5	11.85	315.3	62.25	28.35	72.9	37.65	25.65	842.85	46.8	35.85	21.45	86.1	5.25	1.8	73.35	4665.75	272.7	124.2	136.8	9.3	63.75	4.35	1.05	11.55	81.3	2.1	1162.95	125.25	4.8	14.1	27.15	1.8	2.1	54.9	476.55	106.95	9	127.35	13.2	115.05
FD548	Relative	6.45	37.8	3.15	20.55	189.75	10.2	20.7	365.85	22.65	202.8	62.1	25.2	58.95	72.3	16.95	1388.85	43.95	33.9	23.85	91.5	4.8	3	112.2	5135.85	284.55	95.55	214.5	17.55	40.35	6.75	10.05	12.6	66.45	5.7	1446.3	89.55	6.9	6.45	19.05	4.65	4.2	49.05	286.2	108.9	9.15	72	15.3	174.9
FD550	Relative	0.75	21.75	4.35	31.2	46.65	24.15	36.75	66.45	40.2	358.35	61.05	30.6	57.15	54	19.35	2294.55	51.45	30.6	21.45	117.6	4.65	1.8	72.9	3777	288.75	38.55	137.85	8.4	36.45	4.8	6	9.15	118.8	1.8	1222.35	228.15	7.2	16.35	24	1.2	2.1	46.05	447	76.35	6.75	154.8	4.65	175.65
FD551	Relative	9	41.1	2.55	23.1	40.35	19.5	24	85.8	22.65	315.3	71.7	38.55	58.95	34.2	29.85	800.4	48.6	22.8	67.65	100.65	4.8	2.25	93.75	4593	363.6	73.95	275.25	22.5	68.25	4.65	9.15	12.75	128.4	2.55	1215.45	172.2	19.95	14.1	33.6	2.55	1.8	66.3	476.4	73.8	7.8	172.2	3.9	123.45
FD553	Relative	2.85	22.05	2.25	16.2	44.55	17.85	18.3	45.6	7.65	168.45	34.35	18.6	26.55	26.7	12	1073.85	26.55	11.25	14.55	52.35	5.85	0.45	40.2	3702	255.9	69	80.4	24.75	41.55	4.8	5.4	3.15	48.45	0.9	1030.35	91.65	12.15	8.25	13.5	2.4	2.7	41.25	145.05	65.1	3.75	121.95	5.55	108.75
FD555	Relative	19.05	22.65	2.25	19.5	18.9	15.45	20.85	94.05	34.35	250.2	57	28.5	66	38.55	20.25	2565.75	51.15	39.15	22.35	73.5	5.1	1.65	75.15	3873	351.6	59.1	254.25	7.8	39	6.45	4.05	7.05	99.3	1.5	1178.55	152.25	11.4	41.85	17.25	3.45	3.3	73.8	397.95	57.6	7.8	116.55	4.8	102.75
FD558	Relative	8.1	76.2	1.95	17.4	163.5	17.85	14.25	85.05	19.65	200.25	54.3	21.6	61.2	16.2	15.9	1684.35	58.8	12.6	23.1	96.6	4.95	1.35	72.75	5174.1	237.45	84.9	192.3	64.2	40.2	5.1	0.9	4.65	47.25	3.3	1143.9	82.95	7.8	39.45	16.65	4.65	3.15	48	238.5	118.65	7.5	120.15	14.1	157.8
FD560	Relative	19.95	25.8	3.9	21.15	46.5	14.55	23.1	82.2	30.3	273.15	51.15	22.2	66.6	41.4	18.3	1720.65	52.8	45	24.3	115.5	8.7	1.95	66.45	4750.35	300.6	48.3	97.05	9.75	45.9	4.05	5.4	5.7	68.4	1.95	1645.05	129.6	8.85	40.05	13.2	1.05	1.2	58.05	382.5	63.45	9.9	172.2	4.2	83.4
FD562	Relative	10.35	53.85	5.55	17.55	24.3	18.75	17.55	76.35	8.55	307.95	72.6	28.35	77.4	22.8	21.3	1755.15	52.5	15.9	28.8	69.15	8.7	1.5	82.2	4329.45	267.15	51.9	148.05	46.05	44.25	8.1	6.15	6	78.9	2.85	1088.4	126.9	10.8	31.35	24.3	4.65	5.85	68.25	723.15	87.9	7.95	179.85	13.2	164.85
FD564	Relative	3.6	32.85	3	20.4	26.4	10.5	17.1	103.05	6.3	372.75	47.1	25.95	60.45	24.3	18.3	1397.55	65.1	16.65	17.25	95.4	3.15	1.05	75	5109.15	267.6	53.55	126.3	30.15	41.55	5.25	0.45	7.05	53.25	2.85	1837.65	106.2	6.75	24.3	19.5	2.55	2.7	63.15	525.75	78.45	28.8	227.55	7.95	136.2
FD565	Relative	6.9	73.2	7.35	29.55	35.85	23.7	19.8	106.05	15.15	360.6	66.75	21.15	63.3	21.9	21.3	2006.7	60.6	16.05	39.75	71.4	6.3	0.9	82.05	6583.35	279.15	97.8	216.6	35.85	32.1	7.5	2.4	7.2	69.45	3.3	1940.1	101.55	12.3	4.2	21.45	4.05	5.25	64.35	411.45	137.1	22.95	152.1	7.65	157.65
FD567	Relative	2.1	21.45	2.4	13.5	35.1	15.45	22.95	45.6	12.6	212.25	46.5	24.3	126.3	23.55	16.35	1336.35	39.75	13.2	23.4	64.2	4.05	0.45	38.4	3815.4	250.5	65.1	79.2	17.1	34.05	4.95	2.1	7.65	72.75	0.45	988.95	110.7	12.3	8.25	20.1	2.25	1.95	45.9	391.35	60.75	4.2	85.5	4.05	126.15
FD569	Relative	10.05	20.25	2.4	16.8	42.15	17.4	18.15	44.55	5.85	173.4	33	14.1	28.95	21	15	1384.05	21.6	11.7	27.9	62.1	3	0.3	39	3939.9	193.5	97.65	113.4	49.8	28.65	4.8	1.35	8.7	81	0.75	1070.55	126.3	9	23.55	14.4	2.55	3.6	50.7	321.75	76.95	6.15	36.45	6.75	102.75
FD570	Relative	2.1	26.85	2.25	24.45	33	22.95	24.3	55.5	10.95	259.65	38.4	20.4	32.1	23.7	15	1475.1	31.5	10.5	18	76.95	3.6	1.05	37.35	4088.7	210.15	77.4	83.55	39.6	28.65	3.9	1.05	6.3	62.55	1.5	1469.25	108.9	14.7	9.75	18.6	2.7	3	45.45	280.5	75.9	12.75	103.8	8.1	108
FD571	Relative	4.05	14.55	1.95	6.6	148.65	21.15	10.05	54.75	16.8	196.5	31.95	19.05	44.7	17.4	14.25	1045.05	41.1	12	35.1	54.75	5.55	1.2	31.95	4371.3	187.5	160.8	160.35	117.9	26.4	9	2.55	4.05	37.5	1.65	1204.35	61.65	15.9	3.6	16.5	2.7	2.7	42.9	221.1	85.65	5.7	77.7	8.25	130.05
FD573	Relative	3.45	15.3	2.1	10.65	32.7	26.25	12.9	80.7	8.55	181.05	33.75	18.45	43.35	32.4	12.75	1473.75	48.9	9	13.8	54.15	5.7	0.9	49.35	4350.9	234	62.4	103.95	42.45	35.55	5.1	3	3.6	36.45	0.6	1213.05	57.3	10.95	15.15	10.8	2.7	2.7	40.95	174.75	85.5	6.45	77.55	4.05	127.65
FD575	Relative	4.2	6.6	1.95	20.25	66.6	18.3	16.5	52.5	16.95	170.1	41.25	20.85	47.7	31.2	16.35	1548.9	35.85	10.35	6	76.05	4.05	0.75	33.6	3585	281.55	37.65	89.4	15.9	38.85	3.75	2.55	4.65	39.6	0.9	1323.6	82.2	8.85	15.9	12.9	2.25	2.4	38.85	288.15	69.45	5.1	84.3	4.65	97.05
FD578	Relative	3.6	7.5	4.2	16.05	39.45	18.45	16.2	63.6	14.1	213	39.15	26.85	46.35	29.25	15.15	1389.45	36.75	15	8.55	75.9	5.7	1.05	37.35	3352.8	261.75	44.55	105.3	27.15	41.7	3.3	4.8	6.15	48.3	0.75	1062.3	94.8	12.15	13.05	17.1	2.55	2.1	47.7	254.1	79.2	9.9	63.75	6.75	101.7
FD580	Relative	11.55	6.45	3.15	19.65	27.3	18.6	21.15	51.15	17.7	291.9	40.8	24.15	33.75	34.95	16.5	1542	29.25	13.35	16.2	75.45	6.75	1.2	36.45	2906.1	210	53.25	172.05	45.75	34.8	9.9	1.95	8.7	53.7	0.6	1842.3	101.55	11.25	31.95	21.45	3.45	2.7	58.5	306.6	54.3	7.2	98.85	3	205.95
FD582	Relative	10.05	32.25	2.25	24	45.9	42	22.8	78.6	22.65	245.25	40.65	23.25	54.45	35.1	19.35	2106.3	39.15	15.9	29.7	85.8	6.3	1.2	42.15	7506	275.85	54.75	69.9	32.1	41.7	6.45	4.65	10.65	91.35	0.9	1593.15	153.9	15.6	21.3	24.45	4.05	3	65.1	593.1	93.6	7.8	233.25	4.2	147.15
FD583	Relative	2.7	4.5	1.2	11.55	21.9	17.4	16.35	29.4	12.15	196.2	33	23.7	36	27.75	11.1	1128.75	28.8	7.8	21.6	58.5	4.5	0.6	34.35	3910.35	255.75	24.75	84.45	23.25	41.4	4.35	3.3	6.3	49.2	0.75	928.35	86.4	7.35	16.35	19.2	1.5	1.65	47.25	396.6	102.15	4.5	47.1	3.75	85.8
FD585	Relative	14.85	8.4	3.3	12	24.9	17.7	15	45	9.9	231.6	30.75	21.15	36.45	21.3	14.7	1201.95	35.1	13.2	10.8	99.6	8.55	0.6	30.45	4855.2	206.1	29.85	85.95	52.35	35.4	6.3	3.9	5.55	44.4	1.65	1221.45	74.85	8.85	18.9	14.1	2.1	2.25	43.35	283.95	102.15	8.1	47.7	3.75	124.95
FD586	Relative	8.1	24.9	2.25	13.8	18.6	24.6	14.85	47.1	6.6	268.2	38.1	18.45	44.25	17.7	13.8	1095.3	44.25	12	30.75	53.4	9.75	0.75	31.8	4266.6	223.65	64.5	87	32.55	33.15	5.4	6.9	5.55	43.5	1.35	960.45	85.95	11.1	23.1	17.55	2.25	2.4	44.7	284.85	96.75	7.05	71.7	8.1	90.75
FD588	Relative	9.6	11.4	5.4	15.3	27.6	21	20.4	42.15	7.05	171	29.25	18.3	44.4	20.7	10.8	1457.1	38.25	11.55	6.6	80.85	6	0.6	31.95	4210.05	221.1	68.25	216.15	14.85	27.9	5.1	5.25	3.45	43.95	1.8	915.9	86.4	6	7.95	17.55	2.55	2.55	51.3	270	113.25	4.65	24.6	5.55	123.75
FD590	Relative	7.05	10.65	1.2	16.5	29.7	21.3	16.05	50.7	8.85	182.1	38.4	20.85	44.4	25.2	17.25	708.15	26.1	11.25	28.65	58.65	8.85	1.05	45	4465.35	269.55	56.85	121.35	51	39.75	4.2	6.6	5.25	50.1	1.35	838.2	84.6	12.15	47.1	20.85	3.3	3.45	46.35	319.95	111.6	5.55	66.6	6.6	118.95
FD592	Relative	8.1	18.6	2.55	24.45	153.45	18.3	20.25	30	31.35	172.8	55.8	27.6	24	30.9	27.6	659.85	26.55	8.85	21.3	53.4	5.85	0.3	20.85	3638.25	391.2	73.95	151.95	21.45	29.1	6	6	4.95	33.15	2.55	1039.95	65.1	10.35	25.5	15.6	7.65	1.5	32.85	210.6	91.05	6.75	65.85	4.35	141.3
FD594	Relative	14.1	10.8	2.1	20.1	42.15	13.65	16.8	26.55	40.35	175.2	51.45	15.6	53.1	19.35	20.25	361.35	24.6	10.5	28.95	58.05	2.25	1.05	16.35	4296.75	265.65	49.2	175.2	37.5	19.2	4.65	4.05	5.1	27	3	1293	54.75	8.4	15	8.25	3.9	1.05	40.5	190.2	73.8	14.55	127.05	3	95.4
[truncated: 7 more columns]
