# Supplementary material for: Gut microbiome dysbiosis drives metabolic dysfunction in Familial dysautonomia
Source: Nat Commun. 2023 Jan 13;14:218. doi: 10.1038/s41467-023-35787-8 (PMC9839693; doi:10.1038/s41467-023-35787-8)
Supplement: Supplementary file 5 — Source Data File [file 41467_2023_35787_MOESM5_ESM.zip › Dysautonomia-main/data/HumanStoolUnpaired_biomassnorm_metalabels.csv]

	Label	1,1-Dimethylbiguanide	1,3-Dihydroxyacetone	2'-Deoxyuridine	2-Aminobutyrate	2-Aminoisobutyric acid	4-Hydroxyphenylacetate	5-Aminopentanoate	Acetate	Alanine	Arabinose	Arginine	Aspartate	Butyrate	Choline	D-Glucose	D-Mannose	Dimethylamine	Dopamine	Ethanol	Formate	Fumarate	Galactose	Glucitol	Glutamate	Glutamine	Glutarate	Glycerol	Glycerophosphocholine	Glycine	Guanosine	Histidine	Indole	Inosine	Isobutyrate	Isocaproate	Isoleucine	Isovalerate	Lactate	Leucine	Lysine	Malic acid	Malonate	Methionine	Methylamine	Methylsuccinate	N-Acetylglutamic acid	Nicotinate	Ornithine
FD007	FD	5.13E-05	0.000182	7.04E-05	0.00049	0.000291	0.00015	0.00108	0.116	0.0117	0.00406	0.00157	0.00914	0.0187	0.000309	0.00609	0.000533	0.000548	0.00102	0.0196	0.000797	0.000183	0.00207	0.00289	0.0189	0.00212	0.00117	0.0128	0.000757	0.00902	9.31E-05	0.00108	0.000461	0.000139	0.00407	0.000648	0.00673	0.0041	0.000716	0.00915	0.00734	0.00155	0.00825	0.00281	0.000492	0.000218	0.000607	0.000595	0.00208
FD001	FD	3.11E-05	0.0011	8.79E-05	0.00118	0.000239	0.000175	0.00286	0.117	0.0117	0.00118	0.000471	0.00766	0.036	0.000571	0.000118	0.00312	0.000199	0.000249	0.000353	0.0573	3.00E-04	0.000434	0.00153	0.0018	0.0161	0.00261	0.00206	0.00333	0.000184	6.44E-05	0.000692	0.000975	5.23E-05	0.00399	0.000517	0.0121	0.00235	0.00111	0.0188	0.00686	0.00214	0.0146	0.00355	0.00113	0.000224	0.000566	0.000428	0.00315
FD028	FD	7.39E-05	3.58E-05	3.72E-05	0.000401	0.000686	0.000205	0.00246	0.0813	0.00646	0.00359	9.95E-07	0.00331	0.0224	5.05E-05	0.000793	0.00018	0.000305	0.00038	0.0171	0.000218	6.56E-05	0.00141	9.95E-07	0.00669	0.00275	0.00157	0.00199	0.000834	0.00363	6.46E-05	0.000427	0.000818	4.01E-05	0.00418	0.00111	0.00365	0.00559	0.000256	0.00484	0.00567	0.00181	0.00214	0.00195	0.000439	0.000589	0.000661	0.000178	0.00339
FD093	FD	0.000124	4.85E-05	2.54E-05	0.00157	0.000315	0.000161	0.00278	0.0765	0.0162	0.00153	9.95E-07	0.00603	0.0365	0.000149	0.000836	0.000188	0.000555	4.71E-05	0.00132	0.000236	0.000134	0.00186	0.00257	0.0154	0.00464	0.00288	0.00184	0.000376	0.00991	3.62E-05	0.000415	0.000358	5.89E-05	0.0072	0.00242	0.00801	0.00572	0.000651	0.011	0.0166	0.00232	0.00355	0.00438	0.000546	0.000143	0.000515	0.000192	0.00187
FD021	FD	8.78E-05	5.35E-05	3.61E-05	0.000378	2.73E-05	0.000126	0.000421	0.0904	0.00801	0.00189	0.000469	0.00428	0.0189	0.000181	0.000749	0.000202	0.000105	0.000156	0.0015	0.000178	0.000836	0.00139	0.00278	0.00857	0.00178	0.000639	0.0129	0.00017	0.00455	6.92E-05	0.000333	0.000149	7.73E-05	0.00333	0.000654	0.0045	0.00328	0.000559	0.00629	0.00831	0.00201	0.000674	0.00231	0.000133	5.64E-05	0.000457	0.000202	0.00141
FD003	FD	0.000281	0.00015	0.000101	0.000676	0.000122	0.00207	0.00524	0.106	0.00578	0.000802	0.000321	0.00371	0.0259	7.99E-05	0.000152	0.000152	0.000702	0.187	0.000323	0.000339	0.00464	0.00172	0.00818	0.00236	0.000952	0.00512	0.000208	0.00399	0.000133	4.40E-05	0.000484	0.000564	5.65E-05	0.00372	0.000724	0.004	0.00398	0.000379	0.00561	0.00743	0.00123	0.016	0.00155	0.000249	0.000723	2.00E-04	0.000488	0.00388
FD050	FD	3.57E-05	0.000101	8.22E-06	0.000236	7.79E-05	8.93E-05	0.000778	0.0404	0.0037	0.00125	0.000315	0.00171	0.0192	0.000118	0.00897	0.00017	6.69E-05	0.000523	0.00445	0.000196	0.000304	0.00122	0.00128	0.00525	0.000904	0.00048	0.00585	0.00123	0.00287	1.10E-05	0.000316	0.00039	5.95E-06	0.00197	0.000544	0.00239	0.00227	0.000752	0.00303	0.00853	0.00201	0.00201	0.00112	0.000267	0.00014	7.28E-05	8.01E-05	0.00107
FD043	FD	1.60E-05	0.000106	1.50E-05	0.000161	5.31E-05	8.19E-05	0.000206	0.0177	0.00388	0.000669	0.00011	0.0029	0.00579	0.000313	0.000369	0.000105	0.000122	0.000185	0.00248	0.000198	9.94E-05	0.000993	0.000528	0.00616	0.000651	8.84E-05	0.00493	0.000216	0.00243	1.47E-05	0.000384	0.000192	1.31E-05	0.00097	0.000194	0.00251	0.00104	0.000288	0.0034	0.0018	0.000936	0.000324	0.00134	0.000183	6.06E-05	0.00014	0.000107	0.000751
FD032	FD	7.62E-06	6.13E-05	1.40E-05	8.38E-05	0.00011	3.41E-05	0.000328	0.0375	0.00276	0.000121	9.95E-07	0.00107	0.00934	0.00028	0.000463	0.000107	2.45E-05	6.48E-05	0.00187	0.000169	0.000296	0.00049	0.000548	0.0037	0.00043	0.000145	0.00152	4.35E-05	0.0018	9.06E-06	9.23E-05	0.000152	8.46E-06	0.00188	0.000274	0.00173	0.00171	0.000231	0.00233	0.00113	0.00106	0.000921	0.00101	0.000181	9.31E-05	0.000122	0.000157	0.000319
FD036	FD	0.000637	0.000222	9.71E-05	0.00111	0.000296	0.000185	0.00448	0.124	0.011	0.00512	0.00148	0.00577	0.00132	0.00174	0.0144	0.000699	0.00035	0.000191	0.0093	0.0104	0.000267	0.00109	0.0494	0.0197	0.0021	0.000488	0.0253	0.000682	0.00917	0.000417	0.00289	0.000236	0.00055	0.00103	0.000129	0.00637	0.000213	0.0527	0.00753	0.0139	0.00184	0.000324	0.00241	6.55E-05	7.72E-05	0.000676	0.000312	0.00408
FD005	FD	4.46E-05	5.94E-05	8.94E-06	0.000361	8.58E-05	0.000109	0.00116	0.0572	0.00285	0.00334	0.0021	0.00218	0.00769	9.83E-05	0.00714	0.000144	0.000561	0.000131	0.00564	0.000156	0.000114	0.00135	0.00114	0.00765	0.000997	0.000244	0.00183	0.000209	0.00237	6.16E-05	2.00E-04	7.28E-05	4.46E-05	0.00164	0.000223	0.00177	0.000843	0.00192	0.00307	0.00284	0.00103	0.00695	0.00104	0.000309	0.000125	0.000416	0.000139	0.00106
FD011	FD	2.28E-05	3.39E-05	9.96E-06	0.000285	0.000137	7.86E-05	0.000302	0.0488	0.00409	0.000261	0.000216	0.00218	0.0138	0.000311	0.000324	4.97E-05	0.000169	0.000187	0.00126	0.000203	0.000175	0.000401	0.000775	0.00666	0.000998	0.000606	0.00112	0.000538	0.00287	1.52E-05	0.000199	0.000265	1.26E-05	0.00328	0.000347	0.00221	0.00281	0.000486	0.0034	0.00157	0.00143	0.00263	0.00143	0.000121	0.000165	0.000113	0.000116	0.00041
FD013	FD	2.10E-05	5.38E-05	1.45E-05	0.000206	9.21E-05	7.91E-05	0.000369	0.043	0.00295	0.00119	0.000204	0.00166	0.0123	0.000209	0.00146	8.67E-05	3.96E-05	0.000112	0.00644	0.000129	0.000408	0.00102	0.00091	0.00425	0.00103	0.000362	0.00402	0.00044	0.00168	8.10E-06	0.000281	0.000149	5.65E-06	0.00158	0.000291	0.00161	0.00172	0.000303	0.00229	0.00226	0.00156	0.000552	0.000973	0.000155	9.23E-05	0.000322	0.000143	0.000594
FD015	FD	7.15E-05	9.85E-05	3.15E-05	0.00029	0.000127	0.000109	0.000456	0.029	0.00646	0.000358	0.000162	0.00496	0.00578	0.000221	0.000675	7.00E-05	0.000314	0.000154	0.0121	0.000425	0.000233	0.00112	0.00213	0.00809	0.000964	0.000425	0.00154	3.70E-05	0.00544	2.18E-05	0.000212	0.000174	2.70E-05	0.00143	0.000331	0.00436	0.00122	0.000244	0.00541	0.00251	0.000764	0.000965	0.00171	0.000469	9.18E-05	0.000335	0.000247	0.00062
FD017	FD	1.99E-05	0.000177	2.32E-05	0.000103	8.11E-05	5.21E-05	0.000509	0.0503	0.00323	0.000755	0.00014	0.00204	0.0124	0.000281	0.000619	6.70E-05	0.000108	0.000173	0.00822	0.000156	0.000345	0.000495	4.13E-05	0.00198	0.000728	0.000185	0.00246	0.000116	0.00194	1.57E-05	0.000355	8.60E-05	7.32E-05	0.0013	0.000284	0.00176	0.0016	0.000592	0.00248	0.00346	0.000987	0.000937	0.00114	0.000478	0.000169	0.000197	0.000198	0.000599
FD018	FD	0.000199	4.97E-05	0.000116	0.00272	0.000406	0.000455	0.0236	0.162	0.026	0.00292	0.00133	0.00496	0.0154	0.00172	0.00245	0.00024	0.000542	0.00082	0.133	0.0232	0.000145	0.00193	9.95E-07	0.0452	0.00546	0.00089	0.0109	0.000414	0.0191	0.000182	0.00616	0.000861	5.80E-05	0.00544	0.00561	0.00283	0.000472	0.132	0.00492	0.0101	0.00136	0.00149	0.00295	0.000704	0.000575	0.000696	9.95E-07	0.00489
FD022	FD	4.16E-05	0.000127	2.23E-05	0.000184	9.76E-05	8.53E-05	0.000339	0.0587	0.00361	0.00491	0.00104	0.00258	0.0358	0.000497	0.0146	0.000141	0.000171	0.000306	0.0186	0.000166	0.000362	0.00195	0.00134	0.00397	0.00091	0.000411	0.00431	0.000496	0.00227	2.17E-05	0.000356	1.00E-04	1.50E-05	0.00223	0.000434	0.00241	0.00223	0.000471	0.00329	0.00401	0.00108	0.000375	0.00136	0.000237	8.03E-05	0.000394	0.000171	0.00118
FD025	FD	4.04E-05	8.50E-05	8.88E-06	0.000141	7.58E-05	7.55E-05	0.00036	0.0236	0.00217	0.000229	0.000131	0.00104	0.00998	3.15E-05	0.0018	6.13E-05	0.000201	0.000188	0.0176	0.000187	0.000265	0.000402	0.00119	0.00376	0.000539	0.000625	0.00198	6.91E-05	0.00116	8.16E-06	6.20E-05	3.54E-05	2.77E-05	0.00128	0.00032	0.00115	0.00148	0.00137	0.00163	0.00259	0.000583	0.000356	0.000577	0.000515	4.43E-05	0.000139	0.000207	0.000404
FD029	FD	3.97E-05	3.56E-05	7.32E-06	0.000284	6.25E-05	7.04E-05	0.00036	0.019	0.00393	0.000578	0.000416	0.00196	0.00546	6.14E-05	0.000411	7.74E-05	7.28E-05	0.000112	0.49	8.91E-05	6.75E-05	0.00112	0.00115	0.00277	0.000311	0.000247	0.0015	0.000105	0.00247	6.42E-06	0.000161	0.000124	8.46E-06	0.00146	0.000311	0.00179	0.00165	0.000436	0.0023	0.00216	0.000331	0.000929	0.000952	0.000219	0.000131	0.000114	2.36E-05	0.000628
FD033	FD	9.54E-06	2.07E-05	9.95E-07	0.00012	8.79E-05	3.56E-05	7.49E-05	0.0215	0.00184	0.000109	2.17E-05	0.00106	0.00973	2.00E-04	0.000284	4.03E-05	6.49E-05	0.000218	0.0182	0.000176	9.41E-05	0.000396	9.95E-07	0.00254	0.000325	0.000276	0.00105	5.27E-05	0.00126	9.95E-07	4.88E-05	6.41E-05	4.39E-06	0.00187	0.000318	0.00101	0.00218	7.96E-05	0.00144	0.000799	0.000596	0.000485	0.000464	8.89E-05	7.03E-05	9.25E-05	3.18E-05	0.000184
FD037	FD	0.00181	2.47E-05	2.74E-05	0.000627	0.000158	7.91E-05	0.00169	0.0422	0.00288	0.00158	0.000997	0.00161	0.00593	0.000316	0.00192	0.000154	0.000421	0.000213	0.0106	0.000311	1.19E-05	0.000209	0.00218	0.00419	0.000596	0.000252	0.0026	0.000148	0.0017	3.43E-05	0.000264	0.000177	2.69E-05	0.00128	0.00033	0.000896	0.00172	0.00429	0.00181	0.0174	0.000698	0.000217	0.00049	8.64E-05	0.00014	0.000179	0.000207	0.00543
FD040	FD	9.95E-07	0.000119	1.54E-05	0.000316	0.000148	8.10E-05	0.00156	0.0595	0.00431	0.000785	0.000171	0.0044	0.0138	0.000611	0.000303	4.55E-05	0.000179	0.000276	0.00998	0.000309	0.00027	0.000921	0.000677	0.0091	0.00103	0.000653	0.00136	0.000103	0.00342	2.96E-05	0.000403	0.000279	1.30E-05	0.00347	0.000585	0.00264	0.0036	0.000275	0.00335	0.00353	0.00206	0.0424	0.00142	0.000146	0.000133	0.000481	0.000444	0.00125
FD044	FD	4.93E-05	9.51E-05	2.65E-05	0.000154	0.00013	5.14E-05	0.000402	0.0418	0.00431	0.000651	0.000219	0.00304	0.0134	3.25E-05	0.00123	0.000485	0.000136	0.000629	0.0102	0.00031	6.16E-05	0.00161	0.000898	0.00702	0.00104	0.000491	0.00481	0.000219	0.00213	2.32E-05	0.000428	0.000242	1.99E-05	0.00212	0.000408	0.00247	0.00214	0.000289	0.00376	0.00356	0.00094	0.000664	0.00145	0.000289	7.82E-05	0.000302	0.000177	0.00128
FD046	FD	4.76E-05	6.86E-05	5.89E-05	0.000306	0.000127	5.14E-05	0.00103	0.0411	0.00532	0.00132	0.000168	0.00471	0.0173	8.72E-05	6.00E-04	9.79E-05	0.000232	0.00051	0.0201	0.000228	0.00011	0.00095	0.000823	0.00768	0.000948	0.000558	0.00275	0.000136	0.00369	2.07E-05	0.000433	0.000128	0.000149	0.00272	0.000474	0.00339	0.00179	0.000293	0.0043	0.00458	0.000742	0.000591	0.00207	0.00018	9.93E-05	0.000305	0.000311	0.000868
FD048	FD	4.70E-05	0.000174	2.10E-05	0.000216	0.00017	0.000248	0.000833	0.0811	0.0066	0.00236	0.00106	0.00516	0.0218	0.000113	0.0107	0.000277	0.000573	0.000725	0.0143	0.000249	0.000109	0.00189	0.000799	0.00624	0.00195	0.00055	0.0124	9.95E-07	0.00462	3.56E-05	0.000631	0.000287	0.000176	0.00196	0.000265	0.00436	0.00127	0.000342	0.00581	0.00776	0.00151	0.000633	0.00238	0.000709	8.71E-05	0.000366	0.000408	0.00142
FD051	FD	2.08E-05	0.000182	2.00E-05	0.000553	0.000179	6.41E-05	0.00155	0.0382	0.00443	0.00119	0.000875	0.00259	0.0123	0.00021	0.00861	0.000139	5.05E-05	0.000408	0.0456	0.000172	0.000504	0.00105	0.000503	0.00522	0.00138	0.000369	0.00734	0.000246	0.00314	2.12E-05	0.000344	0.000251	2.44E-05	0.00252	0.000323	0.00297	0.00219	0.000264	0.00415	0.00375	0.00214	0.00168	0.00155	0.000344	0.000174	0.000241	0.000127	0.00166
FD054	FD	4.98E-05	6.93E-05	2.24E-05	2.00E-04	8.67E-05	0.000145	0.000639	0.0383	0.00484	0.000765	0.000265	0.00729	0.00388	0.000221	0.00154	5.35E-05	0.000342	0.000386	0.00923	0.000219	0.000149	0.00125	0.000673	0.0046	0.00124	0.000259	0.00245	0.000248	0.00426	4.94E-05	0.000342	0.000277	7.38E-05	0.000946	0.000156	0.00288	0.000873	0.000385	0.00413	0.00339	0.00102	0.00457	0.00136	0.000455	4.36E-05	0.000277	0.000205	0.00111
FD058	FD	4.54E-05	0.000152	5.81E-05	0.000371	0.000179	5.33E-05	0.000817	0.0379	0.00881	0.000953	0.00185	0.00572	0.00994	0.000101	0.00682	0.000171	0.000629	0.000256	0.0174	0.00037	4.32E-05	0.000638	0.000555	0.0092	0.00164	0.000428	0.00362	0.000862	0.00743	9.69E-05	0.000487	0.00027	8.68E-05	0.00211	0.000356	0.00574	0.00143	0.000824	0.00761	0.00775	0.00104	0.00296	0.00331	0.000416	0.000154	0.000415	0.000223	0.00152
FD060	FD	6.34E-05	0.000109	8.68E-05	0.000313	0.000137	7.71E-05	0.00174	0.0646	0.00596	0.00077	0.000652	0.0041	0.00876	0.00013	0.00311	4.63E-05	0.000204	0.000682	0.00928	0.000198	0.000458	0.00116	0.000685	0.00716	0.00119	0.00073	0.00328	0.00116	0.00383	0.00016	0.000415	0.000237	2.00E-04	0.00326	0.000313	0.00358	0.00207	0.000909	0.00527	0.0064	0.00107	0.00186	0.00232	0.000277	0.000155	0.000421	0.000258	0.00185
FD064	FD	1.91E-05	9.91E-05	1.27E-05	5.38E-05	0.00016	4.40E-05	0.000283	0.0138	0.00098	0.000278	6.69E-05	0.00102	0.00262	0.000464	0.00013	4.40E-05	0.000181	0.000191	0.00826	0.000145	0.000156	0.000163	9.95E-07	0.0026	0.000718	9.83E-05	0.00127	0.000447	0.000528	2.16E-05	0.000223	0.000129	6.96E-06	0.000596	0.000156	0.000474	0.000674	0.000311	0.00082	0.0011	0.000449	0.00423	0.000323	0.000194	0.000179	0.000135	0.000115	0.000316
FD067	FD	3.77E-05	0.000107	3.19E-05	0.000389	0.000184	0.000193	0.00187	0.0618	0.00528	0.000678	0.000731	0.0088	0.0151	0.000109	0.000494	6.76E-05	0.000134	0.000458	0.00739	0.000339	0.000149	0.000649	0.00101	0.0109	0.00232	0.000677	0.00319	0.000349	0.00423	5.45E-05	0.000415	0.000486	1.40E-05	0.00312	0.000561	0.00378	0.004	0.000488	0.00525	0.00568	0.00149	0.00348	0.00208	0.000358	0.000154	0.000268	0.000391	0.0013
FD070	FD	4.87E-05	8.27E-05	6.02E-05	0.000441	0.000104	0.000219	0.000672	0.108	0.00974	0.00265	0.000563	0.00664	0.0282	9.31E-05	0.00571	0.000195	0.000423	0.000346	0.0164	0.000624	0.000546	0.00289	0.00353	0.0144	0.00235	0.000746	0.0112	0.00759	0.00624	4.82E-05	0.0011	0.000221	0.000282	0.00277	0.000337	0.00621	0.00183	0.000637	0.00838	0.00979	0.00534	0.00153	0.00363	0.000419	0.000223	0.000698	0.000821	0.00174
FD071	FD	0.000164	4.22E-05	2.35E-05	0.000495	0.000253	6.00E-05	0.00181	0.182	0.0324	0.000375	0.000166	0.0086	0.0167	0.000111	0.00153	6.53E-05	0.000387	0.000303	0.0349	0.00115	0.000272	0.000683	0.00118	0.0228	0.000732	0.000777	0.0109	0.00462	0.0249	1.20E-05	0.000988	0.000279	6.63E-05	0.00243	0.000296	0.0131	0.00177	0.0266	0.0157	0.0191	0.00138	0.00108	0.0068	0.000368	0.000196	0.00109	0.000523	0.00959
FD073	FD	1.25E-05	5.76E-05	2.23E-05	0.000435	0.00018	4.88E-05	0.00375	0.0818	0.00853	0.000222	0.000116	0.00212	0.0158	3.57E-05	0.000436	5.26E-05	0.000168	0.000284	0.00628	7.28E-05	5.22E-05	0.000281	0.000676	0.00956	0.00101	0.000359	0.00146	0.000453	0.0022	9.42E-06	0.000123	0.000146	9.95E-07	0.00176	0.000415	0.00472	0.00143	0.000104	0.00544	0.00213	0.000606	0.00268	0.00203	8.32E-05	0.000158	0.000572	0.000121	0.00197
FD075	FD	7.41E-05	0.000118	2.09E-05	0.00119	0.000215	0.000178	0.00194	0.109	0.00485	0.000898	0.000473	0.00265	0.0175	0.000135	0.0028	0.000171	0.00015	0.000306	0.0121	0.000148	3.95E-05	0.000898	0.00102	0.00327	0.00118	0.00116	0.00457	0.000371	0.00324	1.64E-05	0.000363	0.00028	9.12E-06	0.00447	0.000804	0.00275	0.00482	0.000748	0.00402	0.00261	0.000231	0.00135	0.00173	0.000427	9.46E-05	0.000661	0.000123	0.00092
FD076	FD	2.09E-05	0.000106	2.00E-05	0.000563	0.000126	0.000126	0.000407	0.0623	0.00473	0.00219	0.000652	0.00229	0.0442	0.000108	0.00847	0.000209	0.000478	0.000141	0.00961	0.000248	0.000252	0.00201	0.00123	0.00439	0.000957	0.000448	0.00258	0.000447	0.00284	7.38E-06	8.72E-05	4.63E-05	6.89E-05	0.00224	0.00047	0.00292	0.0024	0.000314	0.0041	0.00286	0.00101	0.000351	0.00139	0.000252	6.02E-05	0.000396	0.000132	0.0011
FD008	FD	2.05E-05	4.90E-05	5.77E-05	0.000346	0.000447	0.00236	0.00285	0.115	0.00422	0.000466	0.000317	0.00459	0.0164	0.000405	0.00125	0.000105	0.000247	0.000444	0.00258	0.000103	0.000268	0.00103	0.000878	0.00896	0.00141	0.000307	0.00255	0.000968	0.00316	5.56E-05	0.000264	0.000299	5.96E-05	0.00316	0.000486	0.00286	0.00311	0.000647	0.00416	0.00404	0.00125	0.00276	0.00157	0.000674	0.000209	0.000633	0.000319	0.00142
FD061	FD	0.000385	2.87E-05	1.99E-05	0.000242	5.51E-05	0.00121	0.0282	0.0652	0.00346	0.00114	0.000412	0.00253	0.0154	0.000305	0.00206	7.14E-05	0.00011	0.0012	0.101	0.000161	0.00018	0.00136	0.00142	0.00745	0.00256	0.000336	0.0055	0.00075	0.00248	3.38E-05	0.000329	0.000151	3.61E-05	0.00201	0.000382	0.00221	0.00141	0.000258	0.00364	0.00667	0.000627	0.0014	0.00126	0.00117	0.00044	0.000344	0.000308	0.00163
FD164	FD	9.95E-07	3.04E-05	4.93E-05	0.00249	0.000245	0.000264	0.00286	0.0712	0.0213	0.000996	0.000535	0.00499	0.0196	0.000463	0.000706	2.52E-05	0.000308	0.00068	0.0137	0.0122	0.000172	0.00156	0.00199	0.0131	0.00129	0.000408	0.00583	0.000355	0.0127	1.26E-05	0.000201	0.000695	1.26E-05	0.00511	0.00112	0.00459	0.00481	0.00795	0.011	0.00673	0.000617	0.0106	0.00244	0.000432	0.000131	0.000415	0.000365	0.00302
FD165	FD	0.000119	0.000108	4.90E-05	0.00343	0.000413	0.000222	0.00281	0.191	0.028	0.00178	0.00041	0.0106	0.0554	0.00233	0.000479	4.98E-05	0.000126	0.00151	0.0172	0.00673	1.00E-04	0.000399	0.0018	0.0213	0.00178	0.000562	0.0139	0.000393	0.0196	0.000115	0.00132	0.000263	3.32E-05	0.00235	0.000464	0.0175	0.00247	0.119	0.0193	0.014	0.0011	0.0194	0.00524	0.000641	4.11E-05	0.00129	0.000501	0.00632
FD080	FD	0.000414	0.000311	7.33E-05	0.000504	0.000127	0.000212	0.000804	0.0994	0.00433	0.00123	0.0013	0.00511	0.0219	0.000212	0.0108	0.000142	0.000304	0.00031	0.00732	0.000123	0.000369	0.00184	0.00113	0.00888	0.00236	0.000587	0.00292	0.000708	0.00365	3.04E-05	0.00064	0.000132	3.91E-05	0.00289	0.00034	0.00264	0.0018	0.00319	0.00397	0.0056	0.00287	0.00248	0.0015	0.000458	0.000117	0.000555	0.000326	0.00155
FD082	FD	9.95E-07	0.000201	2.33E-05	0.000196	0.000109	3.74E-05	0.000447	0.0386	0.00505	0.00143	0.00083	0.00404	0.0152	9.06E-05	0.0135	0.00149	5.80E-05	0.000147	0.00935	0.000177	0.00028	0.00302	0.00288	0.0108	0.000971	0.000605	0.0233	0.000637	0.00318	1.40E-05	0.000504	6.59E-05	1.68E-05	0.00101	0.000177	0.00343	0.000575	0.000992	0.00438	0.00513	0.00291	0.00528	0.0019	0.000404	0.000141	0.000227	0.000326	0.00133
FD084	FD	3.09E-05	3.46E-05	3.53E-05	0.000745	0.000213	2.91E-05	0.000237	0.0601	0.00998	0.00122	5.82E-05	0.00371	0.00868	8.87E-05	0.000622	9.35E-05	8.73E-05	0.000221	0.317	0.00018	2.18E-05	0.00161	0.00201	0.00826	0.00096	0.000471	0.00129	0.00012	0.00594	1.42E-05	0.000479	0.000271	1.13E-05	0.00374	0.000608	0.00375	0.00299	0.000493	0.00519	0.00303	0.000352	0.00178	0.00186	0.000209	0.000559	0.000433	8.33E-05	0.000673
FD086	FD	5.71E-05	5.71E-06	2.73E-05	0.000945	0.000209	0.00153	0.00119	0.061	0.00571	0.00208	0.00156	0.00489	0.008	0.000288	0.000613	0.000635	9.25E-05	0.000148	0.00649	9.86E-05	0.000192	0.00193	0.000566	0.015	0.000948	0.000551	0.00148	8.68E-05	0.00367	5.71E-06	0.000462	0.000138	1.75E-05	0.00226	0.000252	0.00329	0.00191	0.000631	0.00473	0.00465	0.00299	0.0175	0.00205	0.00033	0.000188	0.000489	0.000365	0.000993
FD088	FD	2.84E-05	8.42E-05	1.70E-05	0.000334	0.000142	3.80E-05	0.000167	0.0359	0.00409	0.000561	0.000147	0.00335	0.00701	0.000634	0.00366	4.05E-05	0.000235	7.89E-05	0.00377	0.000172	0.000127	0.000451	0.000552	0.00587	0.000643	0.000282	0.002	0.000144	0.00259	3.91E-06	0.00011	0.000108	1.70E-05	0.00192	0.000355	0.00195	0.00165	0.000571	0.00353	0.00146	0.0014	0.00125	0.0011	0.000214	0.000214	0.00018	0.000106	0.000222
FD090	FD	2.60E-05	3.57E-05	6.96E-06	0.000119	9.14E-05	2.42E-05	0.000142	0.0247	0.00278	0.000388	0.000218	0.00228	0.0048	0.000127	0.000444	5.27E-05	0.000107	6.02E-05	0.00378	0.000245	0.000148	0.000693	0.000396	0.00468	0.000604	0.000169	0.00136	8.99E-05	0.00178	3.63E-06	0.000205	8.62E-05	9.66E-06	0.00111	0.000244	0.00167	0.00105	0.000451	0.00249	0.00203	0.000553	0.000748	0.000875	0.000239	0.000114	2.00E-04	4.33E-05	0.000643
FD094	FD	3.92E-05	0.00013	1.11E-05	0.00154	0.000194	7.57E-05	0.0043	0.0835	0.0129	0.000692	0.000283	0.00655	0.0428	0.000246	0.000609	0.000106	0.000398	0.000194	0.00658	0.000242	0.000356	0.00262	0.000667	0.0138	0.00259	0.000395	0.00201	0.000156	0.00839	3.82E-06	0.000341	0.000494	1.18E-05	0.00567	0.0011	0.00636	0.00833	0.000741	0.0105	0.00524	0.00157	0.00162	0.00291	0.000956	9.97E-05	0.000749	0.000253	0.0021
FD098	FD	3.19E-05	0.000106	1.79E-05	4.00E-04	0.00013	6.78E-05	0.000851	0.0777	0.00415	0.00141	0.000338	0.00182	0.0135	0.000252	0.00253	0.000135	8.57E-05	0.000243	0.00648	0.000164	0.000646	0.00244	0.000658	0.00494	0.000988	0.000327	0.00223	0.000164	0.00351	4.03E-06	0.00039	0.000179	2.27E-05	0.00281	0.000452	0.00264	0.00183	0.000424	0.00365	0.00222	0.00339	0.00195	0.00146	0.000631	0.00013	0.000524	0.000204	0.0011
FD127	FD	9.95E-07	0.000132	1.33E-05	0.000239	0.000148	7.95E-05	0.00041	0.0604	0.00489	0.00178	0.000219	0.00315	0.0189	0.000393	0.00084	6.03E-05	4.50E-05	0.000362	0.00498	0.00014	0.000108	0.00131	0.00148	0.00579	0.00144	0.00046	0.0174	0.00105	0.00332	2.54E-05	0.000389	0.000233	3.62E-05	0.00231	0.000509	0.00287	0.00194	0.000469	0.00417	0.00414	0.000499	0.00215	0.00168	0.000195	4.07E-05	0.000339	0.000204	0.00133
FD167	FD	1.64E-05	6.36E-05	2.27E-05	0.000141	0.000139	0.000595	0.00109	0.0429	0.00349	0.000904	0.000347	0.00309	0.0114	0.000406	0.00158	5.06E-05	0.000136	0.000303	0.00317	0.000111	0.00016	0.000555	0.000188	0.00609	0.000846	0.000356	0.00137	0.000339	0.00263	2.83E-05	0.00022	0.000208	2.05E-05	0.00169	0.000391	0.00215	0.00172	0.000203	0.00301	0.0029	0.000548	0.00236	0.00136	8.26E-05	0.00011	0.000277	0.00031	0.00137
FD170	FD	2.29E-05	6.34E-05	2.32E-05	0.00059	0.000177	8.87E-05	0.000406	0.0383	0.0103	0.00204	0.000925	0.0033	0.0117	5.60E-05	0.00646	0.000292	0.000169	0.000208	0.00705	0.000108	8.62E-05	0.00227	0.00221	0.00763	0.00113	0.000701	0.00307	0.000819	0.00556	9.48E-06	0.000272	0.000153	2.04E-05	0.00308	0.000494	0.00374	0.00244	0.000976	0.00536	0.00543	0.000569	0.000903	0.00218	0.000235	3.62E-05	0.000117	0.000119	0.00166
FD173	FD	2.84E-05	6.80E-05	2.13E-05	0.000204	0.00022	8.53E-05	0.000689	0.0367	0.00215	0.00187	0.000976	0.00183	0.0131	2.87E-05	0.00535	2.95E-05	0.000208	0.000165	0.00305	8.63E-05	6.19E-05	0.000352	0.00212	0.00323	0.00107	0.000363	0.00122	0.000331	0.00123	1.83E-05	0.000298	0.000185	2.77E-05	0.00198	0.000426	0.00129	0.00181	0.000891	0.00177	0.00268	0.000546	0.000973	0.000793	0.000123	0.000104	0.000175	9.00E-05	0.000606
FD100	FD	3.94E-05	7.94E-05	7.89E-05	0.000366	0.000191	0.000156	0.00156	0.0383	0.0122	0.000813	0.000475	0.00586	0.00828	5.30E-05	0.00136	3.76E-05	0.000247	0.000574	0.00366	0.000143	0.000464	0.00074	0.00181	0.0133	0.003	0.0015	0.00252	0.000405	0.00883	2.39E-05	0.000307	0.000411	8.55E-05	0.00332	0.000432	0.00575	0.00227	0.00136	0.00803	0.00883	0.00203	0.000554	0.00326	0.000521	9.63E-05	0.000237	0.000229	0.00291
FD102	FD	9.95E-07	7.22E-05	5.80E-05	0.000404	0.000231	0.000257	0.0018	0.0844	0.0161	0.00117	0.000531	0.00406	0.0189	6.53E-05	0.00321	0.000102	0.000255	0.00038	0.00465	0.000155	0.000513	0.002	0.00219	0.0127	0.00169	0.00097	0.00332	0.000417	0.0094	8.69E-05	0.000405	3.00E-04	8.07E-05	0.00269	0.00041	0.00573	0.00202	0.00171	0.00814	0.00934	0.00196	0.00236	0.0034	0.00113	0.000109	0.000476	0.000289	0.00255
FD009	Relative	7.48E-05	0.000125	9.80E-05	0.000485	0.000358	0.00024	0.000416	0.081	0.00809	0.00139	0.00152	0.00614	0.0216	0.000132	0.00108	0.000765	4.36E-05	0.000506	0.0522	0.000542	0.000152	0.0016	0.00107	0.0123	0.00418	0.000874	0.0112	0.000124	0.00492	7.62E-05	0.00059	0.000303	0.000121	0.00312	0.000417	0.00504	0.00226	0.000709	0.00621	0.00867	0.00164	0.00095	0.00261	0.000197	0.000499	0.000354	0.000346	0.000882
FD002	Relative	8.61E-05	0.000147	1.52E-05	0.000517	0.000139	0.000153	0.00249	0.0668	0.00664	0.00167	0.000311	0.0037	0.0217	0.000118	7.19E-05	0.00311	0.000496	5.44E-05	0.000368	0.00185	0.000485	0.000299	0.00355	4.61E-05	0.00892	0.0013	0.00147	0.00331	0.0013	8.28E-06	0.000384	0.000507	7.88E-05	0.003	0.000624	0.00391	0.00261	0.000646	0.00544	0.00552	0.00199	0.0019	0.00199	0.000633	0.000196	0.000362	0.000336	0.00155
FD030	Relative	3.53E-05	1.52E-05	2.17E-05	0.000104	0.000414	0.000136	0.000835	0.0912	0.00658	0.00352	0.000293	0.00251	0.0234	4.82E-05	0.00202	0.000349	9.36E-05	0.000805	0.00266	0.000129	0.00022	0.00086	0.00165	0.00521	0.000852	0.000628	0.00157	0.000434	0.00287	3.94E-05	0.00056	0.000239	7.67E-05	0.00408	0.001	0.00351	0.00425	0.000556	0.0044	0.00602	0.00198	0.00109	0.00158	0.000207	0.000475	0.000278	0.000119	0.000936
FD095	Relative	7.29E-05	7.16E-05	3.37E-05	0.000828	0.000457	0.000136	0.000873	0.0442	0.0123	0.00176	0.00031	0.00539	0.00823	5.67E-05	0.000429	0.000336	0.000267	6.23E-05	0.00213	0.000425	0.00033	0.00197	0.00118	0.0191	0.00152	0.000727	0.00525	0.000232	0.0078	2.30E-05	0.000625	0.000272	6.10E-05	0.00181	0.000419	0.00656	0.00205	0.000342	0.0092	0.00717	0.00439	0.000961	0.00362	0.000256	0.000168	0.000436	0.000335	0.00119
FD023	Relative	1.85E-05	6.99E-05	6.07E-05	0.00032	0.000513	0.000101	0.000521	0.0656	0.00527	0.000392	0.000168	0.00167	0.0143	6.62E-05	0.000738	0.000167	0.000158	0.000161	0.00258	0.000158	0.000243	0.000516	0.000737	0.00607	0.000728	0.000179	0.00397	0.000137	0.00216	1.72E-05	0.000112	0.000138	7.50E-05	0.00324	0.000665	0.00201	0.00282	0.000254	0.00296	0.00267	0.00161	0.000477	0.00122	0.000196	0.00121	0.000362	0.000133	0.000284
FD004	Relative	3.47E-05	0.000279	3.92E-05	0.00034	7.57E-05	0.000142	0.0013	0.0936	0.00783	0.00423	4.45E-05	0.00513	0.0216	0.000221	0.000281	0.000119	0.000547	0.00237	0.000227	0.000243	0.00353	0.00264	0.0101	0.00299	0.000738	0.0211	0.000913	0.00409	3.47E-05	3.69E-05	0.000886	0.000144	0.000136	0.00157	0.000247	0.00451	0.000966	0.000244	0.00527	0.00625	0.00315	0.000381	0.00273	0.000431	0.000299	0.000163	0.000427	0.00123
FD052	Relative	9.24E-05	0.000113	9.47E-05	0.000298	0.000172	0.000151	0.000635	0.108	0.0121	0.00315	0.0011	0.0073	0.0604	0.00018	0.00985	0.000367	0.000485	0.000195	0.00512	0.000352	0.000564	0.0025	0.00317	0.0114	0.00191	0.000878	0.0141	0.000362	0.00746	4.33E-05	0.000465	0.000326	0.000291	0.00342	0.000686	0.00696	0.00286	0.000357	0.00932	0.00843	0.00116	0.00118	0.00429	0.00061	9.42E-05	0.000594	0.000514	0.00216
FD045	Relative	2.60E-05	0.000162	3.27E-05	0.000263	0.000193	7.56E-05	0.000478	0.0466	0.00332	0.00112	0.000425	0.00194	0.0158	0.000129	0.00128	0.000197	0.000207	0.000173	0.00318	0.000258	0.000351	0.000694	0.000959	0.00611	0.000983	0.00119	0.00437	0.000102	0.00169	2.35E-05	0.000145	0.000254	1.38E-05	0.00147	0.000239	0.0018	0.00108	0.000404	0.00258	0.00301	0.00118	0.000832	0.00105	0.000377	0.00031	0.000282	0.000287	0.000563
FD034	Relative	1.02E-05	0.000114	5.88E-05	0.000385	0.000352	8.59E-05	0.000807	0.0674	0.00428	0.00134	0.000195	0.00378	0.0123	7.65E-05	0.00252	0.000276	4.51E-05	0.000105	0.00531	9.37E-05	0.000237	0.00144	0.00151	0.00702	0.001	0.00043	0.00417	0.000381	0.00265	1.69E-05	0.000695	0.000125	6.67E-05	0.00173	0.000295	0.00261	0.00109	0.000374	0.00398	0.0035	0.00165	0.00163	0.0017	0.000348	0.000189	0.000427	0.000318	0.00084
FD038	Relative	1.60E-05	1.60E-05	6.48E-06	4.57E-05	3.01E-05	7.32E-05	0.000182	0.0183	0.00286	3.24E-05	2.86E-05	0.00197	0.00193	1.83E-05	0.000202	1.91E-05	0.000153	6.44E-05	0.00378	0.000121	3.51E-05	0.000383	0.000269	0.00317	0.000821	0.000151	0.0026	2.82E-05	0.00221	7.98E-06	8.23E-05	0.00014	7.98E-06	0.00101	0.000181	0.00156	0.00118	0.00045	0.00207	0.00129	0.000308	0.00112	0.000668	0.000242	2.44E-05	9.61E-05	2.14E-05	0.000287
FD006	Relative	2.42E-05	3.91E-05	7.14E-06	6.18E-05	5.96E-05	9.56E-05	0.000183	0.0202	0.00268	0.000237	6.96E-05	0.00253	0.00682	3.26E-05	0.000239	0.00014	0.000136	0.000169	0.00246	0.000143	9.38E-05	0.000936	0.00124	0.00584	0.000447	0.000538	0.00198	5.37E-05	0.00174	1.87E-05	0.000279	0.000109	9.00E-06	0.0014	0.000287	0.00158	0.00153	0.00149	0.00219	0.00186	0.000803	0.000616	0.000903	0.000295	5.87E-05	0.000121	0.000113	0.000673
FD012	Relative	2.74E-05	2.85E-05	1.02E-05	0.000176	7.66E-05	4.29E-05	0.000701	0.0342	0.00254	0.000206	0.000155	0.00146	0.00492	2.21E-05	0.000162	5.98E-05	0.00031	0.000177	0.00853	0.000168	8.93E-05	0.000458	0.000681	0.00529	0.00066	0.000246	0.000793	0.000113	0.0016	1.06E-05	0.000155	7.42E-05	1.19E-05	0.00209	0.00038	0.00129	0.002	0.000396	0.00184	0.00176	0.000942	0.000279	0.000757	0.000122	0.000121	0.000203	6.43E-05	0.000467
FD014	Relative	9.62E-05	3.99E-05	2.89E-05	0.000302	0.000171	0.000147	0.000614	0.0929	0.00547	0.000546	0.000409	0.00362	0.0163	5.78E-05	0.00215	0.000104	0.000474	0.000208	0.0112	0.000229	0.000502	0.00107	0.00168	0.0109	0.0013	0.000993	0.00252	0.00115	0.00289	0.000146	0.000562	0.00011	0.000135	0.00293	0.000603	0.00281	0.00225	0.000834	0.00398	0.00559	0.00127	0.00136	0.0018	0.000267	0.000977	0.000451	0.000316	0.0011
FD016	Relative	1.35E-05	0.000126	2.38E-05	0.000595	0.000348	5.87E-05	0.000574	0.032	0.00458	0.000291	6.29E-05	0.00316	0.00717	2.93E-05	0.000656	4.61E-05	0.000263	0.000194	0.0135	0.000317	0.000394	0.000283	4.66E-05	0.00583	0.000925	0.000669	0.00248	4.66E-05	0.00329	2.00E-05	7.60E-05	9.69E-05	2.80E-05	0.00172	0.000273	0.00282	0.0018	0.000398	0.00412	0.00418	0.00336	0.000137	0.00136	0.000481	0.000355	0.000152	0.00018	0.00078
FD019	Relative	0.000108	9.05E-05	4.33E-05	0.000365	5.44E-05	0.000138	0.00538	0.138	0.00349	0.00283	0.0011	0.00215	0.0695	0.000135	0.00478	0.000386	0.000142	0.000264	0.0115	0.000129	0.000123	0.00393	0.00223	0.00326	0.00275	0.000491	0.0134	0.000764	0.00203	0.000195	4.00E-04	0.000115	5.55E-05	0.00107	0.000752	0.00186	0.00058	0.00172	0.00252	0.00468	0.000669	0.00239	0.00103	0.000689	0.000149	0.000811	0.000185	0.000777
FD020	Relative	2.44E-05	8.37E-05	2.68E-05	0.000263	6.97E-05	0.000151	0.000407	0.0591	0.00337	0.000773	0.000249	0.00213	0.0168	9.25E-05	0.000808	0.000231	0.00115	0.000143	0.00675	0.000132	4.36E-05	0.000869	0.00186	0.00461	0.00109	0.000687	0.00846	0.000596	0.00155	0.000161	4.00E-04	0.000121	0.000135	0.002	0.000391	0.0019	0.0017	0.000213	0.00317	0.00371	0.000602	0.00108	0.00117	0.00053	0.000482	0.000326	0.000236	0.000653
FD024	Relative	1.70E-05	8.13E-05	2.66E-05	0.000219	0.000391	8.88E-05	0.000403	0.0308	0.00369	0.000319	0.000245	0.00237	0.00878	8.92E-05	0.000534	0.000187	0.000281	0.000211	0.016	0.000286	0.000175	0.000492	0.000607	0.00585	0.000729	0.000894	0.00546	0.000325	0.00197	1.82E-05	0.000135	0.000119	3.73E-05	0.00204	0.000358	0.00222	0.00184	0.000561	0.00305	0.0029	0.00114	0.000244	0.00111	0.000427	0.000635	0.000262	0.000159	0.000538
FD031	Relative	1.40E-05	2.97E-05	9.95E-07	0.000175	0.000168	3.83E-05	0.000105	0.00865	0.0035	0.000632	2.54E-05	0.00174	0.00214	1.09E-05	0.000231	0.000254	5.10E-05	4.29E-05	0.00802	0.000141	7.54E-05	0.00129	0.000997	0.00199	0.000459	0.000121	0.00313	9.95E-07	0.00229	9.95E-07	2.92E-05	6.24E-05	7.38E-06	0.000532	0.00013	0.00161	0.000796	0.000123	0.00222	0.0018	0.000235	0.000189	0.000804	0.000174	4.67E-05	6.19E-05	1.70E-05	0.000224
FD035	Relative	2.34E-05	6.12E-05	2.23E-05	0.000219	0.000192	0.000212	0.000415	0.0433	0.00259	0.000881	0.000259	0.00219	0.0177	0.000121	0.00245	0.000146	0.000491	0.000158	0.0032	0.000108	0.000101	0.000987	0.00116	0.00564	0.000727	0.000501	0.00832	0.000328	0.00142	2.20E-05	0.000181	5.18E-05	3.82E-05	0.00118	0.000264	0.00139	0.000877	0.000352	0.00217	0.00274	0.00105	0.00213	0.000787	0.00017	0.000182	0.000253	0.00025	0.000853
FD039	Relative	1.99E-06	2.82E-05	1.67E-05	1.23E-05	1.79E-05	5.20E-05	0.000133	0.00815	0.00135	0.000193	5.20E-05	0.00132	0.000522	1.63E-05	0.000226	0.00015	4.84E-05	4.49E-05	0.00846	0.000139	2.86E-05	0.00127	0.000196	0.00196	0.000422	0.000308	0.000922	6.39E-05	0.00111	9.90E-06	0.000165	8.50E-05	1.43E-05	0.00035	5.36E-05	0.000825	0.000274	0.000182	0.00105	0.00136	0.000191	0.000164	0.000428	0.000149	7.92E-06	4.81E-05	9.95E-07	0.00032
FD041	Relative	1.93E-05	8.92E-05	1.74E-05	0.000118	0.000149	8.48E-05	0.000384	0.0222	0.00262	0.000295	0.000151	0.00222	0.00636	6.33E-05	0.00037	8.74E-05	3.67E-05	0.000245	0.007	0.000183	0.00011	0.000575	0.000309	0.00453	0.000994	0.000326	0.0108	9.95E-07	0.00202	2.44E-05	0.000381	7.29E-05	3.29E-05	0.000884	0.000163	0.00165	0.000787	0.000492	0.00217	0.00314	0.000814	0.00175	0.000819	0.000187	4.22E-05	0.000131	0.000161	0.001
FD042	Relative	0.006	5.65E-05	1.42E-05	6.09E-05	1.38E-05	3.34E-05	0.000109	0.00288	0.00182	0.000355	0.00027	0.0012	0.000772	2.32E-05	0.00238	0.000102	2.05E-05	0.000135	0.00619	0.000106	5.29E-05	0.000298	9.56E-05	0.00177	0.000425	8.90E-05	0.00625	9.95E-07	0.00129	1.87E-05	0.000148	8.85E-05	3.47E-05	0.000214	2.27E-05	0.00127	0.000131	4.94E-05	0.0017	0.00194	0.000341	0.000127	0.000661	3.78E-05	3.52E-05	1.25E-05	1.25E-05	0.000443
FD047	Relative	3.00E-05	4.47E-05	1.47E-05	0.000361	0.000145	0.000135	0.000496	0.0685	0.00426	0.000905	0.000448	0.00429	0.00631	0.00026	0.00324	6.56E-05	0.000295	0.000345	0.0214	0.000221	0.000145	0.000515	0.00159	0.00585	0.00143	0.00029	0.00437	0.000139	0.00313	9.06E-06	0.000521	0.000158	1.36E-05	0.00172	0.000309	0.00298	0.00118	0.000953	0.0042	0.00204	0.000934	0.000539	0.00181	0.000401	0.000179	0.000448	0.000274	0.000556
FD049	Relative	3.43E-05	0.000161	5.99E-05	0.000166	9.05E-05	5.38E-05	0.000835	0.0384	0.00414	0.00077	0.000396	0.00333	0.0141	0.000112	0.00254	8.19E-05	0.000156	0.000144	0.0175	0.000156	0.000177	0.000453	0.00281	0.0045	0.00159	0.000396	0.0194	0.000241	0.00218	4.48E-06	0.000146	9.21E-05	2.00E-05	0.00217	0.000354	0.00245	0.00182	0.000206	0.00355	0.00288	0.00204	0.000189	0.00162	0.000147	0.00013	0.000258	0.000102	0.00123
FD053	Relative	0.000207	0.000146	2.20E-05	0.000307	0.000137	0.000164	0.0022	0.151	0.00594	0.00372	0.000959	0.0032	0.0975	0.000142	0.0119	0.00148	0.000114	0.000427	0.0194	0.000134	0.000147	0.00312	0.00267	0.00326	0.00226	0.000281	0.0116	0.00146	0.00341	0.000184	0.000803	0.000122	0.000162	0.00115	0.000248	0.00247	0.000853	0.000721	0.00397	0.00502	0.00162	0.000751	0.0021	0.00077	0.000164	0.000748	0.000364	0.00121
FD055	Relative	3.88E-05	0.000217	1.09E-05	0.000764	0.000218	7.89E-05	0.00118	0.084	0.00634	0.000662	0.000395	0.00573	0.0379	6.49E-05	0.0016	0.000142	0.000113	0.000221	0.0119	0.000384	0.000145	0.00265	0.000535	0.00874	0.00128	9.00E-04	0.00935	0.00112	0.00395	1.16E-05	0.000138	0.000255	1.90E-05	0.00392	0.000839	0.00295	0.00458	0.000625	0.00402	0.00484	0.0019	0.000585	0.00173	0.000587	0.000196	0.000551	0.000502	0.0017
FD057	Relative	3.95E-05	0.000235	3.40E-05	0.000195	0.00013	7.03E-05	0.000707	0.0981	0.00556	0.0039	0.000872	0.00341	0.0347	0.000275	0.00815	0.00035	8.57E-05	0.000227	0.00812	0.000305	0.000544	0.00211	0.000836	0.00838	0.00154	0.000456	0.0208	0.000405	0.00401	5.49E-06	0.000237	0.000132	5.87E-05	0.00153	0.00019	0.00356	0.000522	0.000397	0.0043	0.00425	0.00199	0.00112	0.00188	0.000793	0.000179	0.000572	0.00053	0.00111
FD059	Relative	3.74E-05	9.18E-05	1.12E-05	0.000252	8.23E-05	9.58E-05	0.000279	0.0112	0.0037	0.000301	8.78E-05	0.00285	0.00194	8.16E-05	0.000272	6.78E-05	0.000248	8.81E-05	0.00733	0.000255	0.00014	0.000385	0.000874	0.00493	0.000804	0.000191	0.00253	5.44E-05	0.00234	6.54E-06	0.000111	0.000141	1.09E-05	0.000913	1.00E-04	0.00218	0.000652	0.000312	0.00289	0.00187	0.00117	0.00103	0.00116	0.000479	0.000409	0.000155	5.30E-05	0.000831
FD175	Relative	6.98E-05	0.000107	7.70E-05	0.000294	0.000473	7.34E-05	0.00194	0.0659	0.00585	0.0016	0.000322	0.00423	0.0229	0.000177	0.00111	0.000124	0.000115	0.000384	0.0135	0.000216	4.72E-05	0.00181	0.00105	0.00884	0.00163	0.00062	0.00399	0.000255	0.00458	3.49E-05	0.000439	0.000292	4.26E-05	0.00314	0.000551	0.00393	0.00335	0.00062	0.00547	0.00616	0.00109	0.000538	0.00216	0.000349	0.000178	0.000448	0.000183	0.00158
FD066	Relative	6.41E-05	8.06E-05	2.83E-05	0.00027	0.000132	3.31E-05	0.00118	0.0353	0.00622	0.00122	0.000849	0.00403	0.00975	7.63E-05	0.0053	0.000133	6.78E-05	0.000131	0.00877	0.00034	0.000362	0.00162	0.00112	0.00657	0.00144	0.000299	0.00428	0.000113	0.0052	3.78E-05	0.000312	0.000184	5.63E-05	0.00163	0.000309	0.00374	0.00162	0.000818	0.00505	0.00433	0.00104	0.000947	0.00205	0.000245	0.000212	0.000241	0.000115	0.00122
FD065	Relative	5.95E-05	0.000215	0.000107	0.000588	0.000101	0.000375	0.00264	0.107	0.0077	0.00189	0.00112	0.00307	0.0434	0.000122	0.00942	0.000245	7.03E-05	0.000448	0.0208	0.000342	0.000591	0.00224	0.00147	0.00784	0.00212	0.000701	0.00619	0.000792	0.00459	0.000358	0.000668	9.67E-05	0.000175	0.00156	0.000186	0.00438	0.000477	0.000685	0.00506	0.00439	0.00286	0.00372	0.0023	0.000739	0.000191	0.00063	0.000457	0.00137
FD068	Relative	3.82E-05	9.90E-05	3.23E-05	0.000395	0.000187	0.000196	0.000601	0.0607	0.00561	0.00175	0.000504	0.00451	0.0197	4.46E-05	0.00648	0.000171	0.000463	0.000309	0.0127	0.000311	0.000216	0.00119	0.00102	0.00792	0.00108	0.000557	0.00408	0.000174	0.00305	1.67E-05	0.000287	0.000261	5.34E-05	0.00257	0.000479	0.00335	0.00231	0.000432	0.00447	0.00544	0.00155	0.00161	0.00205	0.000496	0.00034	0.000332	0.000299	0.00098
FD072	Relative	3.71E-05	5.68E-05	2.47E-05	0.000161	0.000161	7.13E-05	0.000469	0.0359	0.00486	0.000174	0.000142	0.00439	0.0227	5.56E-05	0.000607	6.34E-05	0.000332	0.000156	0.00462	0.000166	0.000134	0.000624	0.000495	0.0102	0.000763	0.000465	0.00385	0.000206	0.00266	1.36E-05	0.000541	0.000218	3.75E-05	0.00248	0.000631	0.0028	0.00277	0.000264	0.00422	0.0028	0.000741	0.00159	0.00194	0.000278	0.000102	0.000204	0.000268	0.000991
FD074	Relative	7.05E-05	4.75E-05	2.98E-05	0.000558	0.000279	0.000169	0.00164	0.0763	0.0171	0.000906	0.000149	0.00637	0.018	0.000131	0.000688	3.55E-05	0.000334	0.000291	0.0143	0.00155	0.000166	0.000542	0.00157	0.0155	0.00149	0.00123	0.0112	0.000184	0.0107	2.33E-05	0.000376	0.000281	6.90E-06	0.00301	0.000427	0.00802	0.00184	0.00297	0.0106	0.0101	0.00141	0.000442	0.0048	0.000586	8.99E-05	0.000589	0.000316	0.00481
FD077	Relative	8.43E-05	0.000201	6.67E-05	8.00E-04	0.000192	0.000197	0.00283	0.106	0.00618	0.00226	0.00048	0.00522	0.0334	0.000121	0.00201	2.00E-04	7.76E-05	0.000445	0.011	0.000176	0.000142	0.00235	0.00116	0.00904	0.00143	0.00121	0.00977	0.0016	0.00325	4.40E-05	0.000846	0.000146	8.02E-05	0.00311	0.000562	0.0035	0.00273	0.00026	0.00496	0.00611	0.00196	0.00334	0.00239	0.000817	0.000108	0.000563	0.00043	0.00234
FD078	Relative	0.000241	0.000202	0.000104	0.000463	0.00011	0.000332	0.00665	0.201	0.00598	0.00471	0.000784	0.0041	0.0571	0.000214	0.00653	0.000234	0.000127	0.000727	0.0107	0.000266	0.000239	0.00338	0.00189	0.00916	0.0022	0.00137	0.0136	0.00222	0.00507	0.000128	0.00089	0.000238	0.000149	0.00216	0.000285	0.00397	0.0011	0.000825	0.00544	0.00564	0.00176	0.00278	0.0023	0.00133	0.000152	0.00118	0.000421	0.00225
FD079	Relative	2.14E-05	6.28E-05	4.02E-05	0.00067	0.000313	9.57E-05	0.000578	0.0485	0.00509	0.000451	0.000356	0.00289	0.0098	9.22E-05	0.00219	5.05E-05	0.000158	0.000168	0.00855	0.000233	0.000369	0.000935	0.00197	0.00654	0.00131	0.000533	0.00613	0.000444	0.00282	1.49E-05	0.000136	0.00016	0.000182	0.00164	0.000306	0.00247	0.00168	0.000374	0.00351	0.00431	0.00162	0.00104	0.00145	0.000256	6.89E-05	0.000391	0.000218	0.00112
FD010	Relative	1.06E-05	2.04E-05	2.96E-05	0.000178	0.000219	5.41E-05	0.000488	0.015	0.00303	0.000198	0.000129	0.00252	0.00846	3.37E-05	0.000596	4.87E-05	0.000112	0.000228	0.00433	0.000155	7.22E-05	0.000374	0.000451	0.00418	0.000682	0.000247	0.00131	0.000112	0.00196	1.63E-05	0.000201	0.000219	3.07E-05	0.00186	0.000397	0.00188	0.00177	0.000279	0.00257	0.00228	0.000642	0.000361	0.00109	0.000233	3.71E-05	0.000166	3.50E-05	0.000599
FD063	Relative	2.15E-05	0.000312	5.39E-05	0.000281	6.41E-05	9.86E-05	0.000396	0.125	0.00445	0.00185	0.000445	0.00283	0.0302	0.000157	0.0142	0.000287	0.000247	0.000345	0.0144	0.000266	0.000763	0.00181	0.00103	0.01	0.000956	0.000998	0.00391	0.000355	0.00247	1.40E-05	0.000158	0.000217	2.21E-05	0.00204	0.000303	0.00231	0.00109	0.000392	0.00313	0.00467	0.00362	0.000302	0.00131	0.000331	0.000154	0.000742	0.000592	0.00154
FD062	Relative	9.95E-07	8.05E-05	1.92E-05	0.000265	0.000122	6.63E-05	0.000374	0.0375	0.00443	0.001	5.29E-05	0.00233	0.00949	3.80E-05	0.000362	3.12E-05	0.000221	0.000175	0.00691	0.000194	0.000165	0.000964	0.00126	0.00583	0.000643	0.000248	0.00119	5.65E-05	0.00279	7.98E-06	0.000127	0.000139	1.01E-05	0.00234	0.000448	0.00236	0.00247	0.000264	0.00324	0.00301	0.00136	0.000872	0.00122	0.000431	8.30E-05	0.000225	8.12E-05	0.00101
FD166	Relative	9.95E-07	9.67E-05	1.12E-05	0.00135	8.77E-05	3.11E-05	0.00114	0.0349	0.00961	0.000235	0.000194	0.00144	0.00926	1.42E-05	0.000362	5.43E-05	0.000149	0.000274	0.00833	0.000124	0.000227	0.000282	0.00135	0.00564	0.000843	0.000859	0.00491	0.000115	0.00465	7.14E-06	0.000208	0.000148	1.57E-05	0.00199	0.000328	0.00291	0.00179	0.00332	0.005	0.00418	0.00105	0.000678	0.00103	0.000277	5.32E-05	0.000197	1.00E-04	0.00146
FD081	Relative	9.95E-07	0.000103	6.02E-05	0.000344	0.000121	0.000203	0.000923	0.0429	0.00675	0.00117	0.000922	0.00612	0.0109	8.93E-05	0.00667	0.000127	0.000107	0.000209	0.0144	0.000267	0.000697	0.00186	0.00209	0.0104	0.00214	0.000561	0.00314	0.000707	0.0046	2.90E-05	0.000612	0.000199	5.45E-05	0.00276	0.000365	0.00439	0.00216	0.00126	0.00622	0.00758	0.00348	0.000606	0.00291	0.000211	0.000112	0.000304	0.00032	0.00168
FD083	Relative	8.00E-05	0.00016	3.97E-05	0.000214	0.000336	4.07E-05	0.000679	0.0471	0.00554	0.000708	0.000116	0.00463	0.0143	5.96E-05	0.000545	0.000115	6.32E-05	0.00031	0.00711	0.000296	0.000545	0.000852	0.00231	0.0112	0.00127	0.000659	0.00297	0.000544	0.0034	1.53E-05	0.000348	0.000253	3.62E-05	0.00331	0.000551	0.0036	0.00235	0.000889	0.00494	0.0061	0.00218	0.0102	0.00232	0.000312	0.00021	0.000358	0.000398	0.00145
FD085	Relative	7.71E-05	0.000565	2.11E-05	0.00271	0.000298	0.000165	0.00181	0.0821	0.0189	0.0144	0.000916	0.0054	0.0134	9.95E-05	0.00194	0.000557	9.12E-05	0.00108	0.00747	0.000366	0.000256	0.00404	0.000855	0.019	0.00231	0.00067	0.02	0.000281	0.012	2.15E-05	0.000532	0.000379	2.61E-05	0.00261	0.000468	0.0072	0.0022	0.000466	0.0102	0.00851	0.00295	0.00346	0.0042	0.000594	0.00018	0.000861	0.000573	0.0012
FD087	Relative	2.98E-05	4.18E-05	2.50E-05	0.000761	0.000133	3.62E-05	0.000302	0.03	0.00414	0.000484	0.000134	0.00143	0.00722	7.16E-05	0.000417	0.000135	0.000195	0.000111	0.00353	0.000318	0.000414	0.000678	0.000554	0.00641	0.000605	0.000805	0.00178	7.94E-05	0.00293	5.22E-06	9.66E-05	0.000121	2.35E-05	0.00235	0.000283	0.00219	0.00177	0.000419	0.00317	0.00163	0.00244	0.000361	0.00109	0.000224	0.000563	0.000212	0.000164	0.000481
FD089	Relative	1.78E-05	0.000137	3.82E-05	0.000168	0.000109	5.51E-05	0.000747	0.0306	0.00669	0.00119	0.00042	0.00408	0.00551	5.71E-05	0.000619	4.33E-05	0.000517	0.000133	0.00802	0.000143	0.000375	0.000502	0.000693	0.00823	0.0015	0.000298	0.00184	0.000229	0.00418	5.10E-06	0.000405	0.000316	3.16E-05	0.00218	0.000269	0.00431	0.00124	0.000855	0.00539	0.00346	0.00285	0.00136	0.00209	0.000354	7.50E-05	0.000343	8.46E-05	0.000392
FD092	Relative	1.97E-05	2.27E-05	1.16E-05	0.00035	7.53E-05	5.09E-05	0.000306	0.0171	0.00317	0.000255	6.26E-05	0.00141	0.00526	6.56E-05	0.000164	5.43E-05	0.000138	0.000112	0.00798	0.000217	0.000164	0.000849	0.000612	0.00366	0.000743	0.000176	0.0018	7.30E-05	0.00213	4.66E-06	8.13E-05	0.00013	1.87E-05	0.00109	0.000221	0.00182	0.00132	0.000376	0.00243	0.0018	0.00109	0.000318	0.000807	0.000317	8.43E-05	0.00018	3.23E-05	0.000549
FD091	Relative	0.0206	2.99E-05	1.20E-05	9.33E-05	9.05E-05	6.37E-05	0.000419	0.0362	0.0027	5.32E-05	9.16E-05	0.00203	0.0104	2.71E-05	0.00014	4.90E-05	0.000127	0.000176	0.00629	0.000189	7.15E-05	0.000303	0.000574	0.00346	0.000644	0.000176	0.00188	0.000105	0.00155	4.58E-06	6.59E-05	0.000152	9.18E-06	0.00318	0.000592	0.00136	0.00229	0.00034	0.00215	0.00213	0.000682	0.000127	0.00071	0.000282	0.00016	0.000268	8.28E-05	0.000669
FD097	Relative	5.23E-05	0.000123	4.57E-05	0.00035	0.000124	9.69E-05	0.000398	0.0463	0.00729	0.000897	0.000757	0.00517	0.0106	5.89E-05	0.000416	7.49E-05	0.00014	0.000419	0.008	0.000298	0.000171	0.000849	0.00107	0.012	0.00153	0.00043	0.00254	0.000247	0.00427	7.14E-06	0.000566	0.000214	4.85E-05	0.00239	0.00041	0.00346	0.00218	0.000713	0.00584	0.00556	0.00143	0.00147	0.00245	0.000392	0.000149	0.000468	0.00033	0.00165
FD096	Relative	3.34E-05	5.30E-05	3.16E-05	0.000201	0.00012	0.000124	0.000383	0.0481	0.00515	0.000833	0.000951	0.00358	0.0103	9.08E-05	0.000325	7.38E-05	0.000398	0.000206	0.00636	0.000291	5.74E-05	0.000935	0.00109	0.00883	0.00135	0.000344	0.00302	0.000192	0.0027	2.21E-05	0.000276	0.000126	8.89E-05	0.00242	0.000415	0.00245	0.0017	0.000327	0.0044	0.00571	0.00068	0.000625	0.00174	0.000161	9.02E-05	0.000415	0.000265	0.00103
FD099	Relative	3.39E-05	0.000111	3.28E-05	0.00042	0.000128	0.000334	0.000714	0.0801	0.00435	0.0012	0.00087	0.00262	0.0308	1.00E-04	0.00598	0.000152	7.53E-05	0.000257	0.00567	0.000115	0.000151	0.000999	0.000648	0.00425	0.000863	0.000359	0.00334	0.000103	0.00208	5.98E-05	0.000498	0.000231	7.89E-05	0.0023	0.000396	0.00221	0.0016	0.000289	0.00325	0.00342	0.00156	0.00397	0.00142	0.00048	0.000115	0.000534	0.000201	0.000966
FD128	Relative	1.65E-05	0.000174	2.96E-05	0.000207	0.000106	5.86E-05	0.000894	0.0413	0.00466	0.000816	0.000194	0.00286	0.0069	2.29E-05	0.000445	8.67E-05	0.000368	0.000305	0.000869	0.000102	9.68E-05	0.000813	0.000189	0.00768	0.000682	0.000182	0.00172	0.000265	0.00308	2.44E-05	0.000222	0.000174	1.31E-05	0.00278	0.000447	0.00206	0.00229	0.000623	0.00308	0.00286	0.000662	0.000634	0.00128	0.000202	0.000148	0.000366	0.000118	0.000847
FD169	Relative	0.094	0.000251	2.51E-05	0.00159	0.000174	0.000221	0.00122	0.055	0.00773	0.00168	0.00116	0.00542	0.0165	0.00013	0.0041	0.000274	0.00031	0.000547	0.00959	2.00E-04	2.00E-04	0.00179	0.000757	0.0106	0.00181	0.000522	0.00822	0.00251	0.00453	5.16E-05	0.000859	0.000439	0.000171	0.00239	0.000428	0.00591	0.00238	0.000727	0.00822	0.00865	0.000984	0.00237	0.00313	0.0027	7.00E-05	0.000424	0.000486	0.00166
FD168	Relative	2.30E-05	6.62E-05	2.90E-05	0.000239	0.000178	8.92E-05	0.000955	0.0647	0.00468	0.000406	0.000299	0.00351	0.0278	5.95E-05	0.00135	4.64E-05	8.07E-05	0.000165	0.00303	0.000106	0.000137	0.000932	0.00108	0.00641	0.00114	0.000704	0.00345	0.000537	0.00284	1.73E-05	0.000471	0.00019	2.05E-05	0.00385	0.00079	0.00278	0.00357	0.000379	0.00368	0.00377	0.00136	0.000465	0.00161	0.00041	3.65E-05	0.00038	0.000198	0.00131
FD171	Relative	9.95E-07	0.000143	3.06E-05	0.00109	0.000294	0.000142	0.000537	0.0676	0.00801	0.00186	0.000658	0.00157	0.0265	6.33E-05	0.00248	0.000941	0.000246	0.000297	0.00695	0.000124	0.000381	0.0012	0.00231	0.00692	0.0017	0.000956	0.00772	0.00067	0.00389	1.53E-05	7.23E-05	0.000216	2.57E-05	0.00212	0.000423	0.00269	0.00195	0.000914	0.00376	0.00442	0.00112	0.000236	0.00145	0.000751	0.00025	0.000287	0.000119	0.00154
FD172	Relative	4.90E-05	0.000262	2.97E-05	0.000351	0.000955	0.000147	0.00059	0.0464	0.0103	0.00327	0.000551	0.00494	0.0183	8.16E-05	0.00127	0.00047	0.000226	0.000249	0.00737	0.000358	0.000114	0.00197	0.00279	0.00992	0.00227	0.000825	0.0187	0.000262	0.00638	7.81E-05	0.000215	0.000193	0.000101	0.00213	0.000354	0.00494	0.00134	0.000765	0.00623	0.00803	0.000941	0.000721	0.00303	0.000299	0.000347	0.000245	0.000307	0.00182
FD174	Relative	4.74E-05	0.000238	3.56E-05	0.00034	0.000229	0.000392	0.000728	0.134	0.00539	0.00192	0.000813	0.00329	0.0477	0.000191	0.00335	0.000124	0.000667	0.00069	0.00855	0.000154	0.000349	0.00147	0.00149	0.00649	0.00361	0.000432	0.00645	0.00226	0.00218	0.000182	0.000234	0.00033	0.000183	0.00399	0.000443	0.00259	0.00142	0.000611	0.00354	0.00588	0.00317	0.000554	0.00233	0.000731	0.000174	0.000702	0.000491	0.00194
FD101	Relative	0.00012	4.78E-05	7.01E-05	0.000864	0.000245	0.000192	0.0011	0.0629	0.0163	0.00548	0.000612	0.00682	0.0135	6.11E-05	0.00535	0.000238	0.000238	0.000404	0.00471	0.000328	0.00111	0.00199	0.00233	0.0171	0.00188	0.00103	0.00425	0.000417	0.0111	7.56E-05	0.000395	0.000319	0.00011	0.00231	0.00032	0.0074	0.00121	0.00176	0.0105	0.0103	0.00351	0.000475	0.00399	0.000507	0.000548	0.000358	0.000472	0.00271
[truncated: 25 more columns]
