# Supplementary material for: Gut microbiome dysbiosis drives metabolic dysfunction in Familial dysautonomia
Source: Nat Commun. 2023 Jan 13;14:218. doi: 10.1038/s41467-023-35787-8 (PMC9839693; doi:10.1038/s41467-023-35787-8)
Supplement: Supplementary file 5 — Source Data File [file 41467_2023_35787_MOESM5_ESM.zip › Dysautonomia-main/data/Map_CoHoused_mice.8.16.csv]

ID.Gen.Tmt.Age	DOB	Age.Months	Age.Days	Age.Bin	Cage.ID	Experiment.Group	Genotype	Mouse.ID	Mut.Control.Ratio	Phenotype.Date	Phenotype.score	Disease.Bin	Sex	Sample.Type	Treatment.type	Weight.grams	NMR.Date.Collected	16S.Date.Collected	16S.Date.Extracted	16SFile.ID	Gut.Transit.Date	Gut.Transit.Time.hours
10.M.S.8	6/20/19	8 months	253	300		General	Mutant	10+	NA	2/28/20	10		Female	NA	Separate	21.5		NA	NA	NA
107.C.S.6	10/25/19	6 months	189	200	2A	General	Control	107-	NA		NA		Female	NA	Separate			NA	NA	NA	5/1/20	3.02
109.C.S.6	10/25/19	6 months	189	200	2A	General	Control	109-	NA		NA		Female	NA	Separate			NA	NA	NA	5/1/20	2.9
111.C.S.6	10/25/19	6 months	189	200	2A	General	Control	111-	NA		NA		Female	NA	Separate			NA	NA	NA	5/1/20	2.85
117.M.S.6	11/3/19	6 months	180	200	1A	General	Mutant	117+	NA	5/8/20	7		Female	NA	Separate	22.9		NA	NA	NA	5/1/20	4.65
12.M.S.10	6/20/19	10 months	316	300	B6_2020	Succinate_experiment	Mutant	12+	NA		9		Female	mouse_stool	Separate	25.4	5/1/20	5/1/20	10/14/20	AC_SUCCT2_119
12.M.S.11	6/20/19	11 months	343	300	B6_2020	Succinate_experiment	Mutant	12+	NA		9		Female	mouse_stool	Separate	24	5/28/20	5/28/20	10/14/20	AC_SUCCT2_131
12.M.S.6	6/20/19	6 months	179	200	B6_2020	Succinate_experiment	Mutant	12+	NA	12/13/19	2		Female	NA	Separate	22.4	12/16/19	NA	NA	NA
12.M.S.7	6/20/19	7 months	216	200	B6_2020	Succinate_experiment	Mutant	12+	NA		5		Female	mouse_stool	Separate	22.4	1/22/20	1/23/20	10/14/20	AC_SUCCT2_062
12.M.S.8	6/20/19	8 months	249	200	B6_2020	Succinate_experiment	Mutant	12+	NA		7		Female	NA	Separate	23.7	2/24/20	NA	NA	NA
12.M.S.9	6/20/19	9 months	281	300	B6_2020	Succinate_experiment	Mutant	12+	NA		6		Female	mouse_stool	Separate	25.4	3/27/20	3/27/20	10/14/20	AC_SUCCT2_107
120.M.S.6	10/29/19	6 months	185	200	1A	General	Mutant	120+	NA	5/8/20	8		Female	NA	Separate	26.5		NA	NA	NA	5/1/20	4.98
146.M.S.11	11/14/19	11 months	336	300	4	General	Mutant	146+	NA	10/9/20	5		Male	mouse_stool	Separate	27.8	10/15/20	10/15/20	1/12/21	SC_10MonthTAlpaTP_3
157.M.S.11	11/13/19	11 months	361	300		General	Mutant	157+	NA	10/9/20	10		Female	NA	Separate	22.4		NA	NA	NA	11/8/20	6.27
159.M.S.10	11/13/19	10 months	338	300	7	General	Mutant	159+	NA	10/9/20	7		Female	mouse_stool	Separate	29	10/16/20	10/9/20	1/12/21	SC_10MonthTAlpaTP_7	11/8/20	5.75
1650.M.S.3	6/22/18	3 months	83	100	F	General	Mutant	1650+					Female	mouse_stool	Separate	18.7	9/13/18	9/11/18	9/19/18	M12D
1650.M.S.6	6/22/18	6 months	174	200	F	General	Mutant	1650+		1/24/19	5		Female	mouse_stool	Separate	20.8	12/13/18	12/4/18	12/5/18	M3D
1654.C.S.3	5/26/18	3 months	110	100	A	General	Control	1654-					Female	mouse_stool	Separate	22.8	9/13/18	9/13/18	9/19/18	C08D
1654.C.S.6	5/26/18	6 months	205	200	A	General	Control	1654-					Female	mouse_stool	Separate	27	12/17/18
1655.M.S.3	5/26/18	3 months	110	100	E	General	Mutant	1655+					Female	mouse_stool	Separate	19.6	9/13/18	9/11/18	9/19/18	M06D
1655.M.S.5	5/26/18	6 months	205	200	E	General	Mutant	1655+		1/24/19	4		Female	mouse_stool	Separate	20.7	12/17/18
1656.C.S.3	5/26/18	3 months	110	100	A	General	Control	1656-					Female	mouse_stool	Separate	22.8	9/13/18	9/11/18	9/19/18	C06D
1656.C.S.6	5/26/18	6 months	205	200	A	General	Control	1656-					Female	mouse_stool	Separate	26.6	12/17/18
1657.M.S.3	5/26/18	3 months	110	100	E	General	Mutant	1657+					Female	mouse_stool	Separate	18.7	9/13/18	9/11/18	9/19/18	M08D
1657.M.S.5	5/26/18	6 months	205	200	E	General	Mutant	1657+		1/24/19	4		Female	mouse_stool	Separate	22.2	12/17/18
1663.C.S.3	6/12/18	3 months	93	100	C	General	Control	1663-					Female	mouse_stool	Separate	24.1	9/13/18	9/13/18	9/19/18	C16D
1663.C.S.6	6/12/18	6 months	188	200	C	General	Control	1663-					Female	mouse_stool	Separate	26.7	12/17/18	12/4/18	12/5/18	C4D
1664.M.S.3	6/12/18	3 months	93	100	D	General	Mutant	1664+					Female	mouse_stool	Separate	20.8	9/13/18
1664.M.S.6	6/12/18	6 months	184	200	D	General	Mutant	1664+		1/24/19	6		Female	mouse_stool	Separate	23.7	12/13/18
1666.M.S.3	6/12/18	3 months	93	100	D	General	Mutant	1666+					Female	mouse_stool	Separate	22.8	9/13/18
1666.M.S.6	6/12/18	6 months	184	200	D	General	Mutant	1666+		1/24/19	7		Female	mouse_stool	Separate	26.2	12/13/18
1667.C.S.3	6/22/18	3 months	83	100	B	General	Control	1667-					Female	mouse_stool	Separate	23.1	9/13/18	9/13/18	9/19/18	C14D
1667.C.S.6	6/22/18	6 months	178	200	B	General	Control	1667-					Female	mouse_stool	Separate	26.3	12/17/18	12/4/18	12/5/18	C1D
1668.C.S.3	6/22/18	3 months	83	100	B	General	Control	1668-					Female	mouse_stool	Separate	20.4	9/13/18
1668.C.S.6	6/22/18	6 months	178	200	B	General	Control	1668-					Female	mouse_stool	Separate	23.3	12/17/18
1669.C.S.3	6/22/18	3 months	83	100	B	General	Control	1669-					Female	mouse_stool	Separate	20	9/13/18	9/13/18	9/19/18	C15D
1669.C.S.6	6/22/18	6 months	178	200	B	General	Control	1669-					Female	mouse_stool	Separate	25.6	12/17/18	12/4/18	12/5/18	C2D
1670.C.S.3	6/22/18	3 months	83	100	B	General	Control	1670-					Female	mouse_stool	Separate	20.7	9/13/18	9/13/18	9/19/18	C13D
1670.C.S.6	6/22/18	6 months	178	200	B	General	Control	1670-					Female	mouse_stool	Separate	24.1	12/17/18	12/4/18	12/5/18	C3D
1671.M.S.3	6/22/18	3 months	83	100	F	General	Mutant	1671+					Female	mouse_stool	Separate	16.6	9/13/18	9/11/18	9/19/18	M10D
1671.M.S.6	6/22/18	6 months	174	200	F	General	Mutant	1671+		1/31/19	7		Female	mouse_stool	Separate	18.7	12/13/18	12/4/18	12/5/18	M1D
1672.C.S.3	6/22/18	3 months	83	100	B	General	Control	1672-					Female	mouse_stool	Separate	19.6	9/13/18
1672.C.S.6	6/22/18	6 months	178	200	B	General	Control	1672-					Female	mouse_stool	Separate	25.4	12/17/18
1673.M.S.3	6/22/18	3 months	83	100	F	General	Mutant	1673+					Female	mouse_stool	Separate	18.1	9/13/18
1673.M.S.6	6/22/18	6 months	174	200	F	General	Mutant	1673+		1/24/19	3		Female	mouse_stool	Separate	20.8	12/13/18
1674.M.S.3	6/22/18	3 months	83	100	F	General	Mutant	1674+					Female	mouse_stool	Separate	19.7	9/13/18	9/11/18	9/19/18	M11D
1674.M.S.6	6/22/18	6 months	174	200	F	General	Mutant	1674+		1/24/19	4		Female	mouse_stool	Separate	24.1	12/13/18	12/4/18	12/5/18	M2D
1681.C.S.3	6/12/18	3 months	93	100	C	General	Control	1681-					Female	mouse_stool	Separate	21.8	9/13/18	9/13/18	9/19/18	C17D
1681.C.S.6	6/12/18	6 months	188	200	C	General	Control	1681-					Female	mouse_stool	Separate	24.4	12/17/18	12/4/18	12/5/18	C5D
1682.M.S.3	6/12/18	3 months	93	100	D	General	Mutant	1682+					Female	mouse_stool	Separate	21	9/13/18	9/11/18	9/19/18	M13D
1682.M.S.6	6/12/18	6 months	184	200	D	General	Mutant	1682+		1/24/19	3		Female	mouse_stool	Separate	23.1	12/13/18	12/4/18	12/5/18	M4D
1684.M.S.3	6/12/18	3 months	93	100	D	General	Mutant	1684+					Female	mouse_stool	Separate	20.1	9/13/18	9/11/18	9/19/18	M14D
1684.M.S.6	6/12/18	6 months	184	200	D	General	Mutant	1684+		1/24/19	6		Female	mouse_stool	Separate	23.2	12/13/18	12/4/18	12/5/18	M5D
169.M.S.10	11/21/19	10 months	323	300	7	General	Mutant	169+	NA	10/9/20	7		Female	mouse_stool	Separate	28	10/9/20	10/16/20	1/12/21	SC_10MonthTAlpaTP_8	11/8/20	4.2
1694.C.S.3	6/20/18	3 months	85	100	C	General	Control	1694-					Female	mouse_stool	Separate	23.3	9/13/18
1694.C.S.6	6/20/18	6 months	180	200	C	General	Control	1694-					Female	mouse_stool	Separate	29.8	12/17/18
1695.C.S.3	6/20/18	3 months	85	100	C	General	Control	1695-					Female	mouse_stool	Separate	23.9	9/13/18
1695.C.S.6	6/20/18	6 months	180	200	C	General	Control	1695-					Female	mouse_stool	Separate	28.7	12/17/18
170.M.S.10	11/21/19	10 months	330	300	7	General	Mutant	170+	NA	10/9/20	7		Female	mouse_stool	Separate	21.8	10/16/20	10/9/20	1/12/21	SC_10MonthTAlpaTP_9	11/8/20	3.27
173.M.S.10	11/21/19	10 months	323	300	7	General	Mutant	173+	NA	10/9/20	6		Female	mouse_stool	Separate	24.8	10/9/20	10/16/20	1/12/21	SC_10MonthTAlpaTP_10	11/8/20	5.82
174.C.S.11	11/21/19	11 months	323	300	5	General	Control	174-	NA	NA	NA	NA	Male	mouse_stool	Separate	42.2	10/9/20	10/16/20	1/12/21	SC_10MonthTAlpaTP_4
1776.C.S.3	6/3/18	3 months	102	100	A	General	Control	1776-					Female	mouse_stool	Separate	25.2	9/13/18	9/13/18	9/19/18	C07D
1776.C.S.6	6/3/18	6 months	197	200	A	General	Control	1776-					Female	mouse_stool	Separate	28.2	12/17/18
1777.C.S.3	6/3/18	3 months	102	100	A	General	Control	1777-					Female	mouse_stool	Separate	24.4	9/13/18	9/13/18	9/19/18	C10D
1777.C.S.6	6/3/18	6 months	197	200	A	General	Control	1777-					Female	mouse_stool	Separate	27.8	12/17/18
1778.M.S.3	6/3/18	3 months	102	100	E	General	Mutant	1778+					Female	mouse_stool	Separate	20.5	9/13/18	9/11/18	9/19/18	M07D
1778.M.S.6	6/3/18	6 months	197	200	E	General	Mutant	1778+		1/24/19	5		Female	mouse_stool	Separate	22.2	12/17/18	12/4/18	12/5/18	M60D
1779.M.S.3	6/3/18	3 months	102	100	E	General	Mutant	1779+					Female	mouse_stool	Separate	22.2	9/13/18	9/11/18	9/19/18	M09D
1779.M.S.6	6/3/18	6 months	197	200	E	General	Mutant	1779+		1/24/19	3		Female	mouse_stool	Separate	25.6	12/17/18
1789.M.S.10	7/6/18	10 months	304	300		General	Mutant	1789+	NA	5/6/19	9		Female	NA	Separate	18.2		NA	NA	NA
179.C.S.10	11/26/19	10 months	318	300	5	General	Control	179-	NA	NA	NA	NA	Male	mouse_stool	Separate	41.4	10/9/20	10/9/20	1/12/21	SC_10MonthTAlpaTP_5
184.C.S.10	12/9/19	10 months	311	300	6	General	Control	184-	NA	NA	NA	NA	Male	mouse_stool	Separate	33.6	10/15/20	10/15/20	1/12/21	SC_10MonthTAlpaTP_6
186.M.C.3	12/11/19	3 months	107	100	1	Cohousing_experiment	Mutant	186+	0.67		3	low	Female	mouse_stool	Cohoused	14.6	3/27/20	3/27/20	2/19/21	AC_COHOUSED_001
186.M.C.6	12/11/19	6 months	184	200	1	Cohousing_experiment	Mutant	186+	0.67		4	low	Female	mouse_stool	Cohoused	25.1	6/12/20	6/12/20	2/19/21	AC_COHOUSED_029
186.M.C.9	12/11/19	9 months	275	300	1	Cohousing_experiment	Mutant	186+	0.67		5	high	Female	mouse_stool	Cohoused	24	9/11/20	9/11/20	2/23/21	AC_COHOUSED_066	11/8/20	4.33
187.M.C.3	12/11/19	3 months	107	100	1	Cohousing_experiment	Mutant	187+	0.67		2	low	Female	mouse_stool	Cohoused	13.4	3/27/20	3/27/20	2/19/21	AC_COHOUSED_002
187.M.C.6	12/11/19	6 months	184	200	1	Cohousing_experiment	Mutant	187+	0.67		5	high	Female	mouse_stool	Cohoused	23.5	6/12/20	6/12/20	2/19/21	AC_COHOUSED_030
187.M.C.9	12/11/19	9 months	287	300	1	Cohousing_experiment	Mutant	187+	0.67		6	high	Female	mouse_stool	Cohoused	22.9	9/23/20	9/23/20	2/23/21	AC_COHOUSED_067	11/8/20	5.28
188.C.C.3	12/11/19	3 months	107	100	1	Cohousing_experiment	Control	188-	0.67		NA	NA	Female	mouse_stool	Cohoused	14.5	3/27/20	3/27/20	2/19/21	AC_COHOUSED_003
188.C.C.6	12/11/19	6 months	184	200	1	Cohousing_experiment	Control	188-	0.67		NA	NA	Female	mouse_stool	Cohoused	26	6/12/20	6/12/20	2/19/21	AC_COHOUSED_031
188.C.C.9	12/11/19	9 months	275	300	1	Cohousing_experiment	Control	188-	0.67		NA	NA	Female	mouse_stool	Cohoused	27.7	9/11/20	9/11/20	2/23/21	AC_COHOUSED_068	11/8/20	2.65
189.C.C.3	12/11/19	3 months	107	100	1	Cohousing_experiment	Control	189-	0.67		NA	NA	Female	mouse_stool	Cohoused	13.8	3/27/20	3/27/20	2/19/21	AC_COHOUSED_004
189.C.C.6	12/11/19	6 months	184	200	1	Cohousing_experiment	Control	189-	0.67		NA	NA	Female	mouse_stool	Cohoused	23.8	6/12/20	6/12/20	2/19/21	AC_COHOUSED_032
189.C.C.9	12/11/19	9 months	275	300	1	Cohousing_experiment	Control	189-	0.67		NA	NA	Female	mouse_stool	Cohoused	25.9	9/11/20	9/11/20	2/23/21	AC_COHOUSED_069	11/8/20	3.72
190.C.C.3	12/9/19	3 months	109	100	1	Cohousing_experiment	Control	190-	0.67		NA	NA	Female	mouse_stool	Cohoused	13.8	3/27/20	3/27/20	2/19/21	AC_COHOUSED_005
190.C.C.6	12/9/19	6 months	186	200	1	Cohousing_experiment	Control	190-	0.67		NA	NA	Female	mouse_stool	Cohoused	22.4	6/12/20	6/12/20	2/19/21	AC_COHOUSED_033
190.C.C.9	12/9/19	9 months	289	300	1	Cohousing_experiment	Control	190-	0.67		NA	NA	Female	mouse_stool	Cohoused	24.1	9/23/20	9/23/20	2/23/21	AC_COHOUSED_070	11/8/20	4.02
191.M.C.3	12/9/19	3 months	109	100	2	Cohousing_experiment	Mutant	191+	0.67		1	low	Female	mouse_stool	Cohoused	14.2	3/27/20	3/27/20	2/19/21	AC_COHOUSED_006
191.M.C.6	12/9/19	6 months	186	200	2	Cohousing_experiment	Mutant	191+	0.67		3	low	Female	mouse_stool	Cohoused	23.4	6/12/20	6/12/20	2/19/21	AC_COHOUSED_034
191.M.C.9	12/9/19	9 months	289	300	2	Cohousing_experiment	Mutant	191+	0.67		3	low	Female	mouse_stool	Cohoused	23.1	9/23/20	9/23/20	2/23/21	AC_COHOUSED_071	11/8/20	3.68
192.M.C.3	12/9/19	3 months	109	100	2	Cohousing_experiment	Mutant	192+	0.67		1	low	Female	mouse_stool	Cohoused	14.5	3/27/20	3/27/20	2/19/21	AC_COHOUSED_007
192.M.C.6	12/9/19	6 months	186	200	2	Cohousing_experiment	Mutant	192+	0.67		1	low	Female	mouse_stool	Cohoused	24	6/12/20	6/12/20	2/19/21	AC_COHOUSED_035
192.M.C.9	12/9/19	9 months	289	300	2	Cohousing_experiment	Mutant	192+	0.67		2	low	Female	mouse_stool	Cohoused	25.5	9/23/20	9/23/20	2/23/21	AC_COHOUSED_072	11/8/20	3.07
193.C.C.3	12/13/19	3 months	105	100	2	Cohousing_experiment	Control	193-	0.67		NA	NA	Female	mouse_stool	Cohoused	15.1	3/27/20	3/27/20	2/19/21	AC_COHOUSED_008
193.C.C.6	12/13/19	6 months	182	200	2	Cohousing_experiment	Control	193-	0.67		NA	NA	Female	mouse_stool	Cohoused	25.6	6/12/20	6/12/20	2/19/21	AC_COHOUSED_036
193.C.C.9	12/13/19	9 months	276	300	2	Cohousing_experiment	Control	193-	0.67		NA	NA	Female	mouse_stool	Cohoused	25.8	9/14/20	9/14/20	2/23/21	AC_COHOUSED_073	11/8/20	2.27
194.C.C.3	12/13/19	3 months	105	100	2	Cohousing_experiment	Control	194-	0.67		NA	NA	Female	mouse_stool	Cohoused	15	3/27/20	3/27/20	2/19/21	AC_COHOUSED_009
194.C.C.6	12/13/19	6 months	182	200	2	Cohousing_experiment	Control	194-	0.67		NA	NA	Female	mouse_stool	Cohoused	25.3	6/12/20	6/12/20	2/19/21	AC_COHOUSED_037
194.C.C.9	12/13/19	9 months	285	300	2	Cohousing_experiment	Control	194-	0.67		NA	NA	Female	mouse_stool	Cohoused	27.7	9/23/20	9/23/20	2/23/21	AC_COHOUSED_074	11/8/20	3.4
195.C.C.3	12/13/19	3 months	105	100	2	Cohousing_experiment	Control	195-	0.67		NA	NA	Female	mouse_stool	Cohoused	13.9	3/27/20	3/27/20	2/19/21	AC_COHOUSED_010
195.C.C.6	12/13/19	6 months	182	200	2	Cohousing_experiment	Control	195-	0.67		NA	NA	Female	mouse_stool	Cohoused	24.3	6/12/20	6/12/20	2/19/21	AC_COHOUSED_038
195.C.C.9	12/13/19	9 months	285	300	2	Cohousing_experiment	Control	195-	0.67		NA	NA	Female	mouse_stool	Cohoused	23.8	9/23/20	9/23/20	2/23/21	AC_COHOUSED_075	11/8/20	3.77
197.C.C.3	12/13/19	3 months	105	100	3	Cohousing_experiment	Control	197-	0.5		NA	NA	Male	mouse_stool	Cohoused	18.8	3/27/20	3/27/20	2/19/21	AC_COHOUSED_011
197.C.C.6	12/13/19	6 months	182	200	3	Cohousing_experiment	Control	197-	0.5		NA	NA	Male	mouse_stool	Cohoused	32.1	6/12/20	6/12/20	2/19/21	AC_COHOUSED_039
197.C.C.9	12/13/19	9 months	285	300	3	Cohousing_experiment	Control	197-	0.5		NA	NA	Male	mouse_stool	Cohoused	33.8	9/23/20	9/23/20	2/23/21	AC_COHOUSED_076
198.M.C.3	12/13/19	3 months	105	100	3	Cohousing_experiment	Mutant	198+	0.5		1	low	Male	mouse_stool	Cohoused	16.7	3/27/20	3/27/20	2/19/21	AC_COHOUSED_012
198.M.C.6	12/13/19	6 months	182	200	3	Cohousing_experiment	Mutant	198+	0.5		3	low	Male	mouse_stool	Cohoused	30.1	6/12/20	6/12/20	2/19/21	AC_COHOUSED_040
198.M.C.9	12/13/19	9 months	276	300	3	Cohousing_experiment	Mutant	198+	0.5		4	low	Male	mouse_stool	Cohoused	31.4	9/14/20	9/14/20	2/23/21	AC_COHOUSED_077
199.C.C.3	12/13/19	3 months	105	100	3	Cohousing_experiment	Control	199-	0.5		NA	NA	Male	mouse_stool	Cohoused	18.1	3/27/20	3/27/20	2/19/21	AC_COHOUSED_013
199.C.C.6	12/13/19	6 months	182	200	3	Cohousing_experiment	Control	199-	0.5		NA	NA	Male	mouse_stool	Cohoused	33.5	6/12/20	6/12/20	2/19/21	AC_COHOUSED_041
199.C.C.9	12/13/19	9 months	276	300	3	Cohousing_experiment	Control	199-	0.5		NA	NA	Male	mouse_stool	Cohoused	35.8	9/14/20	9/14/20	2/23/21	AC_COHOUSED_078
20.C.S.5	7/12/19	5 months	154	200	B7_2020	Succinate_experiment	Control	20-	NA		NA	NA	Female	mouse_stool	Separate	22.7	12/13/19
202.M.S.10	12/22/19	10 months	299	300	2	General	Mutant	202+	NA	10/9/20	9		Male	mouse_stool	Separate	23.2	10/16/20	10/15/20	1/12/21	SC_10MonthTAlpaTP_2
206.C.S.10	12/22/19	10 months	292	300	9	General	Control	206-	NA	NA	NA	NA	Female	mouse_stool	Separate	23.2	10/9/20	10/16/20	1/12/21	SC_10MonthTAlpaTP_13
208.C.S.10	12/22/19	10 months	299	300	9	General	Control	208-	NA	NA	NA	NA	Female	mouse_stool	Separate	23.3	10/16/20	10/9/20	1/12/21	SC_10MonthTAlpaTP_14	11/8/20	4.43
21.C.S.5	7/12/19	5 months	154	200	B7_2020	Succinate_experiment	Control	21-	NA		NA	NA	Female	mouse_stool	Separate	24.2	12/13/19				11/8/20	3.33
211.M.S.9	12/22/19	9 months	299	300	1	General	Mutant	211+	NA	10/9/20	10		Male	mouse_stool	Separate	21.7	10/16/20	10/9/20	1/12/21	SC_10MonthTAlpaTP_1
215.M.S.10	12/22/19	10 months	292	300	8	General	Mutant	215+	NA	10/9/20	5		Female	mouse_stool	Separate	24.5	10/9/20	10/16/20	1/12/21	SC_10MonthTAlpaTP_12
216.C.S.10	12/22/19	10 months	292	300	10	General	Control	216-	NA	NA	NA	NA	Female	mouse_stool	Separate	26.5	10/9/20	10/16/20	1/12/21	SC_10MonthTAlpaTP_16
218.C.S.10	12/22/19	10 months	292	300	9	General	Control	218-	NA	NA	NA	NA	Female	mouse_stool	Separate	32.8	10/9/20	10/16/20	1/12/21	SC_10MonthTAlpaTP_15	11/8/20	3.27
22.M.S.5	7/12/19	5 months	157	200	A1_2020	Succinate_experiment	Mutant	22+	NA		6		Female	mouse_stool	Separate	26.5	12/16/19
222.C.S.10	12/19/19	10 months	295	300	10	General	Control	222-	NA	NA	NA	NA	Female	mouse_stool	Separate	24.8	10/9/20	10/16/20	1/12/21	SC_10MonthTAlpaTP_17
224.M.S.9	12/30/19	9 months	291	300	8	General	Mutant	224+	NA	10/9/20	9		Female	mouse_stool	Separate	25.5	10/16/20	10/9/20	1/12/21	SC_10MonthTAlpaTP_11
225.C.C.3	12/30/19	3 months	88	100	4	Cohousing_experiment	Control	225-	0.67		NA	NA	Male	mouse_stool	Cohoused	18.3	3/27/20	3/27/20	2/19/21	AC_COHOUSED_014
225.C.C.6	12/30/19	6 months	177	200	4	Cohousing_experiment	Control	225-	0.67		NA	NA	Male	mouse_stool	Cohoused	30.9	6/24/20	6/24/20	2/19/21	AC_COHOUSED_042
225.C.C.9	12/30/19	9 months	268	300	4	Cohousing_experiment	Control	225-	0.67		NA	NA	Male	mouse_stool	Cohoused	32.3	9/23/20	9/23/20	2/23/21	AC_COHOUSED_079
226.C.C.3	12/30/19	3 months	88	100	4	Cohousing_experiment	Control	226-	0.67		NA	NA	Male	mouse_stool	Cohoused	16.8	3/27/20	3/27/20	2/19/21	AC_COHOUSED_015
226.C.C.6	12/30/19	6 months	177	200	4	Cohousing_experiment	Control	226-	0.67		NA	NA	Male	mouse_stool	Cohoused	32.4	6/24/20	6/24/20	2/19/21	AC_COHOUSED_043
226.C.C.9	12/30/19	9 months	268	300	4	Cohousing_experiment	Control	226-	0.67		NA	NA	Male	mouse_stool	Cohoused	35.4	9/23/20	9/23/20	2/23/21	AC_COHOUSED_080
227.C.C.3	12/30/19	3 months	88	100	4	Cohousing_experiment	Control	227-	0.67		NA	NA	Male	mouse_stool	Cohoused	17.6	3/27/20	3/27/20	2/19/21	AC_COHOUSED_016
227.C.C.6	12/30/19	6 months	177	200	4	Cohousing_experiment	Control	227-	0.67		NA	NA	Male	mouse_stool	Cohoused	31.4	6/24/20	6/24/20	2/19/21	AC_COHOUSED_044
227.C.C.9	12/30/19	9 months	268	300	4	Cohousing_experiment	Control	227-	0.67		NA	NA	Male	mouse_stool	Cohoused	31.5	9/23/20	9/23/20	2/23/21	AC_COHOUSED_081
228.M.C.3	12/30/19	3 months	88	100	4	Cohousing_experiment	Mutant	228+	0.67		5	high	Male	mouse_stool	Cohoused	14.5	3/27/20	3/27/20	2/19/21	AC_COHOUSED_017
228.M.C.6	12/30/19	6 months	177	200	4	Cohousing_experiment	Mutant	228+	0.67		5	high	Male	mouse_stool	Cohoused	26.1	6/24/20	6/24/20	2/19/21	AC_COHOUSED_045
228.M.C.9	12/30/19	9 months	268	300	4	Cohousing_experiment	Mutant	228+	0.67		8	high	Male	mouse_stool	Cohoused	24.1	9/23/20	9/23/20	2/23/21	AC_COHOUSED_082
229.M.C.3	12/30/19	3 months	88	100	4	Cohousing_experiment	Mutant	229+	0.67		2	low	Male	mouse_stool	Cohoused	16.8	3/27/20	3/27/20	2/19/21	AC_COHOUSED_018
229.M.C.6	12/30/19	6 months	177	200	4	Cohousing_experiment	Mutant	229+	0.67		3	low	Male	mouse_stool	Cohoused	30.3	6/24/20	6/24/20	2/19/21	AC_COHOUSED_046
229.M.C.9	12/30/19	9 months	268	300	4	Cohousing_experiment	Mutant	229+	0.67		5	high	Male	mouse_stool	Cohoused	30.6	9/23/20	9/23/20	2/23/21	AC_COHOUSED_083
23.C.S.3	2/13/20	3 months	92	100	11	Cohousing_experiment	Control	23-	NA		NA	NA	Female	mouse_stool	Separate	25.2	5/15/20	5/15/20	2/19/21	AC_COHOUSED_026
236.M.C.6	1/18/20	6 months	199	200	10	Cohousing_experiment	Mutant	236+	0.5		5	high	Male	mouse_stool	Cohoused	27.8	8/4/20	8/4/20	2/23/21	AC_COHOUSED_063
236.M.C.9	1/18/20	9 months	291	300	10	Cohousing_experiment	Mutant	236+	0.5		6	high	Male	mouse_stool	Cohoused	25.3	11/4/20	11/4/20	2/23/21	AC_COHOUSED_100	12/9/20	2.98
237.C.C.6	1/18/20	6 months	199	200	10	Cohousing_experiment	Control	237-	0.5		NA	NA	Male	mouse_stool	Cohoused	30.5	8/4/20	8/4/20	2/23/21	AC_COHOUSED_064
237.C.C.9	1/18/20	9 months	291	300	10	Cohousing_experiment	Control	237-	0.5		NA	NA	Male	mouse_stool	Cohoused	32.1	11/4/20	11/4/20	2/23/21	AC_COHOUSED_101
238.C.C.6	1/18/20	6 months	199	200	10	Cohousing_experiment	Control	238-	0.5		NA	NA	Male	mouse_stool	Cohoused	29.7	8/4/20	8/4/20	2/23/21	AC_COHOUSED_065
238.C.C.9	1/18/20	9 months	291	300	10	Cohousing_experiment	Control	238-	0.5		NA	NA	Male	mouse_stool	Cohoused	30.3	11/4/20	11/4/20	2/23/21	AC_COHOUSED_102
241.C.C.6	1/18/20	6 months	199	200	7	Cohousing_experiment	Control	241-	0.5		NA	NA	Male	mouse_stool	Cohoused	35.8	8/4/20	8/4/20	2/23/21	AC_COHOUSED_053
241.C.C.9	1/18/20	9 months	291	300	7	Cohousing_experiment	Control	241-	0.5		NA	NA	Male	mouse_stool	Cohoused	40.3	11/4/20	11/4/20	2/23/21	AC_COHOUSED_090	12/9/20	2.55
242.M.C.6	1/18/20	6 months	199	200	7	Cohousing_experiment	Mutant	242+	0.5		5	high	Male	mouse_stool	Cohoused	28.2	8/4/20	8/4/20	2/23/21	AC_COHOUSED_054
242.M.C.9	1/18/20	9 months	291	300	7	Cohousing_experiment	Mutant	242+	0.5		8	high	Male	mouse_stool	Cohoused	27.4	11/4/20	11/4/20	2/23/21	AC_COHOUSED_091	12/9/20	3.63
243.C.C.6	1/18/20	6 months	199	200	7	Cohousing_experiment	Control	243-	0.5		NA	NA	Male	mouse_stool	Cohoused	33.1	8/4/20	8/4/20	2/23/21	AC_COHOUSED_055
243.C.C.9	1/18/20	9 months	291	300	7	Cohousing_experiment	Control	243-	0.5		NA	NA	Male	mouse_stool	Cohoused	34	11/4/20	11/4/20	2/23/21	AC_COHOUSED_092
25.C.S.3	2/13/20	3 months	92	100	11	Cohousing_experiment	Control	25-	NA		NA	NA	Female	mouse_stool	Separate	23.8	5/15/20	5/15/20	2/19/21	AC_COHOUSED_027
252.M.C.6	2/3/20	6 months	183	200	8	Cohousing_experiment	Mutant	252+	0.5		1	low	Male	mouse_stool	Cohoused	25.5	8/4/20	8/4/20	2/23/21	AC_COHOUSED_056
252.M.C.9	2/3/20	9 months	275	300	8	Cohousing_experiment	Mutant	252+	0.5		4	low	Male	mouse_stool	Cohoused	25.6	11/4/20	11/4/20	2/23/21	AC_COHOUSED_093	12/9/20	2.58
253.C.C.6	2/3/20	6 months	183	200	8	Cohousing_experiment	Control	253-	0.5		NA	NA	Male	mouse_stool	Cohoused	31.6	8/4/20	8/4/20	2/23/21	AC_COHOUSED_057	12/9/20	2.97
253.C.C.9	2/3/20	9 months	275	300	8	Cohousing_experiment	Control	253-	0.5		NA	NA	Male	mouse_stool	Cohoused	33.2	11/4/20	11/4/20	2/23/21	AC_COHOUSED_094
254.C.C.6	2/3/20	6 months	183	200	8	Cohousing_experiment	Control	254-	0.5		NA	NA	Male	mouse_stool	Cohoused	29.9	8/4/20	8/4/20	2/23/21	AC_COHOUSED_058	12/9/20	3
254.C.C.9	2/3/20	9 months	275	300	8	Cohousing_experiment	Control	254-	0.5		NA	NA	Male	mouse_stool	Cohoused	31.6	11/4/20	11/4/20	2/23/21	AC_COHOUSED_095
255.M.C.3	1/26/20	3 months	101	100	6	Cohousing_experiment	Mutant	255+	2		5	high	Female	mouse_stool	Cohoused	19.1	5/6/20	5/6/20	2/19/21	AC_COHOUSED_023
255.M.C.6	1/26/20	6 months	191	200	6	Cohousing_experiment	Mutant	255+	2		5	high	Female	mouse_stool	Cohoused	21.5	8/4/20	8/4/20	2/19/21	AC_COHOUSED_050
255.M.C.9	1/26/20	9 months	269	300	6	Cohousing_experiment	Mutant	255+	2		7	high	Female	mouse_stool	Cohoused	21	10/21/20	10/21/20	2/23/21	AC_COHOUSED_087	12/9/20	2.67
256.M.C.3	1/26/20	3 months	101	100	6	Cohousing_experiment	Mutant	256+	2		0	low	Female	mouse_stool	Cohoused	20.3	5/6/20	5/6/20	2/19/21	AC_COHOUSED_024
256.M.C.6	1/26/20	6 months	191	200	6	Cohousing_experiment	Mutant	256+	2		4	low	Female	mouse_stool	Cohoused	20.9	8/4/20	8/4/20	2/19/21	AC_COHOUSED_051
256.M.C.9	1/26/20	9 months	283	300	6	Cohousing_experiment	Mutant	256+	2		6	high	Female	mouse_stool	Cohoused	20	11/4/20	11/4/20	2/23/21	AC_COHOUSED_088	12/9/20	2.75
257.C.C.3	1/26/20	3 months	101	100	6	Cohousing_experiment	Control	257-	2		NA	NA	Female	mouse_stool	Cohoused	21.7	5/6/20	5/6/20	2/19/21	AC_COHOUSED_025
257.C.C.6	1/26/20	6 months	191	200	6	Cohousing_experiment	Control	257-	2		NA	NA	Female	mouse_stool	Cohoused	24.8	8/4/20	8/4/20	2/23/21	AC_COHOUSED_052
257.C.C.9	1/26/20	9 months	269	300	6	Cohousing_experiment	Control	257-	2		NA	NA	Female	mouse_stool	Cohoused	29	10/21/20	10/21/20	2/23/21	AC_COHOUSED_089	12/9/20	3.32
259.M.C.6	1/26/20	6 months	191	200	9	Cohousing_experiment	Mutant	259+	0.33		4	low	Male	mouse_stool	Cohoused	25.3	8/4/20	8/4/20	2/23/21	AC_COHOUSED_059
259.M.C.9	1/26/20	9 months	283	300	9	Cohousing_experiment	Mutant	259+	0.33		7	high	Male	mouse_stool	Cohoused	26.7	11/4/20	11/4/20	2/23/21	AC_COHOUSED_096
26.C.S.3	2/13/20	3 months	92	100	11	Cohousing_experiment	Control	26-	NA		NA	NA	Female	mouse_stool	Separate	19.2	5/15/20	5/15/20	2/19/21	AC_COHOUSED_028
261.C.C.6	1/26/20	6 months	191	200	9	Cohousing_experiment	Control	261-	0.33		NA	NA	Male	mouse_stool	Cohoused	29.2	8/4/20	8/4/20	2/23/21	AC_COHOUSED_060
261.C.C.9	1/26/20	9 months	269	300	9	Cohousing_experiment	Control	261-	0.33		NA	NA	Male	mouse_stool	Cohoused	32.6	10/21/20	10/21/20	2/23/21	AC_COHOUSED_097
262.C.C.6	1/26/20	6 months	191	200	9	Cohousing_experiment	Control	262-	0.33		NA	NA	Male	mouse_stool	Cohoused	28.8	8/4/20	8/4/20	2/23/21	AC_COHOUSED_061
262.C.C.9	1/26/20	9 months	283	300	9	Cohousing_experiment	Control	262-	0.33		NA	NA	Male	mouse_stool	Cohoused	29.9	11/4/20	11/4/20	2/23/21	AC_COHOUSED_098
263.C.C.6	1/26/20	6 months	191	200	9	Cohousing_experiment	Control	263-	0.33		NA	NA	Male	mouse_stool	Cohoused	28.6	8/4/20	8/4/20	2/23/21	AC_COHOUSED_062
263.C.C.9	1/26/20	9 months	269	300	9	Cohousing_experiment	Control	263-	0.33		NA	NA	Male	mouse_stool	Cohoused	30.8	10/21/20	10/21/20	2/23/21	AC_COHOUSED_099
269.M.S.3	1/22/20	3 months	105	100	5	Cohousing_experiment	Mutant	269+	NA		1	low	Male	mouse_stool	Separate	23.1	5/6/20	5/6/20	2/19/21	AC_COHOUSED_019
269.M.S.6	1/22/20	6 months	195	200	5	Cohousing_experiment	Mutant	269+	NA		2	low	Male	mouse_stool	Separate	25.8	8/4/20	8/4/20	2/19/21	AC_COHOUSED_047
269.M.S.9	1/22/20	9 months	287	300	5	Cohousing_experiment	Mutant	269+	NA		8	high	Male	mouse_stool	Separate	24.1	11/4/20	11/4/20	2/23/21	AC_COHOUSED_084	12/9/20	4.17
27.M.S.4	8/1/19	4 months	134	100	A1_2020	Succinate_experiment	Mutant	27+	NA		5		Female	mouse_stool	Separate	28.9	12/13/19
270.M.S.3	1/22/20	3 months	105	100	5	Cohousing_experiment	Mutant	270+	NA		0	low	Male	mouse_stool	Separate	25.4	5/6/20	5/6/20	2/19/21	AC_COHOUSED_020
270.M.S.6	1/22/20	6 months	195	200	5	Cohousing_experiment	Mutant	270+	NA		0	low	Male	mouse_stool	Separate	28	8/4/20	8/4/20	2/19/21	AC_COHOUSED_048
270.M.S.9	1/22/20	9 months	287	300	5	Cohousing_experiment	Mutant	270+	NA		7	high	Male	mouse_stool	Separate	25.9	11/4/20	11/4/20	2/23/21	AC_COHOUSED_085	12/9/20	3.68
271.M.S.3	1/22/20	3 months	105	100	5	Cohousing_experiment	Mutant	271+	NA		2	low	Male	mouse_stool	Separate	24.9	5/6/20	5/6/20	2/19/21	AC_COHOUSED_021
272.M.S.3	1/22/20	3 months	105	100	5	Cohousing_experiment	Mutant	272+	NA		2	low	Male	mouse_stool	Separate	24.2	5/6/20	5/6/20	2/19/21	AC_COHOUSED_022
272.M.S.6	1/22/20	6 months	195	200	5	Cohousing_experiment	Mutant	272+	NA		5	high	Male	mouse_stool	Separate	26	8/4/20	8/4/20	2/19/21	AC_COHOUSED_049
272.M.S.9	1/22/20	9 months	287	300	5	Cohousing_experiment	Mutant	272+	NA		9	high	Male	mouse_stool	Separate	24.5	11/4/20	11/4/20	2/23/21	AC_COHOUSED_086	12/9/20	3.88
28.M.S.4	8/1/19	4 months	134	100	A1_2020	Succinate_experiment	Mutant	28+	NA		5		Female	mouse_stool	Separate	24.3	12/13/19
30.C.S.4	8/1/19	4 months	134	100	B7_2020	Succinate_experiment	Control	30-			NA	NA	Female	mouse_stool	Separate	23.9	12/13/19
31.C.S.4	8/1/19	4 months	134	100	B7_2020	Succinate_experiment	Control	31-			NA	NA	Female	mouse_stool	Separate	25.6	12/13/19
35.C.S.3	8/24/19	3 months	111	100	A6_2020	Succinate_experiment	Control	35-	NA			NA	Female	mouse_stool	Separate	21.4	12/13/19
36.C.S.3	8/24/19	3 months	111	100	A6_2020	Succinate_experiment	Control	36-	NA			NA	Female	mouse_stool	Separate	21.6	12/13/19
37.M.S.3	8/24/19	3 months	111	100	A1_2020	Succinate_experiment	Mutant	37+	NA		5		Female	mouse_stool	Separate	20.8	12/13/19
38.C.S.3	8/24/19	3 months	111	100	A6_2020	Succinate_experiment	Control	38-	NA			NA	Female	mouse_stool	Separate	24.4	12/13/19
40.C.S.3	9/16/19	3 months	88	100	B3_2020	Succinate_experiment	Control	40-	NA		NA	NA	Male	mouse_stool	Separate	28.6	12/13/19
40.C.S.6	9/16/19	6 months	189	200	B3_2020	Succinate_experiment	Control	40-	NA		NA	NA	Male	mouse_stool	Separate	35.5	3/23/20	3/23/20	10/14/20	AC_SUCCT2_148
40.C.S.7	9/16/19	7 months	231	200	B3_2020	Succinate_experiment	Control	40-	NA		NA	NA	Male	mouse_stool	Separate	38.4	5/4/20	5/4/20	10/14/20	AC_SUCCT2_167
40.C.S.8	9/16/19	8 months	255	300	B3_2020	Succinate_experiment	Control	40-	NA		NA	NA	Male	mouse_stool	Separate	40.3	5/28/20	5/28/20	10/14/20	AC_SUCCT2_185
41.M.S.3	9/16/19	3 months	91	100	A5_2020	Succinate_experiment	Mutant	41+	NA		4		Male	mouse_stool	Separate	24.2	12/16/19
42.C.S.3	9/16/19	3 months	88	100	B3_2020	Succinate_experiment	Control	42-	NA		NA	NA	Male	mouse_stool	Separate	27.3	12/13/19
42.C.S.6	9/16/19	6 months	189	200	B3_2020	Succinate_experiment	Control	42-	NA		NA	NA	Male	mouse_stool	Separate	34.8	3/23/20	3/23/20	10/14/20	AC_SUCCT2_147
42.C.S.7	9/16/19	7 months	231	200	B3_2020	Succinate_experiment	Control	42-	NA		NA	NA	Male	mouse_stool	Separate	35.5	5/4/20	5/4/20	10/14/20	AC_SUCCT2_166
42.C.S.8	9/16/19	8 months	255	300	B3_2020	Succinate_experiment	Control	42-	NA		NA	NA	Male	mouse_stool	Separate	37.7	5/28/20	5/28/20	10/14/20	AC_SUCCT2_186
43.M.S.3	9/16/19	3 months	91	100	A3_2020	Succinate_experiment	Mutant	43+	NA		2		Female	mouse_stool	Separate	21.4	12/16/19
44.M.S.3	9/16/19	3 months	91	100	B6_2020	Succinate_experiment	Mutant	44+	NA	12/16/19	5		Female	mouse_stool	Separate	19.2	12/16/19	NA	NA	NA
44.M.S.4	9/16/19	4 months	128	100	B6_2020	Succinate_experiment	Mutant	44+	NA		7		Female	mouse_stool	Separate	21.7	1/22/20	1/23/20	10/14/20	AC_SUCCT2_060
44.M.S.5	9/16/19	5 months	161	200	B6_2020	Succinate_experiment	Mutant	44+	NA		9		Female	mouse_stool	Separate	22.8	2/24/20	2/25/20	10/14/20	AC_SUCCT2_090
44.M.S.6	9/16/19	6 months	193	200	B6_2020	Succinate_experiment	Mutant	44+	NA		7		Female	mouse_stool	Separate	24.8	3/27/20	3/27/20	10/14/20	AC_SUCCT2_099
44.M.S.7	9/16/19	7 months	228	200	B6_2020	Succinate_experiment	Mutant	44+	NA		10		Female	mouse_stool	Separate	23.9	5/1/20	5/1/20	10/14/20	AC_SUCCT2_118
44.M.S.8	9/16/19	8 months	255	300	B6_2020	Succinate_experiment	Mutant	44+	NA		10		Female	mouse_stool	Separate	24.1	5/28/20	5/28/20	10/14/20	AC_SUCCT2_134	5/15/20	5.45
45.C.S.3	9/16/19	3 months	88	100	A8_2020	Succinate_experiment	Control	45-	NA			NA	Female	mouse_stool	Separate	22.6	12/13/19
4514.M.S.4	11/9/18	4 months	111	100	B1_2019	Succinate_experiment	Mutant	4514+	NA		6		Male	NA	Separate	25.5	2/28/19	NA	NA	NA
4514.M.S.5	11/9/18	5 months	147	100	B1_2019	Succinate_experiment	Mutant	4514+	NA		5		Male	NA	Separate	28	4/5/19	NA	NA	NA
4514.M.S.6	11/9/18	6 months	179	200	B1_2019	Succinate_experiment	Mutant	4514+	NA		7		Male	NA	Separate	29.9	5/7/19	NA	NA	NA
4515.M.S.4	11/9/18	4 months	111	100	B1_2019	Succinate_experiment	Mutant	4515+	NA		5		Male	NA	Separate	24.7	2/28/19	NA	NA	NA
4515.M.S.5	11/9/18	5 months	147	100	B1_2019	Succinate_experiment	Mutant	4515+	NA		3		Male	NA	Separate	26.6	4/5/19	NA	NA	NA
4515.M.S.6	11/9/18	6 months	179	200	B1_2019	Succinate_experiment	Mutant	4515+	NA		8		Male	NA	Separate	27.6	5/7/19	NA	NA	NA
4517.M.S.4	11/9/18	4 months	111	100	B1_2019	Succinate_experiment	Mutant	4517+	NA		5		Male	NA	Separate	23.9	2/28/19	NA	NA	NA
4517.M.S.5	11/9/18	5 months	147	100	B1_2019	Succinate_experiment	Mutant	4517+	NA		5		Male	NA	Separate	26	4/5/19	NA	NA	NA
4517.M.S.6	11/9/18	6 months	179	200	B1_2019	Succinate_experiment	Mutant	4517+	NA		5		Male	NA	Separate	27.7	5/7/19	NA	NA	NA
4519.M.S.10	11/9/18	10 months	306	300		General	Mutant	4519+	NA	9/11/19	9		Female	NA	Separate	23.6		NA	NA	NA
4531.M.S.10	11/7/18	10 months	308	300		General	Mutant	4531+	NA	9/11/19	7		Male	NA	Separate	24.6		NA	NA	NA
4540.M.S.4	11/7/18	4 months	113	100	B2_2019	Succinate_experiment	Mutant	4540+	NA		2		Male	NA	Separate	22.7	2/28/19	NA	NA	NA
4540.M.S.5	11/7/18	5 months	149	100	B2_2019	Succinate_experiment	Mutant	4540+	NA		7		Male	NA	Separate	23.4	4/5/19	NA	NA	NA
4540.M.S.6	11/7/18	6 months	181	200	B2_2019	Succinate_experiment	Mutant	4540+	NA		6		Male	NA	Separate	24.9	5/7/19	NA	NA	NA
4543.M.S.11	11/7/18	11 months	350	300		General	Mutant	4543+	NA	10/23/19	6		Female	NA	Separate	21.4		NA	NA	NA
4545.M.S.11	11/7/18	11 months	350	300		General	Mutant	4545+	NA	10/23/19	7		Female	NA	Separate	21.2		NA	NA	NA
4571.M.S.3	11/28/18	3 months	92	100	B3_2019	Succinate_experiment	Mutant	4571+	NA		5		Female	NA	Separate	19.9	2/28/19	NA	NA	NA
4571.M.S.4	11/28/18	4months	128	100	B3_2019	Succinate_experiment	Mutant	4571+	NA		8		Female	NA	Separate	21.4	4/5/19	NA	NA	NA
4571.M.S.5	11/28/18	5 months	160	200	B3_2019	Succinate_experiment	Mutant	4571+	NA		5		Female	NA	Separate	22.7	5/7/19	NA	NA	NA
4573.M.S.3	11/28/18	3 months	92	100	B3_2019	Succinate_experiment	Mutant	4573+	NA		6		Female	NA	Separate	20	2/28/19	NA	NA	NA
4573.M.S.4	11/28/18	4months	128	100	B3_2019	Succinate_experiment	Mutant	4573+	NA		7		Female	NA	Separate	21.2	4/5/19	NA	NA	NA
4573.M.S.5	11/28/18	5 months	160	200	B3_2019	Succinate_experiment	Mutant	4573+	NA		6		Female	NA	Separate	22.6	5/7/19	NA	NA	NA
4576.M.S.3	11/28/18	3 months	92	100	B3_2019	Succinate_experiment	Mutant	4576+	NA		5		Female	NA	Separate	16.1	2/28/19	NA	NA	NA
4576.M.S.4	11/28/18	4months	128	100	B3_2019	Succinate_experiment	Mutant	4576+	NA		7		Female	NA	Separate	17.8	4/5/19	NA	NA	NA
4576.M.S.5	11/28/18	5 months	160	200	B3_2019	Succinate_experiment	Mutant	4576+	NA		7		Female	NA	Separate	19.9	5/7/19	NA	NA	NA
46.C.S.3	9/16/19	3 months	88	100	A8_2020	Succinate_experiment	Control	46-	NA			NA	Female	mouse_stool	Separate	23.7	12/13/19
47.M.S.3	9/16/19	3 months	88	100	B6_2020	Succinate_experiment	Mutant	47+	NA	12/13/19	3		Female	NA	Separate	18.8	12/13/19	NA	NA	NA
47.M.S.4	9/16/19	4 months	129	100	B6_2020	Succinate_experiment	Mutant	47+	NA		6		Female	mouse_stool	Separate	22.2	1/23/20	1/23/20	10/14/20	AC_SUCCT2_063
47.M.S.5	9/16/19	5 months	162	200	B6_2020	Succinate_experiment	Mutant	47+	NA		8		Female	mouse_stool	Separate	22.5	2/25/20	2/25/20	10/14/20	AC_SUCCT2_092
47.M.S.6	9/16/19	6 months	193	200	B6_2020	Succinate_experiment	Mutant	47+	NA		7		Female	mouse_stool	Separate	22.9	3/27/20	3/27/20	10/14/20	AC_SUCCT2_100
47.M.S.7	9/16/19	7 months	228	200	B6_2020	Succinate_experiment	Mutant	47+	NA		8		Female	mouse_stool	Separate	23.3	5/1/20	5/1/20	10/14/20	AC_SUCCT2_117
47.M.S.8	9/16/19	8 months	255	300	B6_2020	Succinate_experiment	Mutant	47+	NA		8		Female	mouse_stool	Separate	24	5/28/20	5/28/20	10/14/20	AC_SUCCT2_123	5/15/20	5.56
48.C.S.3	9/16/19	3 months	88	100	A8_2020	Succinate_experiment	Control	48-	NA			NA	Female	mouse_stool	Separate	22	12/13/19
49.M.S.3	9/18/19	3 months	86	100	A7_2020	Succinate_experiment	Mutant	49+	NA		5		Male	mouse_stool	Separate	22.9	12/13/19
50.C.S.3	9/18/19	3 months	86	100	B1_2020	Succinate_experiment	Control	50-	NA		NA	NA	Male	mouse_stool	Separate	28.4	12/13/19
50.C.S.6	9/18/19	6 months	187	200	B1_2020	Succinate_experiment	Control	50-	NA		NA	NA	Male	mouse_stool	Separate	32.7	3/23/20	3/23/20	10/14/20	AC_SUCCT2_145
50.C.S.7	9/18/19	7 months	229	200	B1_2020	Succinate_experiment	Control	50-	NA		NA	NA	Male	mouse_stool	Separate	34.5	5/4/20	5/4/20	10/14/20	AC_SUCCT2_164
50.C.S.8	9/18/19	8 months	253	300	B1_2020	Succinate_experiment	Control	50-	NA		NA	NA	Male	mouse_stool	Separate	34.8	5/28/20	5/28/20	10/14/20	AC_SUCCT2_184
51.C.S.3	9/18/19	3 months	86	100	B1_2020	Succinate_experiment	Control	51-	NA		NA	NA	Male	mouse_stool	Separate	28.6	12/13/19
51.C.S.6	9/18/19	6 months	187	200	B1_2020	Succinate_experiment	Control	51-	NA		NA	NA	Male	mouse_stool	Separate	32.8	3/23/20	3/23/20	10/14/20	AC_SUCCT2_146
51.C.S.7	9/18/19	7 months	229	200	B1_2020	Succinate_experiment	Control	51-	NA		NA	NA	Male	mouse_stool	Separate	36.1	5/4/20	5/4/20	10/14/20	AC_SUCCT2_165
51.C.S.8	9/18/19	8 months	253	300	B1_2020	Succinate_experiment	Control	51-	NA		NA	NA	Male	mouse_stool	Separate	37.8	5/28/20	5/28/20	10/14/20	AC_SUCCT2_183
52.M.S.3	9/18/19	3 months	89	100	A7_2020	Succinate_experiment	Mutant	52+	NA		1		Male	mouse_stool	Separate	24.2	12/16/19
53.C.S.3	9/16/19	3 months	88	100	A8_2020	Succinate_experiment	Control	53-	NA			NA	Female	mouse_stool	Separate	22.7	12/13/19
54.M.S.3	9/16/19	3 months	91	100	A3_2020	Succinate_experiment	Mutant	54+	NA		4		Female	mouse_stool	Separate	21	12/16/19
55.M.S.3	9/16/19	3 months	91	100	A3_2020	Succinate_experiment	Mutant	55+	NA		4		Female	mouse_stool	Separate	19.6	12/16/19
56.M.S.3	9/16/19	3 months	91	100	A3_2020	Succinate_experiment	Mutant	56+	NA		3		Female	mouse_stool	Separate	21.3	12/16/19
57.C.S.3	9/16/19	3 months	88	100	A8_2020	Succinate_experiment	Control	57-	NA			NA	Female	mouse_stool	Separate	20.2	12/13/19
58.M.S.3	9/16/19	3 months	91	100	A3_2020	Succinate_experiment	Mutant	58+	NA		5		Female	mouse_stool	Separate	20.8	12/16/19
59.C.S.3	9/23/19	3 months	81	100	A2_2020	Succinate_experiment	Control	59-	NA			NA	Male	mouse_stool	Separate	22.6	12/13/19
60.C.S.3	9/23/19	3 months	81	100	A2_2020	Succinate_experiment	Control	60-	NA			NA	Male	mouse_stool	Separate	24.3	12/13/19
61.M.S.3	9/23/19	3 months	81	100	B4_2020	Succinate_experiment	Mutant	61+	NA	12/13/19	3		Male	NA	Separate	21.2	12/13/19	NA	NA	NA
61.M.S.4	9/23/19	4 months	122	100	B4_2020	Succinate_experiment	Mutant	61+	NA		4		Male	mouse_stool	Separate	23.7	1/23/20	1/23/20	10/14/20	AC_SUCCT2_068
61.M.S.5	9/23/19	5 months	155	200	B4_2020	Succinate_experiment	Mutant	61+	NA		5		Male	mouse_stool	Separate	24	2/25/20	2/25/20	10/14/20	AC_SUCCT2_089
61.M.S.6	9/23/19	6 months	186	200	B4_2020	Succinate_experiment	Mutant	61+	NA		6		Male	mouse_stool	Separate	26.4	3/27/20	3/27/20	10/14/20	AC_SUCCT2_108
61.M.S.7	9/23/19	7 months	221	200	B4_2020	Succinate_experiment	Mutant	61+	NA		6		Male	mouse_stool	Separate	25.4	5/1/20	5/1/20	10/14/20	AC_SUCCT2_122
61.M.S.8	9/23/19	8 months	248	200	B4_2020	Succinate_experiment	Mutant	61+	NA		9		Male	mouse_stool	Separate	25.5	5/28/20	5/28/20	10/14/20	AC_SUCCT2_136
62.C.S.3	9/23/19	3 months	81	100	B9_2020	Succinate_experiment	Control	62-	NA		NA	NA	Female	mouse_stool	Separate	17.4	12/13/19
62.C.S.6	9/23/19	6 months	182	200	B9_2020	Succinate_experiment	Control	62-	NA		NA	NA	Female	mouse_stool	Separate	20.6	3/23/20	3/23/20	10/14/20	AC_SUCCT2_152
62.C.S.7	9/23/19	7 months	224	200	B9_2020	Succinate_experiment	Control	62-	NA		NA	NA	Female	mouse_stool	Separate	21	5/4/20	5/4/20	10/14/20	AC_SUCCT2_173
62.C.S.8	9/23/19	8 months	248	200	B9_2020	Succinate_experiment	Control	62-	NA		NA	NA	Female	mouse_stool	Separate	21.5	5/28/20	5/28/20	10/14/20	AC_SUCCT2_190	5/20/20	4.45
63.C.S.3	9/23/19	3 months	81	100	B9_2020	Succinate_experiment	Control	63-	NA		NA	NA	Female	mouse_stool	Separate	19	12/13/19
63.C.S.6	9/23/19	6 months	182	200	B9_2020	Succinate_experiment	Control	63-	NA		NA	NA	Female	mouse_stool	Separate	23	3/23/20	3/23/20	10/14/20	AC_SUCCT2_154
63.C.S.7	9/23/19	7 months	224	200	B9_2020	Succinate_experiment	Control	63-	NA		NA	NA	Female	mouse_stool	Separate	24.5	5/4/20	5/4/20	10/14/20	AC_SUCCT2_170
63.C.S.8	9/23/19	8 months	248	200	B9_2020	Succinate_experiment	Control	63-	NA		NA	NA	Female	mouse_stool	Separate	25.2	5/28/20	5/28/20	10/14/20	AC_SUCCT2_189	5/20/20	3.06
64.C.S.3	9/23/19	3 months	81	100	B9_2020	Succinate_experiment	Control	64-	NA		NA	NA	Female	mouse_stool	Separate	17.6	12/13/19
64.C.S.6	9/23/19	6 months	182	200	B9_2020	Succinate_experiment	Control	64-	NA		NA	NA	Female	mouse_stool	Separate	21.4	3/23/20	3/23/20	10/14/20	AC_SUCCT2_155
64.C.S.7	9/23/19	7 months	224	200	B9_2020	Succinate_experiment	Control	64-	NA		NA	NA	Female	mouse_stool	Separate	22.1	5/4/20	5/4/20	10/14/20	AC_SUCCT2_174
64.C.S.8	9/23/19	8 months	248	200	B9_2020	Succinate_experiment	Control	64-	NA		NA	NA	Female	mouse_stool	Separate	22.1	5/28/20	5/28/20	10/14/20	AC_SUCCT2_193	5/20/20	4.1
65.M.S.3	9/23/19	3 months	84	100	B6_2020	Succinate_experiment	Mutant	65+	NA	12/16/19	8		Female	mouse_stool	Separate	18.2	12/16/19	NA	NA	NA
65.M.S.4	9/23/19	4 months	122	100	B6_2020	Succinate_experiment	Mutant	65+	NA		8		Female	mouse_stool	Separate	19.9	1/23/20	1/23/20	10/14/20	AC_SUCCT2_061
65.M.S.5	9/23/19	5 months	155	200	B6_2020	Succinate_experiment	Mutant	65+	NA		9		Female	mouse_stool	Separate	20.5	2/25/20	2/25/20	10/14/20	AC_SUCCT2_091
65.M.S.6	9/23/19	6 months	186	200	B6_2020	Succinate_experiment	Mutant	65+	NA		8		Female	mouse_stool	Separate	20	3/27/20	3/27/20	10/14/20	AC_SUCCT2_106
65.M.S.7	9/23/19	7 months	221	200	B6_2020	Succinate_experiment	Mutant	65+	NA		8		Female	mouse_stool	Separate	22	5/1/20	5/1/20	10/14/20	AC_SUCCT2_116
65.M.S.8	9/23/19	8 months	248	200	B6_2020	Succinate_experiment	Mutant	65+	NA		9		Female	mouse_stool	Separate	22	5/28/20	5/28/20	10/14/20	AC_SUCCT2_133	5/15/20	3.75
66.M.S.7	10/1/19	7 months	220	200		General	Mutant	66+		5/8/20	8		Female	NA	Separate	18.6		NA	NA	NA	5/1/20	3.55
67.M.S.3	10/1/19	3 months	76	100	B8_2020	Succinate_experiment	Mutant	67+	NA	12/16/19	4		Male	NA	Separate	21.4	12/16/19	NA	NA	NA
67.M.S.4	10/1/19	4 months	114	100	B8_2020	Succinate_experiment	Mutant	67+	NA		4		Male	mouse_stool	Separate	23.8	1/23/20	1/23/20	10/14/20	AC_SUCCT2_069
67.M.S.5	10/1/19	5 months	147	100	B8_2020	Succinate_experiment	Mutant	67+	NA		8		Male	mouse_stool	Separate	24.8	2/25/20	2/25/20	10/14/20	AC_SUCCT2_094
67.M.S.6	10/1/19	6 months	178	200	B8_2020	Succinate_experiment	Mutant	67+	NA		7		Male	mouse_stool	Separate	26.3	3/27/20	3/27/20	10/14/20	AC_SUCCT2_101
67.M.S.7	10/1/19	7 months	213	200	B8_2020	Succinate_experiment	Mutant	67+	NA		7		Male	mouse_stool	Separate	27.1	5/1/20	5/1/20	10/14/20	AC_SUCCT2_111
67.M.S.8	10/1/19	8 months	240	200	B8_2020	Succinate_experiment	Mutant	67+	NA		7		Male	mouse_stool	Separate	27.2	5/28/20	5/28/20	10/14/20	AC_SUCCT2_135
68.C.S.3	10/1/19	3 months	73	100	A4_2020	Succinate_experiment	Control	68-	NA			NA	Male	mouse_stool	Separate	22.9	12/13/19
69.C.S.3	10/1/19	3 months	73	100	A4_2020	Succinate_experiment	Control	69-	NA			NA	Male	mouse_stool	Separate	23.9	12/13/19
70.C.S.3	10/1/19	3 months	73	100	A4_2020	Succinate_experiment	Control	70-	NA			NA	Male	mouse_stool	Separate	24.1	12/13/19
71.M.S.3	9/23/19	3 months	81	100	B6_2020	Succinate_experiment	Mutant	71+	NA	12/13/19	7		Female	NA	Separate	17.3	12/13/19	NA	NA	NA
71.M.S.4	9/23/19	4 months	122	100	B6_2020	Succinate_experiment	Mutant	71+	NA		7		Female	mouse_stool	Separate	20.1	1/23/20	1/23/20	10/14/20	AC_SUCCT2_064
71.M.S.5	9/23/19	5 months	155	200	B6_2020	Succinate_experiment	Mutant	71+	NA		8		Female	mouse_stool	Separate	20.7	2/25/20	2/25/20	10/14/20	AC_SUCCT2_093
71.M.S.6	9/23/19	6 months	186	200	B6_2020	Succinate_experiment	Mutant	71+	NA		7		Female	mouse_stool	Separate	22	3/27/20	3/27/20	10/14/20	AC_SUCCT2_105
71.M.S.7	9/23/19	7 months	221	200	B6_2020	Succinate_experiment	Mutant	71+	NA		7		Female	mouse_stool	Separate	21.3	5/1/20	5/1/20	10/14/20	AC_SUCCT2_115
71.M.S.8	9/23/19	8 months	248	200	B6_2020	Succinate_experiment	Mutant	71+	NA		9		Female	mouse_stool	Separate	22.7	5/28/20	5/28/20	10/14/20	AC_SUCCT2_132	5/15/20	4
72.C.S.3	10/1/19	3 months	73	100	B9_2020	Succinate_experiment	Control	72-	NA		NA	NA	Female	mouse_stool	Separate	20.1	12/13/19
72.C.S.6	10/1/19	6 months	174	200	B9_2020	Succinate_experiment	Control	72-	NA		NA	NA	Female	mouse_stool	Separate	24.9	3/23/20	3/23/20	10/14/20	AC_SUCCT2_153
72.C.S.7	10/1/19	7 months	216	200	B9_2020	Succinate_experiment	Control	72-	NA		NA	NA	Female	mouse_stool	Separate	24.6	5/4/20	5/4/20	10/14/20	AC_SUCCT2_172
72.C.S.8	10/1/19	8 months	240	200	B9_2020	Succinate_experiment	Control	72-	NA		NA	NA	Female	mouse_stool	Separate	25.4	5/28/20	5/28/20	10/14/20	AC_SUCCT2_191	5/20/20	3.63
73.C.S.3	10/1/19	3 months	73	100	B9_2020	Succinate_experiment	Control	73-	NA		NA	NA	Female	mouse_stool	Separate	20.2	12/13/19
73.C.S.6	10/1/19	6 months	174	200	B9_2020	Succinate_experiment	Control	73-	NA		NA	NA	Female	mouse_stool	Separate	23.9	3/23/20	3/23/20	10/14/20	AC_SUCCT2_151
73.C.S.7	10/1/19	7 months	216	200	B9_2020	Succinate_experiment	Control	73-	NA		NA	NA	Female	mouse_stool	Separate	25.6	5/4/20	5/4/20	10/14/20	AC_SUCCT2_171
73.C.S.8	10/1/19	8 months	240	200	B9_2020	Succinate_experiment	Control	73-	NA		NA	NA	Female	mouse_stool	Separate	24.7	5/28/20	5/28/20	10/14/20	AC_SUCCT2_192	5/20/20	3.71
74.C.S.3	9/30/19	3 months	74	100	B5_2020	Succinate_experiment	Control	74-	NA		NA	NA	Male	mouse_stool	Separate	24.6	12/13/19
74.C.S.6	9/30/19	6 months	175	200	B5_2020	Succinate_experiment	Control	74-	NA		NA	NA	Male	mouse_stool	Separate	31.8	3/23/20	3/23/20	10/14/20	AC_SUCCT2_150
74.C.S.7	9/30/19	7 months	217	200	B5_2020	Succinate_experiment	Control	74-	NA		NA	NA	Male	mouse_stool	Separate	36	5/4/20	5/4/20	10/14/20	AC_SUCCT2_168
74.C.S.8	9/30/19	8 months	241	200	B5_2020	Succinate_experiment	Control	74-	NA		NA	NA	Male	mouse_stool	Separate	36	5/28/20	5/28/20	10/14/20	AC_SUCCT2_188
75.M.S.3	9/30/19	3 months	77	100	A9_2020	Succinate_experiment	Mutant	75+	NA		4		Male	mouse_stool	Separate	24.5	12/16/19
76.C.S.3	9/30/19	3 months	74	100	B5_2020	Succinate_experiment	Control	76-	NA		NA	NA	Male	mouse_stool	Separate	25.1	12/13/19
76.C.S.6	9/30/19	6 months	175	200	B5_2020	Succinate_experiment	Control	76-	NA		NA	NA	Male	mouse_stool	Separate	33.3	3/23/20	3/23/20	10/14/20	AC_SUCCT2_149
76.C.S.7	9/30/19	7 months	217	200	B5_2020	Succinate_experiment	Control	76-	NA		NA	NA	Male	mouse_stool	Separate	34.8	5/4/20	5/4/20	10/14/20	AC_SUCCT2_169
76.C.S.8	9/30/19	8 months	241	200	B5_2020	Succinate_experiment	Control	76-	NA		NA	NA	Male	mouse_stool	Separate	35.3	5/28/20	5/28/20	10/14/20	AC_SUCCT2_187
77.M.S.3	9/30/19	3 months	77	100	A9_2020	Succinate_experiment	Mutant	77+	NA		3		Male	mouse_stool	Separate	21.4	12/16/19
80.M.S.3	9/30/19	3 months	77	100	B2_2020	Succinate_experiment	Mutant	80+	NA		5		Female	mouse_stool	Separate	17.7	12/16/19
805.M.S.10	7/18/18	10 months	292	300		General	Mutant	805+	NA	5/6/19	9		Female	NA	Separate	25		NA	NA	NA
81.M.S.3	9/30/19	3 months	77	100	B2_2020	Succinate_experiment	Mutant	81+	NA		6		Female	mouse_stool	Separate	20.7	12/16/19
866.M.S.5	9/1/18	5 months	152	200		General	Mutant	866+	NA	1/31/19	7		Male	NA	Separate	24.4		NA	NA	NA
867.M.S.5	9/1/18	5 months	152	200		General	Mutant	867+	NA	1/31/19	9		Male	NA	Separate	21.7		NA	NA	NA
925.M.S.7	9/24/18	7 months	224	200		General	Mutant	925+	NA	5/6/19	7		Male	NA	Separate	27		NA	NA	NA
926.M.S.7	9/24/18	7 months	224	200		General	Mutant	926+	NA	5/6/19	8		Male	NA	Separate	28.4		NA	NA	NA
959.M.S.8	11/5/18	8 months	259	300		General	Mutant	959+	NA	7/22/19	6		Male	NA	Separate	26.2		NA	NA	NA
960.M.S.8	11/5/18	8 months	259	300		General	Mutant	960+	NA	7/22/19	7		Male	NA	Separate	29.4		NA	NA	NA
965.M.S.10	11/5/18	10 months	310	300		General	Mutant	965+	NA	9/11/19	7		Female	NA	Separate	20		NA	NA	NA
977.M.S.8	10/30/18	8 months	265	300		General	Mutant	977+	NA	7/22/19	7		Male	NA	Separate	28		NA	NA	NA
980.M.S.8	10/30/18	8 months	265	300		General	Mutant	980+	NA	7/22/19	5		Male	NA	Separate	29.3		NA	NA	NA
183.C.S.10				300			Control								Separate
164.M.S.9				300			Mutant								Separate
203.M.S.10				300			Mutant								Separate
201.M.S.10				300			Mutant								Separate
