# Supplementary material for: Gut microbiome dysbiosis drives metabolic dysfunction in Familial dysautonomia
Source: Nat Commun. 2023 Jan 13;14:218. doi: 10.1038/s41467-023-35787-8 (PMC9839693; doi:10.1038/s41467-023-35787-8)
Supplement: Supplementary file 5 — Source Data File [file 41467_2023_35787_MOESM5_ESM.zip › Dysautonomia-main/data/Map_human_metabolome_serum.22.11.21.csv]

	sample.id	DonorID	Disease.state	Relation	illumina.Sample.Alias	Donor.Alias.DC	Donor.Alias.MB	Family.ID	Bio.Rep	Collection.date	Collection.location	Msu_rcvd.date	Sample.type	Weight	BMI	G.tube	Funduplication	Oral.foods	Oral.liquids	Mixed	G.t.only	sex	Antibiotic	Antibiotic.pro	G.tube.year	Fund.year	Notes	Hemolyzed	ALP	BUN	Creatinine...35	eGFR	ALT	AST	col	pam	paired.stool	tmao	paired.samples	paired.relative	pairs
1	FD501	P05	Patient	NA	NA	DC001	MB-001	5	1	12/10/18	NA	11/18/19	Serum NMR	47.1	20.63	yes	yes	yes	no	yes	no	NA	yes	NA	1991	1991	NA	NA	113	18	0.74	NA	6	22	#E69F00	NA	NA	0.75	FD503	R05	FD501 & FD503
2	FD502	P05	Patient	NA	NA	DC001	MB-001	5	2	10/21/19	NA	11/18/19	Serum NMR	47.1	20.63	yes	yes	yes	no	yes	no	NA	yes	NA	1991	1991	NA	NA	81	12	0.8	73.7	6	19	#E69F00	NA	NA	NA	FD504	R05	FD502 & FD504
5	FD505	P06	Patient	NA	NA	NA	MB-003	6	1	12/19/18	NA	3/25/19	Serum NMR	48.53	17.53	yes	yes	yes	no	no	no	NA	no	NA	1999	2001	NA	NA	98	20	0.8	129	8	22	#E69F00	2	FD011	NA	FD506	R06	FD505 & FD506
94	FD596	P06	Patient	NA	NA	NA	MB-003	6	2	2/24/20	NA	3/9/20	Serum NMR	48.53	17.53	yes	yes	yes	no	no	no	M	no	NA	1999	2001	NA	NA	87	19	0.71	134	7	23	#E69F00	1	FD127	0.85	FD597	R06	FD596 & FD597
7	FD507	P07	Patient	NA	NA	NA	MB-005	7	1	12/20/18	NA	3/25/19	Serum NMR	60.4	22.85	yes	yes	yes	no	no	no	NA	yes	NA	1990	1990	NA	NA	79	31	1.31	69.5	7	21	#E69F00	NA	NA	4.51	FD508	R07	FD507 & FD508
96	FD598	P07	Patient	NA	NA	NA	MB-005	7	2	1/24/20	NA	3/9/20	Serum NMR	54.9	20.76	yes	yes	yes	no	no	no	M	yes	NA	1990	1990	NA	NA	74	27	1.16	70.7	10	22	#E69F00	NA	NA	NA	FD599	R07	FD598 & FD599
9	FD509	P08	Patient	NA	NA	NA	MB-007	8	1	1/14/19	NA	3/12/19	Serum NMR	37	22.72	yes	yes	no	no	no	yes	NA	yes	NA	1992	1992	NA	NA	105	NA	0.68	72.7	NA	30	#E69F00	2	FD015	NA	FD510	R08f	FD509 & FD510
11	FD511	P09	Patient	NA	NA	NA	MB-009	9	1	1/14/19	NA	3/12/19	Serum NMR	55	21.48	yes	yes	yes	no	no	no	NA	no	NA	2007	2007	NA	NA	122	25	0.87	NA	19	31	#E69F00	2	FD017	NA			NA
12	FD512	P09	Patient	NA	NA	NA	MB-009	9	2	2/12/19	NA	11/18/19	Serum NMR	55	21.48	yes	yes	yes	no	no	no	NA	no	NA	2007	2007	NA	NA	122	25	0.87	NA	19	31	#E69F00	2	FD017	NA			NA
13	FD513	P10	Patient	NA	NA	NA	MB-011	10	1	2/4/19	NA	3/12/19	Serum NMR	51.9	19.95	yes	yes	yes	yes	yes	no	NA	yes	NA	1990	1990	NA	NA	42	70	3.33	16.2	NA	10	#E69F00	2	FD018	4.57	FD514, FD515	R10f, R10m	FD513 & FD514, FD513 & FD515
16	FD516	P11	Patient	NA	NA	DC009	MB-013	11	1	2/25/19	NA	3/12/19	Serum NMR	61.4	23.69	yes	yes	yes	yes	no	no	NA	no	NA	1995	1995	NA	NA	85	32	1.24	80.1	6	18	#E69F00	2	FD022	NA	FD517	R11m	FD516 & FD517
18	FD518	P12	Patient	NA	NA	NA	MB-015	12	1	2/25/19	NA	3/12/19	Serum NMR	40.9	19.72	yes	yes	yes	no	no	no	NA	no	NA	1991	1991	NA	NA	104	26	0.74	73.3	6	15	#E69F00	2	FD025	NA			NA
19	FD519	P13	Patient	NA	NA	DC023	MB-017	13	1	2/11/19	NA	11/18/19	Serum NMR	29	15.23	yes	no	yes	no	no	no	NA	no	NA	2003	NA	NA	NA	253	31	0.64	78.5	8	24	#E69F00	NA	NA	1.79	FD520	R13	FD519 & FD520
22	FD522	P14	Patient	NA	NA	DC017	MB-021	14	1	3/7/19	NA	3/12/19	Serum NMR	55.5	22.81	yes	yes	no	no	no	yes	NA	no	NA	1992	1992	NA	NA	152	16	1.02	84.7	10	36	#E69F00	NA	NA	NA			NA
23	FD523	P15	Patient	NA	NA	DC019	MB-023	15	1	3/18/19	NA	3/25/19	Serum NMR	45.1	17.62	yes	yes	no	no	no	yes	NA	yes	NA	1989	1989	NA	NA	99	16	1.38	42.4	11	22	#E69F00	1	FD037	0.82	FD524	R15m	FD523 & FD524
25	FD525	P16	Patient	NA	NA	NA	MB-025	16	1	3/4/19	NA	3/12/19	Serum NMR	58	20.55	yes	yes	yes	no	yes	no	NA	no	NA	1997	1998	NA	NA	124	NA	NA	NA	NA	NA	#E69F00	2	FD040	NA	FD526, FD527	R16f, R16m	FD525 & FD526, FD525 & FD527
98	FD600	P16	Patient	NA	NA	NA	MB-025	16	2	3/2/20	NA	3/9/20	Serum NMR	58	20.55	yes	yes	yes	no	yes	no	M	yes	pneumonia	1997	1998	NA	NA	124	NA	NA	NA	NA	NA	#E69F00	1	FD167	1.82	FD601, FD602	R16f, R16m	FD600 & FD601, FD600 & FD602
28	FD528	P17	Patient	NA	NA	DC015	MB-027	17	1	3/11/19	NA	3/12/19	Serum NMR	55.1	23.23	no	no	yes	yes	no	no	NA	no	NA	NA	NA	NA	NA	62	18	0.73	100.8	16	12	#E69F00	2	FD044	NA			NA
29	FD529	P18	Patient	NA	NA	NA	MB-029	18	1	8/20/19	NA	7/30/19	Serum NMR	17.5	13.35	no	no	yes	yes	no	no	NA	no	NA	NA	NA	NA	NA	186	53	0.65	49.7	27	40	#E69F00	NA	NA	NA	FD530	R18	FD529 & FD530
31	FD531	P19	Patient	NA	NA	NA	MB-031	19	1	4/2/19	NA	7/30/19	Serum NMR	43.6	21.62	yes	yes	yes	no	no	no	NA	yes	preventive	2009	2009	NA	NA	138	NA	0.8	79.3	NA	NA	#E69F00	2	FD048	NA	FD532	R19	FD531 & FD532
33	FD533	P20	Patient	NA	NA	DC013	MB-033	20	1	9/29/19	NA	7/30/19	Serum NMR	NA	NA	yes	yes	yes	no	no	no	F	NA	NA	NA	NA	NA	NA	91	22	0.72	116	13	13	#E69F00	NA	NA	0.86	FD534	R20	FD533 & FD534
101	FD603	P20	Patient	NA	NA	DC013	MB-033	20	2	2/3/20	NA	3/9/20	Serum NMR	61.4	23.98	yes	yes	yes	no	no	no	F	yes	sinusinfection	1996	1996	NA	NA	113	32	0.86	96.1	14	12	#E69F00	2	FD173	NA	FD604	R20	FD603 & FD604
35	FD535	P21	Patient	NA	NA	NA	MB-035	21	1	5/20/19	NA	7/30/19	Serum NMR	31.5	18.08	yes	yes	no	no	no	yes	NA	yes	preventive	2006	2006	NA	NA	219	19	0.57	97.1	12	20	#E69F00	1	FD054	NA			NA
36	FD536	P22	Patient	NA	NA	NA	MB-039	22	1	5/14/19	NA	7/30/19	Serum NMR	18.4	15.63	yes	yes	no	no	no	yes	NA	yes	NA	2010	2010	NA	NA	255	21.84	0.35	95.1	8	NA	#E69F00	NA	NA	1.09	FD537	R22	FD536 & FD537
38	FD538	P23	Patient	NA	NA	NA	MB-041	23	1	5/20/19	NA	7/30/19	Serum NMR	55.5	21.68	yes	yes	yes	no	no	no	NA	no	NA	1998	1998	NA	NA	49	10	0.79	97.6	14	23	#E69F00	2	FD056	NA	FD539	R23	FD538 & FD539
40	FD540	P24	Patient	NA	NA	NA	MB-043	24	1	6/10/19	NA	7/30/19	Serum NMR	45.6	16.16	yes	no	yes	NA	NA	no	NA	yes	NA	1998	NA	NA	NA	58	19	0.81	78.3	5	15	#E69F00	1	FD058	NA	FD541	R24	FD540 & FD541
42	FD542	P25	Patient	NA	NA	NA	MB-045	25	1	6/3/19	NA	7/30/19	Serum NMR	45.1	15.61	NA	yes	yes	yes	no	no	NA	no	NA	1986	1986	NA	NA	76	25	1.04	59.6	35	23	#E69F00	1	FD060	NA			NA
43	FD543	P26	Patient	NA	NA	NA	MB-047	26	1	6/3/19	NA	11/18/19	Serum NMR	55.8	24.15	no	no	yes	yes	yes	no	NA	yes	NA	NA	NA	NA	NA	NA	NA	0.85	73.9	16	NA	#E69F00	1	FD061	7.6	FD544, FD545	R26f, R26m	FD543 & FD544, FD543 & FD545
46	FD546	P27	Patient	NA	NA	NA	MB-049	27	1	6/4/19	NA	7/30/19	Serum NMR	30.2	17.33	yes	yes	no	no	no	yes	NA	yes	NA	2011	2011	NA	NA	260	20	0.77	60.5	5	11	#E69F00	1	FD064	1.02	FD547, FD548	R27f, R27m	FD546 & FD547, FD546 & FD548
49	FD549	P28	Patient	NA	NA	NA	MB-051	28	1	6/4/19	NA	7/30/19	Serum NMR	13.2	15.94	yes	no	yes	no	no	no	NA	yes	NA	2015	NA	NA	NA	NA	NA	NA	NA	NA	NA	#E69F00	2	FD067	NA	FD550, FD551	R28f, R28m	FD549 & FD550, FD549 & FD551
52	FD552	P29	Patient	NA	NA	NA	MB-053	29	1	6/5/19	NA	11/18/19	Serum NMR	49.9	24.06	yes	yes	yes	no	no	no	NA	no	NA	1998	1998	NA	NA	102	24	0.93	73.4	25	21	#E69F00	NA	NA	1.07	FD553	R29	FD552 & FD553
54	FD554	P30	Patient	NA	NA	NA	MB-055	30	1	6/12/19	NA	7/30/19	Serum NMR	45.9	18.86	yes	yes	yes	no	no	no	NA	no	NA	1992	1992	NA	NA	56	27	1.09	55.9	17	23	#E69F00	NA	NA	NA	FD555	R30	FD554 & FD555
56	FD556	P31	Patient	NA	NA	NA	MB-057	31	1	7/8/19	NA	7/30/19	Serum NMR	28.6	20.54	yes	yes	yes	yes	yes	no	NA	no	NA	2009	2009	NA	NA	292	19	0.39	131.6	8	18	#E69F00	NA	NA	NA			NA
57	FD557	P32	Patient	NA	NA	NA	MB-059	32	1	7/10/19	NA	7/30/19	Serum NMR	48.9	17.33	yes	yes	yes	no	no	no	NA	no	NA	1991	1991	NA	NA	98	69	4.71	16.1	7	12	#E69F00	NA	NA	1.72	FD558	R32	FD557 & FD558
59	FD559	P33	Patient	NA	NA	NA	MB-063	33	1	7/15/19	NA	7/30/19	Serum NMR	79.9	24.12	no	no	yes	yes	no	no	NA	no	NA	NA	NA	NA	NA	91	13	1	132.9	23	25	#E69F00	2	FD073	0.66	FD560	R33	FD559 & FD560
61	FD561	P34	Patient	NA	NA	NA	MB-065	34	1	7/19/19	NA	7/30/19	Serum NMR	NA	NA	NA	NA	NA	NA	yes	NA	NA	NA	NA	NA	NA	NA	NA	NA	NA	NA	NA	NA	NA	#E69F00	2	FD075	0.87	FD562	R34	FD561 & FD562
63	FD563	P35	Patient	NA	NA	NA	MB-067	35	1	7/24/19	NA	7/30/19	Serum NMR	48.9	17.33	yes	yes	yes	no	no	no	NA	yes	NA	2004	2004	NA	NA	NA	50	NA	NA	13	16	#E69F00	2	FD076	NA	FD564, FD565	R35f, R35m	FD563 & FD564, FD563 & FD565
66	FD566	P36	Patient	NA	NA	NA	MB-069	36	1	9/9/19	NA	11/18/19	Serum NMR	43.1	22.63	no	no	yes	yes	no	no	NA	yes	NA	NA	NA	NA	NA	NA	NA	NA	NA	NA	NA	#E69F00	NA	NA	0.78	FD567, FD569	R36f, R36m	FD566 & FD567, FD566 & FD569
68	FD568	P36s	Patient	NA	NA	NA	MB-070	36	1	9/9/19	NA	11/18/19	Serum NMR	NA	NA	NA	NA	NA	NA	no	NA	NA	no	NA	NA	NA	NA	NA	188	15.95	0.45	52.7	NA	NA	#E69F00	2	FD082	0.8	FD567, FD569	R36f, R36m	FD568 & FD567, FD568 & FD569
72	FD572	P38	Patient	NA	NA	NA	MB-073	38	1	11/4/19	NA	11/18/19	Serum NMR	61.2	25.81	no	no	yes	yes	NA	no	NA	NA	NA	NA	NA	NA	NA	77	14	0.78	102.6	17	16	#E69F00	NA	NA	0.64	FD573	R38	FD572 & FD573
75	FD576	P40	Patient	NA	NA	NA	MB-077	40	1	11/26/19	NA	1/21/20	Serum NMR	29.8	15.42	yes	yes	no	no	NA	yes	NA	no	NA	2000	2000	NA	NA	80	25	0.67	58.1	7	21	#E69F00	1	FD086	NA	FD578	R40	FD576 & FD578
77	FD579	P41	Patient	NA	NA	NA	MB-079	41	1	10/5/19	NA	11/18/19	Serum NMR	66.3	22.94	yes	yes	yes	yes	NA	no	NA	no	NA	1991	1991	NA	NA	114	18	0.91	107.9	6	14	#E69F00	2	FD088	0.76	FD580	R41	FD579 & FD580
79	FD581	P42	Patient	NA	NA	NA	MB-081	42	1	11/11/19	NA	11/18/19	Serum NMR	30	17.75	yes	no	yes	no	NA	no	NA	yes	preventive	2017	2017	NA	NA	323	18.42	0.36	149.3	22	NA	#E69F00	1	FD090	1.38	FD582, FD583	R42f, R42m	FD581 & FD582, FD581 & FD583
82	FD584	P43	Patient	NA	NA	DC007	MB-083	43	1	11/20/19	NA	1/21/20	Serum NMR	47.1	17.95	yes	yes	no	no	NA	yes	NA	no	NA	1998	1998	NA	NA	102	27	0.6	128.7	16	20	#E69F00	2	FD094	3.43	FD585, FD586	R43f, R43m	FD584 & FD585, FD584 & FD586
85	FD587	P45	Patient	NA	NA	NA	MB-085	45	1	11/20/19	NA	1/21/20	Serum NMR	51.2	22.76	no	no	yes	yes	NA	no	NA	no	NA	NA	NA	NA	NA	54	23	0.93	72.9	9	17	#E69F00	NA	NA	2.68	FD588	R45m	FD587 & FD588
87	FD589	P46	Patient	NA	NA	NA	MB-087	46	1	11/25/19	NA	1/21/20	Serum NMR	69.6	28.6	yes	yes	yes	no	NA	no	NA	yes	NA	1986	1986	NA	NA	122	23	1.25	69	6	14	#E69F00	NA	NA	NA			NA
89	FD591	P04	Patient	NA	NA	DC021	MB-091	4	1	1/31/20	NA	3/9/20	Serum NMR	38	17.71	yes	yes	yes	no	NA	no	NA	no	NA	2000	2000	NA	NA	82	14	0.59	91.7	10	21	#E69F00	NA	NA	0.69	FD592	R04	FD591 & FD592
91	FD593	P48	Patient	NA	NA	NA	MB-093	48	1	1/29/20	NA	3/9/20	Serum NMR	35.38	18.59	yes	yes	no	no	NA	yes	NA	no	NA	1998	1998	NA	NA	100	18	0.64	90.7	26	34	#E69F00	2	FD100	1.17	FD594	R48	FD593 & FD594
93	FD595	P49	Patient	NA	NA	NA	MB-095	49	1	1/29/20	NA	3/9/20	Serum NMR	46.5	20.13	yes	yes	yes	yes	NA	no	M	no	NA	1998	1998	NA	NA	66	18	0.9	83.8	15	20	#E69F00	2	FD102	NA			NA
3	FD503	R05	Relative	Mother	NA	DC002	MB-002	5	1	12/10/18	NA	11/18/19	Serum NMR	NA	NA	NA	NA	NA	NA	NA	NA	NA	no	NA	NA	NA	NA	NA	NA	NA	NA	NA	NA	NA	#56B4E9	NA	NA	1	FD503	R05	NA
4	FD504	R05	Relative	Mother	NA	DC002	MB-002	5	2	10/21/19	NA	11/18/19	Serum NMR	NA	NA	NA	NA	NA	NA	NA	NA	NA	no	NA	NA	NA	NA	NA	NA	NA	NA	NA	NA	NA	#56B4E9	NA	NA	NA	FD504	R05	NA
6	FD506	R06	Relative	Mother	NA	NA	MB-004	6	1	12/19/18	NA	3/25/19	Serum NMR	NA	NA	NA	NA	NA	NA	NA	NA	NA	no	NA	NA	NA	NA	NA	NA	NA	NA	NA	NA	NA	#56B4E9	2	FD012	NA	FD506	R06	NA
95	FD597	R06	Relative	Mother	NA	NA	MB-004	6	2	2/24/20	NA	3/9/20	Serum NMR	NA	NA	NA	NA	NA	NA	NA	NA	F	no	NA	NA	NA	NA	NA	NA	NA	NA	NA	NA	NA	#56B4E9	2	FD128	0.21	FD597	R06	NA
8	FD508	R07	Relative	Mother	NA	NA	MB-006	7	1	12/20/18	NA	3/25/19	Serum NMR	NA	NA	NA	NA	NA	NA	NA	NA	NA	no	NA	NA	NA	NA	NA	NA	NA	NA	NA	NA	NA	#56B4E9	NA	NA	0.7	FD508	R07	NA
97	FD599	R07	Relative	Mother	NA	NA	MB-006	7	2	1/24/20	NA	3/9/20	Serum NMR	NA	NA	NA	NA	NA	NA	NA	NA	F	no	NA	NA	NA	NA	NA	NA	NA	NA	NA	NA	NA	#56B4E9	NA	NA	NA	FD599	R07	NA
10	FD510	R08f	Relative	Father	NA	NA	MB-008F	8	1	1/14/19	NA	3/12/19	Serum NMR	NA	NA	NA	NA	NA	NA	NA	NA	NA	no	NA	NA	NA	NA	NA	NA	NA	NA	NA	NA	NA	#56B4E9	2	FD016	NA	FD510	R08f	NA
14	FD514	R10f	Relative	Father	NA	NA	MB-012F	10	1	2/4/19	NA	3/12/19	Serum NMR	NA	NA	NA	NA	NA	NA	NA	NA	NA	no	NA	NA	NA	NA	NA	NA	NA	NA	NA	NA	NA	#56B4E9	2	FD019	0.67	FD514, FD515	R10f, R10m	NA
15	FD515	R10m	Relative	Mother	NA	NA	MB-012M	10	1	2/4/19	NA	3/12/19	Serum NMR	NA	NA	NA	NA	NA	NA	NA	NA	NA	no	NA	NA	NA	NA	NA	NA	NA	NA	NA	NA	NA	#56B4E9	2	FD020	NA	FD514, FD515	R10f, R10m	NA
17	FD517	R11m	Relative	Mother	NA	DC010	MB-014M	11	1	2/25/19	NA	3/11/19	Serum NMR	NA	NA	NA	NA	NA	NA	NA	NA	NA	no	NA	NA	NA	NA	NA	NA	NA	NA	NA	NA	NA	#56B4E9	2	FD024	NA	FD517	R11m	NA
20	FD520	R13	Relative	Mother	NA	DC024	MB-018M	13	1	2/11/19	NA	11/18/19	Serum NMR	NA	NA	NA	NA	NA	NA	NA	NA	NA	no	NA	NA	NA	NA	NA	NA	NA	NA	NA	NA	NA	#56B4E9	NA	NA	0.15	FD520	R13	NA
21	FD521	R02m	Relative	Mother	NA	NA	MB-020M	2	1	3/5/19	NA	3/25/19	Serum NMR	NA	NA	NA	NA	NA	NA	NA	NA	NA	no	NA	NA	NA	NA	NA	NA	NA	NA	NA	NA	NA	#56B4E9	2	FD031	NA	FD521	R02m	NA
24	FD524	R15m	Relative	Mother	NA	DC020	MB-024M	15	1	3/18/19	NA	3/25/19	Serum NMR	NA	NA	NA	NA	NA	NA	NA	NA	NA	yes	NA	NA	NA	NA	NA	NA	NA	NA	NA	NA	NA	#56B4E9	2	FD039	0.56	FD524	R15m	NA
26	FD526	R16f	Relative	Father	NA	NA	MB-026F	16	1	3/6/19	NA	3/12/19	Serum NMR	NA	NA	NA	NA	NA	NA	NA	NA	NA	no	NA	NA	NA	NA	NA	NA	NA	NA	NA	NA	NA	#56B4E9	2	FD041	NA	FD526, FD527	R16f, R16m	NA
99	FD601	R16f	Relative	Father	NA	NA	MB-026F	16	2	3/2/20	NA	3/9/20	Serum NMR	NA	NA	NA	NA	NA	NA	NA	NA		no	NA	NA	NA	NA	NA	NA	NA	NA	NA	NA	NA	#56B4E9	2	FD168	NA	FD601, FD602	R16f, R16m	NA
27	FD527	R16m	Relative	Mother	NA	NA	MB-026M	16	1	3/4/19	NA	3/12/19	Serum NMR	NA	NA	NA	NA	NA	NA	NA	NA	NA	no	NA	NA	NA	NA	NA	NA	NA	NA	NA	NA	NA	#56B4E9	NA	NA	NA	FD526, FD527	R16f, R16m	NA
100	FD602	R16m	Relative	Mother	NA	NA	MB-026M	16	2	3/2/20	NA	3/9/20	Serum NMR	NA	NA	NA	NA	NA	NA	NA	NA		no	NA	NA	NA	NA	NA	NA	NA	NA	NA	NA	NA	#56B4E9	2	FD169	0.76	FD601, FD602	R16f, R16m	NA
30	FD530	R18	Relative	Father	NA	NA	MB-030	18	1	8/20/19	NA	7/30/19	Serum NMR	NA	NA	NA	NA	NA	NA	NA	NA	NA	no	NA	NA	NA	NA	NA	NA	NA	NA	NA	NA	NA	#56B4E9	NA	NA	NA	FD530	R18	NA
32	FD532	R19	Relative	Mother	NA	NA	MB-032	19	1	4/2/19	NA	7/30/19	Serum NMR	NA	NA	NA	NA	NA	NA	NA	NA	NA	no	NA	NA	NA	NA	NA	NA	NA	NA	NA	NA	NA	#56B4E9	NA	NA	NA	FD532	R19	NA
102	FD604	R20	Relative	Father	NA	DC014.MB-034F-2	MB-034	20	2	2/3/20	NA	3/9/20	Serum NMR	NA	NA	NA	NA	NA	NA	NA	NA	M	no	NA	NA	NA	NA	NA	NA	NA	NA	NA	NA	NA	#56B4E9	2	FD174	NA	FD604	R20	NA
34	FD534	R20	Relative	Father	NA	DC014	MB-034	20	1	9/30/19	NA	7/30/19	Serum NMR	NA	NA	NA	NA	NA	NA	NA	NA	NA	no	NA	NA	NA	NA	NA	NA	NA	NA	NA	NA	NA	#56B4E9	NA	NA	0.52	FD534	R20	NA
37	FD537	R22	Relative	Father	NA	NA	MB-040	22	1	5/14/19	NA	7/30/19	Serum NMR	NA	NA	NA	NA	NA	NA	NA	NA	NA	no	NA	NA	NA	NA	NA	NA	NA	NA	NA	NA	NA	#56B4E9	NA	NA	0.55	FD537	R22	NA
39	FD539	R23	Relative	Father	NA	NA	MB-042	23	1	5/21/19	NA	7/30/19	Serum NMR	NA	NA	NA	NA	NA	NA	NA	NA	NA	no	NA	NA	NA	NA	NA	NA	NA	NA	NA	NA	NA	#56B4E9	2	FD057	NA	FD539	R23	NA
41	FD541	R24	Relative	Mother	NA	NA	MB-044M	24	1	6/10/19	NA	7/30/19	Serum NMR	NA	NA	NA	NA	NA	NA	NA	NA	NA	no	NA	NA	NA	NA	NA	NA	NA	NA	NA	NA	NA	#56B4E9	2	FD059	NA	FD541	R24	NA
44	FD544	R26f	Relative	Father	NA	NA	MB-048F	26	1	6/3/19	NA	11/18/19	Serum NMR	NA	NA	NA	NA	NA	NA	NA	NA	NA	no	NA	NA	NA	NA	NA	NA	NA	NA	NA	NA	NA	#56B4E9	2	FD062	1.67	FD544, FD545	R26f, R26m	NA
45	FD545	R26m	Relative	Mother	NA	NA	MB-048M	26	1	6/3/19	NA	11/18/19	Serum NMR	NA	NA	NA	NA	NA	NA	NA	NA	NA	no	NA	NA	NA	NA	NA	NA	NA	NA	NA	NA	NA	#56B4E9	2	FD063	NA	FD544, FD545	R26f, R26m	NA
47	FD547	R27f	Relative	Father	NA	NA	MB-050F	27	1	6/4/19	NA	7/30/19	Serum NMR	NA	NA	NA	NA	NA	NA	NA	NA	NA	no	NA	NA	NA	NA	NA	NA	NA	NA	NA	NA	NA	#56B4E9	2	FD065	0.51	FD547, FD548	R27f, R27m	NA
48	FD548	R27m	Relative	Mother	NA	NA	MB-050M	27	1	6/4/19	NA	7/30/19	Serum NMR	NA	NA	NA	NA	NA	NA	NA	NA	NA	no	NA	NA	NA	NA	NA	NA	NA	NA	NA	NA	NA	#56B4E9	NA	NA	NA	FD547, FD548	R27f, R27m	NA
50	FD550	R28f	Relative	Father	NA	NA	MB-052F	28	1	6/4/19	NA	7/30/19	Serum NMR	NA	NA	NA	NA	NA	NA	NA	NA	NA	no	NA	NA	NA	NA	NA	NA	NA	NA	NA	NA	NA	#56B4E9	2	FD068	NA	FD550, FD551	R28f, R28m	NA
51	FD551	R28m	Relative	Mother	NA	NA	MB-052M	28	1	6/4/19	NA	7/30/19	Serum NMR	NA	NA	NA	NA	NA	NA	NA	NA	NA	no	NA	NA	NA	NA	NA	NA	NA	NA	NA	NA	NA	#56B4E9	NA	NA	NA	FD550, FD551	R28f, R28m	NA
53	FD553	R29	Relative	Mother	NA	NA	MB-054M	29	1	6/5/19	NA	11/18/19	Serum NMR	NA	NA	NA	NA	NA	NA	NA	NA	NA	no	NA	NA	NA	NA	NA	NA	NA	NA	NA	NA	NA	#56B4E9	NA	NA	0.2	FD553	R29	NA
55	FD555	R30	Relative	Mother	NA	NA	MB-056M	30	1	6/12/19	NA	7/30/19	Serum NMR	NA	NA	NA	NA	NA	NA	NA	NA	NA	no	NA	NA	NA	NA	NA	NA	NA	NA	NA	NA	NA	#56B4E9	NA	NA	NA	FD555	R30	NA
58	FD558	R32	Relative	Mother	NA	NA	MB-060M	32	1	7/10/19	NA	7/30/19	Serum NMR	NA	NA	NA	NA	NA	NA	NA	NA	NA	no	NA	NA	NA	NA	NA	NA	NA	NA	NA	NA	NA	#56B4E9	2	FD072	0.67	FD558	R32	NA
60	FD560	R33	Relative	Father	NA	NA	MB-064F	33	1	7/16/19	NA	7/30/19	Serum NMR	NA	NA	NA	NA	NA	NA	NA	NA	NA	no	NA	NA	NA	NA	NA	NA	NA	NA	NA	NA	NA	#56B4E9	1	FD074	1.06	FD560	R33	NA
62	FD562	R34	Relative	Mother	NA	NA	MB-066M	34	1	7/19/19	NA	7/30/19	Serum NMR	NA	NA	NA	NA	NA	NA	NA	NA	NA	no	NA	NA	NA	NA	NA	NA	NA	NA	NA	NA	NA	#56B4E9	NA	NA	0.74	FD562	R34	NA
64	FD564	R35f	Relative	Father	NA	NA	MB-068F	35	1	7/24/19	NA	7/30/19	Serum NMR	NA	NA	NA	NA	NA	NA	NA	NA	NA	no	NA	NA	NA	NA	NA	NA	NA	NA	NA	NA	NA	#56B4E9	2	FD077	NA	FD564, FD565	R35f, R35m	NA
65	FD565	R35m	Relative	Mother	NA	NA	MB-068M	35	1	7/24/19	NA	7/30/19	Serum NMR	NA	NA	NA	NA	NA	NA	NA	NA	NA	no	NA	NA	NA	NA	NA	NA	NA	NA	NA	NA	NA	#56B4E9	2	FD078	NA	FD564, FD565	R35f, R35m	NA
67	FD567	R36f	Relative	Father	NA	NA	MB-069F	36	1	9/11/19	NA	11/18/19	Serum NMR	NA	NA					NA	no	NA	yes	NA	NA	NA	NA	NA	NA	NA	NA	NA	NA	NA	#56B4E9	2	FD081	1.99	FD567, FD569	R36f, R36m	NA
69	FD569	R36m	Relative	Mother	NA	NA	MB-070M	36	1	9/9/19	NA	11/18/19	Serum NMR	NA	NA	NA	NA	NA	NA	NA	NA	NA	no	NA	NA	NA	NA	NA	188	15.95	0.45	52.7	NA	NA	#56B4E9	2	FD083	1.42	FD567, FD569	R36f, R36m	NA
70	FD570	R37f	Relative	Father	NA	NA	MB-072F	37	1	10/7/19	NA	1/21/20	Serum NMR	NA	NA	NA	NA	NA	NA	NA	NA	NA	no	NA	NA	NA	NA	NA	NA	NA	NA	NA	NA	NA	#56B4E9	NA	NA	NA	FD570, FD571	R37f, R37m	NA
71	FD571	R37m	Relative	Mother	NA	NA	MB-072M	37	1	10/7/19	NA	1/21/20	Serum NMR	NA	NA	NA	NA	NA	NA	NA	NA	NA	no	NA	NA	NA	NA	NA	NA	NA	NA	NA	NA	NA	#56B4E9	1	FD085	NA	FD570, FD571	R37f, R37m	NA
73	FD573	R38	Relative	Mother	NA	NA	MB-074	38	1	11/4/19	NA	11/18/19	Serum NMR	NA	NA	NA	NA	NA	NA	NA	NA	NA	NA	NA	NA	NA	NA	NA	NA	NA	NA	NA	NA	NA	#56B4E9	NA	NA	0.59	FD573	R38	NA
74	FD575	R39	Relative	Father	NA	NA	MB-076	39	1	10/4/19	NA	11/18/19	Serum NMR	NA	NA	NA	NA	NA	NA	NA	NA	NA	no	NA	NA	NA	NA	NA	NA	NA	NA	NA	NA	NA	#56B4E9	NA	NA	NA	FD575	R39	NA
76	FD578	R40	Relative	NA	NA	NA	MB-078	40	1	10/21/19	NA	11/18/19	Serum NMR	NA	NA	NA	NA	NA	NA	NA	NA	NA	no	NA	NA	NA	NA	NA	NA	NA	NA	NA	NA	NA	#56B4E9	2	FD087	NA	FD578	R40	NA
78	FD580	R41	Relative	NA	NA	NA	MB-080	41	1	10/5/19	NA	11/18/19	Serum NMR	NA	NA	NA	NA	NA	NA	NA	NA	NA	no	NA	NA	NA	NA	NA	NA	NA	NA	NA	NA	NA	#56B4E9	2	FD089	1.02	FD580	R41	NA
80	FD582	R42f	Relative	Father	NA	NA	MB-082F	42	1	11/11/19	NA	11/18/19	Serum NMR	NA	NA	NA	NA	NA	NA	NA	NA	NA	no	NA	NA	NA	NA	NA	NA	NA	NA	NA	NA	NA	#56B4E9	2	FD091	2.37	FD582, FD583	R42f, R42m	NA
81	FD583	R42m	Relative	Mother	NA	NA	MB-082M	42	1	11/11/19	NA	11/18/19	Serum NMR	NA	NA	NA	NA	NA	NA	NA	NA	NA	no	NA	NA	NA	NA	NA	NA	NA	NA	NA	NA	NA	#56B4E9	2	FD092	NA	FD582, FD583	R42f, R42m	NA
83	FD585	R43f	Relative	Father	NA	NA	MB-084F	43	1	11/20/19	NA	1/21/20	Serum NMR	NA	NA	NA	NA	NA	NA	NA	NA	NA	no	NA	NA	NA	NA	NA	NA	NA	NA	NA	NA	NA	#56B4E9	2	FD096	NA	FD585, FD586	R43f, R43m	NA
84	FD586	R43m	Relative	Mother	NA	DC008	MB-084M	43	1	11/20/19	NA	1/21/20	Serum NMR	NA	NA	NA	NA	NA	NA	NA	NA	NA	no	NA	NA	NA	NA	NA	NA	NA	NA	NA	NA	NA	#56B4E9	2	FD097	0.44	FD585, FD586	R43f, R43m	NA
86	FD588	R45m	Relative	Mother	NA	NA	MB-086M	45	1	11/20/19	NA	1/21/20	Serum NMR	NA	NA	NA	NA	NA	NA	NA	NA	NA	yes	preventive	NA	NA	NA	NA	NA	NA	NA	NA	NA	NA	#56B4E9	NA	NA	2.2	FD588	R45m	NA
88	FD590	R47	Relative	Mother	NA	NA	MB-090	47	1	12/18/19	NA	1/21/20	Serum NMR	NA	NA	NA	NA	NA	NA	NA	NA	NA	no	NA	NA	NA	NA	NA	NA	NA	NA	NA	NA	NA	#56B4E9	2	FD099	NA	FD590	R47	NA
90	FD592	R04	Relative	Mother	NA	DC022	MB-092M	4	1	1/31/20	NA	3/9/20	Serum NMR	NA	NA	NA	NA	NA	NA	NA	NA	NA	no	NA	NA	NA	NA	NA	NA	NA	NA	NA	NA	NA	#56B4E9	NA	NA	0.62	FD592	R04	NA
92	FD594	R48	Relative	Mother	NA	NA	MB-094M	48	1	1/29/20	NA	3/9/20	Serum NMR	NA	NA	NA	NA	NA	NA	NA	NA	NA	NA	NA	NA	NA	NA	NA	NA	NA	NA	NA	NA	NA	#56B4E9	1	FD101	0.44	FD594	R48	NA
