# Supplementary material for: Gut microbiome dysbiosis drives metabolic dysfunction in Familial dysautonomia
Source: Nat Commun. 2023 Jan 13;14:218. doi: 10.1038/s41467-023-35787-8 (PMC9839693; doi:10.1038/s41467-023-35787-8)
Supplement: Supplementary file 5 — Source Data File [file 41467_2023_35787_MOESM5_ESM.zip › Dysautonomia-main/data/Map_human_metabolome_serum.csv]

	sample.id	DonorID	Disease.state	Relation	illumina.Sample.Alias	Donor.Alias.DC	Donor.Alias.MB	Family.ID	Bio.Rep	Collection.date	Collection.location	Msu_rcvd.date	Sample.type	Birth.year	Weight	BMI	G.tube	Funduplication	Oral.foods	Oral.liquids	Mixed	G.t.only	sex	Antibiotic	Antibiotic.pro	G.tube.year	Fund.year	Notes	Hemolyzed	ALP	BUN	Creatinine...35	eGFR	ALT	AST	col	pam	paired.stool	tmao	paired.samples	paired.relative	pairs
1	FD501	P05	Patient	NA	NA	DC001	MB-001	5	1	2018-12-10	NA	11/18/19	Serum NMR	1990	47.1	20.63	yes	yes	yes	no	yes	no	NA	yes	NA	1991	1991	NA	NA	113	18	0.74	NA	6	22	#E69F00	NA	NA	0.75	FD503	R05	FD501 & FD503
2	FD502	P05	Patient	NA	NA	DC001	MB-001	5	2	2019-10-21	NA	11/18/19	Serum NMR	1990	47.1	20.63	yes	yes	yes	no	yes	no	NA	yes	NA	1991	1991	NA	NA	81	12	0.8	73.7	6	19	#E69F00	NA	NA	NA	FD504	R05	FD502 & FD504
5	FD505	P06	Patient	NA	NA	NA	MB-003	6	1	2018-12-19	NA	3/25/19	Serum NMR	1998	48.53	17.53	yes	yes	yes	no	no	no	NA	no	NA	1999	2001	NA	NA	98	20	0.8	129	8	22	#E69F00	2	FD011	NA	FD506	R06	FD505 & FD506
94	FD596	P06	Patient	NA	NA	NA	MB-003	6	2	2020-02-24	NA	3/9/20	Serum NMR	1998	48.53	17.53	yes	yes	yes	no	no	no	M	no	NA	1999	2001	NA	NA	87	19	0.71	134	7	23	#E69F00	1	FD127	0.85	FD597	R06	FD596 & FD597
7	FD507	P07	Patient	NA	NA	NA	MB-005	7	1	2018-12-20	NA	3/25/19	Serum NMR	1987	60.4	22.85	yes	yes	yes	no	no	no	NA	yes	NA	1990	1990	NA	NA	79	31	1.31	69.5	7	21	#E69F00	NA	NA	4.51	FD508	R07	FD507 & FD508
96	FD598	P07	Patient	NA	NA	NA	MB-005	7	2	2020-01-24	NA	3/9/20	Serum NMR	1987	54.9	20.76	yes	yes	yes	no	no	no	M	yes	NA	1990	1990	NA	NA	74	27	1.16	70.7	10	22	#E69F00	NA	NA	NA	FD599	R07	FD598 & FD599
9	FD509	P08	Patient	NA	NA	NA	MB-007	8	1	2019-01-14	NA	3/12/19	Serum NMR	1992	37	22.72	yes	yes	no	no	no	yes	NA	yes	NA	1992	1992	NA	NA	105	NA	0.68	72.7	NA	30	#E69F00	2	FD015	NA	FD510	R08f	FD509 & FD510
11	FD511	P09	Patient	NA	NA	NA	MB-009	9	1	2019-01-14	NA	3/12/19	Serum NMR	1957	55	21.48	yes	yes	yes	no	no	no	NA	no	NA	2007	2007	NA	NA	122	25	0.87	NA	19	31	#E69F00	2	FD017	NA			NA
12	FD512	P09	Patient	NA	NA	NA	MB-009	9	2	2019-02-12	NA	11/18/19	Serum NMR	1957	55	21.48	yes	yes	yes	no	no	no	NA	no	NA	2007	2007	NA	NA	122	25	0.87	NA	19	31	#E69F00	2	FD017	NA			NA
13	FD513	P10	Patient	NA	NA	NA	MB-011	10	1	2019-02-04	NA	3/12/19	Serum NMR	1988	51.9	19.95	yes	yes	yes	yes	yes	no	NA	yes	NA	1990	1990	NA	NA	42	70	3.33	16.2	NA	10	#E69F00	2	FD018	4.57	FD514, FD515	R10f, R10m	FD513 & FD514, FD513 & FD515
16	FD516	P11	Patient	NA	NA	DC009	MB-013	11	1	2019-02-25	NA	3/12/19	Serum NMR	1995	61.4	23.69	yes	yes	yes	yes	no	no	NA	no	NA	1995	1995	NA	NA	85	32	1.24	80.1	6	18	#E69F00	2	FD022	NA	FD517	R11m	FD516 & FD517
18	FD518	P12	Patient	NA	NA	NA	MB-015	12	1	2019-02-25	NA	3/12/19	Serum NMR	1991	40.9	19.72	yes	yes	yes	no	no	no	NA	no	NA	1991	1991	NA	NA	104	26	0.74	73.3	6	15	#E69F00	2	FD025	NA			NA
19	FD519	P13	Patient	NA	NA	DC023	MB-017	13	1	2019-02-11	NA	11/18/19	Serum NMR	2003	29	15.23	yes	no	yes	no	no	no	NA	no	NA	2003	NA	NA	NA	253	31	0.64	78.5	8	24	#E69F00	NA	NA	1.79	FD520	R13	FD519 & FD520
22	FD522	P14	Patient	NA	NA	DC017	MB-021	14	1	2019-03-07	NA	3/12/19	Serum NMR	1991	55.5	22.81	yes	yes	no	no	no	yes	NA	no	NA	1992	1992	NA	NA	152	16	1.02	84.7	10	36	#E69F00	NA	NA	NA			NA
23	FD523	P15	Patient	NA	NA	DC019	MB-023	15	1	2019-03-18	NA	3/25/19	Serum NMR	1989	45.1	17.62	yes	yes	no	no	no	yes	NA	yes	NA	1989	1989	NA	NA	99	16	1.38	42.4	11	22	#E69F00	1	FD037	0.82	FD524	R15m	FD523 & FD524
25	FD525	P16	Patient	NA	NA	NA	MB-025	16	1	2019-03-04	NA	3/12/19	Serum NMR	1996	58	20.55	yes	yes	yes	no	yes	no	NA	no	NA	1997	1998	NA	NA	124	NA	NA	NA	NA	NA	#E69F00	2	FD040	NA	FD526, FD527	R16f, R16m	FD525 & FD526, FD525 & FD527
98	FD600	P16	Patient	NA	NA	NA	MB-025	16	2	2020-03-02	NA	3/9/20	Serum NMR	1996	58	20.55	yes	yes	yes	no	yes	no	M	yes	pneumonia	1997	1998	NA	NA	124	NA	NA	NA	NA	NA	#E69F00	1	FD167	1.82	FD601, FD602	R16f, R16m	FD600 & FD601, FD600 & FD602
28	FD528	P17	Patient	NA	NA	DC015	MB-027	17	1	2019-03-11	NA	3/12/19	Serum NMR	1992	55.1	23.23	no	no	yes	yes	no	no	NA	no	NA	NA	NA	NA	NA	62	18	0.73	100.8	16	12	#E69F00	2	FD044	NA			NA
29	FD529	P18	Patient	NA	NA	NA	MB-029	18	1	2019-08-20	NA	7/30/19	Serum NMR	2011	17.5	13.35	no	no	yes	yes	no	no	NA	no	NA	NA	NA	NA	NA	186	53	0.65	49.7	27	40	#E69F00	NA	NA	NA	FD530	R18	FD529 & FD530
31	FD531	P19	Patient	NA	NA	NA	MB-031	19	1	2019-04-02	NA	7/30/19	Serum NMR	2002	43.6	21.62	yes	yes	yes	no	no	no	NA	yes	preventive	2009	2009	NA	NA	138	NA	0.8	79.3	NA	NA	#E69F00	2	FD048	NA	FD532	R19	FD531 & FD532
33	FD533	P20	Patient	NA	NA	DC013	MB-033	20	1	2019-09-29	NA	7/30/19	Serum NMR	1994	NA	NA	yes	yes	yes	no	no	no	F	NA	NA	NA	NA	NA	NA	91	22	0.72	116	13	13	#E69F00	NA	NA	0.86	FD534	R20	FD533 & FD534
101	FD603	P20	Patient	NA	NA	DC013	MB-033	20	2	2020-02-03	NA	3/9/20	Serum NMR	1994	61.4	23.98	yes	yes	yes	no	no	no	F	yes	sinusinfection	1996	1996	NA	NA	113	32	0.86	96.1	14	12	#E69F00	2	FD173	NA	FD604	R20	FD603 & FD604
35	FD535	P21	Patient	NA	NA	NA	MB-035	21	1	2019-05-20	NA	7/30/19	Serum NMR	2005	31.5	18.08	yes	yes	no	no	no	yes	NA	yes	preventive	2006	2006	NA	NA	219	19	0.57	97.1	12	20	#E69F00	1	FD054	NA			NA
36	FD536	P22	Patient	NA	NA	NA	MB-039	22	1	2019-05-14	NA	7/30/19	Serum NMR	2009	18.4	15.63	yes	yes	no	no	no	yes	NA	yes	NA	2010	2010	NA	NA	255	21.84	0.35	95.1	8	NA	#E69F00	NA	NA	1.09	FD537	R22	FD536 & FD537
38	FD538	P23	Patient	NA	NA	NA	MB-041	23	1	2019-05-20	NA	7/30/19	Serum NMR	1997	55.5	21.68	yes	yes	yes	no	no	no	NA	no	NA	1998	1998	NA	NA	49	10	0.79	97.6	14	23	#E69F00	2	FD056	NA	FD539	R23	FD538 & FD539
40	FD540	P24	Patient	NA	NA	NA	MB-043	24	1	2019-06-10	NA	7/30/19	Serum NMR	1997	45.6	16.16	yes	no	yes	NA	NA	no	NA	yes	NA	1998	NA	NA	NA	58	19	0.81	78.3	5	15	#E69F00	1	FD058	NA	FD541	R24	FD540 & FD541
42	FD542	P25	Patient	NA	NA	NA	MB-045	25	1	2019-06-03	NA	7/30/19	Serum NMR	1978	45.1	15.61	NA	yes	yes	yes	no	no	NA	no	NA	1986	1986	NA	NA	76	25	1.04	59.6	35	23	#E69F00	1	FD060	NA			NA
43	FD543	P26	Patient	NA	NA	NA	MB-047	26	1	2019-06-03	NA	11/18/19	Serum NMR	1974	55.8	24.15	no	no	yes	yes	yes	no	NA	yes	NA	NA	NA	NA	NA	NA	NA	0.85	73.9	16	NA	#E69F00	1	FD061	7.6	FD544, FD545	R26f, R26m	FD543 & FD544, FD543 & FD545
46	FD546	P27	Patient	NA	NA	NA	MB-049	27	1	2019-06-04	NA	7/30/19	Serum NMR	2009	30.2	17.33	yes	yes	no	no	no	yes	NA	yes	NA	2011	2011	NA	NA	260	20	0.77	60.5	5	11	#E69F00	1	FD064	1.02	FD547, FD548	R27f, R27m	FD546 & FD547, FD546 & FD548
49	FD549	P28	Patient	NA	NA	NA	MB-051	28	1	2019-06-04	NA	7/30/19	Serum NMR	2014	13.2	15.94	yes	no	yes	no	no	no	NA	yes	NA	2015	NA	NA	NA	NA	NA	NA	NA	NA	NA	#E69F00	2	FD067	NA	FD550, FD551	R28f, R28m	FD549 & FD550, FD549 & FD551
52	FD552	P29	Patient	NA	NA	NA	MB-053	29	1	2019-06-05	NA	11/18/19	Serum NMR	1995	49.9	24.06	yes	yes	yes	no	no	no	NA	no	NA	1998	1998	NA	NA	102	24	0.93	73.4	25	21	#E69F00	NA	NA	1.07	FD553	R29	FD552 & FD553
54	FD554	P30	Patient	NA	NA	NA	MB-055	30	1	2019-06-12	NA	7/30/19	Serum NMR	1991	45.9	18.86	yes	yes	yes	no	no	no	NA	no	NA	1992	1992	NA	NA	56	27	1.09	55.9	17	23	#E69F00	NA	NA	NA	FD555	R30	FD554 & FD555
56	FD556	P31	Patient	NA	NA	NA	MB-057	31	1	2019-07-08	NA	7/30/19	Serum NMR	2008	28.6	20.54	yes	yes	yes	yes	yes	no	NA	no	NA	2009	2009	NA	NA	292	19	0.39	131.6	8	18	#E69F00	NA	NA	NA			NA
57	FD557	P32	Patient	NA	NA	NA	MB-059	32	1	2019-07-10	NA	7/30/19	Serum NMR	1991	48.9	17.33	yes	yes	yes	no	no	no	NA	no	NA	1991	1991	NA	NA	98	69	4.71	16.1	7	12	#E69F00	NA	NA	1.72	FD558	R32	FD557 & FD558
59	FD559	P33	Patient	NA	NA	NA	MB-063	33	1	2019-07-15	NA	7/30/19	Serum NMR	1999	79.9	24.12	no	no	yes	yes	no	no	NA	no	NA	NA	NA	NA	NA	91	13	1	132.9	23	25	#E69F00	2	FD073	0.66	FD560	R33	FD559 & FD560
61	FD561	P34	Patient	NA	NA	NA	MB-065	34	1	2019-07-19	NA	7/30/19	Serum NMR	NA	NA	NA	NA	NA	NA	NA	yes	NA	NA	NA	NA	NA	NA	NA	NA	NA	NA	NA	NA	NA	NA	#E69F00	2	FD075	0.87	FD562	R34	FD561 & FD562
63	FD563	P35	Patient	NA	NA	NA	MB-067	35	1	2019-07-24	NA	7/30/19	Serum NMR	2003	48.9	17.33	yes	yes	yes	no	no	no	NA	yes	NA	2004	2004	NA	NA	NA	50	NA	NA	13	16	#E69F00	2	FD076	NA	FD564, FD565	R35f, R35m	FD563 & FD564, FD563 & FD565
66	FD566	P36	Patient	NA	NA	NA	MB-069	36	1	2019-09-09	NA	11/18/19	Serum NMR	2008	43.1	22.63	no	no	yes	yes	no	no	NA	yes	NA	NA	NA	NA	NA	NA	NA	NA	NA	NA	NA	#E69F00	NA	NA	0.78	FD567, FD569	R36f, R36m	FD566 & FD567, FD566 & FD569
68	FD568	P36s	Patient	NA	NA	NA	MB-070	36	1	2019-09-09	NA	11/18/19	Serum NMR	NA	NA	NA	NA	NA	NA	NA	no	NA	NA	no	NA	NA	NA	NA	NA	188	15.95	0.45	52.7	NA	NA	#E69F00	2	FD082	0.8	FD567, FD569	R36f, R36m	FD568 & FD567, FD568 & FD569
72	FD572	P38	Patient	NA	NA	NA	MB-073	38	1	2019-11-04	NA	11/18/19	Serum NMR	1990	61.2	25.81	no	no	yes	yes	NA	no	NA	NA	NA	NA	NA	NA	NA	77	14	0.78	102.6	17	16	#E69F00	NA	NA	0.64	FD573	R38	FD572 & FD573
75	FD576	P40	Patient	NA	NA	NA	MB-077	40	1	2019-11-26	NA	1/21/20	Serum NMR	1990	29.8	15.42	yes	yes	no	no	NA	yes	NA	no	NA	2000	2000	NA	NA	80	25	0.67	58.1	7	21	#E69F00	1	FD086	NA	FD578	R40	FD576 & FD578
77	FD579	P41	Patient	NA	NA	NA	MB-079	41	1	2019-10-05	NA	11/18/19	Serum NMR	1986	66.3	22.94	yes	yes	yes	yes	NA	no	NA	no	NA	1991	1991	NA	NA	114	18	0.91	107.9	6	14	#E69F00	2	FD088	0.76	FD580	R41	FD579 & FD580
79	FD581	P42	Patient	NA	NA	NA	MB-081	42	1	2019-11-11	NA	11/18/19	Serum NMR	2008	30	17.75	yes	no	yes	no	NA	no	NA	yes	preventive	2017	2017	NA	NA	323	18.42	0.36	149.3	22	NA	#E69F00	1	FD090	1.38	FD582, FD583	R42f, R42m	FD581 & FD582, FD581 & FD583
82	FD584	P43	Patient	NA	NA	DC007	MB-083	43	1	2019-11-20	NA	1/21/20	Serum NMR	1997	47.1	17.95	yes	yes	no	no	NA	yes	NA	no	NA	1998	1998	NA	NA	102	27	0.6	128.7	16	20	#E69F00	2	FD094	3.43	FD585, FD586	R43f, R43m	FD584 & FD585, FD584 & FD586
85	FD587	P45	Patient	NA	NA	NA	MB-085	45	1	2019-11-20	NA	1/21/20	Serum NMR	1992	51.2	22.76	no	no	yes	yes	NA	no	NA	no	NA	NA	NA	NA	NA	54	23	0.93	72.9	9	17	#E69F00	NA	NA	2.68	FD588	R45m	FD587 & FD588
87	FD589	P46	Patient	NA	NA	NA	MB-087	46	1	2019-11-25	NA	1/21/20	Serum NMR	1984	69.6	28.6	yes	yes	yes	no	NA	no	NA	yes	NA	1986	1986	NA	NA	122	23	1.25	69	6	14	#E69F00	NA	NA	NA			NA
89	FD591	P04	Patient	NA	NA	DC021	MB-091	4	1	2020-01-31	NA	3/9/20	Serum NMR	2000	38	17.71	yes	yes	yes	no	NA	no	NA	no	NA	2000	2000	NA	NA	82	14	0.59	91.7	10	21	#E69F00	NA	NA	0.69	FD592	R04	FD591 & FD592
91	FD593	P48	Patient	NA	NA	NA	MB-093	48	1	2020-01-29	NA	3/9/20	Serum NMR	1998	35.38	18.59	yes	yes	no	no	NA	yes	NA	no	NA	1998	1998	NA	NA	100	18	0.64	90.7	26	34	#E69F00	2	FD100	1.17	FD594	R48	FD593 & FD594
93	FD595	P49	Patient	NA	NA	NA	MB-095	49	1	2020-01-29	NA	3/9/20	Serum NMR	1996	46.5	20.13	yes	yes	yes	yes	NA	no	M	no	NA	1998	1998	NA	NA	66	18	0.9	83.8	15	20	#E69F00	2	FD102	NA			NA
3	FD503	R05	Relative	Mother	NA	DC002	MB-002	5	1	2018-12-10	NA	11/18/19	Serum NMR	NA	NA	NA	NA	NA	NA	NA	NA	NA	NA	no	NA	NA	NA	NA	NA	NA	NA	NA	NA	NA	NA	#56B4E9	NA	NA	1	FD503	R05	NA
4	FD504	R05	Relative	Mother	NA	DC002	MB-002	5	2	2019-10-21	NA	11/18/19	Serum NMR	NA	NA	NA	NA	NA	NA	NA	NA	NA	NA	no	NA	NA	NA	NA	NA	NA	NA	NA	NA	NA	NA	#56B4E9	NA	NA	NA	FD504	R05	NA
6	FD506	R06	Relative	Mother	NA	NA	MB-004	6	1	2018-12-19	NA	3/25/19	Serum NMR	NA	NA	NA	NA	NA	NA	NA	NA	NA	NA	no	NA	NA	NA	NA	NA	NA	NA	NA	NA	NA	NA	#56B4E9	2	FD012	NA	FD506	R06	NA
95	FD597	R06	Relative	Mother	NA	NA	MB-004	6	2	2020-02-24	NA	3/9/20	Serum NMR	1963	NA	NA	NA	NA	NA	NA	NA	NA	F	no	NA	NA	NA	NA	NA	NA	NA	NA	NA	NA	NA	#56B4E9	2	FD128	0.21	FD597	R06	NA
8	FD508	R07	Relative	Mother	NA	NA	MB-006	7	1	2018-12-20	NA	3/25/19	Serum NMR	NA	NA	NA	NA	NA	NA	NA	NA	NA	NA	no	NA	NA	NA	NA	NA	NA	NA	NA	NA	NA	NA	#56B4E9	NA	NA	0.7	FD508	R07	NA
97	FD599	R07	Relative	Mother	NA	NA	MB-006	7	2	2020-01-24	NA	3/9/20	Serum NMR	NA	NA	NA	NA	NA	NA	NA	NA	NA	F	no	NA	NA	NA	NA	NA	NA	NA	NA	NA	NA	NA	#56B4E9	NA	NA	NA	FD599	R07	NA
10	FD510	R08f	Relative	Father	NA	NA	MB-008F	8	1	2019-01-14	NA	3/12/19	Serum NMR	NA	NA	NA	NA	NA	NA	NA	NA	NA	NA	no	NA	NA	NA	NA	NA	NA	NA	NA	NA	NA	NA	#56B4E9	2	FD016	NA	FD510	R08f	NA
14	FD514	R10f	Relative	Father	NA	NA	MB-012F	10	1	2019-02-04	NA	3/12/19	Serum NMR	NA	NA	NA	NA	NA	NA	NA	NA	NA	NA	no	NA	NA	NA	NA	NA	NA	NA	NA	NA	NA	NA	#56B4E9	2	FD019	0.67	FD514, FD515	R10f, R10m	NA
15	FD515	R10m	Relative	Mother	NA	NA	MB-012M	10	1	2019-02-04	NA	3/12/19	Serum NMR	NA	NA	NA	NA	NA	NA	NA	NA	NA	NA	no	NA	NA	NA	NA	NA	NA	NA	NA	NA	NA	NA	#56B4E9	2	FD020	NA	FD514, FD515	R10f, R10m	NA
17	FD517	R11m	Relative	Mother	NA	DC010	MB-014M	11	1	2019-02-25	NA	3/11/19	Serum NMR	NA	NA	NA	NA	NA	NA	NA	NA	NA	NA	no	NA	NA	NA	NA	NA	NA	NA	NA	NA	NA	NA	#56B4E9	2	FD024	NA	FD517	R11m	NA
20	FD520	R13	Relative	Mother	NA	DC024	MB-018M	13	1	2019-02-11	NA	11/18/19	Serum NMR	NA	NA	NA	NA	NA	NA	NA	NA	NA	NA	no	NA	NA	NA	NA	NA	NA	NA	NA	NA	NA	NA	#56B4E9	NA	NA	0.15	FD520	R13	NA
21	FD521	R02m	Relative	Mother	NA	NA	MB-020M	2	1	2019-03-05	NA	3/25/19	Serum NMR	NA	NA	NA	NA	NA	NA	NA	NA	NA	NA	no	NA	NA	NA	NA	NA	NA	NA	NA	NA	NA	NA	#56B4E9	2	FD031	NA	FD521	R02m	NA
24	FD524	R15m	Relative	Mother	NA	DC020	MB-024M	15	1	2019-03-18	NA	3/25/19	Serum NMR	NA	NA	NA	NA	NA	NA	NA	NA	NA	NA	yes	NA	NA	NA	NA	NA	NA	NA	NA	NA	NA	NA	#56B4E9	2	FD039	0.56	FD524	R15m	NA
26	FD526	R16f	Relative	Father	NA	NA	MB-026F	16	1	2019-03-06	NA	3/12/19	Serum NMR	NA	NA	NA	NA	NA	NA	NA	NA	NA	NA	no	NA	NA	NA	NA	NA	NA	NA	NA	NA	NA	NA	#56B4E9	2	FD041	NA	FD526, FD527	R16f, R16m	NA
99	FD601	R16f	Relative	Father	NA	NA	MB-026F	16	2	2020-03-02	NA	3/9/20	Serum NMR	NA	NA	NA	NA	NA	NA	NA	NA	NA		no	NA	NA	NA	NA	NA	NA	NA	NA	NA	NA	NA	#56B4E9	2	FD168	NA	FD601, FD602	R16f, R16m	NA
27	FD527	R16m	Relative	Mother	NA	NA	MB-026M	16	1	2019-03-04	NA	3/12/19	Serum NMR	NA	NA	NA	NA	NA	NA	NA	NA	NA	NA	no	NA	NA	NA	NA	NA	NA	NA	NA	NA	NA	NA	#56B4E9	NA	NA	NA	FD526, FD527	R16f, R16m	NA
100	FD602	R16m	Relative	Mother	NA	NA	MB-026M	16	2	2020-03-02	NA	3/9/20	Serum NMR	NA	NA	NA	NA	NA	NA	NA	NA	NA		no	NA	NA	NA	NA	NA	NA	NA	NA	NA	NA	NA	#56B4E9	2	FD169	0.76	FD601, FD602	R16f, R16m	NA
30	FD530	R18	Relative	Father	NA	NA	MB-030	18	1	2019-08-20	NA	7/30/19	Serum NMR	NA	NA	NA	NA	NA	NA	NA	NA	NA	NA	no	NA	NA	NA	NA	NA	NA	NA	NA	NA	NA	NA	#56B4E9	NA	NA	NA	FD530	R18	NA
32	FD532	R19	Relative	Mother	NA	NA	MB-032	19	1	2019-04-02	NA	7/30/19	Serum NMR	NA	NA	NA	NA	NA	NA	NA	NA	NA	NA	no	NA	NA	NA	NA	NA	NA	NA	NA	NA	NA	NA	#56B4E9	NA	NA	NA	FD532	R19	NA
102	FD604	R20	Relative	Father	NA	DC014.MB-034F-2	MB-034	20	2	2020-02-03	NA	3/9/20	Serum NMR	1962	NA	NA	NA	NA	NA	NA	NA	NA	M	no	NA	NA	NA	NA	NA	NA	NA	NA	NA	NA	NA	#56B4E9	2	FD174	NA	FD604	R20	NA
34	FD534	R20	Relative	Father	NA	DC014	MB-034	20	1	2019-09-30	NA	7/30/19	Serum NMR	NA	NA	NA	NA	NA	NA	NA	NA	NA	NA	no	NA	NA	NA	NA	NA	NA	NA	NA	NA	NA	NA	#56B4E9	NA	NA	0.52	FD534	R20	NA
37	FD537	R22	Relative	Father	NA	NA	MB-040	22	1	2019-05-14	NA	7/30/19	Serum NMR	NA	NA	NA	NA	NA	NA	NA	NA	NA	NA	no	NA	NA	NA	NA	NA	NA	NA	NA	NA	NA	NA	#56B4E9	NA	NA	0.55	FD537	R22	NA
39	FD539	R23	Relative	Father	NA	NA	MB-042	23	1	2019-05-21	NA	7/30/19	Serum NMR	NA	NA	NA	NA	NA	NA	NA	NA	NA	NA	no	NA	NA	NA	NA	NA	NA	NA	NA	NA	NA	NA	#56B4E9	2	FD057	NA	FD539	R23	NA
41	FD541	R24	Relative	Mother	NA	NA	MB-044M	24	1	2019-06-10	NA	7/30/19	Serum NMR	NA	NA	NA	NA	NA	NA	NA	NA	NA	NA	no	NA	NA	NA	NA	NA	NA	NA	NA	NA	NA	NA	#56B4E9	2	FD059	NA	FD541	R24	NA
44	FD544	R26f	Relative	Father	NA	NA	MB-048F	26	1	2019-06-03	NA	11/18/19	Serum NMR	NA	NA	NA	NA	NA	NA	NA	NA	NA	NA	no	NA	NA	NA	NA	NA	NA	NA	NA	NA	NA	NA	#56B4E9	2	FD062	1.67	FD544, FD545	R26f, R26m	NA
45	FD545	R26m	Relative	Mother	NA	NA	MB-048M	26	1	2019-06-03	NA	11/18/19	Serum NMR	NA	NA	NA	NA	NA	NA	NA	NA	NA	NA	no	NA	NA	NA	NA	NA	NA	NA	NA	NA	NA	NA	#56B4E9	2	FD063	NA	FD544, FD545	R26f, R26m	NA
47	FD547	R27f	Relative	Father	NA	NA	MB-050F	27	1	2019-06-04	NA	7/30/19	Serum NMR	NA	NA	NA	NA	NA	NA	NA	NA	NA	NA	no	NA	NA	NA	NA	NA	NA	NA	NA	NA	NA	NA	#56B4E9	2	FD065	0.51	FD547, FD548	R27f, R27m	NA
48	FD548	R27m	Relative	Mother	NA	NA	MB-050M	27	1	2019-06-04	NA	7/30/19	Serum NMR	NA	NA	NA	NA	NA	NA	NA	NA	NA	NA	no	NA	NA	NA	NA	NA	NA	NA	NA	NA	NA	NA	#56B4E9	NA	NA	NA	FD547, FD548	R27f, R27m	NA
50	FD550	R28f	Relative	Father	NA	NA	MB-052F	28	1	2019-06-04	NA	7/30/19	Serum NMR	NA	NA	NA	NA	NA	NA	NA	NA	NA	NA	no	NA	NA	NA	NA	NA	NA	NA	NA	NA	NA	NA	#56B4E9	2	FD068	NA	FD550, FD551	R28f, R28m	NA
51	FD551	R28m	Relative	Mother	NA	NA	MB-052M	28	1	2019-06-04	NA	7/30/19	Serum NMR	NA	NA	NA	NA	NA	NA	NA	NA	NA	NA	no	NA	NA	NA	NA	NA	NA	NA	NA	NA	NA	NA	#56B4E9	NA	NA	NA	FD550, FD551	R28f, R28m	NA
53	FD553	R29	Relative	Mother	NA	NA	MB-054M	29	1	2019-06-05	NA	11/18/19	Serum NMR	NA	NA	NA	NA	NA	NA	NA	NA	NA	NA	no	NA	NA	NA	NA	NA	NA	NA	NA	NA	NA	NA	#56B4E9	NA	NA	0.2	FD553	R29	NA
55	FD555	R30	Relative	Mother	NA	NA	MB-056M	30	1	2019-06-12	NA	7/30/19	Serum NMR	NA	NA	NA	NA	NA	NA	NA	NA	NA	NA	no	NA	NA	NA	NA	NA	NA	NA	NA	NA	NA	NA	#56B4E9	NA	NA	NA	FD555	R30	NA
58	FD558	R32	Relative	Mother	NA	NA	MB-060M	32	1	2019-07-10	NA	7/30/19	Serum NMR	NA	NA	NA	NA	NA	NA	NA	NA	NA	NA	no	NA	NA	NA	NA	NA	NA	NA	NA	NA	NA	NA	#56B4E9	2	FD072	0.67	FD558	R32	NA
60	FD560	R33	Relative	Father	NA	NA	MB-064F	33	1	2019-07-16	NA	7/30/19	Serum NMR	NA	NA	NA	NA	NA	NA	NA	NA	NA	NA	no	NA	NA	NA	NA	NA	NA	NA	NA	NA	NA	NA	#56B4E9	1	FD074	1.06	FD560	R33	NA
62	FD562	R34	Relative	Mother	NA	NA	MB-066M	34	1	2019-07-19	NA	7/30/19	Serum NMR	NA	NA	NA	NA	NA	NA	NA	NA	NA	NA	no	NA	NA	NA	NA	NA	NA	NA	NA	NA	NA	NA	#56B4E9	NA	NA	0.74	FD562	R34	NA
64	FD564	R35f	Relative	Father	NA	NA	MB-068F	35	1	2019-07-24	NA	7/30/19	Serum NMR	NA	NA	NA	NA	NA	NA	NA	NA	NA	NA	no	NA	NA	NA	NA	NA	NA	NA	NA	NA	NA	NA	#56B4E9	2	FD077	NA	FD564, FD565	R35f, R35m	NA
65	FD565	R35m	Relative	Mother	NA	NA	MB-068M	35	1	2019-07-24	NA	7/30/19	Serum NMR	NA	NA	NA	NA	NA	NA	NA	NA	NA	NA	no	NA	NA	NA	NA	NA	NA	NA	NA	NA	NA	NA	#56B4E9	2	FD078	NA	FD564, FD565	R35f, R35m	NA
67	FD567	R36f	Relative	Father	NA	NA	MB-069F	36	1	2019-09-11	NA	11/18/19	Serum NMR	NA	NA	NA					NA	no	NA	yes	NA	NA	NA	NA	NA	NA	NA	NA	NA	NA	NA	#56B4E9	2	FD081	1.99	FD567, FD569	R36f, R36m	NA
69	FD569	R36m	Relative	Mother	NA	NA	MB-070M	36	1	2019-09-09	NA	11/18/19	Serum NMR	NA	NA	NA	NA	NA	NA	NA	NA	NA	NA	no	NA	NA	NA	NA	NA	188	15.95	0.45	52.7	NA	NA	#56B4E9	2	FD083	1.42	FD567, FD569	R36f, R36m	NA
70	FD570	R37f	Relative	Father	NA	NA	MB-072F	37	1	2019-10-07	NA	1/21/20	Serum NMR	NA	NA	NA	NA	NA	NA	NA	NA	NA	NA	no	NA	NA	NA	NA	NA	NA	NA	NA	NA	NA	NA	#56B4E9	NA	NA	NA	FD570, FD571	R37f, R37m	NA
71	FD571	R37m	Relative	Mother	NA	NA	MB-072M	37	1	2019-10-07	NA	1/21/20	Serum NMR	NA	NA	NA	NA	NA	NA	NA	NA	NA	NA	no	NA	NA	NA	NA	NA	NA	NA	NA	NA	NA	NA	#56B4E9	1	FD085	NA	FD570, FD571	R37f, R37m	NA
73	FD573	R38	Relative	Mother	NA	NA	MB-074	38	1	2019-11-04	NA	11/18/19	Serum NMR	NA	NA	NA	NA	NA	NA	NA	NA	NA	NA	NA	NA	NA	NA	NA	NA	NA	NA	NA	NA	NA	NA	#56B4E9	NA	NA	0.59	FD573	R38	NA
74	FD575	R39	Relative	Father	NA	NA	MB-076	39	1	2019-10-04	NA	11/18/19	Serum NMR	NA	NA	NA	NA	NA	NA	NA	NA	NA	NA	no	NA	NA	NA	NA	NA	NA	NA	NA	NA	NA	NA	#56B4E9	NA	NA	NA	FD575	R39	NA
76	FD578	R40	Relative	NA	NA	NA	MB-078	40	1	2019-10-21	NA	11/18/19	Serum NMR	NA	NA	NA	NA	NA	NA	NA	NA	NA	NA	no	NA	NA	NA	NA	NA	NA	NA	NA	NA	NA	NA	#56B4E9	2	FD087	NA	FD578	R40	NA
78	FD580	R41	Relative	NA	NA	NA	MB-080	41	1	2019-10-05	NA	11/18/19	Serum NMR	NA	NA	NA	NA	NA	NA	NA	NA	NA	NA	no	NA	NA	NA	NA	NA	NA	NA	NA	NA	NA	NA	#56B4E9	2	FD089	1.02	FD580	R41	NA
80	FD582	R42f	Relative	Father	NA	NA	MB-082F	42	1	2019-11-11	NA	11/18/19	Serum NMR	NA	NA	NA	NA	NA	NA	NA	NA	NA	NA	no	NA	NA	NA	NA	NA	NA	NA	NA	NA	NA	NA	#56B4E9	2	FD091	2.37	FD582, FD583	R42f, R42m	NA
81	FD583	R42m	Relative	Mother	NA	NA	MB-082M	42	1	2019-11-11	NA	11/18/19	Serum NMR	NA	NA	NA	NA	NA	NA	NA	NA	NA	NA	no	NA	NA	NA	NA	NA	NA	NA	NA	NA	NA	NA	#56B4E9	2	FD092	NA	FD582, FD583	R42f, R42m	NA
83	FD585	R43f	Relative	Father	NA	NA	MB-084F	43	1	2019-11-20	NA	1/21/20	Serum NMR	NA	NA	NA	NA	NA	NA	NA	NA	NA	NA	no	NA	NA	NA	NA	NA	NA	NA	NA	NA	NA	NA	#56B4E9	2	FD096	NA	FD585, FD586	R43f, R43m	NA
84	FD586	R43m	Relative	Mother	NA	DC008	MB-084M	43	1	2019-11-20	NA	1/21/20	Serum NMR	NA	NA	NA	NA	NA	NA	NA	NA	NA	NA	no	NA	NA	NA	NA	NA	NA	NA	NA	NA	NA	NA	#56B4E9	2	FD097	0.44	FD585, FD586	R43f, R43m	NA
86	FD588	R45m	Relative	Mother	NA	NA	MB-086M	45	1	2019-11-20	NA	1/21/20	Serum NMR	NA	NA	NA	NA	NA	NA	NA	NA	NA	NA	yes	preventive	NA	NA	NA	NA	NA	NA	NA	NA	NA	NA	#56B4E9	NA	NA	2.2	FD588	R45m	NA
88	FD590	R47	Relative	Mother	NA	NA	MB-090	47	1	2019-12-18	NA	1/21/20	Serum NMR	NA	NA	NA	NA	NA	NA	NA	NA	NA	NA	no	NA	NA	NA	NA	NA	NA	NA	NA	NA	NA	NA	#56B4E9	2	FD099	NA	FD590	R47	NA
90	FD592	R04	Relative	Mother	NA	DC022	MB-092M	4	1	2020-01-31	NA	3/9/20	Serum NMR	NA	NA	NA	NA	NA	NA	NA	NA	NA	NA	no	NA	NA	NA	NA	NA	NA	NA	NA	NA	NA	NA	#56B4E9	NA	NA	0.62	FD592	R04	NA
92	FD594	R48	Relative	Mother	NA	NA	MB-094M	48	1	2020-01-29	NA	3/9/20	Serum NMR	NA	NA	NA	NA	NA	NA	NA	NA	NA	NA	NA	NA	NA	NA	NA	NA	NA	NA	NA	NA	NA	NA	#56B4E9	1	FD101	0.44	FD594	R48	NA
