# Supplementary material for: Gut microbiome dysbiosis drives metabolic dysfunction in Familial dysautonomia
Source: Nat Commun. 2023 Jan 13;14:218. doi: 10.1038/s41467-023-35787-8 (PMC9839693; doi:10.1038/s41467-023-35787-8)
Supplement: Supplementary file 5 — Source Data File [file 41467_2023_35787_MOESM5_ESM.zip › Dysautonomia-main/data/Map_human_metabolome_stool.22.11.21.csv]

sample.id	DonorID	Disease.state	Relation	illumina.Sample.Alias	Donor.Alias.DC	Donor.Alias.MB	Family.ID	Bio.Rep	Collection.date	Collection.location	Msu_rcvd.date	Sample.type	Weight	BMI	G.tube	Funduplication	Oral.foods	Oral.liquids	Mixed	G.t.only	sex	Antibiotic	Antibiotic.pro	G.tube.year	Fund.year	Notes	Hemolyzed	ALP	BUN	Creatinine...35	eGFR	ALT	AST	used.16S	illumina.id	r1	r2	r1.final	r2.final	col	pam	tma	paired.samples	paired.relative	pairs
FD007	P05	Patient	NA	DC001_v4	DC001	MB-001	5	1	9/30/16	NA	2/1/17	Stool NMR	47.1	20.63	yes	yes	yes	no	NA	no	NA	yes	NA	1991	1991	NA	NA	NA	NA	NA	NA	NA	NA	TRUE	DC001_v4	/Users/nickpinkham/Desktop/Nature2021_final/data/human/Illumina_data/Raw_Human_Reads/DC001_v4_S136_L001_R1_001.fastq.gz	/Users/nickpinkham/Desktop/Nature2021_final/data/human/Illumina_data/Raw_Human_Reads/DC001_v4_S136_L001_R2_001.fastq.gz	/Users/nickpinkham/Desktop/Nature2021_final/data/human/Illumina_data/Final_Reads/FD007_S7_L001_R1.fastq.gz	/Users/nickpinkham/Desktop/Nature2021_final/data/human/Illumina_data/Final_Reads/FD007_S7_L001_R2.fastq.gz	#E69F00	1	3.49	FD009	R05	FD007 & FD009
FD001	P01	Patient	NA	DC003_v4	DC003	MB-061	1	1	10/31/16	NA	2/1/17	Stool NMR	45.4	18.3	yes	yes	no	no	NA	yes	NA	no	NA	1996	1996	NA	NA	NA	NA	NA	NA	NA	NA	TRUE	DC003_v4	/Users/nickpinkham/Desktop/Nature2021_final/data/human/Illumina_data/Raw_Human_Reads/DC003_v4_S138_L001_R1_001.fastq.gz	/Users/nickpinkham/Desktop/Nature2021_final/data/human/Illumina_data/Raw_Human_Reads/DC003_v4_S138_L001_R2_001.fastq.gz	/Users/nickpinkham/Desktop/Nature2021_final/data/human/Illumina_data/Final_Reads/FD001_S1_L001_R1.fastq.gz	/Users/nickpinkham/Desktop/Nature2021_final/data/human/Illumina_data/Final_Reads/FD001_S1_L001_R2.fastq.gz	#E69F00	1	NA	FD002	R01	FD001 & FD002
FD028	P02	Patient	NA	DC005_v4	DC005	MB-019	2	1	11/14/16	NA	2/1/17	Stool NMR	54.1	23.73	no	no	yes	yes	NA	no	NA	no	NA	NA	NA	NA	NA	NA	NA	NA	NA	NA	NA	TRUE	DC005_v4	/Users/nickpinkham/Desktop/Nature2021_final/data/human/Illumina_data/Raw_Human_Reads/DC005_v4_S140_L001_R1_001.fastq.gz	/Users/nickpinkham/Desktop/Nature2021_final/data/human/Illumina_data/Raw_Human_Reads/DC005_v4_S140_L001_R2_001.fastq.gz	/Users/nickpinkham/Desktop/Nature2021_final/data/human/Illumina_data/Final_Reads/FD028_S26_L001_R1.fastq.gz	/Users/nickpinkham/Desktop/Nature2021_final/data/human/Illumina_data/Final_Reads/FD028_S26_L001_R2.fastq.gz	#E69F00	1	NA	FD030	R02f	FD028 & FD030
FD093	P43	Patient	NA	DC007_v4	DC007	MB-083	43	1	12/9/16	NA	2/1/17	Stool NMR	47.1	17.95	yes	yes	no	no	NA	yes	NA	no	NA	1998	1998	NA	NA	NA	NA	NA	NA	NA	NA	TRUE	DC007_v4	/Users/nickpinkham/Desktop/Nature2021_final/data/human/Illumina_data/Raw_Human_Reads/DC007_v4_S142_L001_R1_001.fastq.gz	/Users/nickpinkham/Desktop/Nature2021_final/data/human/Illumina_data/Raw_Human_Reads/DC007_v4_S142_L001_R2_001.fastq.gz	/Users/nickpinkham/Desktop/Nature2021_final/data/human/Illumina_data/Final_Reads/FD093_S91_L001_R1.fastq.gz	/Users/nickpinkham/Desktop/Nature2021_final/data/human/Illumina_data/Final_Reads/FD093_S91_L001_R2.fastq.gz	#E69F00	2	6.56	FD095	R43m	FD093 & FD095
FD021	P11	Patient	NA	DC009_v4	DC009	MB-013	11	1	1/17/17	NA	2/1/17	Stool NMR	61.4	23.69	yes	yes	yes	yes	no	no	NA	no	NA	1995	1995	NA	NA	NA	NA	NA	NA	NA	NA	TRUE	DC009_v4	/Users/nickpinkham/Desktop/Nature2021_final/data/human/Illumina_data/Raw_Human_Reads/DC009_v4_S144_L001_R1_001.fastq.gz	/Users/nickpinkham/Desktop/Nature2021_final/data/human/Illumina_data/Raw_Human_Reads/DC009_v4_S144_L001_R2_001.fastq.gz	/Users/nickpinkham/Desktop/Nature2021_final/data/human/Illumina_data/Final_Reads/FD021_S21_L001_R1.fastq.gz	/Users/nickpinkham/Desktop/Nature2021_final/data/human/Illumina_data/Final_Reads/FD021_S21_L001_R2.fastq.gz	#E69F00	2	NA	FD023	R11m	FD021 & FD023
FD003	P03	Patient	NA	DC011_v4	DC011	NA	3	1	2/10/17	NA	3/29/17	Stool NMR	NA	NA	NA	NA	NA	NA	NA	NA	NA	NA	NA	NA	NA	NA	NA	NA	NA	NA	NA	NA	NA	FALSE	DC011_v4	/Users/nickpinkham/Desktop/Nature2021_final/data/human/Illumina_data/Raw_Human_Reads/DC011_v4_S146_L001_R1_001.fastq.gz	/Users/nickpinkham/Desktop/Nature2021_final/data/human/Illumina_data/Raw_Human_Reads/DC011_v4_S146_L001_R2_001.fastq.gz	/Users/nickpinkham/Desktop/Nature2021_final/data/human/Illumina_data/Final_Reads/FD003_S3_L001_R1.fastq.gz	/Users/nickpinkham/Desktop/Nature2021_final/data/human/Illumina_data/Final_Reads/FD003_S3_L001_R2.fastq.gz	#E69F00	NA	NA	FD004	R03	FD003 & FD004
FD050	P20	Patient	NA	DC013_v4	DC013	MB-033	20	1	2/13/17	NA	3/29/17	Stool NMR	NA	NA	NA	NA	NA	NA	no	NA	NA	NA	NA	NA	NA	NA	NA	NA	NA	NA	NA	NA	NA	TRUE	DC013_v4	/Users/nickpinkham/Desktop/Nature2021_final/data/human/Illumina_data/Raw_Human_Reads/DC013_v4_S148_L001_R1_001.fastq.gz	/Users/nickpinkham/Desktop/Nature2021_final/data/human/Illumina_data/Raw_Human_Reads/DC013_v4_S148_L001_R2_001.fastq.gz	/Users/nickpinkham/Desktop/Nature2021_final/data/human/Illumina_data/Final_Reads/FD050_S48_L001_R1.fastq.gz	/Users/nickpinkham/Desktop/Nature2021_final/data/human/Illumina_data/Final_Reads/FD050_S48_L001_R2.fastq.gz	#E69F00	2	23.8	FD052	R20	FD050 & FD052
FD043	P17	Patient	NA	DC015_v4	DC015	MB-027	17	1	3/2/17	NA	3/29/17	Stool NMR	55.1	23.23	no	no	yes	yes	no	no	NA	no	NA	NA	NA	NA	NA	NA	NA	NA	NA	NA	NA	TRUE	DC015_v4	/Users/nickpinkham/Desktop/Nature2021_final/data/human/Illumina_data/Raw_Human_Reads/DC015_v4_S150_L001_R1_001.fastq.gz	/Users/nickpinkham/Desktop/Nature2021_final/data/human/Illumina_data/Raw_Human_Reads/DC015_v4_S150_L001_R2_001.fastq.gz	/Users/nickpinkham/Desktop/Nature2021_final/data/human/Illumina_data/Final_Reads/FD043_S41_L001_R1.fastq.gz	/Users/nickpinkham/Desktop/Nature2021_final/data/human/Illumina_data/Final_Reads/FD043_S41_L001_R2.fastq.gz	#E69F00	2	NA	FD045	R17	FD043 & FD045
FD032	P14	Patient	NA	DC017_v4	DC017	MB-021	14	1	3/6/17	NA	3/29/17	Stool NMR	55.5	22.81	yes	yes	no	no	no	yes	NA	no	NA	1992	1992	NA	NA	NA	NA	NA	NA	NA	NA	TRUE	DC017_v4	/Users/nickpinkham/Desktop/Nature2021_final/data/human/Illumina_data/Raw_Human_Reads/DC017_v4_S152_L001_R1_001.fastq.gz	/Users/nickpinkham/Desktop/Nature2021_final/data/human/Illumina_data/Raw_Human_Reads/DC017_v4_S152_L001_R2_001.fastq.gz	/Users/nickpinkham/Desktop/Nature2021_final/data/human/Illumina_data/Final_Reads/FD032_S30_L001_R1.fastq.gz	/Users/nickpinkham/Desktop/Nature2021_final/data/human/Illumina_data/Final_Reads/FD032_S30_L001_R2.fastq.gz	#E69F00	2	NA	FD034	R14m	FD032 & FD034
FD036	P15	Patient	NA	DC019_v4	DC019	MB-023	15	1	3/13/17	NA	3/29/17	Stool NMR	45.1	17.62	yes	yes	no	no	no	yes	NA	yes	NA	1989	1989	NA	NA	NA	NA	NA	NA	NA	NA	TRUE	DC019_v4	/Users/nickpinkham/Desktop/Nature2021_final/data/human/Illumina_data/Raw_Human_Reads/DC019_v4_S154_L001_R1_001.fastq.gz	/Users/nickpinkham/Desktop/Nature2021_final/data/human/Illumina_data/Raw_Human_Reads/DC019_v4_S154_L001_R2_001.fastq.gz	/Users/nickpinkham/Desktop/Nature2021_final/data/human/Illumina_data/Final_Reads/FD036_S34_L001_R1.fastq.gz	/Users/nickpinkham/Desktop/Nature2021_final/data/human/Illumina_data/Final_Reads/FD036_S34_L001_R2.fastq.gz	#E69F00	1	7.73	FD038	R15m	FD036 & FD038
FD005	P04	Patient	NA	DC021_v4	DC021	MB-091	4	1	3/20/17	NA	3/29/17	Stool NMR	38	17.71	yes	yes	yes	no	NA	no	NA	no	NA	2000	2000	NA	NA	NA	NA	NA	NA	NA	NA	TRUE	DC021_v4	/Users/nickpinkham/Desktop/Nature2021_final/data/human/Illumina_data/Raw_Human_Reads/DC021_v4_S156_L001_R1_001.fastq.gz	/Users/nickpinkham/Desktop/Nature2021_final/data/human/Illumina_data/Raw_Human_Reads/DC021_v4_S156_L001_R2_001.fastq.gz	/Users/nickpinkham/Desktop/Nature2021_final/data/human/Illumina_data/Final_Reads/FD005_S5_L001_R1.fastq.gz	/Users/nickpinkham/Desktop/Nature2021_final/data/human/Illumina_data/Final_Reads/FD005_S5_L001_R2.fastq.gz	#E69F00	2	NA	FD006	R04	FD005 & FD006
FD011	P06	Patient	NA	FD003_190325	NA	MB-003	6	1	12/19/18	NA	3/25/19	Stool NMR	48.53	17.53	yes	yes	yes	no	no	no	NA	no	NA	1999	2001	NA	NA	98	20	0.8	129	8	22	TRUE	FD003_190325	/Users/nickpinkham/Desktop/Nature2021_final/data/human/Illumina_data/Raw_Human_Reads/FD003_190325_S289_L001_R1_001.fastq.gz	/Users/nickpinkham/Desktop/Nature2021_final/data/human/Illumina_data/Raw_Human_Reads/FD003_190325_S289_L001_R2_001.fastq.gz	/Users/nickpinkham/Desktop/Nature2021_final/data/human/Illumina_data/Final_Reads/FD011_S11_L001_R1.fastq.gz	/Users/nickpinkham/Desktop/Nature2021_final/data/human/Illumina_data/Final_Reads/FD011_S11_L001_R2.fastq.gz	#E69F00	2	NA	FD012	R06	FD011 & FD012
FD013	P07	Patient	NA	FD005_190325	NA	MB-005	7	1	12/19/18	OTHER?	3/25/19	Stool NMR	60.4	22.85	yes	yes	yes	no	no	no	NA	yes	NA	1990	1990	NA	NA	79	31	1.31	69.5	7	21	FALSE	FD005_190325	/Users/nickpinkham/Desktop/Nature2021_final/data/human/Illumina_data/Raw_Human_Reads/FD005_190325_S291_L001_R1_001.fastq.gz	/Users/nickpinkham/Desktop/Nature2021_final/data/human/Illumina_data/Raw_Human_Reads/FD005_190325_S291_L001_R2_001.fastq.gz	/Users/nickpinkham/Desktop/Nature2021_final/data/human/Illumina_data/Final_Reads/FD013_S13_L001_R1.fastq.gz	/Users/nickpinkham/Desktop/Nature2021_final/data/human/Illumina_data/Final_Reads/FD013_S13_L001_R2.fastq.gz	#E69F00	NA	9.05	FD014	R07	FD013 & FD014
FD015	P08	Patient	NA	FD007	NA	MB-007	8	1	1/13/19	NA	3/12/19	Stool NMR	37	22.72	yes	yes	no	no	no	yes	NA	yes	NA	1992	1992	NA	NA	105	6	0.68	72.7	<6	30	TRUE	FD007	/Users/nickpinkham/Desktop/Nature2021_final/data/human/Illumina_data/Raw_Human_Reads/FD007_S361_L001_R1_001.fastq.gz	/Users/nickpinkham/Desktop/Nature2021_final/data/human/Illumina_data/Raw_Human_Reads/FD007_S361_L001_R2_001.fastq.gz	/Users/nickpinkham/Desktop/Nature2021_final/data/human/Illumina_data/Final_Reads/FD015_S15_L001_R1.fastq.gz	/Users/nickpinkham/Desktop/Nature2021_final/data/human/Illumina_data/Final_Reads/FD015_S15_L001_R2.fastq.gz	#E69F00	2	NA	FD016	R08f	FD015 & FD016
FD017	P09	Patient	NA	FD009	NA	MB-009	9	1	2/11/19	NA	3/12/19	Stool NMR	55	21.48	yes	yes	yes	no	no	no	NA	no	NA	2007	2007	NA	NA	122	25	0.87	>60	19	31	TRUE	FD009	/Users/nickpinkham/Desktop/Nature2021_final/data/human/Illumina_data/Raw_Human_Reads/FD009_S293_L001_R1_001.fastq.gz	/Users/nickpinkham/Desktop/Nature2021_final/data/human/Illumina_data/Raw_Human_Reads/FD009_S293_L001_R2_001.fastq.gz	/Users/nickpinkham/Desktop/Nature2021_final/data/human/Illumina_data/Final_Reads/FD017_S17_L001_R1.fastq.gz	/Users/nickpinkham/Desktop/Nature2021_final/data/human/Illumina_data/Final_Reads/FD017_S17_L001_R2.fastq.gz	#E69F00	2	NA			NA
FD018	P10	Patient	NA	FD011	NA	MB-011	10	1	2/4/19	NA	3/12/19	Stool NMR	51.9	19.95	yes	yes	yes	yes	yes	no	NA	yes	NA	1990	1990	NA	NA	42	70	3.33	16.2	<6	10	TRUE	FD011	/Users/nickpinkham/Desktop/Nature2021_final/data/human/Illumina_data/Raw_Human_Reads/FD011_S294_L001_R1_001.fastq.gz	/Users/nickpinkham/Desktop/Nature2021_final/data/human/Illumina_data/Raw_Human_Reads/FD011_S294_L001_R2_001.fastq.gz	/Users/nickpinkham/Desktop/Nature2021_final/data/human/Illumina_data/Final_Reads/FD018_S18_L001_R1.fastq.gz	/Users/nickpinkham/Desktop/Nature2021_final/data/human/Illumina_data/Final_Reads/FD018_S18_L001_R2.fastq.gz	#E69F00	2	0.76	FD019, FD020	R10f, R10m	FD018 & FD019, FD018 & FD020
FD022	P11	Patient	NA	FD013	DC009	MB-013	11	2	2/25/19	NA	3/12/19	Stool NMR	61.4	23.69	yes	yes	yes	yes	no	no	NA	no	NA	1995	1995	NA	NA	85	32	1.24	80.1	6	18	TRUE	FD013	/Users/nickpinkham/Desktop/Nature2021_final/data/human/Illumina_data/Raw_Human_Reads/FD013_S297_L001_R1_001.fastq.gz	/Users/nickpinkham/Desktop/Nature2021_final/data/human/Illumina_data/Raw_Human_Reads/FD013_S297_L001_R2_001.fastq.gz	/Users/nickpinkham/Desktop/Nature2021_final/data/human/Illumina_data/Final_Reads/FD022_S22_L001_R1.fastq.gz	/Users/nickpinkham/Desktop/Nature2021_final/data/human/Illumina_data/Final_Reads/FD022_S22_L001_R2.fastq.gz	#E69F00	2	NA	FD024	R11m	FD022 & FD024
FD025	P12	Patient	NA	FD015	NA	MB-015	12	1	2/24/19	NA	3/12/19	Stool NMR	40.9	19.72	yes	yes	yes	no	no	no	NA	no	NA	1991	1991	NA	NA	104	26	0.74	73.3	6	15	TRUE	FD015	/Users/nickpinkham/Desktop/Nature2021_final/data/human/Illumina_data/Raw_Human_Reads/FD015_S331_L001_R1_001.fastq.gz	/Users/nickpinkham/Desktop/Nature2021_final/data/human/Illumina_data/Raw_Human_Reads/FD015_S331_L001_R2_001.fastq.gz	/Users/nickpinkham/Desktop/Nature2021_final/data/human/Illumina_data/Final_Reads/FD025_S25_L001_R1.fastq.gz	/Users/nickpinkham/Desktop/Nature2021_final/data/human/Illumina_data/Final_Reads/FD025_S25_L001_R2.fastq.gz	#E69F00	2	NA			NA
FD029	P02	Patient	NA	FD019_190325	DC005	MB-019	2	2	3/6/19	Home	3/25/19	Stool NMR	54.1	23.73	no	no	yes	yes	no	no	NA	no	NA	NA	NA	NA	NA	89	28	1.64	47.3	12	14	TRUE	FD019_190325	/Users/nickpinkham/Desktop/Nature2021_final/data/human/Illumina_data/Raw_Human_Reads/FD019_190325_S293_L001_R1_001.fastq.gz	/Users/nickpinkham/Desktop/Nature2021_final/data/human/Illumina_data/Raw_Human_Reads/FD019_190325_S293_L001_R2_001.fastq.gz	/Users/nickpinkham/Desktop/Nature2021_final/data/human/Illumina_data/Final_Reads/FD029_S27_L001_R1.fastq.gz	/Users/nickpinkham/Desktop/Nature2021_final/data/human/Illumina_data/Final_Reads/FD029_S27_L001_R2.fastq.gz	#E69F00	2	NA	FD031	R02m	FD029 & FD031
FD033	P14	Patient	NA	FD021	DC017	MB-021	14	2	3/7/19	NA	3/12/19	Stool NMR	55.5	22.81	yes	yes	no	no	no	yes	NA	no	NA	1992	1992	NA	NA	152	16	1.02	84.7	10	36	FALSE	FD021	/Users/nickpinkham/Desktop/Nature2021_final/data/human/Illumina_data/Raw_Human_Reads/FD021_S332_L001_R1_001.fastq.gz	/Users/nickpinkham/Desktop/Nature2021_final/data/human/Illumina_data/Raw_Human_Reads/FD021_S332_L001_R2_001.fastq.gz	/Users/nickpinkham/Desktop/Nature2021_final/data/human/Illumina_data/Final_Reads/FD033_S31_L001_R1.fastq.gz	/Users/nickpinkham/Desktop/Nature2021_final/data/human/Illumina_data/Final_Reads/FD033_S31_L001_R2.fastq.gz	#E69F00	NA	NA	FD035	R14m	FD033 & FD035
FD037	P15	Patient	NA	FD023_190325	DC019	MB-023	15	2	3/16/19	NA	3/25/19	Stool NMR	45.1	17.62	yes	yes	no	no	no	yes	NA	yes	NA	1989	1989	NA	NA	99	16	1.38	42.4	11	22	TRUE	FD023_190325	/Users/nickpinkham/Desktop/Nature2021_final/data/human/Illumina_data/Raw_Human_Reads/FD023_190325_S295_L001_R1_001.fastq.gz	/Users/nickpinkham/Desktop/Nature2021_final/data/human/Illumina_data/Raw_Human_Reads/FD023_190325_S295_L001_R2_001.fastq.gz	/Users/nickpinkham/Desktop/Nature2021_final/data/human/Illumina_data/Final_Reads/FD037_S35_L001_R1.fastq.gz	/Users/nickpinkham/Desktop/Nature2021_final/data/human/Illumina_data/Final_Reads/FD037_S35_L001_R2.fastq.gz	#E69F00	1	NA	FD039	R15m	FD037 & FD039
FD040	P16	Patient	NA	FD025	NA	MB-025	16	1	3/4/19	NA	3/12/19	Stool NMR	58	20.55	yes	yes	yes	no	yes	no	NA	no	NA	1997	1998	NA	NA	124	NA	NA	NA	NA	NA	TRUE	FD025	/Users/nickpinkham/Desktop/Nature2021_final/data/human/Illumina_data/Raw_Human_Reads/FD025_S353_L001_R1_001.fastq.gz	/Users/nickpinkham/Desktop/Nature2021_final/data/human/Illumina_data/Raw_Human_Reads/FD025_S353_L001_R2_001.fastq.gz	/Users/nickpinkham/Desktop/Nature2021_final/data/human/Illumina_data/Final_Reads/FD040_S38_L001_R1.fastq.gz	/Users/nickpinkham/Desktop/Nature2021_final/data/human/Illumina_data/Final_Reads/FD040_S38_L001_R2.fastq.gz	#E69F00	2	6	FD041, FD042	R16f, R16m	FD040 & FD041, FD040 & FD042
FD044	P17	Patient	NA	FD027	DC015	MB-027	17	2	3/9/19	NA	3/12/19	Stool NMR	55.1	23.23	no	no	yes	yes	no	no	NA	no	NA	NA	NA	NA	NA	62	18	0.73	100.8	16	12	TRUE	FD027	/Users/nickpinkham/Desktop/Nature2021_final/data/human/Illumina_data/Raw_Human_Reads/FD027_S298_L001_R1_001.fastq.gz	/Users/nickpinkham/Desktop/Nature2021_final/data/human/Illumina_data/Raw_Human_Reads/FD027_S298_L001_R2_001.fastq.gz	/Users/nickpinkham/Desktop/Nature2021_final/data/human/Illumina_data/Final_Reads/FD044_S42_L001_R1.fastq.gz	/Users/nickpinkham/Desktop/Nature2021_final/data/human/Illumina_data/Final_Reads/FD044_S42_L001_R2.fastq.gz	#E69F00	2	NA			NA
FD046	P18	Patient	NA	FD029_190730	NA	MB-029	18	1	3/20/19	NA	7/30/19	Stool NMR	17.5	13.35	no	no	yes	yes	no	no	NA	no	NA	NA	NA	NA	NA	186	53	0.65	49.7	27	40	TRUE	FD029_190730	/Users/nickpinkham/Desktop/Nature2021_final/data/human/Illumina_data/Raw_Human_Reads/FD029_190730_S297_L001_R1_001.fastq.gz	/Users/nickpinkham/Desktop/Nature2021_final/data/human/Illumina_data/Raw_Human_Reads/FD029_190730_S297_L001_R2_001.fastq.gz	/Users/nickpinkham/Desktop/Nature2021_final/data/human/Illumina_data/Final_Reads/FD046_S44_L001_R1.fastq.gz	/Users/nickpinkham/Desktop/Nature2021_final/data/human/Illumina_data/Final_Reads/FD046_S44_L001_R2.fastq.gz	#E69F00	2	NA	FD047	R18	FD046 & FD047
FD048	P19	Patient	NA	FD031_190730	NA	MB-031	19	1	4/1/19	NA	7/30/19	Stool NMR	43.6	21.62	yes	yes	yes	no	no	no	NA	yes	preventive	2009	2009	NA	NA	138	NA	0.8	79.3	NA	NA	TRUE	FD031_190730	/Users/nickpinkham/Desktop/Nature2021_final/data/human/Illumina_data/Raw_Human_Reads/FD031_190730_S299_L001_R1_001.fastq.gz	/Users/nickpinkham/Desktop/Nature2021_final/data/human/Illumina_data/Raw_Human_Reads/FD031_190730_S299_L001_R2_001.fastq.gz	/Users/nickpinkham/Desktop/Nature2021_final/data/human/Illumina_data/Final_Reads/FD048_S46_L001_R1.fastq.gz	/Users/nickpinkham/Desktop/Nature2021_final/data/human/Illumina_data/Final_Reads/FD048_S46_L001_R2.fastq.gz	#E69F00	2	NA	FD049	R19	FD048 & FD049
FD051	P20	Patient	NA	FD033_190730	DC013	MB-033	20	2	4/30/19	NA	7/30/19	Stool NMR	63.2	24.08	yes	yes	yes	no	no	no	NA	yes	sinus infection	1996	1996	NA	NA	NA	NA	NA	NA	NA	NA	TRUE	FD033_190730	/Users/nickpinkham/Desktop/Nature2021_final/data/human/Illumina_data/Raw_Human_Reads/FD033_190730_S301_L001_R1_001.fastq.gz	/Users/nickpinkham/Desktop/Nature2021_final/data/human/Illumina_data/Raw_Human_Reads/FD033_190730_S301_L001_R2_001.fastq.gz	/Users/nickpinkham/Desktop/Nature2021_final/data/human/Illumina_data/Final_Reads/FD051_S49_L001_R1.fastq.gz	/Users/nickpinkham/Desktop/Nature2021_final/data/human/Illumina_data/Final_Reads/FD051_S49_L001_R2.fastq.gz	#E69F00	1	NA	FD053	R20	FD051 & FD053
FD054	P21	Patient	NA	FD035_190730	NA	MB-035	21	1	4/16/19	NA	7/30/19	Stool NMR	31.5	18.08	yes	yes	no	no	no	yes	NA	yes	preventive	2006	2006	NA	NA	219	19	0.57	97.1	12	20	TRUE	FD035_190730	/Users/nickpinkham/Desktop/Nature2021_final/data/human/Illumina_data/Raw_Human_Reads/FD035_190730_S303_L001_R1_001.fastq.gz	/Users/nickpinkham/Desktop/Nature2021_final/data/human/Illumina_data/Raw_Human_Reads/FD035_190730_S303_L001_R2_001.fastq.gz	/Users/nickpinkham/Desktop/Nature2021_final/data/human/Illumina_data/Final_Reads/FD054_S52_L001_R1.fastq.gz	/Users/nickpinkham/Desktop/Nature2021_final/data/human/Illumina_data/Final_Reads/FD054_S52_L001_R2.fastq.gz	#E69F00	1	NA			NA
FD058	P24	Patient	NA	FD043_190730	NA	MB-043	24	1	6/10/19	NA	7/30/19	Stool NMR	45.6	16.16	yes	no	yes	NA	NA	no	NA	yes	NA	1998	NA	NA	NA	58	19	0.81	78.3	5	15	TRUE	FD043_190730	/Users/nickpinkham/Desktop/Nature2021_final/data/human/Illumina_data/Raw_Human_Reads/FD043_190730_S307_L001_R1_001.fastq.gz	/Users/nickpinkham/Desktop/Nature2021_final/data/human/Illumina_data/Raw_Human_Reads/FD043_190730_S307_L001_R2_001.fastq.gz	/Users/nickpinkham/Desktop/Nature2021_final/data/human/Illumina_data/Final_Reads/FD058_S56_L001_R1.fastq.gz	/Users/nickpinkham/Desktop/Nature2021_final/data/human/Illumina_data/Final_Reads/FD058_S56_L001_R2.fastq.gz	#E69F00	1	NA	FD059	R24	FD058 & FD059
FD060	P25	Patient	NA	FD045_190730	NA	MB-045	25	1	6/3/19	NA	7/30/19	Stool NMR	45.1	15.61	NA	yes	yes	yes	no	no	NA	no	NA	1986	1986	NA	NA	76	25	1.04	59.6	35	23	TRUE	FD045_190730	/Users/nickpinkham/Desktop/Nature2021_final/data/human/Illumina_data/Raw_Human_Reads/FD045_190730_S309_L001_R1_001.fastq.gz	/Users/nickpinkham/Desktop/Nature2021_final/data/human/Illumina_data/Raw_Human_Reads/FD045_190730_S309_L001_R2_001.fastq.gz	/Users/nickpinkham/Desktop/Nature2021_final/data/human/Illumina_data/Final_Reads/FD060_S58_L001_R1.fastq.gz	/Users/nickpinkham/Desktop/Nature2021_final/data/human/Illumina_data/Final_Reads/FD060_S58_L001_R2.fastq.gz	#E69F00	1	NA			NA
FD064	P27	Patient	NA	FD049_190730	NA	MB-049	27	1	6/5/19	NA	7/30/19	Stool NMR	30.2	17.33	yes	yes	no	no	no	yes	NA	yes	NA	2011	2011	NA	NA	260	20	0.77	60.5	5	11	TRUE	FD049_190730	/Users/nickpinkham/Desktop/Nature2021_final/data/human/Illumina_data/Raw_Human_Reads/FD049_190730_S310_L001_R1_001.fastq.gz	/Users/nickpinkham/Desktop/Nature2021_final/data/human/Illumina_data/Raw_Human_Reads/FD049_190730_S310_L001_R2_001.fastq.gz	/Users/nickpinkham/Desktop/Nature2021_final/data/human/Illumina_data/Final_Reads/FD064_S62_L001_R1.fastq.gz	/Users/nickpinkham/Desktop/Nature2021_final/data/human/Illumina_data/Final_Reads/FD064_S62_L001_R2.fastq.gz	#E69F00	1	7.99	FD065, FD066	R27f, R27m	FD064 & FD065, FD064 & FD066
FD067	P28	Patient	NA	FD051_190730	DC027	MB-051	28	1	6/4/19	NA	7/30/19	Stool NMR	13.2	15.94	yes	no	yes	no	no	no	NA	yes	Azythromycin	2015	NA	NA	NA	NA	14	0.35	60.3	NA	NA	TRUE	FD051_190730	/Users/nickpinkham/Desktop/Nature2021_final/data/human/Illumina_data/Raw_Human_Reads/FD051_190730_S313_L001_R1_001.fastq.gz	/Users/nickpinkham/Desktop/Nature2021_final/data/human/Illumina_data/Raw_Human_Reads/FD051_190730_S313_L001_R2_001.fastq.gz	/Users/nickpinkham/Desktop/Nature2021_final/data/human/Illumina_data/Final_Reads/FD067_S65_L001_R1.fastq.gz	/Users/nickpinkham/Desktop/Nature2021_final/data/human/Illumina_data/Final_Reads/FD067_S65_L001_R2.fastq.gz	#E69F00	2	NA	FD068	R28f	FD067 & FD068
FD070	P32	Patient	NA	FD059_1_190730	NA	MB-059	32	1	7/11/19	NA	7/30/19	Stool NMR	48.9	17.33	yes	yes	yes	no	no	no	NA	no	NA	1991	1991	NA	NA	98	69	4.71	16.1	7	12	FALSE	FD059_1_190730	/Users/nickpinkham/Desktop/Nature2021_final/data/human/Illumina_data/Raw_Human_Reads/FD059_1_190730_S315_L001_R1_001.fastq.gz	/Users/nickpinkham/Desktop/Nature2021_final/data/human/Illumina_data/Raw_Human_Reads/FD059_1_190730_S315_L001_R2_001.fastq.gz	/Users/nickpinkham/Desktop/Nature2021_final/data/human/Illumina_data/Final_Reads/FD070_S68_L001_R1.fastq.gz	/Users/nickpinkham/Desktop/Nature2021_final/data/human/Illumina_data/Final_Reads/FD070_S68_L001_R2.fastq.gz	#E69F00	NA	NA	FD072	R32	FD070 & FD072
FD071	P32	Patient	NA	FD059_2_190730	NA	MB-059	32	2	7/17/19	Home	7/30/19	Stool NMR	48.9	17.33	yes	yes	yes	no	no	no	NA	no	NA	1991	1991	NA	NA	98	69	4.71	16.1	7	12	FALSE	FD059_2_190730	/Users/nickpinkham/Desktop/Nature2021_final/data/human/Illumina_data/Raw_Human_Reads/FD059_2_190730_S316_L001_R1_001.fastq.gz	/Users/nickpinkham/Desktop/Nature2021_final/data/human/Illumina_data/Raw_Human_Reads/FD059_2_190730_S316_L001_R2_001.fastq.gz	/Users/nickpinkham/Desktop/Nature2021_final/data/human/Illumina_data/Final_Reads/FD071_S69_L001_R1.fastq.gz	/Users/nickpinkham/Desktop/Nature2021_final/data/human/Illumina_data/Final_Reads/FD071_S69_L001_R2.fastq.gz	#E69F00	NA	NA	FD072	R32	FD071 & FD072
FD073	P33	Patient	NA	FD063_190730	NA	MB-063	33	1	7/18/19	NA	7/30/19	Stool NMR	79.9	24.12	no	no	yes	yes	no	no	NA	no	NA	NA	NA	NA	NA	91	13	1	132.9	23	25	TRUE	FD063_190730	/Users/nickpinkham/Desktop/Nature2021_final/data/human/Illumina_data/Raw_Human_Reads/FD063_190730_S318_L001_R1_001.fastq.gz	/Users/nickpinkham/Desktop/Nature2021_final/data/human/Illumina_data/Raw_Human_Reads/FD063_190730_S318_L001_R2_001.fastq.gz	/Users/nickpinkham/Desktop/Nature2021_final/data/human/Illumina_data/Final_Reads/FD073_S71_L001_R1.fastq.gz	/Users/nickpinkham/Desktop/Nature2021_final/data/human/Illumina_data/Final_Reads/FD073_S71_L001_R2.fastq.gz	#E69F00	2	39.09	FD074	R33	FD073 & FD074
FD075	P34	Patient	NA	FD065_190730	NA	MB-065	34	1	7/19/19	NA	7/30/19	Stool NMR	50	19.3	yes	yes	yes	yes	yes	no	NA	no	NA	NA	NA	NA	NA	NA	NA	NA	NA	NA	NA	TRUE	FD065_190730	/Users/nickpinkham/Desktop/Nature2021_final/data/human/Illumina_data/Raw_Human_Reads/FD065_190730_S320_L001_R1_001.fastq.gz	/Users/nickpinkham/Desktop/Nature2021_final/data/human/Illumina_data/Raw_Human_Reads/FD065_190730_S320_L001_R2_001.fastq.gz	/Users/nickpinkham/Desktop/Nature2021_final/data/human/Illumina_data/Final_Reads/FD075_S73_L001_R1.fastq.gz	/Users/nickpinkham/Desktop/Nature2021_final/data/human/Illumina_data/Final_Reads/FD075_S73_L001_R2.fastq.gz	#E69F00	2	NA			NA
FD076	P35	Patient	NA	FD067_190730	NA	MB-067	35	1	7/23/19	NA	7/30/19	Stool NMR	48.9	17.33	yes	yes	yes	no	no	no	NA	yes	Tamiflu	2004	2004	NA	NA	NA	50	NA	NA	13	16	TRUE	FD067_190730	/Users/nickpinkham/Desktop/Nature2021_final/data/human/Illumina_data/Raw_Human_Reads/FD067_190730_S321_L001_R1_001.fastq.gz	/Users/nickpinkham/Desktop/Nature2021_final/data/human/Illumina_data/Raw_Human_Reads/FD067_190730_S321_L001_R2_001.fastq.gz	/Users/nickpinkham/Desktop/Nature2021_final/data/human/Illumina_data/Final_Reads/FD076_S74_L001_R1.fastq.gz	/Users/nickpinkham/Desktop/Nature2021_final/data/human/Illumina_data/Final_Reads/FD076_S74_L001_R2.fastq.gz	#E69F00	2	NA	FD077, FD078, FD079	R35f, R35m, R35s	FD076 & FD077, FD076 & FD078, FD076 & FD079
FD008	P05	Patient	NA	FD-001.2	DC001	MB-001	5	2	10/5/19	NA	11/18/19	Stool NMR	47.1	20.63	yes	yes	yes	no	yes	no	NA	yes	NA	1991	1991	NA	NA	81	12	0.8	73.7	6	19	FALSE	FD_001_2	/Users/nickpinkham/Desktop/Nature2021_final/data/human/Illumina_data/Raw_Human_Reads/FD-001-2_S267_L001_R1_001.fastq.gz	/Users/nickpinkham/Desktop/Nature2021_final/data/human/Illumina_data/Raw_Human_Reads/FD-001-2_S267_L001_R2_001.fastq.gz	/Users/nickpinkham/Desktop/Nature2021_final/data/human/Illumina_data/Final_Reads/FD008_S8_L001_R1.fastq.gz	/Users/nickpinkham/Desktop/Nature2021_final/data/human/Illumina_data/Final_Reads/FD008_S8_L001_R2.fastq.gz	#E69F00	NA	NA	FD010	R05	FD008 & FD010
FD061	P26	Patient	NA	FD-047	NA	MB-047	26	1	6/3/19	NA	11/18/19	Stool NMR	55.8	24.15	no	no	yes	yes	yes	no	NA	yes	ciprofloxacin	NA	NA	NA	NA	NA	NA	0.85	73.9	16	NA	TRUE	FD_047	/Users/nickpinkham/Desktop/Nature2021_final/data/human/Illumina_data/Raw_Human_Reads/FD-047_S273_L001_R1_001.fastq.gz	/Users/nickpinkham/Desktop/Nature2021_final/data/human/Illumina_data/Raw_Human_Reads/FD-047_S273_L001_R2_001.fastq.gz	/Users/nickpinkham/Desktop/Nature2021_final/data/human/Illumina_data/Final_Reads/FD061_S59_L001_R1.fastq.gz	/Users/nickpinkham/Desktop/Nature2021_final/data/human/Illumina_data/Final_Reads/FD061_S59_L001_R2.fastq.gz	#E69F00	1	31.11	FD062, FD063, FD175	R26f, R26m, R26m	FD061 & FD062, FD061 & FD063, FD061 & FD175
FD164	P01	Patient	NA	FD-061.1	DC003	MB-061	1	2	NA	NA	11/18/19	Stool NMR	45.4	18.3	yes	yes	no	no	no	yes	NA	no	NA	1996	1996	NA	NA	96	23	0.65	95.5	12	20	TRUE	FD_061_1	/Users/nickpinkham/Desktop/Nature2021_final/data/human/Illumina_data/Raw_Human_Reads/FD-061-1_S276_L001_R1_001.fastq.gz	/Users/nickpinkham/Desktop/Nature2021_final/data/human/Illumina_data/Raw_Human_Reads/FD-061-1_S276_L001_R2_001.fastq.gz	/Users/nickpinkham/Desktop/Nature2021_final/data/human/Illumina_data/Final_Reads/FD164_S103_L001_R1.fastq.gz	/Users/nickpinkham/Desktop/Nature2021_final/data/human/Illumina_data/Final_Reads/FD164_S103_L001_R2.fastq.gz	#E69F00	1	NA			NA
FD165	P01	Patient	NA	FD-061.2	DC003	MB-061	1	3	NA	NA	11/18/19	Stool NMR	45.4	18.3	yes	yes	no	no	no	yes	NA	no	NA	1996	1996	NA	NA	96	23	0.65	95.5	12	20	TRUE	FD_061_2	/Users/nickpinkham/Desktop/Nature2021_final/data/human/Illumina_data/Raw_Human_Reads/FD-061-2_S277_L001_R1_001.fastq.gz	/Users/nickpinkham/Desktop/Nature2021_final/data/human/Illumina_data/Raw_Human_Reads/FD-061-2_S277_L001_R2_001.fastq.gz	/Users/nickpinkham/Desktop/Nature2021_final/data/human/Illumina_data/Final_Reads/FD165_S104_L001_R1.fastq.gz	/Users/nickpinkham/Desktop/Nature2021_final/data/human/Illumina_data/Final_Reads/FD165_S104_L001_R2.fastq.gz	#E69F00	1	NA			NA
FD080	P36	Patient	NA	FD-069	NA	MB-069	36	1	9/9/19	NA	11/18/19	Stool NMR	43.1	22.63	no	no	yes	yes	no	no	NA	yes	eye drops	NA	NA	NA	NA	NA	NA	NA	NA	NA	NA	FALSE	FD_069	/Users/nickpinkham/Desktop/Nature2021_final/data/human/Illumina_data/Raw_Human_Reads/FD-069_S279_L001_R1_001.fastq.gz	/Users/nickpinkham/Desktop/Nature2021_final/data/human/Illumina_data/Raw_Human_Reads/FD-069_S279_L001_R2_001.fastq.gz	/Users/nickpinkham/Desktop/Nature2021_final/data/human/Illumina_data/Final_Reads/FD080_S78_L001_R1.fastq.gz	/Users/nickpinkham/Desktop/Nature2021_final/data/human/Illumina_data/Final_Reads/FD080_S78_L001_R2.fastq.gz	#E69F00	NA	30.24	FD081, FD083	R36f, R36m	FD080 & FD081, FD080 & FD083
FD082	P36s	Patient	NA	FD-070	NA	MB-070	36	1	9/9/19	NA	11/18/19	Stool NMR	15	13.87	no	no	yes	yes	no	no	NA	no	NA	NA	NA	NA	NA	188	15.95	0.45	52.7	NA	NA	TRUE	FD_070	/Users/nickpinkham/Desktop/Nature2021_final/data/human/Illumina_data/Raw_Human_Reads/FD-070_S281_L001_R1_001.fastq.gz	/Users/nickpinkham/Desktop/Nature2021_final/data/human/Illumina_data/Raw_Human_Reads/FD-070_S281_L001_R2_001.fastq.gz	/Users/nickpinkham/Desktop/Nature2021_final/data/human/Illumina_data/Final_Reads/FD082_S80_L001_R1.fastq.gz	/Users/nickpinkham/Desktop/Nature2021_final/data/human/Illumina_data/Final_Reads/FD082_S80_L001_R2.fastq.gz	#E69F00	2	57.41	FD081, FD083	R36f, R36m	FD082 & FD081, FD082 & FD083
FD084	P37	Patient	NA	FD-071	DC029	MB-071	37	1	12/13/19	NA	1/21/20	Stool NMR	50.4	23.64	yes	yes	no	no	no	yes	NA	yes	preventive	1991	1991	NA	NA	133	26	0.8	97.1	38	48	TRUE	FD_071	/Users/nickpinkham/Desktop/Nature2021_final/data/human/Illumina_data/Raw_Human_Reads/FD-071_S283_L001_R1_001.fastq.gz	/Users/nickpinkham/Desktop/Nature2021_final/data/human/Illumina_data/Raw_Human_Reads/FD-071_S283_L001_R2_001.fastq.gz	/Users/nickpinkham/Desktop/Nature2021_final/data/human/Illumina_data/Final_Reads/FD084_S82_L001_R1.fastq.gz	/Users/nickpinkham/Desktop/Nature2021_final/data/human/Illumina_data/Final_Reads/FD084_S82_L001_R2.fastq.gz	#E69F00	1	NA	FD085	R37m	FD084 & FD085
FD086	P40	Patient	NA	FD-077	NA	MB-077	40	1	11/26/19	NA	1/21/20	Stool NMR	29.8	15.42	yes	yes	no	no	no	yes	NA	no	NA	2000	2000	NA	NA	80	25	0.67	58.1	7	21	TRUE	FD_077	/Users/nickpinkham/Desktop/Nature2021_final/data/human/Illumina_data/Raw_Human_Reads/FD-077_S285_L001_R1_001.fastq.gz	/Users/nickpinkham/Desktop/Nature2021_final/data/human/Illumina_data/Raw_Human_Reads/FD-077_S285_L001_R2_001.fastq.gz	/Users/nickpinkham/Desktop/Nature2021_final/data/human/Illumina_data/Final_Reads/FD086_S84_L001_R1.fastq.gz	/Users/nickpinkham/Desktop/Nature2021_final/data/human/Illumina_data/Final_Reads/FD086_S84_L001_R2.fastq.gz	#E69F00	1	NA	FD087	R40	FD086 & FD087
FD088	P41	Patient	NA	FD-079	NA	MB-079	41	1	11/5/19	NA	11/18/19	Stool NMR	66.3	22.94	yes	yes	yes	yes	yes	no	NA	no	NA	1991	1991	NA	NA	114	18	0.91	107.9	6	14	TRUE	FD_079	/Users/nickpinkham/Desktop/Nature2021_final/data/human/Illumina_data/Raw_Human_Reads/FD-079_S287_L001_R1_001.fastq.gz	/Users/nickpinkham/Desktop/Nature2021_final/data/human/Illumina_data/Raw_Human_Reads/FD-079_S287_L001_R2_001.fastq.gz	/Users/nickpinkham/Desktop/Nature2021_final/data/human/Illumina_data/Final_Reads/FD088_S86_L001_R1.fastq.gz	/Users/nickpinkham/Desktop/Nature2021_final/data/human/Illumina_data/Final_Reads/FD088_S86_L001_R2.fastq.gz	#E69F00	2	53.92	FD089	R41	FD088 & FD089
FD090	P42	Patient	NA	FD-081	NA	MB-081	42	1	11/12/19	NA	11/18/19	Stool NMR	30	17.75	yes	no	yes	no	yes	no	NA	yes	preventive	2017	2017	NA	NA	323	18.42	0.36	149.3	22	NA	TRUE	FD_081	/Users/nickpinkham/Desktop/Nature2021_final/data/human/Illumina_data/Raw_Human_Reads/FD-081_S289_L001_R1_001.fastq.gz	/Users/nickpinkham/Desktop/Nature2021_final/data/human/Illumina_data/Raw_Human_Reads/FD-081_S289_L001_R2_001.fastq.gz	/Users/nickpinkham/Desktop/Nature2021_final/data/human/Illumina_data/Final_Reads/FD090_S88_L001_R1.fastq.gz	/Users/nickpinkham/Desktop/Nature2021_final/data/human/Illumina_data/Final_Reads/FD090_S88_L001_R2.fastq.gz	#E69F00	1	10.22	FD091, FD092	R42f, R42m	FD090 & FD091, FD090 & FD092
FD094	P43	Patient	NA	FD-083	DC007	MB-083	43	2	11/8/19	NA	1/21/20	Stool NMR	47.1	17.95	yes	yes	no	no	no	yes	NA	no	NA	1998	1998	NA	NA	102	27	0.6	128.7	16	20	TRUE	FD_083	/Users/nickpinkham/Desktop/Nature2021_final/data/human/Illumina_data/Raw_Human_Reads/FD-083_S292_L001_R1_001.fastq.gz	/Users/nickpinkham/Desktop/Nature2021_final/data/human/Illumina_data/Raw_Human_Reads/FD-083_S292_L001_R2_001.fastq.gz	/Users/nickpinkham/Desktop/Nature2021_final/data/human/Illumina_data/Final_Reads/FD094_S92_L001_R1.fastq.gz	/Users/nickpinkham/Desktop/Nature2021_final/data/human/Illumina_data/Final_Reads/FD094_S92_L001_R2.fastq.gz	#E69F00	2	NA	FD096, FD097	R43f, R43m	FD094 & FD096, FD094 & FD097
FD098	P47	Patient	NA	FD_089	NA	MB-089	47	1	1/14/20	NA	1/21/20	Stool NMR	49.7	17.2	yes	yes	yes	no	yes	no	NA	yes	NA	1998	1998	NA	NA	76	26	1.13	72	6	24	TRUE	FD_089	/Users/nickpinkham/Desktop/Nature2021_final/data/human/Illumina_data/Raw_Human_Reads/FD-089_S295_L001_R1_001.fastq.gz	/Users/nickpinkham/Desktop/Nature2021_final/data/human/Illumina_data/Raw_Human_Reads/FD-089_S295_L001_R2_001.fastq.gz	/Users/nickpinkham/Desktop/Nature2021_final/data/human/Illumina_data/Final_Reads/FD098_S96_L001_R1.fastq.gz	/Users/nickpinkham/Desktop/Nature2021_final/data/human/Illumina_data/Final_Reads/FD098_S96_L001_R2.fastq.gz	#E69F00	2	NA	FD099	R47	FD098 & FD099
FD127	P06	Patient	NA	FD-003.2	NA	MB-003_2	6	2	2/20/20	NA	3/9/20	Stool NMR	48.53	17.53	yes	yes	yes	no	no	no	NA	no	NA	1999	2001	NA	NA	98	20	0.8	129	8	22	TRUE	FD_003_2	/Users/nickpinkham/Desktop/Nature2021_final/data/human/Illumina_data/Raw_Human_Reads/FD-003-2_S303_L001_R1_001.fastq.gz	/Users/nickpinkham/Desktop/Nature2021_final/data/human/Illumina_data/Raw_Human_Reads/FD-003-2_S303_L001_R2_001.fastq.gz	/Users/nickpinkham/Desktop/Nature2021_final/data/human/Illumina_data/Final_Reads/FD127_S101_L001_R1.fastq.gz	/Users/nickpinkham/Desktop/Nature2021_final/data/human/Illumina_data/Final_Reads/FD127_S101_L001_R2.fastq.gz	#E69F00	1	2.95	FD128	R06	FD127 & FD128
FD167	P16	Patient	NA	FD-025.2	NA	MB-025	16	2	3/3/20	NA	3/9/20	Stool NMR	58	20.55	yes	yes	yes	no	yes	no	NA	no	NA	1997	1998	NA	NA	124	NA	NA	NA	NA	NA	TRUE	FD_025_2	/Users/nickpinkham/Desktop/Nature2021_final/data/human/Illumina_data/Raw_Human_Reads/FD-025-2_S305_L001_R1_001.fastq.gz	/Users/nickpinkham/Desktop/Nature2021_final/data/human/Illumina_data/Raw_Human_Reads/FD-025-2_S305_L001_R2_001.fastq.gz	/Users/nickpinkham/Desktop/Nature2021_final/data/human/Illumina_data/Final_Reads/FD167_S106_L001_R1.fastq.gz	/Users/nickpinkham/Desktop/Nature2021_final/data/human/Illumina_data/Final_Reads/FD167_S106_L001_R2.fastq.gz	#E69F00	1	NA	FD168, FD169	R16f, R16m	FD167 & FD168, FD167 & FD169
FD170	P45	Patient	NA	FD_085_1	NA	MB085	45	1	2/29/20		3/9/20	Stool NMR	51.2	22.76	no	no	yes	yes	no	no	NA	no	NA	NA	NA	NA	NA	NA	NA	NA	NA	NA	NA	TRUE	FD_085_1	/Users/nickpinkham/Desktop/Nature2021_final/data/human/Illumina_data/Raw_Human_Reads/FD-085-1_S308_L001_R1_001.fastq.gz	/Users/nickpinkham/Desktop/Nature2021_final/data/human/Illumina_data/Raw_Human_Reads/FD-085-1_S308_L001_R2_001.fastq.gz	/Users/nickpinkham/Desktop/Nature2021_final/data/human/Illumina_data/Final_Reads/FD170_S109_L001_R1.fastq.gz	/Users/nickpinkham/Desktop/Nature2021_final/data/human/Illumina_data/Final_Reads/FD170_S109_L001_R2.fastq.gz	#E69F00	2	113.17	FD171, FD172	R45m, R45f	FD170 & FD171, FD170 & FD172
FD173	P20	Patient	NA	FD-033.3	DC013	MB-033	20	3	1/30/20	NA	2/24/20	Stool NMR	NA	NA	NA	NA	NA	NA	no	NA	NA	NA	NA	NA	NA	NA	NA	NA	NA	NA	NA	NA	NA	TRUE	FD_033_3	/Users/nickpinkham/Desktop/Nature2021_final/data/human/Illumina_data/Raw_Human_Reads/FD-033-3_S269_L001_R1_001.fastq.gz	/Users/nickpinkham/Desktop/Nature2021_final/data/human/Illumina_data/Raw_Human_Reads/FD-033-3_S269_L001_R2_001.fastq.gz	/Users/nickpinkham/Desktop/Nature2021_final/data/human/Illumina_data/Final_Reads/FD173_S112_L001_R1.fastq.gz	/Users/nickpinkham/Desktop/Nature2021_final/data/human/Illumina_data/Final_Reads/FD173_S112_L001_R2.fastq.gz	#E69F00	2	NA	FD174	R20	FD173 & FD174
FD100	P48	Patient	NA	FD_093_1	NA	MB-093	48	1	2/4/20	NA	2/24/20	Stool NMR	35.38	18.59	yes	yes	no	no	no	yes	NA	no	NA	1998	1998	NA	NA	100	18	0.64	90.7	26	34	TRUE	FD_093_1	/Users/nickpinkham/Desktop/Nature2021_final/data/human/Illumina_data/Raw_Human_Reads/FD-093-1_S297_L001_R1_001.fastq.gz	/Users/nickpinkham/Desktop/Nature2021_final/data/human/Illumina_data/Raw_Human_Reads/FD-093-1_S297_L001_R2_001.fastq.gz	/Users/nickpinkham/Desktop/Nature2021_final/data/human/Illumina_data/Final_Reads/FD100_S98_L001_R1.fastq.gz	/Users/nickpinkham/Desktop/Nature2021_final/data/human/Illumina_data/Final_Reads/FD100_S98_L001_R2.fastq.gz	#E69F00	2	52.63	FD101	R48	FD100 & FD101
FD102	P49	Patient	NA	FD_095_1	NA	MB-095	49	1	2/4/20	NA	2/24/20	Stool NMR	46.5	20.13	yes	yes	yes	yes	yes	no	NA	no	NA	1998	1998	NA	NA	66	18	0.9	83.8	15	20	TRUE	FD_095_1	/Users/nickpinkham/Desktop/Nature2021_final/data/human/Illumina_data/Raw_Human_Reads/FD-095-1_S301_L001_R1_001.fastq.gz	/Users/nickpinkham/Desktop/Nature2021_final/data/human/Illumina_data/Raw_Human_Reads/FD-095-1_S301_L001_R2_001.fastq.gz	/Users/nickpinkham/Desktop/Nature2021_final/data/human/Illumina_data/Final_Reads/FD102_S100_L001_R1.fastq.gz	/Users/nickpinkham/Desktop/Nature2021_final/data/human/Illumina_data/Final_Reads/FD102_S100_L001_R2.fastq.gz	#E69F00	2	NA			NA
FD009	R05	Relative	Mother	DC002_v4	DC002	MB-002	5	1	9/30/16	NA	2/1/17	Stool NMR	NA	NA	NA	NA	NA	NA	NA	NA	NA	no	NA	NA	NA	NA	NA	NA	NA	NA	NA	NA	NA	TRUE	DC002_v4	/Users/nickpinkham/Desktop/Nature2021_final/data/human/Illumina_data/Raw_Human_Reads/DC002_v4_S137_L001_R1_001.fastq.gz	/Users/nickpinkham/Desktop/Nature2021_final/data/human/Illumina_data/Raw_Human_Reads/DC002_v4_S137_L001_R2_001.fastq.gz	/Users/nickpinkham/Desktop/Nature2021_final/data/human/Illumina_data/Final_Reads/FD009_S9_L001_R1.fastq.gz	/Users/nickpinkham/Desktop/Nature2021_final/data/human/Illumina_data/Final_Reads/FD009_S9_L001_R2.fastq.gz	#56B4E9	2	2.64	FD009	R05	NA
FD002	R01	Relative	Mother	DC004_v4	DC004	NA	1	1	10/31/16	NA	2/1/17	Stool NMR	NA	NA	NA	NA	NA	NA	NA	NA	NA	NA	NA	NA	NA	NA	NA	NA	NA	NA	NA	NA	NA	TRUE	DC004_v4	/Users/nickpinkham/Desktop/Nature2021_final/data/human/Illumina_data/Raw_Human_Reads/DC004_v4_S139_L001_R1_001.fastq.gz	/Users/nickpinkham/Desktop/Nature2021_final/data/human/Illumina_data/Raw_Human_Reads/DC004_v4_S139_L001_R2_001.fastq.gz	/Users/nickpinkham/Desktop/Nature2021_final/data/human/Illumina_data/Final_Reads/FD002_S2_L001_R1.fastq.gz	/Users/nickpinkham/Desktop/Nature2021_final/data/human/Illumina_data/Final_Reads/FD002_S2_L001_R2.fastq.gz	#56B4E9	2	NA	FD002	R01	NA
FD030	R02f	Relative	Father	DC006_v4	DC006	NA	2	1	11/14/16	NA	2/1/17	Stool NMR	NA	NA	NA	NA	NA	NA	NA	NA	NA	NA	NA	NA	NA	NA	NA	NA	NA	NA	NA	NA	NA	TRUE	DC006_v4	/Users/nickpinkham/Desktop/Nature2021_final/data/human/Illumina_data/Raw_Human_Reads/DC006_v4_S141_L001_R1_001.fastq.gz	/Users/nickpinkham/Desktop/Nature2021_final/data/human/Illumina_data/Raw_Human_Reads/DC006_v4_S141_L001_R2_001.fastq.gz	/Users/nickpinkham/Desktop/Nature2021_final/data/human/Illumina_data/Final_Reads/FD030_S28_L001_R1.fastq.gz	/Users/nickpinkham/Desktop/Nature2021_final/data/human/Illumina_data/Final_Reads/FD030_S28_L001_R2.fastq.gz	#56B4E9	2	NA	FD030	R02f	NA
FD095	R43m	Relative	Mother	DC008_v4	DC008	MB-084M	43	1	12/9/16	NA	2/1/17	Stool NMR	NA	NA	NA	NA	NA	NA	NA	NA	NA	no	NA	NA	NA	NA	NA	NA	NA	NA	NA	NA	NA	TRUE	DC008_v4	/Users/nickpinkham/Desktop/Nature2021_final/data/human/Illumina_data/Raw_Human_Reads/DC008_v4_S143_L001_R1_001.fastq.gz	/Users/nickpinkham/Desktop/Nature2021_final/data/human/Illumina_data/Raw_Human_Reads/DC008_v4_S143_L001_R2_001.fastq.gz	/Users/nickpinkham/Desktop/Nature2021_final/data/human/Illumina_data/Final_Reads/FD095_S93_L001_R1.fastq.gz	/Users/nickpinkham/Desktop/Nature2021_final/data/human/Illumina_data/Final_Reads/FD095_S93_L001_R2.fastq.gz	#56B4E9	2	5.1	FD095	R43m	NA
FD023	R11m	Relative	Mother	DC010_v4	DC010	MB-014M	11	1	1/17/17	NA	2/1/17	Stool NMR	NA	NA	NA	NA	NA	NA	NA	NA	NA	no	NA	NA	NA	NA	NA	NA	NA	NA	NA	NA	NA	TRUE	DC010_v4	/Users/nickpinkham/Desktop/Nature2021_final/data/human/Illumina_data/Raw_Human_Reads/DC010_v4_S145_L001_R1_001.fastq.gz	/Users/nickpinkham/Desktop/Nature2021_final/data/human/Illumina_data/Raw_Human_Reads/DC010_v4_S145_L001_R2_001.fastq.gz	/Users/nickpinkham/Desktop/Nature2021_final/data/human/Illumina_data/Final_Reads/FD023_S23_L001_R1.fastq.gz	/Users/nickpinkham/Desktop/Nature2021_final/data/human/Illumina_data/Final_Reads/FD023_S23_L001_R2.fastq.gz	#56B4E9	2	NA	FD023	R11m	NA
FD004	R03	Relative	Father	DC012_v4	DC012	NA	3	1	2/10/17	NA	3/29/17	Stool NMR	NA	NA	NA	NA	NA	NA	NA	NA	NA	NA	NA	NA	NA	NA	NA	NA	NA	NA	NA	NA	NA	TRUE	DC012_v4	/Users/nickpinkham/Desktop/Nature2021_final/data/human/Illumina_data/Raw_Human_Reads/DC012_v4_S147_L001_R1_001.fastq.gz	/Users/nickpinkham/Desktop/Nature2021_final/data/human/Illumina_data/Raw_Human_Reads/DC012_v4_S147_L001_R2_001.fastq.gz	/Users/nickpinkham/Desktop/Nature2021_final/data/human/Illumina_data/Final_Reads/FD004_S4_L001_R1.fastq.gz	/Users/nickpinkham/Desktop/Nature2021_final/data/human/Illumina_data/Final_Reads/FD004_S4_L001_R2.fastq.gz	#56B4E9	2	NA	FD004	R03	NA
FD052	R20	Relative	Father	DC014_v4	DC014	MB-034	20	1	2/13/17	NA	3/29/17	Stool NMR	NA	NA	NA	NA	NA	NA	NA	NA	NA	no	NA	NA	NA	NA	NA	NA	NA	NA	NA	NA	NA	TRUE	DC014_v4	/Users/nickpinkham/Desktop/Nature2021_final/data/human/Illumina_data/Raw_Human_Reads/DC014_v4_S149_L001_R1_001.fastq.gz	/Users/nickpinkham/Desktop/Nature2021_final/data/human/Illumina_data/Raw_Human_Reads/DC014_v4_S149_L001_R2_001.fastq.gz	/Users/nickpinkham/Desktop/Nature2021_final/data/human/Illumina_data/Final_Reads/FD052_S50_L001_R1.fastq.gz	/Users/nickpinkham/Desktop/Nature2021_final/data/human/Illumina_data/Final_Reads/FD052_S50_L001_R2.fastq.gz	#56B4E9	2	9.79	FD052	R20	NA
FD045	R17	Relative	Father	DC016_v4	DC016	MB-028F	17	1	3/2/17	NA	3/29/17	Stool NMR	NA	NA	NA	NA	NA	NA	NA	NA	NA	NA	NA	NA	NA	NA	NA	NA	NA	NA	NA	NA	NA	TRUE	DC016_v4	/Users/nickpinkham/Desktop/Nature2021_final/data/human/Illumina_data/Raw_Human_Reads/DC016_v4_S151_L001_R1_001.fastq.gz	/Users/nickpinkham/Desktop/Nature2021_final/data/human/Illumina_data/Raw_Human_Reads/DC016_v4_S151_L001_R2_001.fastq.gz	/Users/nickpinkham/Desktop/Nature2021_final/data/human/Illumina_data/Final_Reads/FD045_S43_L001_R1.fastq.gz	/Users/nickpinkham/Desktop/Nature2021_final/data/human/Illumina_data/Final_Reads/FD045_S43_L001_R2.fastq.gz	#56B4E9	2	NA	FD045	R17	NA
FD034	R14m	Relative	Father	DC018_v4	DC018	MB-022F	14	1	3/6/17	NA	3/29/17	Stool NMR	NA	NA	NA	NA	NA	NA	NA	NA	NA	NA	NA	NA	NA	NA	NA	NA	NA	NA	NA	NA	NA	TRUE	DC018_v4	/Users/nickpinkham/Desktop/Nature2021_final/data/human/Illumina_data/Raw_Human_Reads/DC018_v4_S153_L001_R1_001.fastq.gz	/Users/nickpinkham/Desktop/Nature2021_final/data/human/Illumina_data/Raw_Human_Reads/DC018_v4_S153_L001_R2_001.fastq.gz	/Users/nickpinkham/Desktop/Nature2021_final/data/human/Illumina_data/Final_Reads/FD034_S32_L001_R1.fastq.gz	/Users/nickpinkham/Desktop/Nature2021_final/data/human/Illumina_data/Final_Reads/FD034_S32_L001_R2.fastq.gz	#56B4E9	2	NA	FD034	R14m	NA
FD038	R15m	Relative	Mother	DC020_v4	DC020	MB-024M	15	1	3/13/17	NA	3/29/17	Stool NMR	NA	NA	NA	NA	NA	NA	NA	NA	NA	yes	NA	NA	NA	NA	NA	NA	NA	NA	NA	NA	NA	TRUE	DC020_v4	/Users/nickpinkham/Desktop/Nature2021_final/data/human/Illumina_data/Raw_Human_Reads/DC020_v4_S155_L001_R1_001.fastq.gz	/Users/nickpinkham/Desktop/Nature2021_final/data/human/Illumina_data/Raw_Human_Reads/DC020_v4_S155_L001_R2_001.fastq.gz	/Users/nickpinkham/Desktop/Nature2021_final/data/human/Illumina_data/Final_Reads/FD038_S36_L001_R1.fastq.gz	/Users/nickpinkham/Desktop/Nature2021_final/data/human/Illumina_data/Final_Reads/FD038_S36_L001_R2.fastq.gz	#56B4E9	2	0.53	FD038	R15m	NA
FD006	R04	Relative	Mother	DC022_v4	DC022	MB-092M	4	1	3/20/17	NA	3/29/17	Stool NMR	NA	NA	NA	NA	NA	NA	NA	NA	NA	no	NA	NA	NA	NA	NA	NA	NA	NA	NA	NA	NA	TRUE	DC022_v4	/Users/nickpinkham/Desktop/Nature2021_final/data/human/Illumina_data/Raw_Human_Reads/DC022_v4_S157_L001_R1_001.fastq.gz	/Users/nickpinkham/Desktop/Nature2021_final/data/human/Illumina_data/Raw_Human_Reads/DC022_v4_S157_L001_R2_001.fastq.gz	/Users/nickpinkham/Desktop/Nature2021_final/data/human/Illumina_data/Final_Reads/FD006_S6_L001_R1.fastq.gz	/Users/nickpinkham/Desktop/Nature2021_final/data/human/Illumina_data/Final_Reads/FD006_S6_L001_R2.fastq.gz	#56B4E9	2	NA	FD006	R04	NA
FD012	R06	Relative	Mother	FD004_190325	NA	MB-004	6	1	12/18/18	NA	3/25/19	Stool NMR	NA	NA	NA	NA	NA	NA	NA	NA	NA	no	NA	NA	NA	NA	NA	NA	NA	NA	NA	NA	NA	TRUE	FD004_190325	/Users/nickpinkham/Desktop/Nature2021_final/data/human/Illumina_data/Raw_Human_Reads/FD004_190325_S290_L001_R1_001.fastq.gz	/Users/nickpinkham/Desktop/Nature2021_final/data/human/Illumina_data/Raw_Human_Reads/FD004_190325_S290_L001_R2_001.fastq.gz	/Users/nickpinkham/Desktop/Nature2021_final/data/human/Illumina_data/Final_Reads/FD012_S12_L001_R1.fastq.gz	/Users/nickpinkham/Desktop/Nature2021_final/data/human/Illumina_data/Final_Reads/FD012_S12_L001_R2.fastq.gz	#56B4E9	2	NA	FD012	R06	NA
FD014	R07	Relative	Mother	FD006_190325	NA	MB-006	7	1	12/19/18	NA	3/25/19	Stool NMR	NA	NA	NA	NA	NA	NA	NA	NA	NA	no	NA	NA	NA	NA	NA	NA	NA	NA	NA	NA	NA	FALSE	FD006_190325	/Users/nickpinkham/Desktop/Nature2021_final/data/human/Illumina_data/Raw_Human_Reads/FD006_190325_S292_L001_R1_001.fastq.gz	/Users/nickpinkham/Desktop/Nature2021_final/data/human/Illumina_data/Raw_Human_Reads/FD006_190325_S292_L001_R2_001.fastq.gz	/Users/nickpinkham/Desktop/Nature2021_final/data/human/Illumina_data/Final_Reads/FD014_S14_L001_R1.fastq.gz	/Users/nickpinkham/Desktop/Nature2021_final/data/human/Illumina_data/Final_Reads/FD014_S14_L001_R2.fastq.gz	#56B4E9	NA	2.72	FD014	R07	NA
FD016	R08f	Relative	Father	FD008F	NA	MB-008	8	1	1/13/19	NA	3/12/19	Stool NMR	NA	NA	NA	NA	NA	NA	NA	NA	NA	no	NA	NA	NA	NA	NA	NA	NA	NA	NA	NA	NA	TRUE	FD008F	/Users/nickpinkham/Desktop/Nature2021_final/data/human/Illumina_data/Raw_Human_Reads/FD008F_S362_L001_R1_001.fastq.gz	/Users/nickpinkham/Desktop/Nature2021_final/data/human/Illumina_data/Raw_Human_Reads/FD008F_S362_L001_R2_001.fastq.gz	/Users/nickpinkham/Desktop/Nature2021_final/data/human/Illumina_data/Final_Reads/FD016_S16_L001_R1.fastq.gz	/Users/nickpinkham/Desktop/Nature2021_final/data/human/Illumina_data/Final_Reads/FD016_S16_L001_R2.fastq.gz	#56B4E9	2	NA	FD016	R08f	NA
FD019	R10f	Relative	Father	FD012F	NA	MB-012F	10	1	2/4/19	NA	3/12/19	Stool NMR	NA	NA	NA	NA	NA	NA	NA	NA	NA	no	NA	NA	NA	NA	NA	NA	NA	NA	NA	NA	NA	TRUE	FD012F	/Users/nickpinkham/Desktop/Nature2021_final/data/human/Illumina_data/Raw_Human_Reads/FD012F_S296_L001_R1_001.fastq.gz	/Users/nickpinkham/Desktop/Nature2021_final/data/human/Illumina_data/Raw_Human_Reads/FD012F_S296_L001_R2_001.fastq.gz	/Users/nickpinkham/Desktop/Nature2021_final/data/human/Illumina_data/Final_Reads/FD019_S19_L001_R1.fastq.gz	/Users/nickpinkham/Desktop/Nature2021_final/data/human/Illumina_data/Final_Reads/FD019_S19_L001_R2.fastq.gz	#56B4E9	2	9.19	FD019, FD020	R10f, R10m	NA
FD020	R10m	Relative	Mother	FD012M	NA	MB-012M	10	1	2/4/19	NA	3/12/19	Stool NMR	NA	NA	NA	NA	NA	NA	NA	NA	NA	no	NA	NA	NA	NA	NA	NA	NA	NA	NA	NA	NA	TRUE	FD012M	/Users/nickpinkham/Desktop/Nature2021_final/data/human/Illumina_data/Raw_Human_Reads/FD012M_S295_L001_R1_001.fastq.gz	/Users/nickpinkham/Desktop/Nature2021_final/data/human/Illumina_data/Raw_Human_Reads/FD012M_S295_L001_R2_001.fastq.gz	/Users/nickpinkham/Desktop/Nature2021_final/data/human/Illumina_data/Final_Reads/FD020_S20_L001_R1.fastq.gz	/Users/nickpinkham/Desktop/Nature2021_final/data/human/Illumina_data/Final_Reads/FD020_S20_L001_R2.fastq.gz	#56B4E9	2	NA	FD019, FD020	R10f, R10m	NA
FD024	R11m	Relative	Mother	FD014M	DC010	MB-014M	11	2	2/25/19	NA	3/12/19	Stool NMR	NA	NA	NA	NA	NA	NA	NA	NA	NA	no	NA	NA	NA	NA	NA	NA	NA	NA	NA	NA	NA	TRUE	FD014M	/Users/nickpinkham/Desktop/Nature2021_final/data/human/Illumina_data/Raw_Human_Reads/FD014M_S330_L001_R1_001.fastq.gz	/Users/nickpinkham/Desktop/Nature2021_final/data/human/Illumina_data/Raw_Human_Reads/FD014M_S330_L001_R2_001.fastq.gz	/Users/nickpinkham/Desktop/Nature2021_final/data/human/Illumina_data/Final_Reads/FD024_S24_L001_R1.fastq.gz	/Users/nickpinkham/Desktop/Nature2021_final/data/human/Illumina_data/Final_Reads/FD024_S24_L001_R2.fastq.gz	#56B4E9	2	NA	FD024	R11m	NA
FD031	R02m	Relative	Mother	FD020M_190325	NA	MB-020M	2	1	3/5/19	NA	3/25/19	Stool NMR	NA	NA	NA	NA	NA	NA	NA	NA	NA	no	NA	NA	NA	NA	NA	NA	NA	NA	NA	NA	NA	TRUE	FD020M_190325	/Users/nickpinkham/Desktop/Nature2021_final/data/human/Illumina_data/Raw_Human_Reads/FD020M_190325_S294_L001_R1_001.fastq.gz	/Users/nickpinkham/Desktop/Nature2021_final/data/human/Illumina_data/Raw_Human_Reads/FD020M_190325_S294_L001_R2_001.fastq.gz	/Users/nickpinkham/Desktop/Nature2021_final/data/human/Illumina_data/Final_Reads/FD031_S29_L001_R1.fastq.gz	/Users/nickpinkham/Desktop/Nature2021_final/data/human/Illumina_data/Final_Reads/FD031_S29_L001_R2.fastq.gz	#56B4E9	2	NA	FD031	R02m	NA
FD035	R14m	Relative	Father	FD022M	DC018	MB-022F	14	2	3/7/19	NA	3/12/19	Stool NMR	NA	NA	NA	NA	NA	NA	NA	NA	NA	NA	NA	NA	NA	NA	NA	NA	NA	NA	NA	NA	NA	TRUE	FD022M	/Users/nickpinkham/Desktop/Nature2021_final/data/human/Illumina_data/Raw_Human_Reads/FD022M_S333_L001_R1_001.fastq.gz	/Users/nickpinkham/Desktop/Nature2021_final/data/human/Illumina_data/Raw_Human_Reads/FD022M_S333_L001_R2_001.fastq.gz	/Users/nickpinkham/Desktop/Nature2021_final/data/human/Illumina_data/Final_Reads/FD035_S33_L001_R1.fastq.gz	/Users/nickpinkham/Desktop/Nature2021_final/data/human/Illumina_data/Final_Reads/FD035_S33_L001_R2.fastq.gz	#56B4E9	2	NA	FD035	R14m	NA
FD039	R15m	Relative	Mother	FD024M_190325	DC020	MB-024M	15	2	3/17/19	NA	3/25/19	Stool NMR	NA	NA	NA	NA	NA	NA	NA	NA	NA	yes	NA	NA	NA	NA	NA	NA	NA	NA	NA	NA	NA	TRUE	FD024M_190325	/Users/nickpinkham/Desktop/Nature2021_final/data/human/Illumina_data/Raw_Human_Reads/FD024M_190325_S296_L001_R1_001.fastq.gz	/Users/nickpinkham/Desktop/Nature2021_final/data/human/Illumina_data/Raw_Human_Reads/FD024M_190325_S296_L001_R2_001.fastq.gz	/Users/nickpinkham/Desktop/Nature2021_final/data/human/Illumina_data/Final_Reads/FD039_S37_L001_R1.fastq.gz	/Users/nickpinkham/Desktop/Nature2021_final/data/human/Illumina_data/Final_Reads/FD039_S37_L001_R2.fastq.gz	#56B4E9	2	NA	FD039	R15m	NA
FD041	R16f	Relative	Father	FD026F	NA	MB-026F	16	1	3/5/19	NA	3/12/19	Stool NMR	NA	NA	NA	NA	NA	NA	NA	NA	NA	no	NA	NA	NA	NA	NA	NA	NA	NA	NA	NA	NA	TRUE	FD026F	/Users/nickpinkham/Desktop/Nature2021_final/data/human/Illumina_data/Raw_Human_Reads/FD026F_S364_L001_R1_001.fastq.gz	/Users/nickpinkham/Desktop/Nature2021_final/data/human/Illumina_data/Raw_Human_Reads/FD026F_S364_L001_R2_001.fastq.gz	/Users/nickpinkham/Desktop/Nature2021_final/data/human/Illumina_data/Final_Reads/FD041_S39_L001_R1.fastq.gz	/Users/nickpinkham/Desktop/Nature2021_final/data/human/Illumina_data/Final_Reads/FD041_S39_L001_R2.fastq.gz	#56B4E9	2	NA	FD041, FD042	R16f, R16m	NA
FD042	R16m	Relative	Mother	FD026M	NA	MB-026M	16	1	3/4/19	NA	3/12/19	Stool NMR	NA	NA	NA	NA	NA	NA	NA	NA	NA	no	NA	NA	NA	NA	NA	NA	NA	NA	NA	NA	NA	FALSE	FD026M	/Users/nickpinkham/Desktop/Nature2021_final/data/human/Illumina_data/Raw_Human_Reads/FD026M_S363_L001_R1_001.fastq.gz	/Users/nickpinkham/Desktop/Nature2021_final/data/human/Illumina_data/Raw_Human_Reads/FD026M_S363_L001_R2_001.fastq.gz	/Users/nickpinkham/Desktop/Nature2021_final/data/human/Illumina_data/Final_Reads/FD042_S40_L001_R1.fastq.gz	/Users/nickpinkham/Desktop/Nature2021_final/data/human/Illumina_data/Final_Reads/FD042_S40_L001_R2.fastq.gz	#56B4E9	NA	22.36	FD041, FD042	R16f, R16m	NA
FD047	R18	Relative	Father	FD030_190730	NA	MB-030	18	1	3/20/19	NA	7/30/19	Stool NMR	NA	NA	NA	NA	NA	NA	NA	NA	NA	no	NA	NA	NA	NA	NA	NA	NA	NA	NA	NA	NA	TRUE	FD030_190730	/Users/nickpinkham/Desktop/Nature2021_final/data/human/Illumina_data/Raw_Human_Reads/FD030_190730_S298_L001_R1_001.fastq.gz	/Users/nickpinkham/Desktop/Nature2021_final/data/human/Illumina_data/Raw_Human_Reads/FD030_190730_S298_L001_R2_001.fastq.gz	/Users/nickpinkham/Desktop/Nature2021_final/data/human/Illumina_data/Final_Reads/FD047_S45_L001_R1.fastq.gz	/Users/nickpinkham/Desktop/Nature2021_final/data/human/Illumina_data/Final_Reads/FD047_S45_L001_R2.fastq.gz	#56B4E9	2	NA	FD047	R18	NA
FD049	R19	Relative	Mother	FD032_190730	NA	MB-032	19	1	4/2/19	NA	7/30/19	Stool NMR	NA	NA	NA	NA	NA	NA	NA	NA	NA	no	NA	NA	NA	NA	NA	NA	NA	NA	NA	NA	NA	FALSE	FD032_190730	/Users/nickpinkham/Desktop/Nature2021_final/data/human/Illumina_data/Raw_Human_Reads/FD032_190730_S300_L001_R1_001.fastq.gz	/Users/nickpinkham/Desktop/Nature2021_final/data/human/Illumina_data/Raw_Human_Reads/FD032_190730_S300_L001_R2_001.fastq.gz	/Users/nickpinkham/Desktop/Nature2021_final/data/human/Illumina_data/Final_Reads/FD049_S47_L001_R1.fastq.gz	/Users/nickpinkham/Desktop/Nature2021_final/data/human/Illumina_data/Final_Reads/FD049_S47_L001_R2.fastq.gz	#56B4E9	NA	NA	FD049	R19	NA
FD053	R20	Relative	Father	FD034_190730	DC014	MB-034	20	2	4/30/19	NA	7/30/19	Stool NMR	NA	NA	NA	NA	NA	NA	NA	NA	NA	no	NA	NA	NA	NA	NA	NA	NA	NA	NA	NA	NA	TRUE	FD034_190730	/Users/nickpinkham/Desktop/Nature2021_final/data/human/Illumina_data/Raw_Human_Reads/FD034_190730_S302_L001_R1_001.fastq.gz	/Users/nickpinkham/Desktop/Nature2021_final/data/human/Illumina_data/Raw_Human_Reads/FD034_190730_S302_L001_R2_001.fastq.gz	/Users/nickpinkham/Desktop/Nature2021_final/data/human/Illumina_data/Final_Reads/FD053_S51_L001_R1.fastq.gz	/Users/nickpinkham/Desktop/Nature2021_final/data/human/Illumina_data/Final_Reads/FD053_S51_L001_R2.fastq.gz	#56B4E9	2	NA	FD053	R20	NA
FD055	R22	Relative	Father	FD040_190730	NA	MB-040	22	1	5/14/19	NA	7/30/19	Stool NMR	NA	NA	NA	NA	NA	NA	NA	NA	NA	no	NA	NA	NA	NA	NA	NA	NA	NA	NA	NA	NA	FALSE	FD040_190730	/Users/nickpinkham/Desktop/Nature2021_final/data/human/Illumina_data/Raw_Human_Reads/FD040_190730_S304_L001_R1_001.fastq.gz	/Users/nickpinkham/Desktop/Nature2021_final/data/human/Illumina_data/Raw_Human_Reads/FD040_190730_S304_L001_R2_001.fastq.gz	/Users/nickpinkham/Desktop/Nature2021_final/data/human/Illumina_data/Final_Reads/FD055_S53_L001_R1.fastq.gz	/Users/nickpinkham/Desktop/Nature2021_final/data/human/Illumina_data/Final_Reads/FD055_S53_L001_R2.fastq.gz	#56B4E9	NA	10.98	FD055	R22	NA
FD057	R23	Relative	Father	FD042_190730	NA	MB-042	23	1	5/19/19	NA	7/30/19	Stool NMR	NA	NA	NA	NA	NA	NA	NA	NA	NA	no	NA	NA	NA	NA	NA	NA	NA	NA	NA	NA	NA	TRUE	FD042_190730	/Users/nickpinkham/Desktop/Nature2021_final/data/human/Illumina_data/Raw_Human_Reads/FD042_190730_S306_L001_R1_001.fastq.gz	/Users/nickpinkham/Desktop/Nature2021_final/data/human/Illumina_data/Raw_Human_Reads/FD042_190730_S306_L001_R2_001.fastq.gz	/Users/nickpinkham/Desktop/Nature2021_final/data/human/Illumina_data/Final_Reads/FD057_S55_L001_R1.fastq.gz	/Users/nickpinkham/Desktop/Nature2021_final/data/human/Illumina_data/Final_Reads/FD057_S55_L001_R2.fastq.gz	#56B4E9	2	NA	FD057	R23	NA
FD059	R24	Relative	Mother	FD044M_190730	NA	MB-044M	24	1	6/9/19	NA	7/30/19	Stool NMR	NA	NA	NA	NA	NA	NA	NA	NA	NA	no	NA	NA	NA	NA	NA	NA	NA	NA	NA	NA	NA	TRUE	FD044M_190730	/Users/nickpinkham/Desktop/Nature2021_final/data/human/Illumina_data/Raw_Human_Reads/FD044M_190730_S308_L001_R1_001.fastq.gz	/Users/nickpinkham/Desktop/Nature2021_final/data/human/Illumina_data/Raw_Human_Reads/FD044M_190730_S308_L001_R2_001.fastq.gz	/Users/nickpinkham/Desktop/Nature2021_final/data/human/Illumina_data/Final_Reads/FD059_S57_L001_R1.fastq.gz	/Users/nickpinkham/Desktop/Nature2021_final/data/human/Illumina_data/Final_Reads/FD059_S57_L001_R2.fastq.gz	#56B4E9	2	NA	FD059	R24	NA
FD175	R26m	Relative	NA	NA	NA	MB048	26	1	6/3/19	NA	7/29/19	Stool NMR	NA	NA	NA	NA	NA	NA	NA	NA	NA	NA	NA	NA	NA	NA	NA	NA	NA	NA	NA	NA	NA	FALSE	NA	NA	NA	NA	NA	#56B4E9	NA	NA	FD062, FD063, FD175	R26f, R26m, R26m	NA
FD066	R27m	Relative	Mother	FD050M_190730	NA	MB-050M	27	1	6/5/19	NA	7/30/19	Stool NMR	NA	NA	NA	NA	NA	NA	NA	NA	NA	no	NA	NA	NA	NA	NA	NA	NA	NA	NA	NA	NA	FALSE	FD050M_190730	/Users/nickpinkham/Desktop/Nature2021_final/data/human/Illumina_data/Raw_Human_Reads/FD050M_190730_S312_L001_R1_001.fastq.gz	/Users/nickpinkham/Desktop/Nature2021_final/data/human/Illumina_data/Raw_Human_Reads/FD050M_190730_S312_L001_R2_001.fastq.gz	/Users/nickpinkham/Desktop/Nature2021_final/data/human/Illumina_data/Final_Reads/FD066_S64_L001_R1.fastq.gz	/Users/nickpinkham/Desktop/Nature2021_final/data/human/Illumina_data/Final_Reads/FD066_S64_L001_R2.fastq.gz	#56B4E9	NA	NA	FD065, FD066	R27f, R27m	NA
FD065	R27f	Relative	Father	FD050F_190730	NA	MB-050F	27	1	6/5/19	NA	7/30/19	Stool NMR	NA	NA	NA	NA	NA	NA	NA	NA	NA	no	NA	NA	NA	NA	NA	NA	NA	NA	NA	NA	NA	TRUE	FD050F_190730	/Users/nickpinkham/Desktop/Nature2021_final/data/human/Illumina_data/Raw_Human_Reads/FD050F_190730_S311_L001_R1_001.fastq.gz	/Users/nickpinkham/Desktop/Nature2021_final/data/human/Illumina_data/Raw_Human_Reads/FD050F_190730_S311_L001_R2_001.fastq.gz	/Users/nickpinkham/Desktop/Nature2021_final/data/human/Illumina_data/Final_Reads/FD065_S63_L001_R1.fastq.gz	/Users/nickpinkham/Desktop/Nature2021_final/data/human/Illumina_data/Final_Reads/FD065_S63_L001_R2.fastq.gz	#56B4E9	2	26.1	FD065, FD066	R27f, R27m	NA
FD068	R28f	Relative	Father	FD052F_190730	DC028	MB-052F	28	1	6/4/19	NA	7/30/19	Stool NMR	NA	NA	NA	NA	NA	NA	NA	NA	NA	no	NA	NA	NA	NA	NA	NA	NA	NA	NA	NA	NA	TRUE	FD052F_190730	/Users/nickpinkham/Desktop/Nature2021_final/data/human/Illumina_data/Raw_Human_Reads/FD052F_190730_S314_L001_R1_001.fastq.gz	/Users/nickpinkham/Desktop/Nature2021_final/data/human/Illumina_data/Raw_Human_Reads/FD052F_190730_S314_L001_R2_001.fastq.gz	/Users/nickpinkham/Desktop/Nature2021_final/data/human/Illumina_data/Final_Reads/FD068_S66_L001_R1.fastq.gz	/Users/nickpinkham/Desktop/Nature2021_final/data/human/Illumina_data/Final_Reads/FD068_S66_L001_R2.fastq.gz	#56B4E9	2	NA	FD068	R28f	NA
FD072	R32	Relative	Mother	FD060M_190730	NA	MB-060M	32	1	7/10/19	NA	7/30/19	Stool NMR	NA	NA	NA	NA	NA	NA	NA	NA	NA	no	NA	NA	NA	NA	NA	NA	NA	NA	NA	NA	NA	TRUE	FD060M_190730	/Users/nickpinkham/Desktop/Nature2021_final/data/human/Illumina_data/Raw_Human_Reads/FD060M_190730_S317_L001_R1_001.fastq.gz	/Users/nickpinkham/Desktop/Nature2021_final/data/human/Illumina_data/Raw_Human_Reads/FD060M_190730_S317_L001_R2_001.fastq.gz	/Users/nickpinkham/Desktop/Nature2021_final/data/human/Illumina_data/Final_Reads/FD072_S70_L001_R1.fastq.gz	/Users/nickpinkham/Desktop/Nature2021_final/data/human/Illumina_data/Final_Reads/FD072_S70_L001_R2.fastq.gz	#56B4E9	2	21.16	FD072	R32	NA
FD074	R33	Relative	Father	FD064F_190730	NA	MB-064F	33	1	7/18/19	NA	7/30/19	Stool NMR	NA	NA	NA	NA	NA	NA	NA	NA	NA	no	NA	NA	NA	NA	NA	NA	NA	NA	NA	NA	NA	TRUE	FD064F_190730	/Users/nickpinkham/Desktop/Nature2021_final/data/human/Illumina_data/Raw_Human_Reads/FD064F_190730_S319_L001_R1_001.fastq.gz	/Users/nickpinkham/Desktop/Nature2021_final/data/human/Illumina_data/Raw_Human_Reads/FD064F_190730_S319_L001_R2_001.fastq.gz	/Users/nickpinkham/Desktop/Nature2021_final/data/human/Illumina_data/Final_Reads/FD074_S72_L001_R1.fastq.gz	/Users/nickpinkham/Desktop/Nature2021_final/data/human/Illumina_data/Final_Reads/FD074_S72_L001_R2.fastq.gz	#56B4E9	1	26.02	FD074	R33	NA
FD077	R35f	Relative	Father	FD068F_190730	NA	MB-068F	35	1	7/23/19	NA	7/30/19	Stool NMR	NA	NA	NA	NA	NA	NA	NA	NA	NA	no	NA	NA	NA	NA	NA	NA	NA	NA	NA	NA	NA	TRUE	FD068F_190730	/Users/nickpinkham/Desktop/Nature2021_final/data/human/Illumina_data/Raw_Human_Reads/FD068F_190730_S322_L001_R1_001.fastq.gz	/Users/nickpinkham/Desktop/Nature2021_final/data/human/Illumina_data/Raw_Human_Reads/FD068F_190730_S322_L001_R2_001.fastq.gz	/Users/nickpinkham/Desktop/Nature2021_final/data/human/Illumina_data/Final_Reads/FD077_S75_L001_R1.fastq.gz	/Users/nickpinkham/Desktop/Nature2021_final/data/human/Illumina_data/Final_Reads/FD077_S75_L001_R2.fastq.gz	#56B4E9	2	NA	FD077, FD078, FD079	R35f, R35m, R35s	NA
FD078	R35m	Relative	Mother	FD068M_190730	NA	MB-068M	35	1	7/24/19	NA	7/30/19	Stool NMR	NA	NA	NA	NA	NA	NA	NA	NA	NA	no	NA	NA	NA	NA	NA	NA	NA	NA	NA	NA	NA	TRUE	FD068M_190730	/Users/nickpinkham/Desktop/Nature2021_final/data/human/Illumina_data/Raw_Human_Reads/FD068M_190730_S323_L001_R1_001.fastq.gz	/Users/nickpinkham/Desktop/Nature2021_final/data/human/Illumina_data/Raw_Human_Reads/FD068M_190730_S323_L001_R2_001.fastq.gz	/Users/nickpinkham/Desktop/Nature2021_final/data/human/Illumina_data/Final_Reads/FD078_S76_L001_R1.fastq.gz	/Users/nickpinkham/Desktop/Nature2021_final/data/human/Illumina_data/Final_Reads/FD078_S76_L001_R2.fastq.gz	#56B4E9	2	NA	FD077, FD078, FD079	R35f, R35m, R35s	NA
FD079	R35s	Relative	Sibling	FD068S_190730	NA	MB-068S	35	1	7/24/19	NA	7/30/19	Stool NMR	NA	NA	NA	NA	NA	NA	NA	NA	NA	no	NA	NA	NA	NA	NA	NA	NA	NA	NA	NA	NA	TRUE	FD068S_190730	/Users/nickpinkham/Desktop/Nature2021_final/data/human/Illumina_data/Raw_Human_Reads/FD068S_190730_S324_L001_R1_001.fastq.gz	/Users/nickpinkham/Desktop/Nature2021_final/data/human/Illumina_data/Raw_Human_Reads/FD068S_190730_S324_L001_R2_001.fastq.gz	/Users/nickpinkham/Desktop/Nature2021_final/data/human/Illumina_data/Final_Reads/FD079_S77_L001_R1.fastq.gz	/Users/nickpinkham/Desktop/Nature2021_final/data/human/Illumina_data/Final_Reads/FD079_S77_L001_R2.fastq.gz	#56B4E9	2	NA	FD077, FD078, FD079	R35f, R35m, R35s	NA
FD010	R05	Relative	Mother	FD-002.2	DC002	MB-002	5	2	10/5/19	NA	11/18/19	Stool NMR	NA	NA	NA	NA	NA	NA	NA	NA	NA	no	NA	NA	NA	NA	NA	NA	NA	NA	NA	NA	NA	FALSE	FD_002_2	/Users/nickpinkham/Desktop/Nature2021_final/data/human/Illumina_data/Raw_Human_Reads/FD-002-2_S268_L001_R1_001.fastq.gz	/Users/nickpinkham/Desktop/Nature2021_final/data/human/Illumina_data/Raw_Human_Reads/FD-002-2_S268_L001_R2_001.fastq.gz	/Users/nickpinkham/Desktop/Nature2021_final/data/human/Illumina_data/Final_Reads/FD010_S10_L001_R1.fastq.gz	/Users/nickpinkham/Desktop/Nature2021_final/data/human/Illumina_data/Final_Reads/FD010_S10_L001_R2.fastq.gz	#56B4E9	NA	NA	FD010	R05	NA
FD063	R26m	Relative	Mother	FD-048M	NA	MB-048M	26	1	6/3/19	NA	11/18/19	Stool NMR	NA	NA	NA	NA	NA	NA	NA	NA	NA	no	NA	NA	NA	NA	NA	NA	NA	NA	NA	NA	NA	TRUE	FD_048M	/Users/nickpinkham/Desktop/Nature2021_final/data/human/Illumina_data/Raw_Human_Reads/FD-048M_S275_L001_R1_001.fastq.gz	/Users/nickpinkham/Desktop/Nature2021_final/data/human/Illumina_data/Raw_Human_Reads/FD-048M_S275_L001_R2_001.fastq.gz	/Users/nickpinkham/Desktop/Nature2021_final/data/human/Illumina_data/Final_Reads/FD063_S61_L001_R1.fastq.gz	/Users/nickpinkham/Desktop/Nature2021_final/data/human/Illumina_data/Final_Reads/FD063_S61_L001_R2.fastq.gz	#56B4E9	2	NA	FD062, FD063, FD175	R26f, R26m, R26m	NA
FD062	R26f	Relative	Father	FD-048F	NA	MB-048F	26	1	6/3/19	NA	11/18/19	Stool NMR	NA	NA	NA	NA	NA	NA	NA	NA	NA	no	NA	NA	NA	NA	NA	NA	NA	NA	NA	NA	NA	TRUE	FD_048F	/Users/nickpinkham/Desktop/Nature2021_final/data/human/Illumina_data/Raw_Human_Reads/FD-048F_S274_L001_R1_001.fastq.gz	/Users/nickpinkham/Desktop/Nature2021_final/data/human/Illumina_data/Raw_Human_Reads/FD-048F_S274_L001_R2_001.fastq.gz	/Users/nickpinkham/Desktop/Nature2021_final/data/human/Illumina_data/Final_Reads/FD062_S60_L001_R1.fastq.gz	/Users/nickpinkham/Desktop/Nature2021_final/data/human/Illumina_data/Final_Reads/FD062_S60_L001_R2.fastq.gz	#56B4E9	2	12.45	FD062, FD063, FD175	R26f, R26m, R26m	NA
FD166	FD-062F	Relative	Father	FD-062F	NA	MB062F	1	1	NA	NA	11/18/19	Stool NMR	NA	NA	NA	NA	NA	NA	NA	NA	NA	no	NA	NA	NA	NA	NA	NA	NA	NA	NA	NA	NA	TRUE	FD_062F	/Users/nickpinkham/Desktop/Nature2021_final/data/human/Illumina_data/Raw_Human_Reads/FD-062F_S278_L001_R1_001.fastq.gz	/Users/nickpinkham/Desktop/Nature2021_final/data/human/Illumina_data/Raw_Human_Reads/FD-062F_S278_L001_R2_001.fastq.gz	/Users/nickpinkham/Desktop/Nature2021_final/data/human/Illumina_data/Final_Reads/FD166_S105_L001_R1.fastq.gz	/Users/nickpinkham/Desktop/Nature2021_final/data/human/Illumina_data/Final_Reads/FD166_S105_L001_R2.fastq.gz	#56B4E9	2	NA			NA
FD081	R36f	Relative	Father	FD-069F	NA	MB-069F	36	1	9/9/19	NA	11/18/19	Stool NMR	NA	NA	NA	NA	NA	NA	NA	NA	NA	no	NA	NA	NA	NA	NA	NA	NA	NA	NA	NA	NA	TRUE	FD_069F	/Users/nickpinkham/Desktop/Nature2021_final/data/human/Illumina_data/Raw_Human_Reads/FD-069F_S280_L001_R1_001.fastq.gz	/Users/nickpinkham/Desktop/Nature2021_final/data/human/Illumina_data/Raw_Human_Reads/FD-069F_S280_L001_R2_001.fastq.gz	/Users/nickpinkham/Desktop/Nature2021_final/data/human/Illumina_data/Final_Reads/FD081_S79_L001_R1.fastq.gz	/Users/nickpinkham/Desktop/Nature2021_final/data/human/Illumina_data/Final_Reads/FD081_S79_L001_R2.fastq.gz	#56B4E9	2	9.95	FD081, FD083	R36f, R36m	NA
FD083	R36m	Relative	Mother	FD-070M	NA	MB-070M	36	1	9/9/19	NA	11/18/19	Stool NMR	NA	NA	NA	NA	NA	NA	NA	NA	NA	no	NA	NA	NA	NA	NA	NA	NA	NA	NA	NA	NA	TRUE	FD_070M	/Users/nickpinkham/Desktop/Nature2021_final/data/human/Illumina_data/Raw_Human_Reads/FD-070M_S282_L001_R1_001.fastq.gz	/Users/nickpinkham/Desktop/Nature2021_final/data/human/Illumina_data/Raw_Human_Reads/FD-070M_S282_L001_R2_001.fastq.gz	/Users/nickpinkham/Desktop/Nature2021_final/data/human/Illumina_data/Final_Reads/FD083_S81_L001_R1.fastq.gz	/Users/nickpinkham/Desktop/Nature2021_final/data/human/Illumina_data/Final_Reads/FD083_S81_L001_R2.fastq.gz	#56B4E9	2	10.93	FD081, FD083	R36f, R36m	NA
FD085	R37m	Relative	Mother	FD-072M	DC030	MB-072M	37	1	12/12/19	NA	1/21/20	Stool NMR	NA	NA	NA	NA	NA	NA	NA	NA	NA	no	NA	NA	NA	NA	NA	NA	NA	NA	NA	NA	NA	TRUE	FD_072M	/Users/nickpinkham/Desktop/Nature2021_final/data/human/Illumina_data/Raw_Human_Reads/FD-072M_S284_L001_R1_001.fastq.gz	/Users/nickpinkham/Desktop/Nature2021_final/data/human/Illumina_data/Raw_Human_Reads/FD-072M_S284_L001_R2_001.fastq.gz	/Users/nickpinkham/Desktop/Nature2021_final/data/human/Illumina_data/Final_Reads/FD085_S83_L001_R1.fastq.gz	/Users/nickpinkham/Desktop/Nature2021_final/data/human/Illumina_data/Final_Reads/FD085_S83_L001_R2.fastq.gz	#56B4E9	1	NA	FD085	R37m	NA
FD087	R40	Relative	NA	FD-078	NA	MB-078	40	1	11/26/19	NA	1/21/20	Stool NMR	NA	NA	NA	NA	NA	NA	NA	NA	NA	no	NA	NA	NA	NA	NA	NA	NA	NA	NA	NA	NA	TRUE	FD_078	/Users/nickpinkham/Desktop/Nature2021_final/data/human/Illumina_data/Raw_Human_Reads/FD-078_S286_L001_R1_001.fastq.gz	/Users/nickpinkham/Desktop/Nature2021_final/data/human/Illumina_data/Raw_Human_Reads/FD-078_S286_L001_R2_001.fastq.gz	/Users/nickpinkham/Desktop/Nature2021_final/data/human/Illumina_data/Final_Reads/FD087_S85_L001_R1.fastq.gz	/Users/nickpinkham/Desktop/Nature2021_final/data/human/Illumina_data/Final_Reads/FD087_S85_L001_R2.fastq.gz	#56B4E9	2	NA	FD087	R40	NA
FD089	R41	Relative	NA	FD-080	NA	MB-080	41	1	11/5/19	NA	11/18/19	Stool NMR	NA	NA	NA	NA	NA	NA	NA	NA	NA	no	NA	NA	NA	NA	NA	NA	NA	NA	NA	NA	NA	TRUE	FD_080	/Users/nickpinkham/Desktop/Nature2021_final/data/human/Illumina_data/Raw_Human_Reads/FD-080_S288_L001_R1_001.fastq.gz	/Users/nickpinkham/Desktop/Nature2021_final/data/human/Illumina_data/Raw_Human_Reads/FD-080_S288_L001_R2_001.fastq.gz	/Users/nickpinkham/Desktop/Nature2021_final/data/human/Illumina_data/Final_Reads/FD089_S87_L001_R1.fastq.gz	/Users/nickpinkham/Desktop/Nature2021_final/data/human/Illumina_data/Final_Reads/FD089_S87_L001_R2.fastq.gz	#56B4E9	2	18.16	FD089	R41	NA
FD092	R42m	Relative	Mother	FD-082M	NA	MB-082M	42	1	11/12/19	NA	11/18/19	Stool NMR	NA	NA	NA	NA	NA	NA	NA	NA	NA	no	NA	NA	NA	NA	NA	NA	NA	NA	NA	NA	NA	TRUE	FD_082M	/Users/nickpinkham/Desktop/Nature2021_final/data/human/Illumina_data/Raw_Human_Reads/FD-082M_S291_L001_R1_001.fastq.gz	/Users/nickpinkham/Desktop/Nature2021_final/data/human/Illumina_data/Raw_Human_Reads/FD-082M_S291_L001_R2_001.fastq.gz	/Users/nickpinkham/Desktop/Nature2021_final/data/human/Illumina_data/Final_Reads/FD092_S90_L001_R1.fastq.gz	/Users/nickpinkham/Desktop/Nature2021_final/data/human/Illumina_data/Final_Reads/FD092_S90_L001_R2.fastq.gz	#56B4E9	2	NA	FD091, FD092	R42f, R42m	NA
FD091	R42f	Relative	Father	FD-082F	NA	MB-082F	42	1	11/12/19	NA	11/18/19	Stool NMR	NA	NA	NA	NA	NA	NA	NA	NA	NA	no	NA	NA	NA	NA	NA	NA	NA	NA	NA	NA	NA	TRUE	FD_082F	/Users/nickpinkham/Desktop/Nature2021_final/data/human/Illumina_data/Raw_Human_Reads/FD-082F_S290_L001_R1_001.fastq.gz	/Users/nickpinkham/Desktop/Nature2021_final/data/human/Illumina_data/Raw_Human_Reads/FD-082F_S290_L001_R2_001.fastq.gz	/Users/nickpinkham/Desktop/Nature2021_final/data/human/Illumina_data/Final_Reads/FD091_S89_L001_R1.fastq.gz	/Users/nickpinkham/Desktop/Nature2021_final/data/human/Illumina_data/Final_Reads/FD091_S89_L001_R2.fastq.gz	#56B4E9	2	8.86	FD091, FD092	R42f, R42m	NA
FD097	R43m	Relative	Mother	FD-084M	DC008	MB-084M	43	2	11/19/19	NA	1/21/20	Stool NMR	NA	NA	NA	NA	NA	NA	NA	NA	NA	no	NA	NA	NA	NA	NA	NA	NA	NA	NA	NA	NA	TRUE	FD_084M	/Users/nickpinkham/Desktop/Nature2021_final/data/human/Illumina_data/Raw_Human_Reads/FD-084M_S294_L001_R1_001.fastq.gz	/Users/nickpinkham/Desktop/Nature2021_final/data/human/Illumina_data/Raw_Human_Reads/FD-084M_S294_L001_R2_001.fastq.gz	/Users/nickpinkham/Desktop/Nature2021_final/data/human/Illumina_data/Final_Reads/FD097_S95_L001_R1.fastq.gz	/Users/nickpinkham/Desktop/Nature2021_final/data/human/Illumina_data/Final_Reads/FD097_S95_L001_R2.fastq.gz	#56B4E9	2	NA	FD096, FD097	R43f, R43m	NA
FD096	R43f	Relative	Father	FD-084F	NA	MB-084F	43	1	11/20/19	NA	1/21/20	Stool NMR	NA	NA	NA	NA	NA	NA	NA	NA	NA	no	NA	NA	NA	NA	NA	NA	NA	NA	NA	NA	NA	TRUE	FD_084F	/Users/nickpinkham/Desktop/Nature2021_final/data/human/Illumina_data/Raw_Human_Reads/FD-084F_S293_L001_R1_001.fastq.gz	/Users/nickpinkham/Desktop/Nature2021_final/data/human/Illumina_data/Raw_Human_Reads/FD-084F_S293_L001_R2_001.fastq.gz	/Users/nickpinkham/Desktop/Nature2021_final/data/human/Illumina_data/Final_Reads/FD096_S94_L001_R1.fastq.gz	/Users/nickpinkham/Desktop/Nature2021_final/data/human/Illumina_data/Final_Reads/FD096_S94_L001_R2.fastq.gz	#56B4E9	2	NA	FD096, FD097	R43f, R43m	NA
FD099	R47	Relative	Mother	FD_090M	NA	MB-090M	47	1	1/14/20	NA	1/21/20	Stool NMR	NA	NA	NA	NA	NA	NA	NA	NA	NA	no	NA	NA	NA	NA	NA	NA	NA	NA	NA	NA	NA	TRUE	FD_090M	/Users/nickpinkham/Desktop/Nature2021_final/data/human/Illumina_data/Raw_Human_Reads/FD-090M_S296_L001_R1_001.fastq.gz	/Users/nickpinkham/Desktop/Nature2021_final/data/human/Illumina_data/Raw_Human_Reads/FD-090M_S296_L001_R2_001.fastq.gz	/Users/nickpinkham/Desktop/Nature2021_final/data/human/Illumina_data/Final_Reads/FD099_S97_L001_R1.fastq.gz	/Users/nickpinkham/Desktop/Nature2021_final/data/human/Illumina_data/Final_Reads/FD099_S97_L001_R2.fastq.gz	#56B4E9	2	NA	FD099	R47	NA
FD128	R06	Relative	Mother	FD-004.2	NA	MB-004_2	6	2	2/21/20	NA	3/9/20	Stool NMR	NA	NA	NA	NA	NA	NA	NA	NA	NA	no	NA	NA	NA	NA	NA	NA	NA	NA	NA	NA	NA	TRUE	FD_004_2	/Users/nickpinkham/Desktop/Nature2021_final/data/human/Illumina_data/Raw_Human_Reads/FD-004-2_S304_L001_R1_001.fastq.gz	/Users/nickpinkham/Desktop/Nature2021_final/data/human/Illumina_data/Raw_Human_Reads/FD-004-2_S304_L001_R2_001.fastq.gz	/Users/nickpinkham/Desktop/Nature2021_final/data/human/Illumina_data/Final_Reads/FD128_S102_L001_R1.fastq.gz	/Users/nickpinkham/Desktop/Nature2021_final/data/human/Illumina_data/Final_Reads/FD128_S102_L001_R2.fastq.gz	#56B4E9	2	1.92	FD128	R06	NA
FD169	R16m	Relative	Mother	FD-026M.2	NA	MB-026M	16	2	3/3/20	NA	3/9/20	Stool NMR	NA	NA	NA	NA	NA	NA	NA	NA	NA	no	NA	NA	NA	NA	NA	NA	NA	NA	NA	NA	NA	TRUE	FD_026M_2	/Users/nickpinkham/Desktop/Nature2021_final/data/human/Illumina_data/Raw_Human_Reads/FD-026M-2_S307_L001_R1_001.fastq.gz	/Users/nickpinkham/Desktop/Nature2021_final/data/human/Illumina_data/Raw_Human_Reads/FD-026M-2_S307_L001_R2_001.fastq.gz	/Users/nickpinkham/Desktop/Nature2021_final/data/human/Illumina_data/Final_Reads/FD169_S108_L001_R1.fastq.gz	/Users/nickpinkham/Desktop/Nature2021_final/data/human/Illumina_data/Final_Reads/FD169_S108_L001_R2.fastq.gz	#56B4E9	2	NA	FD168, FD169	R16f, R16m	NA
FD168	R16f	Relative	Father	FD-026F.2	NA	MB-026F	16	2	3/4/20	NA	3/9/20	Stool NMR	NA	NA	NA	NA	NA	NA	NA	NA	NA	no	NA	NA	NA	NA	NA	NA	NA	NA	NA	NA	NA	TRUE	FD_026F_2	/Users/nickpinkham/Desktop/Nature2021_final/data/human/Illumina_data/Raw_Human_Reads/FD-026F-2_S306_L001_R1_001.fastq.gz	/Users/nickpinkham/Desktop/Nature2021_final/data/human/Illumina_data/Raw_Human_Reads/FD-026F-2_S306_L001_R2_001.fastq.gz	/Users/nickpinkham/Desktop/Nature2021_final/data/human/Illumina_data/Final_Reads/FD168_S107_L001_R1.fastq.gz	/Users/nickpinkham/Desktop/Nature2021_final/data/human/Illumina_data/Final_Reads/FD168_S107_L001_R2.fastq.gz	#56B4E9	2	NA	FD168, FD169	R16f, R16m	NA
FD171	R45m	Relative	Mother	FD_086M_1	NA	MB086M	45	1	2/29/20		3/9/20	Stool NMR	NA	NA	NA	NA	NA	NA	NA	NA	NA	yes	preventative	NA	NA	NA	NA	NA	NA	NA	NA	NA	NA	TRUE	FD_086M_1	/Users/nickpinkham/Desktop/Nature2021_final/data/human/Illumina_data/Raw_Human_Reads/FD-086M-1_S309_L001_R1_001.fastq.gz	/Users/nickpinkham/Desktop/Nature2021_final/data/human/Illumina_data/Raw_Human_Reads/FD-086M-1_S309_L001_R2_001.fastq.gz	/Users/nickpinkham/Desktop/Nature2021_final/data/human/Illumina_data/Final_Reads/FD171_S110_L001_R1.fastq.gz	/Users/nickpinkham/Desktop/Nature2021_final/data/human/Illumina_data/Final_Reads/FD171_S110_L001_R2.fastq.gz	#56B4E9	2	44.18	FD171, FD172	R45m, R45f	NA
FD172	R45f	Relative	Father	FD_086F_1	NA	MB086F	45	1	2/29/20		3/9/20	Stool NMR	NA	NA	NA	NA	NA	NA	NA	NA	NA	NA	NA	NA	NA	NA	NA	NA	NA	NA	NA	NA	NA	TRUE	FD_086F_1	/Users/nickpinkham/Desktop/Nature2021_final/data/human/Illumina_data/Raw_Human_Reads/FD-086F-1_S310_L001_R1_001.fastq.gz	/Users/nickpinkham/Desktop/Nature2021_final/data/human/Illumina_data/Raw_Human_Reads/FD-086F-1_S310_L001_R2_001.fastq.gz	/Users/nickpinkham/Desktop/Nature2021_final/data/human/Illumina_data/Final_Reads/FD172_S111_L001_R1.fastq.gz	/Users/nickpinkham/Desktop/Nature2021_final/data/human/Illumina_data/Final_Reads/FD172_S111_L001_R2.fastq.gz	#56B4E9	2	NA	FD171, FD172	R45m, R45f	NA
FD174	R20	Relative	Father	FD-034.3	DC014	MB-034	20	3	1/30/20	NA	2/24/20	Stool NMR	NA	NA	NA	NA	NA	NA	NA	NA	NA	no	NA	NA	NA	NA	NA	NA	NA	NA	NA	NA	NA	TRUE	FD_034_3	/Users/nickpinkham/Desktop/Nature2021_final/data/human/Illumina_data/Raw_Human_Reads/FD-034-3_S271_L001_R1_001.fastq.gz	/Users/nickpinkham/Desktop/Nature2021_final/data/human/Illumina_data/Raw_Human_Reads/FD-034-3_S271_L001_R2_001.fastq.gz	/Users/nickpinkham/Desktop/Nature2021_final/data/human/Illumina_data/Final_Reads/FD174_S113_L001_R1.fastq.gz	/Users/nickpinkham/Desktop/Nature2021_final/data/human/Illumina_data/Final_Reads/FD174_S113_L001_R2.fastq.gz	#56B4E9	2	NA	FD174	R20	NA
FD101	R48	Relative	Mother	FD_094M_1	NA	MB-094M	48	1	2/4/20	NA	2/24/20	Stool NMR	NA	NA	NA	NA	NA	NA	NA	NA	NA	no	NA	NA	NA	NA	NA	NA	NA	NA	NA	NA	NA	TRUE	FD_094M_1	/Users/nickpinkham/Desktop/Nature2021_final/data/human/Illumina_data/Raw_Human_Reads/FD-094M-1_S299_L001_R1_001.fastq.gz	/Users/nickpinkham/Desktop/Nature2021_final/data/human/Illumina_data/Raw_Human_Reads/FD-094M-1_S299_L001_R2_001.fastq.gz	/Users/nickpinkham/Desktop/Nature2021_final/data/human/Illumina_data/Final_Reads/FD101_S99_L001_R1.fastq.gz	/Users/nickpinkham/Desktop/Nature2021_final/data/human/Illumina_data/Final_Reads/FD101_S99_L001_R2.fastq.gz	#56B4E9	1	27.64	FD101	R48	NA
