# Supplementary material for: Gut microbiome dysbiosis drives metabolic dysfunction in Familial dysautonomia
Source: Nat Commun. 2023 Jan 13;14:218. doi: 10.1038/s41467-023-35787-8 (PMC9839693; doi:10.1038/s41467-023-35787-8)
Supplement: Supplementary file 5 — Source Data File [file 41467_2023_35787_MOESM5_ESM.zip › Dysautonomia-main/data/Map_human_microbiome.22.11.21.csv]

sample.id	DonorID	Disease.state	Relation	illumina.Sample.Alias	Donor.Alias.DC	Donor.Alias.MB	Family.ID	Bio.Rep	Collection.date	Collection.location	Msu_rcvd.date	Sample.type	Weight	BMI	G.tube	Funduplication	Oral.foods	Oral.liquids	Mixed	G.t.only	sex	Antibiotic	Antibiotic.pro	G.tube.year	Fund.year	ALP	BUN	Creatinine...35	eGFR	ALT	AST	col	age	invsimp	richness	dist.cent	pam	dist2pair	shared.proportion	shared.num	unique.num	paired.samples	paired.relative	pairs
FD001	P01	Patient	NA	DC003_v4	DC003	MB-061	1	1	10/31/16	NA	2/1/17	Stool 16S	45.4	18.3	yes	yes	no	no	NA	yes	NA	no	NA	1996	1996	NA	NA	NA	NA	NA	NA	#E69F00	21	7.690493322	49	0.406748356	1	0.511677498	0.951360682	33	16	FD002	R01	FD001 & FD002
FD002	R01	Relative	Mother	DC004_v4	DC004	NA	1	1	10/31/16	NA	2/1/17	Stool 16S	NA	NA	NA	NA	NA	NA	NA	NA	NA	NA	NA	NA	NA	NA	NA	NA	NA	NA	NA	#56B4E9	NA	11.92414529	96	0.38549107	2	NA	NA	NA	NA	FD002	R01	NA
FD004	R03	Relative	Father	DC012_v4	DC012	NA	3	1	2/10/17	NA	3/29/17	Stool 16S	NA	NA	NA	NA	NA	NA	NA	NA	NA	NA	NA	NA	NA	NA	NA	NA	NA	NA	NA	#56B4E9	NA	5.849883688	119	0.509895058	2	NA	NA	NA	NA	FD004	R03	NA
FD005	P04	Patient	NA	DC021_v4	DC021	MB-091	4	1	3/20/17	NA	3/29/17	Stool 16S	38	17.71	yes	yes	yes	no	NA	no	NA	no	NA	2000	2000	NA	NA	NA	NA	NA	NA	#E69F00	17	9.84533672	51	0.685723271	2	0.848903331	0.748883022	21	30	FD006	R04	FD005 & FD006
FD006	R04	Relative	Mother	DC022_v4	DC022	MB-092M	4	1	3/20/17	NA	3/29/17	Stool 16S	NA	NA	NA	NA	NA	NA	NA	NA	NA	no	NA	NA	NA	NA	NA	NA	NA	NA	NA	#56B4E9	NA	25.5067802	134	0.381787607	2	NA	NA	NA	NA	FD006	R04	NA
FD007	P05	Patient	NA	DC001_v4	DC001	MB-001	5	1	9/30/16	NA	2/1/17	Stool 16S	47.1	20.63	yes	yes	yes	no	NA	no	NA	yes	NA	1991	1991	NA	NA	NA	NA	NA	NA	#E69F00	26	15.46414452	83	0.508017996	1	0.711007311	0.754061738	46	37	FD009	R05	FD007 & FD009
FD009	R05	Relative	Mother	DC002_v4	DC002	MB-002	5	1	9/30/16	NA	2/1/17	Stool 16S	NA	NA	NA	NA	NA	NA	NA	NA	NA	no	NA	NA	NA	NA	NA	NA	NA	NA	NA	#56B4E9	NA	19.09124488	116	0.387101233	2	NA	NA	NA	NA	FD009	R05	NA
FD011	P06	Patient	NA	FD003_190325	NA	MB-003	6	1	12/19/18	NA	3/25/19	Stool 16S	48.53	17.53	yes	yes	yes	no	no	no	NA	no	NA	1999	2001	98	20	0.8	129	8	22	#E69F00	20	12.70677046	75	0.454649069	2	0.686535337	0.783915516	43	32	FD012	R06	FD011 & FD012
FD012	R06	Relative	Mother	FD004_190325	NA	MB-004	6	1	12/18/18	NA	3/25/19	Stool 16S	NA	NA	NA	NA	NA	NA	NA	NA	NA	no	NA	NA	NA	NA	NA	NA	NA	NA	NA	#56B4E9	55	35.34861777	164	0.395990399	2	NA	NA	NA	NA	FD012	R06	NA
FD015	P08	Patient	NA	FD007	NA	MB-007	8	1	1/13/19	NA	3/12/19	Stool 16S	37	22.72	yes	yes	no	no	no	yes	NA	yes	NA	1992	1992	105	6	0.68	72.7	NA	30	#E69F00	27	13.19014554	116	0.478620067	2	0.57747766	0.770816409	62	54	FD016	R08f	FD015 & FD016
FD016	R08f	Relative	Father	FD008F	NA	MB-008	8	1	1/13/19	NA	3/12/19	Stool 16S	NA	NA	NA	NA	NA	NA	NA	NA	NA	no	NA	NA	NA	NA	NA	NA	NA	NA	NA	#56B4E9	NA	18.59275201	140	0.521391296	2	NA	NA	NA	NA	FD016	R08f	NA
FD017	P09	Patient	NA	FD009	NA	MB-009	9	1	2/11/19	NA	3/12/19	Stool 16S	55	21.48	yes	yes	yes	no	no	no	NA	no	NA	2007	2007	122	25	0.87	NA	19	31	#E69F00	62	11.3498338	118	0.521696776	2	NA	NA	NA	NA			NA
FD018	P10	Patient	NA	FD011	NA	MB-011	10	1	2/4/19	NA	3/12/19	Stool 16S	51.9	19.95	yes	yes	yes	yes	yes	no	NA	yes	NA	1990	1990	42	70	3.33	16.2	NA	10	#E69F00	31	4.331269236	23	0.713514806	2	0.935621446	0.75822502	8	15	FD019, FD020	R10f, R10m	FD018 & FD019, FD018 & FD020
FD019	R10f	Relative	Father	FD012F	NA	MB-012F	10	1	2/4/19	NA	3/12/19	Stool 16S	NA	NA	NA	NA	NA	NA	NA	NA	NA	no	NA	NA	NA	NA	NA	NA	NA	NA	NA	#56B4E9	NA	16.33059695	113	0.460946878	2	NA	NA	NA	NA	FD019, FD020	R10f, R10m	NA
FD020	R10m	Relative	Mother	FD012M	NA	MB-012M	10	1	2/4/19	NA	3/12/19	Stool 16S	NA	NA	NA	NA	NA	NA	NA	NA	NA	no	NA	NA	NA	NA	NA	NA	NA	NA	NA	#56B4E9	NA	15.17979515	113	0.357936928	2	NA	NA	NA	NA	FD019, FD020	R10f, R10m	NA
FD021	P11	Patient	NA	DC009_v4	DC009	MB-013	11	1	1/17/17	NA	2/1/17	Stool 16S	61.4	23.69	yes	yes	yes	yes	no	no	NA	no	NA	1995	1995	NA	NA	NA	NA	NA	NA	#E69F00	22	12.50482603	107	0.36301819	2	0.675822502	0.84565394	65.5	41.5	FD023	R11m	FD021 & FD023
FD022	P11	Patient	NA	FD013	DC009	MB-013	11	2	2/25/19	NA	3/12/19	Stool 16S	61.4	23.69	yes	yes	yes	yes	no	no	NA	no	NA	1995	1995	85	32	1.24	80.1	6	18	#E69F00	24	15.2289983	114	0.393086155	2	0.679681154	0.818541836	65	49	FD024	R11m	FD022 & FD024
FD023	R11m	Relative	Mother	DC010_v4	DC010	MB-014M	11	1	1/17/17	NA	2/1/17	Stool 16S	NA	NA	NA	NA	NA	NA	NA	NA	NA	no	NA	NA	NA	NA	NA	NA	NA	NA	NA	#56B4E9	NA	29.61381258	183	0.48209949	2	NA	NA	NA	NA	FD023	R11m	NA
FD024	R11m	Relative	Mother	FD014M	DC010	MB-014M	11	2	2/25/19	NA	3/12/19	Stool 16S	NA	NA	NA	NA	NA	NA	NA	NA	NA	no	NA	NA	NA	NA	NA	NA	NA	NA	NA	#56B4E9	NA	28.30646591	164	0.488556541	2	NA	NA	NA	NA	FD024	R11m	NA
FD025	P12	Patient	NA	FD015	NA	MB-015	12	1	2/24/19	NA	3/12/19	Stool 16S	40.9	19.72	yes	yes	yes	no	no	no	NA	no	NA	1991	1991	104	26	0.74	73.3	6	15	#E69F00	28	18.47615361	138	0.566036526	2	NA	NA	NA	NA			NA
FD028	P02	Patient	NA	DC005_v4	DC005	MB-019	2	1	11/14/16	NA	2/1/17	Stool 16S	54.1	23.73	no	no	yes	yes	NA	no	NA	no	NA	NA	NA	NA	NA	NA	NA	NA	NA	#E69F00	16	11.37728342	87	0.380668408	1	0.818237206	0.908306255	51	36	FD030	R02f	FD028 & FD030
FD029	P02	Patient	NA	FD019_190325	DC005	MB-019	2	2	3/6/19	Home	3/25/19	Stool 16S	54.1	23.73	no	no	yes	yes	no	no	NA	no	NA	NA	NA	89	28	1.64	47.3	12	14	#E69F00	19	20.05138681	90	0.504028586	2	0.785337124	0.720552396	48	42	FD031	R02m	FD029 & FD031
FD030	R02f	Relative	Father	DC006_v4	DC006	NA	2	1	11/14/16	NA	2/1/17	Stool 16S	NA	NA	NA	NA	NA	NA	NA	NA	NA	NA	NA	NA	NA	NA	NA	NA	NA	NA	NA	#56B4E9	NA	19.09895217	132	0.2766681	2	NA	NA	NA	NA	FD030	R02f	NA
FD031	R02m	Relative	Mother	FD020M_190325	NA	MB-020M	2	1	3/5/19	NA	3/25/19	Stool 16S	NA	NA	NA	NA	NA	NA	NA	NA	NA	no	NA	NA	NA	NA	NA	NA	NA	NA	NA	#56B4E9	NA	11.82279877	143	0.507297574	2	NA	NA	NA	NA	FD031	R02m	NA
FD032	P14	Patient	NA	DC017_v4	DC017	MB-021	14	1	3/6/17	NA	3/29/17	Stool 16S	55.5	22.81	yes	yes	no	no	no	yes	NA	no	NA	1992	1992	NA	NA	NA	NA	NA	NA	#E69F00	26	5.435487181	92	0.417389732	2	0.661352559	0.885205118	51	41	FD034	R14m	FD032 & FD034
FD034	R14m	Relative	Father	DC018_v4	DC018	MB-022F	14	1	3/6/17	NA	3/29/17	Stool 16S	NA	NA	NA	NA	NA	NA	NA	NA	NA	NA	NA	NA	NA	NA	NA	NA	NA	NA	NA	#56B4E9	NA	11.91611071	129	0.31956586	2	NA	NA	NA	NA	FD034	R14m	NA
FD035	R14m	Relative	Father	FD022M	DC018	MB-022F	14	2	3/7/19	NA	3/12/19	Stool 16S	NA	NA	NA	NA	NA	NA	NA	NA	NA	NA	NA	NA	NA	NA	NA	NA	NA	NA	NA	#56B4E9	NA	16.13369142	141	0.329244861	2	NA	NA	NA	NA	FD035	R14m	NA
FD036	P15	Patient	NA	DC019_v4	DC019	MB-023	15	1	3/13/17	NA	3/29/17	Stool 16S	45.1	17.62	yes	yes	no	no	no	yes	NA	yes	NA	1989	1989	NA	NA	NA	NA	NA	NA	#E69F00	28	3.258711213	13	0.606934056	1	0.819455727	0.985377742	11	2	FD038	R15m	FD036 & FD038
FD037	P15	Patient	NA	FD023_190325	DC019	MB-023	15	2	3/16/19	NA	3/25/19	Stool 16S	45.1	17.62	yes	yes	no	no	no	yes	NA	yes	NA	1989	1989	99	16	1.38	42.4	11	22	#E69F00	30	8.2968284	30	0.815251058	1	0.987307067	0.572552803	16.5	13.5	FD039	R15m	FD037 & FD039
FD038	R15m	Relative	Mother	DC020_v4	DC020	MB-024M	15	1	3/13/17	NA	3/29/17	Stool 16S	NA	NA	NA	NA	NA	NA	NA	NA	NA	yes	NA	NA	NA	NA	NA	NA	NA	NA	NA	#56B4E9	NA	24.09785134	170	0.462240676	2	NA	NA	NA	NA	FD038	R15m	NA
FD039	R15m	Relative	Mother	FD024M_190325	DC020	MB-024M	15	2	3/17/19	NA	3/25/19	Stool 16S	NA	NA	NA	NA	NA	NA	NA	NA	NA	yes	NA	NA	NA	NA	NA	NA	NA	NA	NA	#56B4E9	NA	14.3907005	132	0.524640206	2	NA	NA	NA	NA	FD039	R15m	NA
FD040	P16	Patient	NA	FD025	NA	MB-025	16	1	3/4/19	NA	3/12/19	Stool 16S	58	20.55	yes	yes	yes	no	yes	no	NA	no	NA	1997	1998	124	NA	NA	NA	NA	NA	#E69F00	23	9.290692419	70	0.454803193	2	0.750812348	0.923385459	55.5	14.5	FD041	R16f	FD040 & FD041
FD041	R16f	Relative	Father	FD026F	NA	MB-026F	16	1	3/5/19	NA	3/12/19	Stool 16S	NA	NA	NA	NA	NA	NA	NA	NA	NA	no	NA	NA	NA	NA	NA	NA	NA	NA	NA	#56B4E9	NA	16.04652914	138	0.290019565	2	NA	NA	NA	NA	FD041	R16f	NA
FD043	P17	Patient	NA	DC015_v4	DC015	MB-027	17	1	3/2/17	NA	3/29/17	Stool 16S	55.1	23.23	no	no	yes	yes	no	no	NA	no	NA	NA	NA	NA	NA	NA	NA	NA	NA	#E69F00	25	17.66749591	97	0.367897493	2	0.631244923	0.899878148	73	24	FD045	R17	FD043 & FD045
FD044	P17	Patient	NA	FD027	DC015	MB-027	17	2	3/9/19	NA	3/12/19	Stool 16S	55.1	23.23	no	no	yes	yes	no	no	NA	no	NA	NA	NA	62	18	0.73	100.8	16	12	#E69F00	27	23.26744955	116	0.430859013	2	NA	NA	NA	NA			NA
FD045	R17	Relative	Father	DC016_v4	DC016	MB-028F	17	1	3/2/17	NA	3/29/17	Stool 16S	NA	NA	NA	NA	NA	NA	NA	NA	NA	NA	NA	NA	NA	NA	NA	NA	NA	NA	NA	#56B4E9	NA	27.16566379	177	0.360561317	2	NA	NA	NA	NA	FD045	R17	NA
FD046	P18	Patient	NA	FD029_190730	NA	MB-029	18	1	3/20/19	NA	7/30/19	Stool 16S	17.5	13.35	no	no	yes	yes	no	no	NA	no	NA	NA	NA	186	53	0.65	49.7	27	40	#E69F00	8	6.175424583	88	0.356956424	2	0.650690496	0.956082453	62.5	25.5	FD047	R18	FD046 & FD047
FD047	R18	Relative	Father	FD030_190730	NA	MB-030	18	1	3/20/19	NA	7/30/19	Stool 16S	NA	NA	NA	NA	NA	NA	NA	NA	NA	no	NA	NA	NA	NA	NA	NA	NA	NA	NA	#56B4E9	NA	5.420065919	107	0.549011795	2	NA	NA	NA	NA	FD047	R18	NA
FD048	P19	Patient	NA	FD031_190730	NA	MB-031	19	1	4/1/19	NA	7/30/19	Stool 16S	43.6	21.62	yes	yes	yes	no	no	no	NA	yes	preventive	2009	2009	138	NA	0.8	79.3	NA	NA	#E69F00	17	11.62400879	63	0.434449471	2	NA	NA	NA	NA			NA
FD050	P20	Patient	NA	DC013_v4	DC013	MB-033	20	1	2/13/17	NA	3/29/17	Stool 16S	NA	NA	yes	yes	yes	no	no	no	F	NA	NA	NA	NA	NA	NA	NA	NA	NA	NA	#E69F00	23	18.33444758	109	0.323848562	2	0.67577173	0.92018684	78	31	FD052	R20	FD050 & FD052
FD051	P20	Patient	NA	FD033_190730	DC013	MB-033	20	2	4/30/19	NA	7/30/19	Stool 16S	63.2	24.08	yes	yes	yes	no	no	no	F	yes	sinus infection	1996	1996	NA	NA	NA	NA	NA	NA	#E69F00	25	12.49872787	71	0.394515565	1	0.56925264	0.810519903	49.5	21.5	FD053	R20	FD051 & FD053
FD052	R20	Relative	Father	DC014_v4	DC014	MB-034	20	1	2/13/17	NA	3/29/17	Stool 16S	NA	NA	NA	NA	NA	NA	NA	NA	NA	no	NA	NA	NA	NA	NA	NA	NA	NA	NA	#56B4E9	55	13.91725739	128	0.304970329	2	NA	NA	NA	NA	FD052	R20	NA
FD053	R20	Relative	Father	FD034_190730	DC014	MB-034	20	2	4/30/19	NA	7/30/19	Stool 16S	NA	NA	NA	NA	NA	NA	NA	NA	NA	no	NA	NA	NA	NA	NA	NA	NA	NA	NA	#56B4E9	57	14.70839604	102	0.374672141	2	NA	NA	NA	NA	FD053	R20	NA
FD054	P21	Patient	NA	FD035_190730	NA	MB-035	21	1	4/16/19	NA	7/30/19	Stool 16S	31.5	18.08	yes	yes	no	no	no	yes	NA	yes	preventive	2006	2006	219	19	0.57	97.1	12	20	#E69F00	14	4.911661495	40	0.521442961	1	NA	NA	NA	NA			NA
FD056	P23	Patient	NA	FD041_190730	NA	MB-041	23	1	5/19/19	NA	7/30/19	Stool 16S	55.5	21.68	yes	yes	yes	no	no	no	NA	no	NA	1998	1998	49	10	0.79	97.6	14	23	#E69F00	22	10.90836435	95	0.344579209	2	0.600375711	0.846974005	63.5	31.5	FD057	R23	FD056 & FD057
FD057	R23	Relative	Father	FD042_190730	NA	MB-042	23	1	5/19/19	NA	7/30/19	Stool 16S	NA	NA	NA	NA	NA	NA	NA	NA	NA	no	NA	NA	NA	NA	NA	NA	NA	NA	NA	#56B4E9	NA	15.81476606	121	0.344799563	2	NA	NA	NA	NA	FD057	R23	NA
FD058	P24	Patient	NA	FD043_190730	NA	MB-043	24	1	6/10/19	NA	7/30/19	Stool 16S	45.6	16.16	yes	no	yes	NA	NA	no	\	yes	NA	1998	NA	58	19	0.81	78.3	5	15	#E69F00	22	6.224682406	62	0.483338151	1	0.705676279	0.775081235	34	28	FD059	R24	FD058 & FD059
FD059	R24	Relative	Mother	FD044M_190730	NA	MB-044M	24	1	6/9/19	NA	7/30/19	Stool 16S	NA	NA	NA	NA	NA	NA	NA	NA	NA	no	NA	NA	NA	NA	NA	NA	NA	NA	NA	#56B4E9	NA	19.69332036	149	0.335860825	2	NA	NA	NA	NA	FD059	R24	NA
FD060	P25	Patient	NA	FD045_190730	NA	MB-045	25	1	6/3/19	NA	7/30/19	Stool 16S	45.1	15.61	NA	yes	yes	yes	no	no	NA	no	NA	1986	1986	76	25	1.04	59.6	35	23	#E69F00	41	6.916784855	78	0.458630454	1	NA	NA	NA	NA			NA
FD061	P26	Patient	NA	FD-047	NA	MB-047	26	1	6/3/19	NA	11/18/19	Stool 16S	55.8	24.15	no	no	yes	yes	yes	no	NA	yes	ciprofloxacin	NA	NA	NA	NA	0.85	73.9	16	NA	#E69F00	45	13.59131776	58	0.719172374	1	0.894496344	0.668866775	31	27	FD062, FD063	R26f, R26m	FD061 & FD062, FD061 & FD063
FD062	R26f	Relative	Father	FD-048F	NA	MB-048F	26	1	6/3/19	NA	11/18/19	Stool 16S	NA	NA	NA	NA	NA	NA	NA	NA	NA	no	NA	NA	NA	NA	NA	NA	NA	NA	NA	#56B4E9	NA	23.14470154	183	0.468771652	2	NA	NA	NA	NA	FD062, FD063	R26f, R26m	NA
FD063	R26m	Relative	Mother	FD-048M	NA	MB-048M	26	1	6/3/19	NA	11/18/19	Stool 16S	NA	NA	NA	NA	NA	NA	NA	NA	NA	no	NA	NA	NA	NA	NA	NA	NA	NA	NA	#56B4E9	NA	18.04809595	148	0.286344636	2	NA	NA	NA	NA	FD062, FD063	R26f, R26m	NA
FD064	P27	Patient	NA	FD049_190730	NA	MB-049	27	1	6/5/19	NA	7/30/19	Stool 16S	30.2	17.33	yes	yes	no	no	no	yes	NA	yes	NA	2011	2011	260	20	0.77	60.5	5	11	#E69F00	10	7.009579934	60	0.493544515	1	0.567831032	0.754163282	34	26	FD065	R27f	FD064 & FD065
FD065	R27f	Relative	Father	FD050F_190730	NA	MB-050F	27	1	6/5/19	NA	7/30/19	Stool 16S	NA	NA	NA	NA	NA	NA	NA	NA	NA	no	NA	NA	NA	NA	NA	NA	NA	NA	NA	#56B4E9	NA	14.20349807	99	0.435691067	2	NA	NA	NA	NA	FD065	R27f	NA
FD067	P28	Patient	NA	FD051_190730	DC027	MB-051	28	1	6/4/19	NA	7/30/19	Stool 16S	13.2	15.94	yes	no	yes	no	no	no	NA	yes	Azythromycin	2015	NA	NA	14	0.35	60.3	NA	NA	#E69F00	5	10.40681243	60	0.372142436	2	0.472887896	0.934098294	46	14	FD068	R28f	FD067 & FD068
FD068	R28f	Relative	Father	FD052F_190730	DC028	MB-052F	28	1	6/4/19	NA	7/30/19	Stool 16S	NA	NA	NA	NA	NA	NA	NA	NA	NA	no	NA	NA	NA	NA	NA	NA	NA	NA	NA	#56B4E9	NA	10.37651973	125	0.362430219	2	NA	NA	NA	NA	FD068	R28f	NA
FD072	R32	Relative	Mother	FD060M_190730	NA	MB-060M	32	1	7/10/19	NA	7/30/19	Stool 16S	NA	NA	NA	NA	NA	NA	NA	NA	NA	no	NA	NA	NA	NA	NA	NA	NA	NA	NA	#56B4E9	NA	21.26411163	126	0.388716296	2	NA	NA	NA	NA	FD072	R32	NA
FD073	P33	Patient	NA	FD063_190730	NA	MB-063	33	1	7/18/19	NA	7/30/19	Stool 16S	79.9	24.12	no	no	yes	yes	no	no	NA	no	NA	NA	NA	91	13	1	132.9	23	25	#E69F00	20	6.944363381	98	0.493831134	2	0.701462226	0.930290414	52.5	45.5	FD074	R33	FD073 & FD074
FD074	R33	Relative	Father	FD064F_190730	NA	MB-064F	33	1	7/18/19	NA	7/30/19	Stool 16S	NA	NA	NA	NA	NA	NA	NA	NA	NA	no	NA	NA	NA	NA	NA	NA	NA	NA	NA	#56B4E9	NA	5.691029141	58	0.599626301	1	NA	NA	NA	NA	FD074	R33	NA
FD075	P34	Patient	NA	FD065_190730	NA	MB-065	34	1	7/19/19	NA	7/30/19	Stool 16S	50	19.3	yes	yes	yes	yes	yes	no	NA	no	NA	NA	NA	NA	NA	NA	NA	NA	NA	#E69F00	16	29.91617816	162	0.566602743	2	NA	NA	NA	NA			NA
FD076	P35	Patient	NA	FD067_190730	NA	MB-067	35	1	7/23/19	NA	7/30/19	Stool 16S	48.9	17.33	yes	yes	yes	no	no	no	NA	yes	Tamiflu	2004	2004	NA	50	NA	NA	13	16	#E69F00	16	28.89992032	146	0.529358827	2	0.693135662	0.652670593	79	67	FD077, FD078, FD079	R35f, R35m, R35s	FD076 & FD077, FD076 & FD078, FD076 & FD079
FD077	R35f	Relative	Father	FD068F_190730	NA	MB-068F	35	1	7/23/19	NA	7/30/19	Stool 16S	NA	NA	NA	NA	NA	NA	NA	NA	NA	no	NA	NA	NA	NA	NA	NA	NA	NA	NA	#56B4E9	NA	13.53753692	100	0.343124814	2	NA	NA	NA	NA	FD077, FD078, FD079	R35f, R35m, R35s	NA
FD078	R35m	Relative	Mother	FD068M_190730	NA	MB-068M	35	1	7/24/19	NA	7/30/19	Stool 16S	NA	NA	NA	NA	NA	NA	NA	NA	NA	no	NA	NA	NA	NA	NA	NA	NA	NA	NA	#56B4E9	NA	12.43816756	96	0.319524329	2	NA	NA	NA	NA	FD077, FD078, FD079	R35f, R35m, R35s	NA
FD079	R35s	Relative	Sibling	FD068S_190730	NA	MB-068S	35	1	7/24/19	NA	7/30/19	Stool 16S	NA	NA	NA	NA	NA	NA	NA	NA	NA	no	NA	NA	NA	NA	NA	NA	NA	NA	NA	#56B4E9	NA	21.93302613	144	0.401235781	2	NA	NA	NA	NA	FD077, FD078, FD079	R35f, R35m, R35s	NA
FD081	R36f	Relative	Father	FD-069F	NA	MB-069F	36	1	9/9/19	NA	11/18/19	Stool 16S	NA	NA	NA	NA	NA	NA	NA	NA	NA	no	NA	NA	NA	NA	NA	NA	NA	NA	NA	#56B4E9	45	13.7798142	110	0.538126534	2	NA	NA	NA	NA	FD081, FD083	R36f, R36m	NA
FD082	P36s	Patient	NA	FD-070	NA	MB-070	36	1	9/9/19	NA	11/18/19	Stool 16S	15	13.87	no	no	yes	yes	no	no	NA	no	NA	NA	NA	188	15.95	0.45	52.7	NA	NA	#E69F00	6	12.2091118	86	0.335099632	2	0.606468318	0.871344435	54.5	31.5	FD081, FD083	R36f, R36m	FD082 & FD081, FD082 & FD083
FD083	R36m	Relative	Mother	FD-070M	NA	MB-070M	36	1	9/9/19	NA	11/18/19	Stool 16S	NA	NA	NA	NA	NA	NA	NA	NA	NA	no	NA	NA	NA	NA	NA	NA	NA	NA	NA	#56B4E9	43	14.0757792	106	0.323981988	2	NA	NA	NA	NA	FD081, FD083	R36f, R36m	NA
FD084	P37	Patient	NA	FD-071	DC029	MB-071	37	1	12/13/19	NA	1/21/20	Stool 16S	50.4	23.64	yes	yes	no	no	no	yes	NA	yes	preventive	1991	1991	133	26	0.8	97.1	38	48	#E69F00	29	6.379999782	81	0.612881736	1	0.807981316	0.873883022	43	38	FD085	R37m	FD084 & FD085
FD085	R37m	Relative	Mother	FD-072M	DC030	MB-072M	37	1	12/12/19	NA	1/21/20	Stool 16S	NA	NA	NA	NA	NA	NA	NA	NA	NA	no	NA	NA	NA	NA	NA	NA	NA	NA	NA	#56B4E9	61	7.96193107	69	0.72796027	1	NA	NA	NA	NA	FD085	R37m	NA
FD086	P40	Patient	NA	FD-077	NA	MB-077	40	1	11/26/19	NA	1/21/20	Stool 16S	29.8	15.42	yes	yes	no	no	no	yes	NA	no	NA	2000	2000	80	25	0.67	58.1	7	21	#E69F00	29	8.347297036	27	0.80563016	1	0.957487138	0.602288113	16	11	FD087	R40	FD086 & FD087
FD087	R40	Relative	NA	FD-078	NA	MB-078	40	1	11/26/19	NA	1/21/20	Stool 16S	NA	NA	NA	NA	NA	NA	NA	NA	NA	no	NA	NA	NA	NA	NA	NA	NA	NA	NA	#56B4E9	69	24.51151762	154	0.424045396	2	NA	NA	NA	NA	FD087	R40	NA
FD088	P41	Patient	NA	FD-079	NA	MB-079	41	1	11/5/19	NA	11/18/19	Stool 16S	66.3	22.94	yes	yes	yes	yes	yes	no	NA	no	NA	1991	1991	114	18	0.91	107.9	6	14	#E69F00	33	8.97078677	116	0.547714955	2	0.705997834	0.476001895	62	54	FD089	R41	FD088 & FD089
FD089	R41	Relative	NA	FD-080	NA	MB-080	41	1	11/5/19	NA	11/18/19	Stool 16S	NA	NA	NA	NA	NA	NA	NA	NA	NA	no	NA	NA	NA	NA	NA	NA	NA	NA	NA	#56B4E9	64	16.19973308	136	0.377968237	2	NA	NA	NA	NA	FD089	R41	NA
FD090	P42	Patient	NA	FD-081	NA	MB-081	42	1	11/12/19	NA	11/18/19	Stool 16S	30	17.75	yes	no	yes	no	yes	no	NA	yes	preventive	2017	2017	323	18.42	0.36	149.3	22	NA	#E69F00	11	13.58962659	99	0.478344261	1	0.692120227	0.924045491	69	30	FD091, FD092	R42f, R42m	FD090 & FD091, FD090 & FD092
FD091	R42f	Relative	Father	FD-082F	NA	MB-082F	42	1	11/12/19	NA	11/18/19	Stool 16S	NA	NA	NA	NA	NA	NA	NA	NA	NA	no	NA	NA	NA	NA	NA	NA	NA	NA	NA	#56B4E9	41	34.16890412	171	0.403357141	2	NA	NA	NA	NA	FD091, FD092	R42f, R42m	NA
FD092	R42m	Relative	Mother	FD-082M	NA	MB-082M	42	1	11/12/19	NA	11/18/19	Stool 16S	NA	NA	NA	NA	NA	NA	NA	NA	NA	no	NA	NA	NA	NA	NA	NA	NA	NA	NA	#56B4E9	38	34.3093402	183	0.464250249	2	NA	NA	NA	NA	FD091, FD092	R42f, R42m	NA
FD093	P43	Patient	NA	DC007_v4	DC007	MB-083	43	1	12/9/16	NA	2/1/17	Stool 16S	47.1	17.95	yes	yes	no	no	NA	yes	NA	no	NA	1998	1998	NA	NA	NA	NA	NA	NA	#E69F00	19	10.51428631	61	0.617671294	2	0.792343623	0.800568643	37	24	FD095	R43m	FD093 & FD095
FD094	P43	Patient	NA	FD-083	DC007	MB-083	43	2	11/8/19	NA	1/21/20	Stool 16S	47.1	17.95	yes	yes	no	no	no	yes	NA	no	NA	1998	1998	102	27	0.6	128.7	16	20	#E69F00	22	14.66700018	71	0.511704523	2	0.865861089	0.783813972	33	38	FD096, FD097	R43f, R43m	FD094 & FD096, FD094 & FD097
FD095	R43m	Relative	Mother	DC008_v4	DC008	MB-084M	43	1	12/9/16	NA	2/1/17	Stool 16S	NA	NA	NA	NA	NA	NA	NA	NA	NA	no	NA	NA	NA	NA	NA	NA	NA	NA	NA	#56B4E9	49	21.34006007	132	0.390771872	2	NA	NA	NA	NA	FD095	R43m	NA
FD096	R43f	Relative	Father	FD-084F	NA	MB-084F	43	1	11/20/19	NA	1/21/20	Stool 16S	NA	NA	NA	NA	NA	NA	NA	NA	NA	no	NA	NA	NA	NA	NA	NA	NA	NA	NA	#56B4E9	54	9.452535037	110	0.302952307	2	NA	NA	NA	NA	FD096, FD097	R43f, R43m	NA
FD097	R43m	Relative	Mother	FD-084M	DC008	MB-084M	43	2	11/19/19	NA	1/21/20	Stool 16S	NA	NA	NA	NA	NA	NA	NA	NA	NA	no	NA	NA	NA	NA	NA	NA	NA	NA	NA	#56B4E9	52	12.79701221	123	0.299876498	2	NA	NA	NA	NA	FD096, FD097	R43f, R43m	NA
FD098	P47	Patient	NA	FD_089	NA	MB-089	47	1	1/14/20	NA	1/21/20	Stool 16S	49.7	17.2	yes	yes	yes	no	yes	no	NA	yes	NA	1998	1998	76	26	1.13	72	6	24	#E69F00	23	11.59362732	109	0.362337225	2	0.730605199	0.767871649	59	50	FD099	R47	FD098 & FD099
FD099	R47	Relative	Mother	FD_090M	NA	MB-090M	47	1	1/14/20	NA	1/21/20	Stool 16S	NA	NA	NA	NA	NA	NA	NA	NA	NA	no	NA	NA	NA	NA	NA	NA	NA	NA	NA	#56B4E9	NA	14.92051886	76	0.434633709	2	NA	NA	NA	NA	FD099	R47	NA
FD100	P48	Patient	NA	FD_093_1	NA	MB-093	48	1	2/4/20	NA	2/24/20	Stool 16S	35.38	18.59	yes	yes	no	no	no	yes	NA	no	NA	1998	1998	100	18	0.64	90.7	26	34	#E69F00	22	20.59337602	107	0.438455335	2	0.575683726	0.869448957	55.66666667	51.33333333	FD101	R48	FD100 & FD101
FD101	R48	Relative	Mother	FD_094M_1	NA	MB-094M	48	1	2/4/20	NA	2/24/20	Stool 16S	NA	NA	NA	NA	NA	NA	NA	NA	NA	no	NA	NA	NA	NA	NA	NA	NA	NA	NA	#56B4E9	44	16.15148401	103	0.451699723	1	NA	NA	NA	NA	FD101	R48	NA
FD102	P49	Patient	NA	FD_095_1	NA	MB-095	49	1	2/4/20	NA	2/24/20	Stool 16S	46.5	20.13	yes	yes	yes	yes	yes	no	NA	no	NA	1998	1998	66	18	0.9	83.8	15	20	#E69F00	24	20.92274237	109	0.472277413	2	NA	NA	NA	NA			NA
FD127	P06	Patient	NA	FD-003.2	NA	MB-003_2	6	2	2/20/20	NA	3/9/20	Stool 16S	48.53	17.53	yes	yes	yes	no	no	no	NA	no	NA	1999	2001	98	20	0.8	129	8	22	#E69F00	22	7.992244359	76	0.469904485	1	0.719401571	0.906343082	36.66666667	39.33333333	FD128	R06	FD127 & FD128
FD128	R06	Relative	Mother	FD-004.2	NA	MB-004_2	6	2	2/21/20	NA	3/9/20	Stool 16S	NA	NA	NA	NA	NA	NA	NA	NA	NA	no	NA	NA	NA	NA	NA	NA	NA	NA	NA	#56B4E9	NA	19.89801088	167	0.542605866	2	NA	NA	NA	NA	FD128	R06	NA
FD164	P01	Patient	NA	FD-061.1	DC003	MB-061	1	2	1100-10-31	NA	11/18/19	Stool 16S	45.4	18.3	yes	yes	no	no	no	yes	NA	no	NA	1996	1996	96	23	0.65	95.5	12	20	#E69F00	NA	8.302079888	55	0.591261251	1	NA	NA	NA	NA			NA
FD165	P01	Patient	NA	FD-061.2	DC003	MB-061	1	3	1090-10-31	NA	11/18/19	Stool 16S	45.4	18.3	yes	yes	no	no	no	yes	NA	no	NA	1996	1996	96	23	0.65	95.5	12	20	#E69F00	NA	6.775727658	65	0.639861272	1	NA	NA	NA	NA			NA
FD166	FD-062F	Relative	Father	FD-062F	NA	MB062F	1	1	1080-10-31	NA	11/18/19	Stool 16S	NA	NA	NA	NA	NA	NA	NA	NA	NA	no	NA	NA	NA	NA	NA	NA	NA	NA	NA	#56B4E9	NA	6.333554067	107	0.61209569	2	NA	NA	NA	NA	FD166	FD-062F	NA
FD167	P16	Patient	NA	FD-025.2	NA	MB-025	16	2	3/3/20	NA	3/9/20	Stool 16S	58	20.55	yes	yes	yes	no	yes	no	NA	no	NA	1997	1998	124	NA	NA	NA	NA	NA	#E69F00	24	7.172031245	56	0.629241106	1	0.844401571	0.742113458	30	26	FD168, FD169	R16f, R16m	FD167 & FD168, FD167 & FD169
FD168	R16f	Relative	Father	FD-026F.2	NA	MB-026F	16	2	3/4/20	NA	3/9/20	Stool 16S	NA	NA	NA	NA	NA	NA	NA	NA	NA	no	NA	NA	NA	NA	NA	NA	NA	NA	NA	#56B4E9	NA	21.92457717	141	0.304213296	2	NA	NA	NA	NA	FD168, FD169	R16f, R16m	NA
FD169	R16m	Relative	Mother	FD-026M.2	NA	MB-026M	16	2	3/3/20	NA	3/9/20	Stool 16S	NA	NA	NA	NA	NA	NA	NA	NA	NA	no	NA	NA	NA	NA	NA	NA	NA	NA	NA	#56B4E9	NA	10.53815956	69	0.44227717	2	NA	NA	NA	NA	FD168, FD169	R16f, R16m	NA
FD170	P45	Patient	NA	FD_085_1	NA	MB085	45	1	2/29/20		3/9/20	Stool 16S	51.2	22.76	no	no	yes	yes	no	no	NA	no	NA	NA	NA	NA	NA	NA	NA	NA	NA	#E69F00	28	18.83584748	126	0.472895461	2	0.633732738	0.809030598	64	62	FD171, FD172	R45m, R45f	FD170 & FD171, FD170 & FD172
FD171	R45m	Relative	Mother	FD_086M_1	NA	MB086M	45	1	2/29/20		3/9/20	Stool 16S	NA	NA	NA	NA	NA	NA	NA	NA	NA	yes	preventative	NA	NA	NA	NA	NA	NA	NA	NA	#56B4E9	64	31.84604058	145	0.462699558	2	NA	NA	NA	NA	FD171, FD172	R45m, R45f	NA
FD172	R45f	Relative	Father	FD_086F_1	NA	MB086F	45	1	2/29/20		3/9/20	Stool 16S	NA	NA	NA	NA	NA	NA	NA	NA	NA	NA	NA	NA	NA	NA	NA	NA	NA	NA	NA	#56B4E9	63	22.13351895	134	0.401954713	2	NA	NA	NA	NA	FD171, FD172	R45m, R45f	NA
FD173	P20	Patient	NA	FD-033.3	DC013	MB-033	20	3	1/30/20	NA	2/24/20	Stool 16S	NA	NA	yes	yes	yes	no	no	no	F	NA	NA	NA	NA	NA	NA	NA	NA	NA	NA	#E69F00	26	12.77746811	86	0.353912521	2	0.594029245	0.884037368	58	28	FD174	R20	FD173 & FD174
FD174	R20	Relative	Father	FD-034.3	DC014	MB-034	20	3	1/30/20	NA	2/24/20	Stool 16S	NA	NA	NA	NA	NA	NA	NA	NA	NA	no	NA	NA	NA	NA	NA	NA	NA	NA	NA	#56B4E9	58	17.58540817	120	0.322187788	2	NA	NA	NA	NA	FD174	R20	NA
