# Supplementary material for: Gut microbiome dysbiosis drives metabolic dysfunction in Familial dysautonomia
Source: Nat Commun. 2023 Jan 13;14:218. doi: 10.1038/s41467-023-35787-8 (PMC9839693; doi:10.1038/s41467-023-35787-8)
Supplement: Supplementary file 5 — Source Data File [file 41467_2023_35787_MOESM5_ESM.zip › Dysautonomia-main/data/Map_human_microbiome.csv]

	sample.id	DonorID	Disease.state	Relation	illumina.Sample.Alias	Donor.Alias.DC	Donor.Alias.MB	Family.ID	Bio.Rep	Collection.date	Collection.location	Msu_rcvd.date	Sample.type	Birth.year	Weight	BMI	G.tube	Funduplication	Oral.foods	Oral.liquids	Mixed	G.t.only	sex	Antibiotic	Antibiotic.pro	G.tube.year	Fund.year	Notes	Hemolyzed	ALP	BUN	Creatinine...35	eGFR	ALT	AST	col	age	invsimp	richness	dist.cent	pam	dist2pair	shared.proportion	shared.num	unique.num	paired.samples	paired.relative	pairs
1	FD001	P01	Patient	NA	DC003_v4	DC003	MB-061	1	1	2016-10-31	NA	2/1/17	Stool 16S	1995	45.4	18.3	yes	yes	no	no	NA	yes	NA	no	NA	1996	1996	NA	NA	NA	NA	NA	NA	NA	NA	#E69F00	21	7.69049332245798	49	0.406748355658524	1	0.511677497969131	0.951360682372055	33	16	FD002	R01	FD001 & FD002
2	FD002	R01	Relative	Mother	DC004_v4	DC004	NA	1	1	2016-10-31	NA	2/1/17	Stool 16S	NA	NA	NA	NA	NA	NA	NA	NA	NA	NA	NA	NA	NA	NA	NA	NA	NA	NA	NA	NA	NA	NA	#56B4E9	NA	11.9241452894248	96	0.385491070392279	2	NA	NA	NA	NA	FD002	R01	NA
3	FD004	R03	Relative	Father	DC012_v4	DC012	NA	3	1	2017-02-10	NA	3/29/17	Stool 16S	NA	NA	NA	NA	NA	NA	NA	NA	NA	NA	NA	NA	NA	NA	NA	NA	NA	NA	NA	NA	NA	NA	#56B4E9	NA	5.84988368767084	119	0.509895058337079	2	NA	NA	NA	NA	FD004	R03	NA
4	FD005	P04	Patient	NA	DC021_v4	DC021	MB-091	4	1	2017-03-20	NA	3/29/17	Stool 16S	2000	38	17.71	yes	yes	yes	no	NA	no	NA	no	NA	2000	2000	NA	NA	NA	NA	NA	NA	NA	NA	#E69F00	17	9.84533672044849	51	0.685723270931654	2	0.848903330625508	0.748883021933388	21	30	FD006	R04	FD005 & FD006
5	FD006	R04	Relative	Mother	DC022_v4	DC022	MB-092M	4	1	2017-03-20	NA	3/29/17	Stool 16S	NA	NA	NA	NA	NA	NA	NA	NA	NA	NA	no	NA	NA	NA	NA	NA	NA	NA	NA	NA	NA	NA	#56B4E9	NA	25.506780199503	134	0.381787607472329	2	NA	NA	NA	NA	FD006	R04	NA
6	FD007	P05	Patient	NA	DC001_v4	DC001	MB-001	5	1	2016-09-30	NA	2/1/17	Stool 16S	1990	47.1	20.63	yes	yes	yes	no	NA	no	NA	yes	NA	1991	1991	NA	NA	NA	NA	NA	NA	NA	NA	#E69F00	26	15.4641445195888	83	0.508017995853711	1	0.711007311129163	0.754061738424045	46	37	FD009	R05	FD007 & FD009
7	FD009	R05	Relative	Mother	DC002_v4	DC002	MB-002	5	1	2016-09-30	NA	2/1/17	Stool 16S	NA	NA	NA	NA	NA	NA	NA	NA	NA	NA	no	NA	NA	NA	NA	NA	NA	NA	NA	NA	NA	NA	#56B4E9	NA	19.091244883344	116	0.387101232559342	2	NA	NA	NA	NA	FD009	R05	NA
8	FD011	P06	Patient	NA	FD003_190325	NA	MB-003	6	1	2018-12-19	NA	3/25/19	Stool 16S	1998	48.53	17.53	yes	yes	yes	no	no	no	NA	no	NA	1999	2001	NA	NA	98	20	0.8	129	8	22	#E69F00	20	12.7067704558306	75	0.454649068849036	2	0.686535337124289	0.78391551584078	43	32	FD012	R06	FD011 & FD012
9	FD012	R06	Relative	Mother	FD004_190325	NA	MB-004	6	1	2018-12-18	NA	3/25/19	Stool 16S	1963	NA	NA	NA	NA	NA	NA	NA	NA	NA	no	NA	NA	NA	NA	NA	NA	NA	NA	NA	NA	NA	#56B4E9	55	35.3486177740487	164	0.39599039911496	2	NA	NA	NA	NA	FD012	R06	NA
10	FD015	P08	Patient	NA	FD007	NA	MB-007	8	1	2019-01-13	NA	3/12/19	Stool 16S	1992	37	22.72	yes	yes	no	no	no	yes	NA	yes	NA	1992	1992	NA	NA	105	6	0.68	72.7	NA	30	#E69F00	27	13.1901455439326	116	0.478620067365066	2	0.577477660438668	0.770816409423233	62	54	FD016	R08f	FD015 & FD016
11	FD016	R08f	Relative	Father	FD008F	NA	MB-008	8	1	2019-01-13	NA	3/12/19	Stool 16S	NA	NA	NA	NA	NA	NA	NA	NA	NA	NA	no	NA	NA	NA	NA	NA	NA	NA	NA	NA	NA	NA	#56B4E9	NA	18.5927520111469	140	0.521391296042104	2	NA	NA	NA	NA	FD016	R08f	NA
12	FD017	P09	Patient	NA	FD009	NA	MB-009	9	1	2019-02-11	NA	3/12/19	Stool 16S	1957	55	21.48	yes	yes	yes	no	no	no	NA	no	NA	2007	2007	NA	NA	122	25	0.87	NA	19	31	#E69F00	62	11.3498337954418	118	0.521696775791391	2	NA	NA	NA	NA			NA
13	FD018	P10	Patient	NA	FD011	NA	MB-011	10	1	2019-02-04	NA	3/12/19	Stool 16S	1988	51.9	19.95	yes	yes	yes	yes	yes	no	NA	yes	NA	1990	1990	NA	NA	42	70	3.33	16.2	NA	10	#E69F00	31	4.33126923563718	23	0.713514805747786	2	0.935621445978879	0.758225020308692	8	15	FD019, FD020	R10f, R10m	FD018 & FD019, FD018 & FD020
14	FD019	R10f	Relative	Father	FD012F	NA	MB-012F	10	1	2019-02-04	NA	3/12/19	Stool 16S	NA	NA	NA	NA	NA	NA	NA	NA	NA	NA	no	NA	NA	NA	NA	NA	NA	NA	NA	NA	NA	NA	#56B4E9	NA	16.3305969485763	113	0.460946877703433	2	NA	NA	NA	NA	FD019, FD020	R10f, R10m	NA
15	FD020	R10m	Relative	Mother	FD012M	NA	MB-012M	10	1	2019-02-04	NA	3/12/19	Stool 16S	NA	NA	NA	NA	NA	NA	NA	NA	NA	NA	no	NA	NA	NA	NA	NA	NA	NA	NA	NA	NA	NA	#56B4E9	NA	15.1797951466279	113	0.357936927925363	2	NA	NA	NA	NA	FD019, FD020	R10f, R10m	NA
16	FD021	P11	Patient	NA	DC009_v4	DC009	MB-013	11	1	2017-01-17	NA	2/1/17	Stool 16S	1995	61.4	23.69	yes	yes	yes	yes	no	no	NA	no	NA	1995	1995	NA	NA	NA	NA	NA	NA	NA	NA	#E69F00	22	12.5048260275665	107	0.363018190452203	2	0.675822502030869	0.845653939886271	65.5	41.5	FD023	R11m	FD021 & FD023
17	FD022	P11	Patient	NA	FD013	DC009	MB-013	11	2	2019-02-25	NA	3/12/19	Stool 16S	1995	61.4	23.69	yes	yes	yes	yes	no	no	NA	no	NA	1995	1995	NA	NA	85	32	1.24	80.1	6	18	#E69F00	24	15.2289983006502	114	0.393086154560454	2	0.679681153533712	0.818541835905768	65	49	FD024	R11m	FD022 & FD024
18	FD023	R11m	Relative	Mother	DC010_v4	DC010	MB-014M	11	1	2017-01-17	NA	2/1/17	Stool 16S	NA	NA	NA	NA	NA	NA	NA	NA	NA	NA	no	NA	NA	NA	NA	NA	NA	NA	NA	NA	NA	NA	#56B4E9	NA	29.613812578475	183	0.482099489792954	2	NA	NA	NA	NA	FD023	R11m	NA
19	FD024	R11m	Relative	Mother	FD014M	DC010	MB-014M	11	2	2019-02-25	NA	3/12/19	Stool 16S	NA	NA	NA	NA	NA	NA	NA	NA	NA	NA	no	NA	NA	NA	NA	NA	NA	NA	NA	NA	NA	NA	#56B4E9	NA	28.3064659145369	164	0.488556540990269	2	NA	NA	NA	NA	FD024	R11m	NA
20	FD025	P12	Patient	NA	FD015	NA	MB-015	12	1	2019-02-24	NA	3/12/19	Stool 16S	1991	40.9	19.72	yes	yes	yes	no	no	no	NA	no	NA	1991	1991	NA	NA	104	26	0.74	73.3	6	15	#E69F00	28	18.4761536081641	138	0.566036525523345	2	NA	NA	NA	NA			NA
21	FD028	P02	Patient	NA	DC005_v4	DC005	MB-019	2	1	2016-11-14	NA	2/1/17	Stool 16S	2000	54.1	23.73	no	no	yes	yes	NA	no	NA	no	NA	NA	NA	NA	NA	NA	NA	NA	NA	NA	NA	#E69F00	16	11.3772834197297	87	0.380668407669787	1	0.818237205523964	0.908306255077173	51	36	FD030	R02f	FD028 & FD030
22	FD029	P02	Patient	NA	FD019_190325	DC005	MB-019	2	2	2019-03-06	Home	3/25/19	Stool 16S	2000	54.1	23.73	no	no	yes	yes	no	no	NA	no	NA	NA	NA	NA	NA	89	28	1.64	47.3	12	14	#E69F00	19	20.0513868052948	90	0.504028585683853	2	0.785337124289196	0.72055239642567	48	42	FD031	R02m	FD029 & FD031
23	FD030	R02f	Relative	Father	DC006_v4	DC006	NA	2	1	2016-11-14	NA	2/1/17	Stool 16S	NA	NA	NA	NA	NA	NA	NA	NA	NA	NA	NA	NA	NA	NA	NA	NA	NA	NA	NA	NA	NA	NA	#56B4E9	NA	19.098952171043	132	0.276668100037843	2	NA	NA	NA	NA	FD030	R02f	NA
24	FD031	R02m	Relative	Mother	FD020M_190325	NA	MB-020M	2	1	2019-03-05	NA	3/25/19	Stool 16S	NA	NA	NA	NA	NA	NA	NA	NA	NA	NA	no	NA	NA	NA	NA	NA	NA	NA	NA	NA	NA	NA	#56B4E9	NA	11.8227987660212	143	0.507297573771579	2	NA	NA	NA	NA	FD031	R02m	NA
25	FD032	P14	Patient	NA	DC017_v4	DC017	MB-021	14	1	2017-03-06	NA	3/29/17	Stool 16S	1991	55.5	22.81	yes	yes	no	no	no	yes	NA	no	NA	1992	1992	NA	NA	NA	NA	NA	NA	NA	NA	#E69F00	26	5.43548718128064	92	0.41738973157346	2	0.661352558895207	0.885205117790414	51	41	FD034	R14m	FD032 & FD034
26	FD034	R14m	Relative	Father	DC018_v4	DC018	MB-022F	14	1	2017-03-06	NA	3/29/17	Stool 16S	NA	NA	NA	NA	NA	NA	NA	NA	NA	NA	NA	NA	NA	NA	NA	NA	NA	NA	NA	NA	NA	NA	#56B4E9	NA	11.9161107098791	129	0.319565860259154	2	NA	NA	NA	NA	FD034	R14m	NA
27	FD035	R14m	Relative	Father	FD022M	DC018	MB-022F	14	2	2019-03-07	NA	3/12/19	Stool 16S	NA	NA	NA	NA	NA	NA	NA	NA	NA	NA	NA	NA	NA	NA	NA	NA	NA	NA	NA	NA	NA	NA	#56B4E9	NA	16.1336914195065	141	0.329244860750301	2	NA	NA	NA	NA	FD035	R14m	NA
28	FD036	P15	Patient	NA	DC019_v4	DC019	MB-023	15	1	2017-03-13	NA	3/29/17	Stool 16S	1989	45.1	17.62	yes	yes	no	no	no	yes	NA	yes	NA	1989	1989	NA	NA	NA	NA	NA	NA	NA	NA	#E69F00	28	3.25871121256466	13	0.606934056449991	1	0.819455727051178	0.985377741673436	11	2	FD038	R15m	FD036 & FD038
29	FD037	P15	Patient	NA	FD023_190325	DC019	MB-023	15	2	2019-03-16	NA	3/25/19	Stool 16S	1989	45.1	17.62	yes	yes	no	no	no	yes	NA	yes	NA	1989	1989	NA	NA	99	16	1.38	42.4	11	22	#E69F00	30	8.29682839973863	30	0.815251058210538	1	0.987307067424858	0.572552802599513	16.5	13.5	FD039	R15m	FD037 & FD039
30	FD038	R15m	Relative	Mother	DC020_v4	DC020	MB-024M	15	1	2017-03-13	NA	3/29/17	Stool 16S	NA	NA	NA	NA	NA	NA	NA	NA	NA	NA	yes	NA	NA	NA	NA	NA	NA	NA	NA	NA	NA	NA	#56B4E9	NA	24.0978513395522	170	0.462240675732315	2	NA	NA	NA	NA	FD038	R15m	NA
31	FD039	R15m	Relative	Mother	FD024M_190325	DC020	MB-024M	15	2	2019-03-17	NA	3/25/19	Stool 16S	NA	NA	NA	NA	NA	NA	NA	NA	NA	NA	yes	NA	NA	NA	NA	NA	NA	NA	NA	NA	NA	NA	#56B4E9	NA	14.390700504059	132	0.524640205696214	2	NA	NA	NA	NA	FD039	R15m	NA
32	FD040	P16	Patient	NA	FD025	NA	MB-025	16	1	2019-03-04	NA	3/12/19	Stool 16S	1996	58	20.55	yes	yes	yes	no	yes	no	NA	no	NA	1997	1998	NA	NA	124	NA	NA	NA	NA	NA	#E69F00	23	9.2906924189495	70	0.45480319263115	2	0.750812347684809	0.923385458976442	55.5	14.5	FD041	R16f	FD040 & FD041
33	FD041	R16f	Relative	Father	FD026F	NA	MB-026F	16	1	2019-03-05	NA	3/12/19	Stool 16S	NA	NA	NA	NA	NA	NA	NA	NA	NA	NA	no	NA	NA	NA	NA	NA	NA	NA	NA	NA	NA	NA	#56B4E9	NA	16.0465291432573	138	0.290019564778608	2	NA	NA	NA	NA	FD041	R16f	NA
34	FD043	P17	Patient	NA	DC015_v4	DC015	MB-027	17	1	2017-03-02	NA	3/29/17	Stool 16S	1992	55.1	23.23	no	no	yes	yes	no	no	NA	no	NA	NA	NA	NA	NA	NA	NA	NA	NA	NA	NA	#E69F00	25	17.6674959084424	97	0.367897493257561	2	0.63124492282697	0.899878147847279	73	24	FD045	R17	FD043 & FD045
35	FD044	P17	Patient	NA	FD027	DC015	MB-027	17	2	2019-03-09	NA	3/12/19	Stool 16S	1992	55.1	23.23	no	no	yes	yes	no	no	NA	no	NA	NA	NA	NA	NA	62	18	0.73	100.8	16	12	#E69F00	27	23.2674495488207	116	0.430859012765314	2	NA	NA	NA	NA			NA
36	FD045	R17	Relative	Father	DC016_v4	DC016	MB-028F	17	1	2017-03-02	NA	3/29/17	Stool 16S	NA	NA	NA	NA	NA	NA	NA	NA	NA	NA	NA	NA	NA	NA	NA	NA	NA	NA	NA	NA	NA	NA	#56B4E9	NA	27.1656637895925	177	0.360561316961902	2	NA	NA	NA	NA	FD045	R17	NA
37	FD046	P18	Patient	NA	FD029_190730	NA	MB-029	18	1	2019-03-20	NA	7/30/19	Stool 16S	2011	17.5	13.35	no	no	yes	yes	no	no	NA	no	NA	NA	NA	NA	NA	186	53	0.65	49.7	27	40	#E69F00	8	6.17542458346509	88	0.356956423735915	2	0.650690495532088	0.956082453290008	62.5	25.5	FD047	R18	FD046 & FD047
38	FD047	R18	Relative	Father	FD030_190730	NA	MB-030	18	1	2019-03-20	NA	7/30/19	Stool 16S	NA	NA	NA	NA	NA	NA	NA	NA	NA	NA	no	NA	NA	NA	NA	NA	NA	NA	NA	NA	NA	NA	#56B4E9	NA	5.4200659194838	107	0.549011794652188	2	NA	NA	NA	NA	FD047	R18	NA
39	FD048	P19	Patient	NA	FD031_190730	NA	MB-031	19	1	2019-04-01	NA	7/30/19	Stool 16S	2002	43.6	21.62	yes	yes	yes	no	no	no	NA	yes	preventive	2009	2009	NA	NA	138	NA	0.8	79.3	NA	NA	#E69F00	17	11.6240087907199	63	0.434449471453063	2	NA	NA	NA	NA			NA
40	FD050	P20	Patient	NA	DC013_v4	DC013	MB-033	20	1	2017-02-13	NA	3/29/17	Stool 16S	1994	NA	NA	yes	yes	yes	no	no	no	F	NA	NA	NA	NA	NA	NA	NA	NA	NA	NA	NA	NA	#E69F00	23	18.3344475813785	109	0.323848561762878	2	0.675771730300569	0.920186839967506	78	31	FD052	R20	FD050 & FD052
41	FD051	P20	Patient	NA	FD033_190730	DC013	MB-033	20	2	2019-04-30	NA	7/30/19	Stool 16S	1994	63.2	24.08	yes	yes	yes	no	no	no	F	yes	sinus infection	1996	1996	NA	NA	NA	NA	NA	NA	NA	NA	#E69F00	25	12.4987278717866	71	0.394515565258588	1	0.569252640129976	0.810519902518278	49.5	21.5	FD053	R20	FD051 & FD053
42	FD052	R20	Relative	Father	DC014_v4	DC014	MB-034	20	1	2017-02-13	NA	3/29/17	Stool 16S	1962	NA	NA	NA	NA	NA	NA	NA	NA	NA	no	NA	NA	NA	NA	NA	NA	NA	NA	NA	NA	NA	#56B4E9	55	13.9172573921404	128	0.304970328651637	2	NA	NA	NA	NA	FD052	R20	NA
43	FD053	R20	Relative	Father	FD034_190730	DC014	MB-034	20	2	2019-04-30	NA	7/30/19	Stool 16S	1962	NA	NA	NA	NA	NA	NA	NA	NA	NA	no	NA	NA	NA	NA	NA	NA	NA	NA	NA	NA	NA	#56B4E9	57	14.7083960444811	102	0.374672141446292	2	NA	NA	NA	NA	FD053	R20	NA
44	FD054	P21	Patient	NA	FD035_190730	NA	MB-035	21	1	2019-04-16	NA	7/30/19	Stool 16S	2005	31.5	18.08	yes	yes	no	no	no	yes	NA	yes	preventive	2006	2006	NA	NA	219	19	0.57	97.1	12	20	#E69F00	14	4.91166149535605	40	0.521442961448185	1	NA	NA	NA	NA			NA
45	FD056	P23	Patient	NA	FD041_190730	NA	MB-041	23	1	2019-05-19	NA	7/30/19	Stool 16S	1997	55.5	21.68	yes	yes	yes	no	no	no	NA	no	NA	1998	1998	NA	NA	49	10	0.79	97.6	14	23	#E69F00	22	10.908364348854	95	0.344579208806218	2	0.600375710804224	0.846974004874086	63.5	31.5	FD057	R23	FD056 & FD057
46	FD057	R23	Relative	Father	FD042_190730	NA	MB-042	23	1	2019-05-19	NA	7/30/19	Stool 16S	NA	NA	NA	NA	NA	NA	NA	NA	NA	NA	no	NA	NA	NA	NA	NA	NA	NA	NA	NA	NA	NA	#56B4E9	NA	15.8147660637528	121	0.344799563354321	2	NA	NA	NA	NA	FD057	R23	NA
47	FD058	P24	Patient	NA	FD043_190730	NA	MB-043	24	1	2019-06-10	NA	7/30/19	Stool 16S	1997	45.6	16.16	yes	no	yes	NA	NA	no	\	yes	NA	1998	NA	NA	NA	58	19	0.81	78.3	5	15	#E69F00	22	6.22468240566198	62	0.483338150500588	1	0.705676279447604	0.775081234768481	34	28	FD059	R24	FD058 & FD059
48	FD059	R24	Relative	Mother	FD044M_190730	NA	MB-044M	24	1	2019-06-09	NA	7/30/19	Stool 16S	NA	NA	NA	NA	NA	NA	NA	NA	NA	NA	no	NA	NA	NA	NA	NA	NA	NA	NA	NA	NA	NA	#56B4E9	NA	19.6933203646133	149	0.335860824539387	2	NA	NA	NA	NA	FD059	R24	NA
49	FD060	P25	Patient	NA	FD045_190730	NA	MB-045	25	1	2019-06-03	NA	7/30/19	Stool 16S	1978	45.1	15.61	NA	yes	yes	yes	no	no	NA	no	NA	1986	1986	NA	NA	76	25	1.04	59.6	35	23	#E69F00	41	6.91678485493688	78	0.458630454247342	1	NA	NA	NA	NA			NA
50	FD061	P26	Patient	NA	FD-047	NA	MB-047	26	1	2019-06-03	NA	11/18/19	Stool 16S	1974	55.8	24.15	no	no	yes	yes	yes	no	NA	yes	ciprofloxacin	NA	NA	NA	NA	NA	NA	0.85	73.9	16	NA	#E69F00	45	13.5913177550631	58	0.719172374351336	1	0.894496344435418	0.668866774979691	31	27	FD062, FD063	R26f, R26m	FD061 & FD062, FD061 & FD063
51	FD062	R26f	Relative	Father	FD-048F	NA	MB-048F	26	1	2019-06-03	NA	11/18/19	Stool 16S	NA	NA	NA	NA	NA	NA	NA	NA	NA	NA	no	NA	NA	NA	NA	NA	NA	NA	NA	NA	NA	NA	#56B4E9	NA	23.1447015412284	183	0.468771651550158	2	NA	NA	NA	NA	FD062, FD063	R26f, R26m	NA
52	FD063	R26m	Relative	Mother	FD-048M	NA	MB-048M	26	1	2019-06-03	NA	11/18/19	Stool 16S	NA	NA	NA	NA	NA	NA	NA	NA	NA	NA	no	NA	NA	NA	NA	NA	NA	NA	NA	NA	NA	NA	#56B4E9	NA	18.0480959477385	148	0.286344635861967	2	NA	NA	NA	NA	FD062, FD063	R26f, R26m	NA
53	FD064	P27	Patient	NA	FD049_190730	NA	MB-049	27	1	2019-06-05	NA	7/30/19	Stool 16S	2009	30.2	17.33	yes	yes	no	no	no	yes	NA	yes	NA	2011	2011	NA	NA	260	20	0.77	60.5	5	11	#E69F00	10	7.00957993448009	60	0.493544515477454	1	0.56783103168156	0.754163281884647	34	26	FD065	R27f	FD064 & FD065
54	FD065	R27f	Relative	Father	FD050F_190730	NA	MB-050F	27	1	2019-06-05	NA	7/30/19	Stool 16S	NA	NA	NA	NA	NA	NA	NA	NA	NA	NA	no	NA	NA	NA	NA	NA	NA	NA	NA	NA	NA	NA	#56B4E9	NA	14.2034980669626	99	0.435691066506892	2	NA	NA	NA	NA	FD065	R27f	NA
55	FD067	P28	Patient	NA	FD051_190730	DC027	MB-051	28	1	2019-06-04	NA	7/30/19	Stool 16S	2014	13.2	15.94	yes	no	yes	no	no	no	NA	yes	Azythromycin	2015	NA	NA	NA	NA	14	0.35	60.3	NA	NA	#E69F00	5	10.4068124346376	60	0.372142435558827	2	0.472887896019496	0.934098294069862	46	14	FD068	R28f	FD067 & FD068
56	FD068	R28f	Relative	Father	FD052F_190730	DC028	MB-052F	28	1	2019-06-04	NA	7/30/19	Stool 16S	NA	NA	NA	NA	NA	NA	NA	NA	NA	NA	no	NA	NA	NA	NA	NA	NA	NA	NA	NA	NA	NA	#56B4E9	NA	10.3765197295215	125	0.362430218905836	2	NA	NA	NA	NA	FD068	R28f	NA
57	FD072	R32	Relative	Mother	FD060M_190730	NA	MB-060M	32	1	2019-07-10	NA	7/30/19	Stool 16S	NA	NA	NA	NA	NA	NA	NA	NA	NA	NA	no	NA	NA	NA	NA	NA	NA	NA	NA	NA	NA	NA	#56B4E9	NA	21.2641116345479	126	0.388716296392328	2	NA	NA	NA	NA	FD072	R32	NA
58	FD073	P33	Patient	NA	FD063_190730	NA	MB-063	33	1	2019-07-18	NA	7/30/19	Stool 16S	1999	79.9	24.12	no	no	yes	yes	no	no	NA	no	NA	NA	NA	NA	NA	91	13	1	132.9	23	25	#E69F00	20	6.94436338093318	98	0.493831134311545	2	0.701462225832656	0.930290414297319	52.5	45.5	FD074	R33	FD073 & FD074
59	FD074	R33	Relative	Father	FD064F_190730	NA	MB-064F	33	1	2019-07-18	NA	7/30/19	Stool 16S	NA	NA	NA	NA	NA	NA	NA	NA	NA	NA	no	NA	NA	NA	NA	NA	NA	NA	NA	NA	NA	NA	#56B4E9	NA	5.69102914079829	58	0.599626300931698	1	NA	NA	NA	NA	FD074	R33	NA
60	FD075	P34	Patient	NA	FD065_190730	NA	MB-065	34	1	2019-07-19	NA	7/30/19	Stool 16S	2003	50	19.3	yes	yes	yes	yes	yes	no	NA	no	NA	NA	NA	NA	NA	NA	NA	NA	NA	NA	NA	#E69F00	16	29.9161781562748	162	0.566602742841424	2	NA	NA	NA	NA			NA
61	FD076	P35	Patient	NA	FD067_190730	NA	MB-067	35	1	2019-07-23	NA	7/30/19	Stool 16S	2003	48.9	17.33	yes	yes	yes	no	no	no	NA	yes	Tamiflu	2004	2004	NA	NA	NA	50	NA	NA	13	16	#E69F00	16	28.8999203176804	146	0.529358826667657	2	0.693135662063363	0.65267059301381	79	67	FD077, FD078, FD079	R35f, R35m, R35s	FD076 & FD077, FD076 & FD078, FD076 & FD079
62	FD077	R35f	Relative	Father	FD068F_190730	NA	MB-068F	35	1	2019-07-23	NA	7/30/19	Stool 16S	NA	NA	NA	NA	NA	NA	NA	NA	NA	NA	no	NA	NA	NA	NA	NA	NA	NA	NA	NA	NA	NA	#56B4E9	NA	13.5375369171529	100	0.343124813774886	2	NA	NA	NA	NA	FD077, FD078, FD079	R35f, R35m, R35s	NA
63	FD078	R35m	Relative	Mother	FD068M_190730	NA	MB-068M	35	1	2019-07-24	NA	7/30/19	Stool 16S	NA	NA	NA	NA	NA	NA	NA	NA	NA	NA	no	NA	NA	NA	NA	NA	NA	NA	NA	NA	NA	NA	#56B4E9	NA	12.438167561815	96	0.319524328851819	2	NA	NA	NA	NA	FD077, FD078, FD079	R35f, R35m, R35s	NA
64	FD079	R35s	Relative	Sibling	FD068S_190730	NA	MB-068S	35	1	2019-07-24	NA	7/30/19	Stool 16S	NA	NA	NA	NA	NA	NA	NA	NA	NA	NA	no	NA	NA	NA	NA	NA	NA	NA	NA	NA	NA	NA	#56B4E9	NA	21.9330261270112	144	0.401235780739564	2	NA	NA	NA	NA	FD077, FD078, FD079	R35f, R35m, R35s	NA
65	FD081	R36f	Relative	Father	FD-069F	NA	MB-069F	36	1	2019-09-09	NA	11/18/19	Stool 16S	1974	NA	NA	NA	NA	NA	NA	NA	NA	NA	no	NA	NA	NA	NA	NA	NA	NA	NA	NA	NA	NA	#56B4E9	45	13.7798141986935	110	0.538126534269347	2	NA	NA	NA	NA	FD081, FD083	R36f, R36m	NA
66	FD082	P36s	Patient	NA	FD-070	NA	MB-070	36	1	2019-09-09	NA	11/18/19	Stool 16S	2013	15	13.87	no	no	yes	yes	no	no	NA	no	NA	NA	NA	NA	NA	188	15.95	0.45	52.7	NA	NA	#E69F00	6	12.2091117998082	86	0.33509963211059	2	0.606468318440292	0.871344435418359	54.5	31.5	FD081, FD083	R36f, R36m	FD082 & FD081, FD082 & FD083
67	FD083	R36m	Relative	Mother	FD-070M	NA	MB-070M	36	1	2019-09-09	NA	11/18/19	Stool 16S	1976	NA	NA	NA	NA	NA	NA	NA	NA	NA	no	NA	NA	NA	NA	NA	NA	NA	NA	NA	NA	NA	#56B4E9	43	14.0757792010821	106	0.323981988048166	2	NA	NA	NA	NA	FD081, FD083	R36f, R36m	NA
68	FD084	P37	Patient	NA	FD-071	DC029	MB-071	37	1	2019-12-13	NA	1/21/20	Stool 16S	1990	50.4	23.64	yes	yes	no	no	no	yes	NA	yes	preventive	1991	1991	NA	NA	133	26	0.8	97.1	38	48	#E69F00	29	6.37999978159495	81	0.612881735542513	1	0.807981316003249	0.873883021933388	43	38	FD085	R37m	FD084 & FD085
69	FD085	R37m	Relative	Mother	FD-072M	DC030	MB-072M	37	1	2019-12-12	NA	1/21/20	Stool 16S	1958	NA	NA	NA	NA	NA	NA	NA	NA	NA	no	NA	NA	NA	NA	NA	NA	NA	NA	NA	NA	NA	#56B4E9	61	7.96193107017473	69	0.727960269692443	1	NA	NA	NA	NA	FD085	R37m	NA
70	FD086	P40	Patient	NA	FD-077	NA	MB-077	40	1	2019-11-26	NA	1/21/20	Stool 16S	1990	29.8	15.42	yes	yes	no	no	no	yes	NA	no	NA	2000	2000	NA	NA	80	25	0.67	58.1	7	21	#E69F00	29	8.34729703583181	27	0.805630160237588	1	0.957487137828324	0.602288112645546	16	11	FD087	R40	FD086 & FD087
71	FD087	R40	Relative	NA	FD-078	NA	MB-078	40	1	2019-11-26	NA	1/21/20	Stool 16S	1950	NA	NA	NA	NA	NA	NA	NA	NA	NA	no	NA	NA	NA	NA	NA	NA	NA	NA	NA	NA	NA	#56B4E9	69	24.5115176182583	154	0.424045396371636	2	NA	NA	NA	NA	FD087	R40	NA
72	FD088	P41	Patient	NA	FD-079	NA	MB-079	41	1	2019-11-05	NA	11/18/19	Stool 16S	1986	66.3	22.94	yes	yes	yes	yes	yes	no	NA	no	NA	1991	1991	NA	NA	114	18	0.91	107.9	6	14	#E69F00	33	8.97078676961374	116	0.54771495493669	2	0.705997833739507	0.476001895477931	62	54	FD089	R41	FD088 & FD089
73	FD089	R41	Relative	NA	FD-080	NA	MB-080	41	1	2019-11-05	NA	11/18/19	Stool 16S	1955	NA	NA	NA	NA	NA	NA	NA	NA	NA	no	NA	NA	NA	NA	NA	NA	NA	NA	NA	NA	NA	#56B4E9	64	16.1997330754287	136	0.377968236564061	2	NA	NA	NA	NA	FD089	R41	NA
74	FD090	P42	Patient	NA	FD-081	NA	MB-081	42	1	2019-11-12	NA	11/18/19	Stool 16S	2008	30	17.75	yes	no	yes	no	yes	no	NA	yes	preventive	2017	2017	NA	NA	323	18.42	0.36	149.3	22	NA	#E69F00	11	13.5896265900882	99	0.478344260506302	1	0.692120227457352	0.924045491470349	69	30	FD091, FD092	R42f, R42m	FD090 & FD091, FD090 & FD092
75	FD091	R42f	Relative	Father	FD-082F	NA	MB-082F	42	1	2019-11-12	NA	11/18/19	Stool 16S	1978	NA	NA	NA	NA	NA	NA	NA	NA	NA	no	NA	NA	NA	NA	NA	NA	NA	NA	NA	NA	NA	#56B4E9	41	34.1689041215582	171	0.403357140751217	2	NA	NA	NA	NA	FD091, FD092	R42f, R42m	NA
76	FD092	R42m	Relative	Mother	FD-082M	NA	MB-082M	42	1	2019-11-12	NA	11/18/19	Stool 16S	1981	NA	NA	NA	NA	NA	NA	NA	NA	NA	no	NA	NA	NA	NA	NA	NA	NA	NA	NA	NA	NA	#56B4E9	38	34.3093402048872	183	0.464250249243344	2	NA	NA	NA	NA	FD091, FD092	R42f, R42m	NA
77	FD093	P43	Patient	NA	DC007_v4	DC007	MB-083	43	1	2016-12-09	NA	2/1/17	Stool 16S	1997	47.1	17.95	yes	yes	no	no	NA	yes	NA	no	NA	1998	1998	NA	NA	NA	NA	NA	NA	NA	NA	#E69F00	19	10.5142863090117	61	0.617671294293453	2	0.792343623070674	0.800568643379366	37	24	FD095	R43m	FD093 & FD095
78	FD094	P43	Patient	NA	FD-083	DC007	MB-083	43	2	2019-11-08	NA	1/21/20	Stool 16S	1997	47.1	17.95	yes	yes	no	no	no	yes	NA	no	NA	1998	1998	NA	NA	102	27	0.6	128.7	16	20	#E69F00	22	14.6670001848062	71	0.511704523210597	2	0.865861088545898	0.783813972380179	33	38	FD096, FD097	R43f, R43m	FD094 & FD096, FD094 & FD097
79	FD095	R43m	Relative	Mother	DC008_v4	DC008	MB-084M	43	1	2016-12-09	NA	2/1/17	Stool 16S	1967	NA	NA	NA	NA	NA	NA	NA	NA	NA	no	NA	NA	NA	NA	NA	NA	NA	NA	NA	NA	NA	#56B4E9	49	21.3400600706325	132	0.390771871812138	2	NA	NA	NA	NA	FD095	R43m	NA
80	FD096	R43f	Relative	Father	FD-084F	NA	MB-084F	43	1	2019-11-20	NA	1/21/20	Stool 16S	1965	NA	NA	NA	NA	NA	NA	NA	NA	NA	no	NA	NA	NA	NA	NA	NA	NA	NA	NA	NA	NA	#56B4E9	54	9.45253503651556	110	0.302952307377464	2	NA	NA	NA	NA	FD096, FD097	R43f, R43m	NA
81	FD097	R43m	Relative	Mother	FD-084M	DC008	MB-084M	43	2	2019-11-19	NA	1/21/20	Stool 16S	1967	NA	NA	NA	NA	NA	NA	NA	NA	NA	no	NA	NA	NA	NA	NA	NA	NA	NA	NA	NA	NA	#56B4E9	52	12.7970122083653	123	0.299876498122698	2	NA	NA	NA	NA	FD096, FD097	R43f, R43m	NA
82	FD098	P47	Patient	NA	FD_089	NA	MB-089	47	1	2020-01-14	NA	1/21/20	Stool 16S	1997	49.7	17.2	yes	yes	yes	no	yes	no	NA	yes	NA	1998	1998	NA	NA	76	26	1.13	72	6	24	#E69F00	23	11.593627319249	109	0.362337225046495	2	0.730605199025183	0.7678716490658	59	50	FD099	R47	FD098 & FD099
83	FD099	R47	Relative	Mother	FD_090M	NA	MB-090M	47	1	2020-01-14	NA	1/21/20	Stool 16S	NA	NA	NA	NA	NA	NA	NA	NA	NA	NA	no	NA	NA	NA	NA	NA	NA	NA	NA	NA	NA	NA	#56B4E9	NA	14.9205188568214	76	0.434633708897392	2	NA	NA	NA	NA	FD099	R47	NA
84	FD100	P48	Patient	NA	FD_093_1	NA	MB-093	48	1	2020-02-04	NA	2/24/20	Stool 16S	1998	35.38	18.59	yes	yes	no	no	no	yes	NA	no	NA	1998	1998	NA	NA	100	18	0.64	90.7	26	34	#E69F00	22	20.5933760164708	107	0.43845533489655	2	0.575683725968048	0.869448957487138	55.6666666666667	51.3333333333333	FD101	R48	FD100 & FD101
85	FD101	R48	Relative	Mother	FD_094M_1	NA	MB-094M	48	1	2020-02-04	NA	2/24/20	Stool 16S	1976	NA	NA	NA	NA	NA	NA	NA	NA	NA	no	NA	NA	NA	NA	NA	NA	NA	NA	NA	NA	NA	#56B4E9	44	16.1514840137401	103	0.451699722675556	1	NA	NA	NA	NA	FD101	R48	NA
86	FD102	P49	Patient	NA	FD_095_1	NA	MB-095	49	1	2020-02-04	NA	2/24/20	Stool 16S	1996	46.5	20.13	yes	yes	yes	yes	yes	no	NA	no	NA	1998	1998	NA	NA	66	18	0.9	83.8	15	20	#E69F00	24	20.922742366399	109	0.472277413397453	2	NA	NA	NA	NA			NA
87	FD127	P06	Patient	NA	FD-003.2	NA	MB-003_2	6	2	2020-02-20	NA	3/9/20	Stool 16S	1998	48.53	17.53	yes	yes	yes	no	no	no	NA	no	NA	1999	2001	NA	NA	98	20	0.8	129	8	22	#E69F00	22	7.99224435937677	76	0.469904484751041	1	0.719401570538857	0.906343081505551	36.6666666666667	39.3333333333333	FD128	R06	FD127 & FD128
88	FD128	R06	Relative	Mother	FD-004.2	NA	MB-004_2	6	2	2020-02-21	NA	3/9/20	Stool 16S	NA	NA	NA	NA	NA	NA	NA	NA	NA	NA	no	NA	NA	NA	NA	NA	NA	NA	NA	NA	NA	NA	#56B4E9	NA	19.8980108781065	167	0.542605866463015	2	NA	NA	NA	NA	FD128	R06	NA
89	FD164	P01	Patient	NA	FD-061.1	DC003	MB-061	1	2	1100-10-31	NA	11/18/19	Stool 16S	1995	45.4	18.3	yes	yes	no	no	no	yes	NA	no	NA	1996	1996	NA	NA	96	23	0.65	95.5	12	20	#E69F00	NA	8.30207988779796	55	0.591261251391164	1	NA	NA	NA	NA			NA
90	FD165	P01	Patient	NA	FD-061.2	DC003	MB-061	1	3	1090-10-31	NA	11/18/19	Stool 16S	1995	45.4	18.3	yes	yes	no	no	no	yes	NA	no	NA	1996	1996	NA	NA	96	23	0.65	95.5	12	20	#E69F00	NA	6.77572765828063	65	0.639861271860658	1	NA	NA	NA	NA			NA
91	FD166	FD-062F	Relative	Father	FD-062F	NA	MB062F	1	1	1080-10-31	NA	11/18/19	Stool 16S	1961	NA	NA	NA	NA	NA	NA	NA	NA	NA	no	NA	NA	NA	NA	NA	NA	NA	NA	NA	NA	NA	#56B4E9	NA	6.33355406675867	107	0.612095690270956	2	NA	NA	NA	NA	FD166	FD-062F	NA
92	FD167	P16	Patient	NA	FD-025.2	NA	MB-025	16	2	2020-03-03	NA	3/9/20	Stool 16S	1996	58	20.55	yes	yes	yes	no	yes	no	NA	no	NA	1997	1998	NA	NA	124	NA	NA	NA	NA	NA	#E69F00	24	7.17203124533182	56	0.629241106045491	1	0.844401570538857	0.742113457893312	30	26	FD168, FD169	R16f, R16m	FD167 & FD168, FD167 & FD169
93	FD168	R16f	Relative	Father	FD-026F.2	NA	MB-026F	16	2	2020-03-04	NA	3/9/20	Stool 16S	NA	NA	NA	NA	NA	NA	NA	NA	NA	NA	no	NA	NA	NA	NA	NA	NA	NA	NA	NA	NA	NA	#56B4E9	NA	21.9245771662543	141	0.304213296237423	2	NA	NA	NA	NA	FD168, FD169	R16f, R16m	NA
94	FD169	R16m	Relative	Mother	FD-026M.2	NA	MB-026M	16	2	2020-03-03	NA	3/9/20	Stool 16S	NA	NA	NA	NA	NA	NA	NA	NA	NA	NA	no	NA	NA	NA	NA	NA	NA	NA	NA	NA	NA	NA	#56B4E9	NA	10.5381595646656	69	0.442277170180348	2	NA	NA	NA	NA	FD168, FD169	R16f, R16m	NA
95	FD170	P45	Patient	NA	FD_085_1	NA	MB085	45	1	2020-02-29		3/9/20	Stool 16S	1992	51.2	22.76	no	no	yes	yes	no	no	NA	no	NA	NA	NA	NA	NA	NA	NA	NA	NA	NA	NA	#E69F00	28	18.8358474830729	126	0.472895461168658	2	0.633732737611698	0.809030598429461	64	62	FD171, FD172	R45m, R45f	FD170 & FD171, FD170 & FD172
96	FD171	R45m	Relative	Mother	FD_086M_1	NA	MB086M	45	1	2020-02-29		3/9/20	Stool 16S	1956	NA	NA	NA	NA	NA	NA	NA	NA	NA	yes	preventative	NA	NA	NA	NA	NA	NA	NA	NA	NA	NA	#56B4E9	64	31.8460405848346	145	0.462699557866278	2	NA	NA	NA	NA	FD171, FD172	R45m, R45f	NA
97	FD172	R45f	Relative	Father	FD_086F_1	NA	MB086F	45	1	2020-02-29		3/9/20	Stool 16S	1957	NA	NA	NA	NA	NA	NA	NA	NA	NA	NA	NA	NA	NA	NA	NA	NA	NA	NA	NA	NA	NA	#56B4E9	63	22.1335189525598	134	0.401954712650866	2	NA	NA	NA	NA	FD171, FD172	R45m, R45f	NA
98	FD173	P20	Patient	NA	FD-033.3	DC013	MB-033	20	3	2020-01-30	NA	2/24/20	Stool 16S	1994	NA	NA	yes	yes	yes	no	no	no	F	NA	NA	NA	NA	NA	NA	NA	NA	NA	NA	NA	NA	#E69F00	26	12.7774681080756	86	0.353912521014367	2	0.594029244516653	0.884037367993501	58	28	FD174	R20	FD173 & FD174
99	FD174	R20	Relative	Father	FD-034.3	DC014	MB-034	20	3	2020-01-30	NA	2/24/20	Stool 16S	1962	NA	NA	NA	NA	NA	NA	NA	NA	NA	no	NA	NA	NA	NA	NA	NA	NA	NA	NA	NA	NA	#56B4E9	58	17.585408168594	120	0.322187788119239	2	NA	NA	NA	NA	FD174	R20	NA
