# Supplementary material for: Gut microbiome dysbiosis drives metabolic dysfunction in Familial dysautonomia
Source: Nat Commun. 2023 Jan 13;14:218. doi: 10.1038/s41467-023-35787-8 (PMC9839693; doi:10.1038/s41467-023-35787-8)
Supplement: Supplementary file 5 — Source Data File [file 41467_2023_35787_MOESM5_ESM.zip › Dysautonomia-main/data/Venn_map.22.11.25.csv]

	X	Experiment.Accession	Experiment.Title	Organism.Name	Instrument	Submitter	Study.Accession	Study.Title	Sample.Accession	Sample.Title	Total.Size..Mb	Total.RUNs	Total.Spots	Total.Bases	Library.Name	Library.Strategy	Library.Source	Library.Selection	donor	split
FD001	2601	SRX13829784	FD001	human gut metagenome	Illumina MiSeq	Montana State University	SRP355791	Familial dysautonomia microbiome	SRS11708465	NA	7.93	1	24608	12343276	FD001	AMPLICON	METAGENOMIC	PCR	NA	human gut metagenome
FD002	259	SRX13829785	FD002	human gut metagenome	Illumina MiSeq	Montana State University	SRP355791	Familial dysautonomia microbiome	SRS11708466	NA	9.73	1	30812	15454941	FD002	AMPLICON	METAGENOMIC	PCR	NA	human gut metagenome
FD004	307	SRX13829730	FD004	human gut metagenome	Illumina MiSeq	Montana State University	SRP355791	Familial dysautonomia microbiome	SRS11708411	NA	6.54	1	20469	10269025	FD004	AMPLICON	METAGENOMIC	PCR	NA	human gut metagenome
FD005	27	SRX13830021	FD005	human gut metagenome	Illumina MiSeq	Montana State University	SRP355791	Familial dysautonomia microbiome	SRS11708702	NA	9.7	1	30229	15164417	FD005	AMPLICON	METAGENOMIC	PCR	NA	human gut metagenome
FD007	5	SRX13830045	FD007	human gut metagenome	Illumina MiSeq	Montana State University	SRP355791	Familial dysautonomia microbiome	SRS11708726	NA	9.05	1	28381	14236340	FD007	AMPLICON	METAGENOMIC	PCR	NA	human gut metagenome
FD009	2691	SRX13829775	FD009	human gut metagenome	Illumina MiSeq	Montana State University	SRP355791	Familial dysautonomia microbiome	SRS11708456	NA	5.31	1	16663	8357997	FD009	AMPLICON	METAGENOMIC	PCR	NA	human gut metagenome
FD011	258	SRX13829786	FD011	human gut metagenome	Illumina MiSeq	Montana State University	SRP355791	Familial dysautonomia microbiome	SRS11708467	NA	5.76	1	22664	11361695	FD011	AMPLICON	METAGENOMIC	PCR	NA	human gut metagenome
FD012	247	SRX13829797	FD012	human gut metagenome	Illumina MiSeq	Montana State University	SRP355791	Familial dysautonomia microbiome	SRS11708478	NA	4	1	15565	7808609	FD012	AMPLICON	METAGENOMIC	PCR	NA	human gut metagenome
FD015	105	SRX13829942	FD015	human gut metagenome	Illumina MiSeq	Montana State University	SRP355791	Familial dysautonomia microbiome	SRS11708623	NA	6.08	1	20225	10146421	FD015	AMPLICON	METAGENOMIC	PCR	NA	human gut metagenome
FD016	232	SRX13829813	FD016	human gut metagenome	Illumina MiSeq	Montana State University	SRP355791	Familial dysautonomia microbiome	SRS11708494	NA	7.46	1	24746	12410459	FD016	AMPLICON	METAGENOMIC	PCR	NA	human gut metagenome
FD017	221	SRX13829824	FD017	human gut metagenome	Illumina MiSeq	Montana State University	SRP355791	Familial dysautonomia microbiome	SRS11708505	NA	8.93	1	30312	15200339	FD017	AMPLICON	METAGENOMIC	PCR	NA	human gut metagenome
FD018	210	SRX13829835	FD018	human gut metagenome	Illumina MiSeq	Montana State University	SRP355791	Familial dysautonomia microbiome	SRS11708517	NA	9.74	1	32657	16380865	FD018	AMPLICON	METAGENOMIC	PCR	NA	human gut metagenome
FD019	384	SRX13829652	FD019	human gut metagenome	Illumina MiSeq	Montana State University	SRP355791	Familial dysautonomia microbiome	SRS11708333	NA	6.4	1	21833	10953561	FD019	AMPLICON	METAGENOMIC	PCR	NA	human gut metagenome
FD020	373	SRX13829663	FD020	human gut metagenome	Illumina MiSeq	Montana State University	SRP355791	Familial dysautonomia microbiome	SRS11708344	NA	4.86	1	16483	8268999	FD020	AMPLICON	METAGENOMIC	PCR	NA	human gut metagenome
FD021	334	SRX13829703	FD021	human gut metagenome	Illumina MiSeq	Montana State University	SRP355791	Familial dysautonomia microbiome	SRS11708384	NA	13.11	1	41905	21018758	FD021	AMPLICON	METAGENOMIC	PCR	NA	human gut metagenome
FD022	323	SRX13829714	FD022	human gut metagenome	Illumina MiSeq	Montana State University	SRP355791	Familial dysautonomia microbiome	SRS11708395	NA	6.04	1	20741	10404815	FD022	AMPLICON	METAGENOMIC	PCR	NA	human gut metagenome
FD023	312	SRX13829725	FD023	human gut metagenome	Illumina MiSeq	Montana State University	SRP355791	Familial dysautonomia microbiome	SRS11708406	NA	10.46	1	32262	16181444	FD023	AMPLICON	METAGENOMIC	PCR	NA	human gut metagenome
FD024	871	SRX13829960	FD024	human gut metagenome	Illumina MiSeq	Montana State University	SRP355791	Familial dysautonomia microbiome	SRS11708642	NA	5.02	1	16609	8331227	FD024	AMPLICON	METAGENOMIC	PCR	NA	human gut metagenome
FD025	76	SRX13829971	FD025	human gut metagenome	Illumina MiSeq	Montana State University	SRP355791	Familial dysautonomia microbiome	SRS11708652	NA	9.01	1	30479	15289075	FD025	AMPLICON	METAGENOMIC	PCR	NA	human gut metagenome
FD028	202	SRX13829843	FD028	human gut metagenome	Illumina MiSeq	Montana State University	SRP355791	Familial dysautonomia microbiome	SRS11708524	NA	13.28	1	41660	20896775	FD028	AMPLICON	METAGENOMIC	PCR	NA	human gut metagenome
FD029	191	SRX13829854	FD029	human gut metagenome	Illumina MiSeq	Montana State University	SRP355791	Familial dysautonomia microbiome	SRS11708535	NA	8.29	1	31970	16032215	FD029	AMPLICON	METAGENOMIC	PCR	NA	human gut metagenome
FD030	180	SRX13829865	FD030	human gut metagenome	Illumina MiSeq	Montana State University	SRP355791	Familial dysautonomia microbiome	SRS11708546	NA	8.82	1	27923	14005937	FD030	AMPLICON	METAGENOMIC	PCR	NA	human gut metagenome
FD031	355	SRX13829681	FD031	human gut metagenome	Illumina MiSeq	Montana State University	SRP355791	Familial dysautonomia microbiome	SRS11708362	NA	7.39	1	28908	14487143	FD031	AMPLICON	METAGENOMIC	PCR	NA	human gut metagenome
FD032	344	SRX13829692	FD032	human gut metagenome	Illumina MiSeq	Montana State University	SRP355791	Familial dysautonomia microbiome	SRS11708373	NA	11.8	1	36981	18546763	FD032	AMPLICON	METAGENOMIC	PCR	NA	human gut metagenome
FD034	296	SRX13829742	FD034	human gut metagenome	Illumina MiSeq	Montana State University	SRP355791	Familial dysautonomia microbiome	SRS11708423	NA	6.67	1	21018	10543583	FD034	AMPLICON	METAGENOMIC	PCR	NA	human gut metagenome
FD035	285	SRX13829753	FD035	human gut metagenome	Illumina MiSeq	Montana State University	SRP355791	Familial dysautonomia microbiome	SRS11708434	NA	5.47	1	18746	9403946	FD035	AMPLICON	METAGENOMIC	PCR	NA	human gut metagenome
FD036	169	SRX13829876	FD036	human gut metagenome	Illumina MiSeq	Montana State University	SRP355791	Familial dysautonomia microbiome	SRS11708557	NA	15.97	1	49165	24653167	FD036	AMPLICON	METAGENOMIC	PCR	NA	human gut metagenome
FD037	158	SRX13829887	FD037	human gut metagenome	Illumina MiSeq	Montana State University	SRP355791	Familial dysautonomia microbiome	SRS11708568	NA	4.32	1	17302	8681146	FD037	AMPLICON	METAGENOMIC	PCR	NA	human gut metagenome
FD038	66	SRX13829981	FD038	human gut metagenome	Illumina MiSeq	Montana State University	SRP355791	Familial dysautonomia microbiome	SRS11708662	NA	12.13	1	37493	18800423	FD038	AMPLICON	METAGENOMIC	PCR	NA	human gut metagenome
FD039	55	SRX13829992	FD039	human gut metagenome	Illumina MiSeq	Montana State University	SRP355791	Familial dysautonomia microbiome	SRS11708673	NA	4.39	1	16657	8356017	FD039	AMPLICON	METAGENOMIC	PCR	NA	human gut metagenome
FD040	441	SRX13830003	FD040	human gut metagenome	Illumina MiSeq	Montana State University	SRP355791	Familial dysautonomia microbiome	SRS11708684	NA	6.94	1	23485	11781816	FD040	AMPLICON	METAGENOMIC	PCR	NA	human gut metagenome
FD041	142	SRX13829903	FD041	human gut metagenome	Illumina MiSeq	Montana State University	SRP355791	Familial dysautonomia microbiome	SRS11708584	NA	4.67	1	15295	7672639	FD041	AMPLICON	METAGENOMIC	PCR	NA	human gut metagenome
FD043	26	SRX13830022	FD043	human gut metagenome	Illumina MiSeq	Montana State University	SRP355791	Familial dysautonomia microbiome	SRS11708703	NA	9.75	1	29962	15029447	FD043	AMPLICON	METAGENOMIC	PCR	NA	human gut metagenome
FD044	23	SRX13830025	FD044	human gut metagenome	Illumina MiSeq	Montana State University	SRP355791	Familial dysautonomia microbiome	SRS11708706	NA	8.41	1	29244	14670930	FD044	AMPLICON	METAGENOMIC	PCR	NA	human gut metagenome
FD045	22	SRX13830026	FD045	human gut metagenome	Illumina MiSeq	Montana State University	SRP355791	Familial dysautonomia microbiome	SRS11708707	NA	11.77	1	36823	18470564	FD045	AMPLICON	METAGENOMIC	PCR	NA	human gut metagenome
FD046	2110	SRX13830027	FD046	human gut metagenome	Illumina MiSeq	Montana State University	SRP355791	Familial dysautonomia microbiome	SRS11708708	NA	4.3	1	16674	8364876	FD046	AMPLICON	METAGENOMIC	PCR	NA	human gut metagenome
FD047	20	SRX13830028	FD047	human gut metagenome	Illumina MiSeq	Montana State University	SRP355791	Familial dysautonomia microbiome	SRS11708709	NA	3.66	1	14549	7299523	FD047	AMPLICON	METAGENOMIC	PCR	NA	human gut metagenome
FD048	19	SRX13830029	FD048	human gut metagenome	Illumina MiSeq	Montana State University	SRP355791	Familial dysautonomia microbiome	SRS11708710	NA	4.93	1	18980	9521072	FD048	AMPLICON	METAGENOMIC	PCR	NA	human gut metagenome
FD050	18	SRX13830031	FD050	human gut metagenome	Illumina MiSeq	Montana State University	SRP355791	Familial dysautonomia microbiome	SRS11708712	NA	7.71	1	23735	11906231	FD050	AMPLICON	METAGENOMIC	PCR	NA	human gut metagenome
FD051	1710	SRX13830032	FD051	human gut metagenome	Illumina MiSeq	Montana State University	SRP355791	Familial dysautonomia microbiome	SRS11708713	NA	6.11	1	23812	11947274	FD051	AMPLICON	METAGENOMIC	PCR	NA	human gut metagenome
FD052	1610	SRX13830033	FD052	human gut metagenome	Illumina MiSeq	Montana State University	SRP355791	Familial dysautonomia microbiome	SRS11708714	NA	5.49	1	16979	8516714	FD052	AMPLICON	METAGENOMIC	PCR	NA	human gut metagenome
FD053	14	SRX13830035	FD053	human gut metagenome	Illumina MiSeq	Montana State University	SRP355791	Familial dysautonomia microbiome	SRS11708716	NA	4.93	1	19820	9944955	FD053	AMPLICON	METAGENOMIC	PCR	NA	human gut metagenome
FD054	13	SRX13830036	FD054	human gut metagenome	Illumina MiSeq	Montana State University	SRP355791	Familial dysautonomia microbiome	SRS11708717	NA	3.8	1	15445	7748592	FD054	AMPLICON	METAGENOMIC	PCR	NA	human gut metagenome
FD056	12	SRX13830038	FD056	human gut metagenome	Illumina MiSeq	Montana State University	SRP355791	Familial dysautonomia microbiome	SRS11708719	NA	5.77	1	22956	11517585	FD056	AMPLICON	METAGENOMIC	PCR	NA	human gut metagenome
FD057	11	SRX13830039	FD057	human gut metagenome	Illumina MiSeq	Montana State University	SRP355791	Familial dysautonomia microbiome	SRS11708720	NA	5.71	1	22787	11433069	FD057	AMPLICON	METAGENOMIC	PCR	NA	human gut metagenome
FD058	10	SRX13830040	FD058	human gut metagenome	Illumina MiSeq	Montana State University	SRP355791	Familial dysautonomia microbiome	SRS11708721	NA	5.8	1	22596	11334675	FD058	AMPLICON	METAGENOMIC	PCR	NA	human gut metagenome
FD059	9	SRX13830041	FD059	human gut metagenome	Illumina MiSeq	Montana State University	SRP355791	Familial dysautonomia microbiome	SRS11708722	NA	4.82	1	18762	9411185	FD059	AMPLICON	METAGENOMIC	PCR	NA	human gut metagenome
FD060	8	SRX13830042	FD060	human gut metagenome	Illumina MiSeq	Montana State University	SRP355791	Familial dysautonomia microbiome	SRS11708724	NA	7.73	1	30271	15180437	FD060	AMPLICON	METAGENOMIC	PCR	NA	human gut metagenome
FD061	7	SRX13830043	FD061	human gut metagenome	Illumina MiSeq	Montana State University	SRP355791	Familial dysautonomia microbiome	SRS11708723	NA	7.52	1	26731	13416830	FD061	AMPLICON	METAGENOMIC	PCR	NA	human gut metagenome
FD062	6	SRX13830044	FD062	human gut metagenome	Illumina MiSeq	Montana State University	SRP355791	Familial dysautonomia microbiome	SRS11708725	NA	5.6	1	19761	9912500	FD062	AMPLICON	METAGENOMIC	PCR	NA	human gut metagenome
FD063	4	SRX13830046	FD063	human gut metagenome	Illumina MiSeq	Montana State University	SRP355791	Familial dysautonomia microbiome	SRS11708727	NA	6.62	1	23124	11603991	FD063	AMPLICON	METAGENOMIC	PCR	NA	human gut metagenome
FD064	392	SRX13830047	FD064	human gut metagenome	Illumina MiSeq	Montana State University	SRP355791	Familial dysautonomia microbiome	SRS11708728	NA	4.49	1	17939	8999711	FD064	AMPLICON	METAGENOMIC	PCR	NA	human gut metagenome
FD065	282	SRX13829756	FD065	human gut metagenome	Illumina MiSeq	Montana State University	SRP355791	Familial dysautonomia microbiome	SRS11708437	NA	4.43	1	17371	8715470	FD065	AMPLICON	METAGENOMIC	PCR	NA	human gut metagenome
FD067	2811	SRX13829758	FD067	human gut metagenome	Illumina MiSeq	Montana State University	SRP355791	Familial dysautonomia microbiome	SRS11708439	NA	5.87	1	22524	11293738	FD067	AMPLICON	METAGENOMIC	PCR	NA	human gut metagenome
FD068	280	SRX13829759	FD068	human gut metagenome	Illumina MiSeq	Montana State University	SRP355791	Familial dysautonomia microbiome	SRS11708440	NA	5.76	1	22877	11477913	FD068	AMPLICON	METAGENOMIC	PCR	NA	human gut metagenome
FD072	279	SRX13829763	FD072	human gut metagenome	Illumina MiSeq	Montana State University	SRP355791	Familial dysautonomia microbiome	SRS11708444	NA	5.12	1	20141	10104990	FD072	AMPLICON	METAGENOMIC	PCR	NA	human gut metagenome
FD073	278	SRX13829765	FD073	human gut metagenome	Illumina MiSeq	Montana State University	SRP355791	Familial dysautonomia microbiome	SRS11708446	NA	8.05	1	31474	15775730	FD073	AMPLICON	METAGENOMIC	PCR	NA	human gut metagenome
FD074	277	SRX13829766	FD074	human gut metagenome	Illumina MiSeq	Montana State University	SRP355791	Familial dysautonomia microbiome	SRS11708447	NA	7.45	1	28967	14515046	FD074	AMPLICON	METAGENOMIC	PCR	NA	human gut metagenome
FD075	276	SRX13829767	FD075	human gut metagenome	Illumina MiSeq	Montana State University	SRP355791	Familial dysautonomia microbiome	SRS11708449	NA	3.14	1	11833	5936393	FD075	AMPLICON	METAGENOMIC	PCR	NA	human gut metagenome
FD076	275	SRX13829768	FD076	human gut metagenome	Illumina MiSeq	Montana State University	SRP355791	Familial dysautonomia microbiome	SRS11708448	NA	8.17	1	31617	15860978	FD076	AMPLICON	METAGENOMIC	PCR	NA	human gut metagenome
FD077	274	SRX13829769	FD077	human gut metagenome	Illumina MiSeq	Montana State University	SRP355791	Familial dysautonomia microbiome	SRS11708450	NA	4.94	1	19581	9821804	FD077	AMPLICON	METAGENOMIC	PCR	NA	human gut metagenome
FD078	2731	SRX13829770	FD078	human gut metagenome	Illumina MiSeq	Montana State University	SRP355791	Familial dysautonomia microbiome	SRS11708451	NA	6.68	1	26159	13123891	FD078	AMPLICON	METAGENOMIC	PCR	NA	human gut metagenome
FD079	272	SRX13829771	FD079	human gut metagenome	Illumina MiSeq	Montana State University	SRP355791	Familial dysautonomia microbiome	SRS11708452	NA	5.04	1	19749	9908093	FD079	AMPLICON	METAGENOMIC	PCR	NA	human gut metagenome
FD081	271	SRX13829773	FD081	human gut metagenome	Illumina MiSeq	Montana State University	SRP355791	Familial dysautonomia microbiome	SRS11708454	NA	7.16	1	25650	12874761	FD081	AMPLICON	METAGENOMIC	PCR	NA	human gut metagenome
FD082	270	SRX13829774	FD082	human gut metagenome	Illumina MiSeq	Montana State University	SRP355791	Familial dysautonomia microbiome	SRS11708455	NA	6.54	1	23737	11914523	FD082	AMPLICON	METAGENOMIC	PCR	NA	human gut metagenome
FD083	268	SRX13829776	FD083	human gut metagenome	Illumina MiSeq	Montana State University	SRP355791	Familial dysautonomia microbiome	SRS11708457	NA	9.58	1	34352	17241109	FD083	AMPLICON	METAGENOMIC	PCR	NA	human gut metagenome
FD084	267	SRX13829777	FD084	human gut metagenome	Illumina MiSeq	Montana State University	SRP355791	Familial dysautonomia microbiome	SRS11708458	NA	15.01	1	53896	27052878	FD084	AMPLICON	METAGENOMIC	PCR	NA	human gut metagenome
FD085	2661	SRX13829778	FD085	human gut metagenome	Illumina MiSeq	Montana State University	SRP355791	Familial dysautonomia microbiome	SRS11708459	NA	13.13	1	45256	22715761	FD085	AMPLICON	METAGENOMIC	PCR	NA	human gut metagenome
FD086	265	SRX13829779	FD086	human gut metagenome	Illumina MiSeq	Montana State University	SRP355791	Familial dysautonomia microbiome	SRS11708461	NA	10.08	1	35792	17965964	FD086	AMPLICON	METAGENOMIC	PCR	NA	human gut metagenome
FD087	264	SRX13829780	FD087	human gut metagenome	Illumina MiSeq	Montana State University	SRP355791	Familial dysautonomia microbiome	SRS11708460	NA	9.63	1	33994	17055906	FD087	AMPLICON	METAGENOMIC	PCR	NA	human gut metagenome
FD088	263	SRX13829781	FD088	human gut metagenome	Illumina MiSeq	Montana State University	SRP355791	Familial dysautonomia microbiome	SRS11708462	NA	10.56	1	37668	18896759	FD088	AMPLICON	METAGENOMIC	PCR	NA	human gut metagenome
FD089	262	SRX13829782	FD089	human gut metagenome	Illumina MiSeq	Montana State University	SRP355791	Familial dysautonomia microbiome	SRS11708463	NA	7.79	1	27585	13841170	FD089	AMPLICON	METAGENOMIC	PCR	NA	human gut metagenome
FD090	261	SRX13829783	FD090	human gut metagenome	Illumina MiSeq	Montana State University	SRP355791	Familial dysautonomia microbiome	SRS11708464	NA	10.85	1	38172	19151019	FD090	AMPLICON	METAGENOMIC	PCR	NA	human gut metagenome
FD091	401	SRX13830007	FD091	human gut metagenome	Illumina MiSeq	Montana State University	SRP355791	Familial dysautonomia microbiome	SRS11708687	NA	8.27	1	28876	14493163	FD091	AMPLICON	METAGENOMIC	PCR	NA	human gut metagenome
FD092	39	SRX13830008	FD092	human gut metagenome	Illumina MiSeq	Montana State University	SRP355791	Familial dysautonomia microbiome	SRS11708689	NA	7.53	1	26590	13342562	FD092	AMPLICON	METAGENOMIC	PCR	NA	human gut metagenome
FD093	38	SRX13830010	FD093	human gut metagenome	Illumina MiSeq	Montana State University	SRP355791	Familial dysautonomia microbiome	SRS11708691	NA	15.08	1	47483	23819804	FD093	AMPLICON	METAGENOMIC	PCR	NA	human gut metagenome
FD094	37	SRX13830011	FD094	human gut metagenome	Illumina MiSeq	Montana State University	SRP355791	Familial dysautonomia microbiome	SRS11708692	NA	12.79	1	45684	22930457	FD094	AMPLICON	METAGENOMIC	PCR	NA	human gut metagenome
FD095	36	SRX13830012	FD095	human gut metagenome	Illumina MiSeq	Montana State University	SRP355791	Familial dysautonomia microbiome	SRS11708693	NA	10.77	1	33735	16921137	FD095	AMPLICON	METAGENOMIC	PCR	NA	human gut metagenome
FD096	35	SRX13830013	FD096	human gut metagenome	Illumina MiSeq	Montana State University	SRP355791	Familial dysautonomia microbiome	SRS11708694	NA	4.96	1	18024	9046909	FD096	AMPLICON	METAGENOMIC	PCR	NA	human gut metagenome
FD097	34	SRX13830014	FD097	human gut metagenome	Illumina MiSeq	Montana State University	SRP355791	Familial dysautonomia microbiome	SRS11708695	NA	5.84	1	21054	10566640	FD097	AMPLICON	METAGENOMIC	PCR	NA	human gut metagenome
FD098	3310	SRX13830015	FD098	human gut metagenome	Illumina MiSeq	Montana State University	SRP355791	Familial dysautonomia microbiome	SRS11708696	NA	13.18	1	47160	23671681	FD098	AMPLICON	METAGENOMIC	PCR	NA	human gut metagenome
FD099	32	SRX13830016	FD099	human gut metagenome	Illumina MiSeq	Montana State University	SRP355791	Familial dysautonomia microbiome	SRS11708697	NA	11.86	1	41998	21079940	FD099	AMPLICON	METAGENOMIC	PCR	NA	human gut metagenome
FD100	31	SRX13830017	FD100	human gut metagenome	Illumina MiSeq	Montana State University	SRP355791	Familial dysautonomia microbiome	SRS11708698	NA	13.47	1	47193	23687656	FD100	AMPLICON	METAGENOMIC	PCR	NA	human gut metagenome
FD101	3010	SRX13830018	FD101	human gut metagenome	Illumina MiSeq	Montana State University	SRP355791	Familial dysautonomia microbiome	SRS11708699	NA	16.45	1	57143	28681280	FD101	AMPLICON	METAGENOMIC	PCR	NA	human gut metagenome
FD102	2910	SRX13830019	FD102	human gut metagenome	Illumina MiSeq	Montana State University	SRP355791	Familial dysautonomia microbiome	SRS11708700	NA	14.41	1	49958	25071154	FD102	AMPLICON	METAGENOMIC	PCR	NA	human gut metagenome
FD127	257	SRX13829787	FD127	human gut metagenome	Illumina MiSeq	Montana State University	SRP355791	Familial dysautonomia microbiome	SRS11708469	NA	11.45	1	40121	20132853	FD127	AMPLICON	METAGENOMIC	PCR	NA	human gut metagenome
FD128	256	SRX13829788	FD128	human gut metagenome	Illumina MiSeq	Montana State University	SRP355791	Familial dysautonomia microbiome	SRS11708468	NA	9.44	1	32667	16392147	FD128	AMPLICON	METAGENOMIC	PCR	NA	human gut metagenome
FD167	255	SRX13829789	FD167	human gut metagenome	Illumina MiSeq	Montana State University	SRP355791	Familial dysautonomia microbiome	SRS11708470	NA	7.9	1	26404	13246760	FD167	AMPLICON	METAGENOMIC	PCR	NA	human gut metagenome
FD168	2541	SRX13829790	FD168	human gut metagenome	Illumina MiSeq	Montana State University	SRP355791	Familial dysautonomia microbiome	SRS11708471	NA	5.66	1	19945	10011081	FD168	AMPLICON	METAGENOMIC	PCR	NA	human gut metagenome
FD169	253	SRX13829791	FD169	human gut metagenome	Illumina MiSeq	Montana State University	SRP355791	Familial dysautonomia microbiome	SRS11708473	NA	5.51	1	19098	9584962	FD169	AMPLICON	METAGENOMIC	PCR	NA	human gut metagenome
FD170	252	SRX13829792	FD170	human gut metagenome	Illumina MiSeq	Montana State University	SRP355791	Familial dysautonomia microbiome	SRS11708472	NA	12.88	1	44359	22259308	FD170	AMPLICON	METAGENOMIC	PCR	NA	human gut metagenome
FD171	251	SRX13829793	FD171	human gut metagenome	Illumina MiSeq	Montana State University	SRP355791	Familial dysautonomia microbiome	SRS11708475	NA	10.87	1	37342	18742485	FD171	AMPLICON	METAGENOMIC	PCR	NA	human gut metagenome
FD172	250	SRX13829794	FD172	human gut metagenome	Illumina MiSeq	Montana State University	SRP355791	Familial dysautonomia microbiome	SRS11708474	NA	11.74	1	41029	20593754	FD172	AMPLICON	METAGENOMIC	PCR	NA	human gut metagenome
FD173	249	SRX13829795	FD173	human gut metagenome	Illumina MiSeq	Montana State University	SRP355791	Familial dysautonomia microbiome	SRS11708477	NA	4.54	1	16116	8089113	FD173	AMPLICON	METAGENOMIC	PCR	NA	human gut metagenome
FD174	248	SRX13829796	FD174	human gut metagenome	Illumina MiSeq	Montana State University	SRP355791	Familial dysautonomia microbiome	SRS11708476	NA	4.89	1	17329	8698116	FD174	AMPLICON	METAGENOMIC	PCR	NA	human gut metagenome
X12.M.S.10	376	SRX13829660	X12.M.S.10	mouse gut metagenome	Illumina MiSeq	Montana State University	SRP355791	Familial dysautonomia microbiome	SRS11708341	NA	17.86	1	61816	31010585	X12.M.S.10	AMPLICON	METAGENOMIC	PCR	NA	mouse gut metagenome
X12.M.S.11	375	SRX13829661	X12.M.S.11	mouse gut metagenome	Illumina MiSeq	Montana State University	SRP355791	Familial dysautonomia microbiome	SRS11708342	NA	10.64	1	37587	18857174	X12.M.S.11	AMPLICON	METAGENOMIC	PCR	NA	mouse gut metagenome
X12.M.S.7	374	SRX13829662	X12.M.S.7	mouse gut metagenome	Illumina MiSeq	Montana State University	SRP355791	Familial dysautonomia microbiome	SRS11708343	NA	9.25	1	32187	16146449	X12.M.S.7	AMPLICON	METAGENOMIC	PCR	NA	mouse gut metagenome
X12.M.S.9	372	SRX13829664	X12.M.S.9	mouse gut metagenome	Illumina MiSeq	Montana State University	SRP355791	Familial dysautonomia microbiome	SRS11708345	NA	13.7	1	47878	24021049	X12.M.S.9	AMPLICON	METAGENOMIC	PCR	NA	mouse gut metagenome
X146.M.S.11	371	SRX13829665	X146.M.S.11	mouse gut metagenome	Illumina MiSeq	Montana State University	SRP355791	Familial dysautonomia microbiome	SRS11708346	NA	2.7	1	10192	5111803	X146.M.S.11	AMPLICON	METAGENOMIC	PCR	NA	mouse gut metagenome
X159.M.S.10	370	SRX13829666	X159.M.S.10	mouse gut metagenome	Illumina MiSeq	Montana State University	SRP355791	Familial dysautonomia microbiome	SRS11708347	NA	4.28	1	16554	8303801	X159.M.S.10	AMPLICON	METAGENOMIC	PCR	NA	mouse gut metagenome
X1650.M.S.3	369	SRX13829667	X1650.M.S.3	mouse gut metagenome	Illumina MiSeq	Montana State University	SRP355791	Familial dysautonomia microbiome	SRS11708348	NA	7.62	1	24331	12202088	X1650.M.S.3	AMPLICON	METAGENOMIC	PCR	NA	mouse gut metagenome
X1650.M.S.6	368	SRX13829668	X1650.M.S.6	mouse gut metagenome	Illumina MiSeq	Montana State University	SRP355791	Familial dysautonomia microbiome	SRS11708349	NA	7.11	1	23095	11584548	X1650.M.S.6	AMPLICON	METAGENOMIC	PCR	NA	mouse gut metagenome
X1654.C.S.3	367	SRX13829669	X1654.C.S.3	mouse gut metagenome	Illumina MiSeq	Montana State University	SRP355791	Familial dysautonomia microbiome	SRS11708350	NA	9.09	1	29390	14743290	X1654.C.S.3	AMPLICON	METAGENOMIC	PCR	NA	mouse gut metagenome
X1655.M.S.3	366	SRX13829670	X1655.M.S.3	mouse gut metagenome	Illumina MiSeq	Montana State University	SRP355791	Familial dysautonomia microbiome	SRS11708351	NA	7	1	22730	11402097	X1655.M.S.3	AMPLICON	METAGENOMIC	PCR	NA	mouse gut metagenome
X1656.C.S.3	365	SRX13829671	X1656.C.S.3	mouse gut metagenome	Illumina MiSeq	Montana State University	SRP355791	Familial dysautonomia microbiome	SRS11708352	NA	6.85	1	22119	11095627	X1656.C.S.3	AMPLICON	METAGENOMIC	PCR	NA	mouse gut metagenome
X1657.M.S.3	364	SRX13829672	X1657.M.S.3	mouse gut metagenome	Illumina MiSeq	Montana State University	SRP355791	Familial dysautonomia microbiome	SRS11708353	NA	6.12	1	19552	9806648	X1657.M.S.3	AMPLICON	METAGENOMIC	PCR	NA	mouse gut metagenome
X1663.C.S.3	335	SRX13829701	X1663.C.S.3	mouse gut metagenome	Illumina MiSeq	Montana State University	SRP355791	Familial dysautonomia microbiome	SRS11708382	NA	12.5	1	40305	20218828	X1663.C.S.3	AMPLICON	METAGENOMIC	PCR	NA	mouse gut metagenome
X1663.C.S.6	333	SRX13829704	X1663.C.S.6	mouse gut metagenome	Illumina MiSeq	Montana State University	SRP355791	Familial dysautonomia microbiome	SRS11708385	NA	9.06	1	29243	14666585	X1663.C.S.6	AMPLICON	METAGENOMIC	PCR	NA	mouse gut metagenome
X1667.C.S.3	332	SRX13829705	X1667.C.S.3	mouse gut metagenome	Illumina MiSeq	Montana State University	SRP355791	Familial dysautonomia microbiome	SRS11708386	NA	5.86	1	18607	9331777	X1667.C.S.3	AMPLICON	METAGENOMIC	PCR	NA	mouse gut metagenome
X1667.C.S.6	331	SRX13829706	X1667.C.S.6	mouse gut metagenome	Illumina MiSeq	Montana State University	SRP355791	Familial dysautonomia microbiome	SRS11708387	NA	6.58	1	21318	10691438	X1667.C.S.6	AMPLICON	METAGENOMIC	PCR	NA	mouse gut metagenome
X1669.C.S.3	330	SRX13829707	X1669.C.S.3	mouse gut metagenome	Illumina MiSeq	Montana State University	SRP355791	Familial dysautonomia microbiome	SRS11708388	NA	5.27	1	17040	8547797	X1669.C.S.3	AMPLICON	METAGENOMIC	PCR	NA	mouse gut metagenome
X1669.C.S.6	329	SRX13829708	X1669.C.S.6	mouse gut metagenome	Illumina MiSeq	Montana State University	SRP355791	Familial dysautonomia microbiome	SRS11708389	NA	7.87	1	25534	12806652	X1669.C.S.6	AMPLICON	METAGENOMIC	PCR	NA	mouse gut metagenome
X1670.C.S.3	328	SRX13829709	X1670.C.S.3	mouse gut metagenome	Illumina MiSeq	Montana State University	SRP355791	Familial dysautonomia microbiome	SRS11708390	NA	8.7	1	28359	14224666	X1670.C.S.3	AMPLICON	METAGENOMIC	PCR	NA	mouse gut metagenome
X1670.C.S.6	327	SRX13829710	X1670.C.S.6	mouse gut metagenome	Illumina MiSeq	Montana State University	SRP355791	Familial dysautonomia microbiome	SRS11708391	NA	6.4	1	20894	10481267	X1670.C.S.6	AMPLICON	METAGENOMIC	PCR	NA	mouse gut metagenome
X1671.M.S.3	326	SRX13829711	X1671.M.S.3	mouse gut metagenome	Illumina MiSeq	Montana State University	SRP355791	Familial dysautonomia microbiome	SRS11708392	NA	3.58	1	11453	5744679	X1671.M.S.3	AMPLICON	METAGENOMIC	PCR	NA	mouse gut metagenome
X1671.M.S.6	325	SRX13829712	X1671.M.S.6	mouse gut metagenome	Illumina MiSeq	Montana State University	SRP355791	Familial dysautonomia microbiome	SRS11708393	NA	6.73	1	21622	10845001	X1671.M.S.6	AMPLICON	METAGENOMIC	PCR	NA	mouse gut metagenome
X1674.M.S.3	324	SRX13829713	X1674.M.S.3	mouse gut metagenome	Illumina MiSeq	Montana State University	SRP355791	Familial dysautonomia microbiome	SRS11708394	NA	3.44	1	10806	5419829	X1674.M.S.3	AMPLICON	METAGENOMIC	PCR	NA	mouse gut metagenome
X1674.M.S.6	322	SRX13829715	X1674.M.S.6	mouse gut metagenome	Illumina MiSeq	Montana State University	SRP355791	Familial dysautonomia microbiome	SRS11708396	NA	8.79	1	28735	14412336	X1674.M.S.6	AMPLICON	METAGENOMIC	PCR	NA	mouse gut metagenome
X1681.C.S.3	321	SRX13829716	X1681.C.S.3	mouse gut metagenome	Illumina MiSeq	Montana State University	SRP355791	Familial dysautonomia microbiome	SRS11708397	NA	7	1	22455	11262983	X1681.C.S.3	AMPLICON	METAGENOMIC	PCR	NA	mouse gut metagenome
X1681.C.S.6	320	SRX13829717	X1681.C.S.6	mouse gut metagenome	Illumina MiSeq	Montana State University	SRP355791	Familial dysautonomia microbiome	SRS11708398	NA	9.63	1	30800	15446408	X1681.C.S.6	AMPLICON	METAGENOMIC	PCR	NA	mouse gut metagenome
X1682.M.S.3	319	SRX13829718	X1682.M.S.3	mouse gut metagenome	Illumina MiSeq	Montana State University	SRP355791	Familial dysautonomia microbiome	SRS11708399	NA	6.25	1	19817	9939023	X1682.M.S.3	AMPLICON	METAGENOMIC	PCR	NA	mouse gut metagenome
X1682.M.S.6	3181	SRX13829719	X1682.M.S.6	mouse gut metagenome	Illumina MiSeq	Montana State University	SRP355791	Familial dysautonomia microbiome	SRS11708400	NA	8.18	1	26522	13303141	X1682.M.S.6	AMPLICON	METAGENOMIC	PCR	NA	mouse gut metagenome
X1684.M.S.3	317	SRX13829720	X1684.M.S.3	mouse gut metagenome	Illumina MiSeq	Montana State University	SRP355791	Familial dysautonomia microbiome	SRS11708401	NA	7.78	1	25510	12798004	X1684.M.S.3	AMPLICON	METAGENOMIC	PCR	NA	mouse gut metagenome
X1684.M.S.6	316	SRX13829721	X1684.M.S.6	mouse gut metagenome	Illumina MiSeq	Montana State University	SRP355791	Familial dysautonomia microbiome	SRS11708402	NA	9.07	1	29483	14787209	X1684.M.S.6	AMPLICON	METAGENOMIC	PCR	NA	mouse gut metagenome
X169.M.S.10	315	SRX13829722	X169.M.S.10	mouse gut metagenome	Illumina MiSeq	Montana State University	SRP355791	Familial dysautonomia microbiome	SRS11708403	NA	5.61	1	21661	10865304	X169.M.S.10	AMPLICON	METAGENOMIC	PCR	NA	mouse gut metagenome
X170.M.S.10	314	SRX13829723	X170.M.S.10	mouse gut metagenome	Illumina MiSeq	Montana State University	SRP355791	Familial dysautonomia microbiome	SRS11708404	NA	3	1	11321	5677482	X170.M.S.10	AMPLICON	METAGENOMIC	PCR	NA	mouse gut metagenome
X173.M.S.10	3131	SRX13829724	X173.M.S.10	mouse gut metagenome	Illumina MiSeq	Montana State University	SRP355791	Familial dysautonomia microbiome	SRS11708405	NA	3.16	1	11857	5946232	X173.M.S.10	AMPLICON	METAGENOMIC	PCR	NA	mouse gut metagenome
X174.C.S.11	3111	SRX13829726	X174.C.S.11	mouse gut metagenome	Illumina MiSeq	Montana State University	SRP355791	Familial dysautonomia microbiome	SRS11708407	NA	4.04	1	15093	7569261	X174.C.S.11	AMPLICON	METAGENOMIC	PCR	NA	mouse gut metagenome
X1776.C.S.3	3101	SRX13829727	X1776.C.S.3	mouse gut metagenome	Illumina MiSeq	Montana State University	SRP355791	Familial dysautonomia microbiome	SRS11708408	NA	7.81	1	24822	12449999	X1776.C.S.3	AMPLICON	METAGENOMIC	PCR	NA	mouse gut metagenome
X1777.C.S.3	951	SRX13829952	X1777.C.S.3	mouse gut metagenome	Illumina MiSeq	Montana State University	SRP355791	Familial dysautonomia microbiome	SRS11708634	NA	9.82	1	32273	16190259	X1777.C.S.3	AMPLICON	METAGENOMIC	PCR	NA	mouse gut metagenome
X1778.M.S.3	941	SRX13829953	X1778.M.S.3	mouse gut metagenome	Illumina MiSeq	Montana State University	SRP355791	Familial dysautonomia microbiome	SRS11708633	NA	9.07	1	29737	14916828	X1778.M.S.3	AMPLICON	METAGENOMIC	PCR	NA	mouse gut metagenome
X1778.M.S.6	931	SRX13829954	X1778.M.S.6	mouse gut metagenome	Illumina MiSeq	Montana State University	SRP355791	Familial dysautonomia microbiome	SRS11708635	NA	12.74	1	41879	21006890	X1778.M.S.6	AMPLICON	METAGENOMIC	PCR	NA	mouse gut metagenome
X1779.M.S.3	92	SRX13829955	X1779.M.S.3	mouse gut metagenome	Illumina MiSeq	Montana State University	SRP355791	Familial dysautonomia microbiome	SRS11708636	NA	9.17	1	29843	14970857	X1779.M.S.3	AMPLICON	METAGENOMIC	PCR	NA	mouse gut metagenome
X179.C.S.10	91	SRX13829956	X179.C.S.10	mouse gut metagenome	Illumina MiSeq	Montana State University	SRP355791	Familial dysautonomia microbiome	SRS11708637	NA	4.58	1	16884	8467387	X179.C.S.10	AMPLICON	METAGENOMIC	PCR	NA	mouse gut metagenome
X184.C.S.10	90	SRX13829957	X184.C.S.10	mouse gut metagenome	Illumina MiSeq	Montana State University	SRP355791	Familial dysautonomia microbiome	SRS11708638	NA	3.23	1	11928	5982110	X184.C.S.10	AMPLICON	METAGENOMIC	PCR	NA	mouse gut metagenome
X186.M.C.3	891	SRX13829958	X186.M.C.3	mouse gut metagenome	Illumina MiSeq	Montana State University	SRP355791	Familial dysautonomia microbiome	SRS11708639	NA	10.88	1	41495	20813192	X186.M.C.3	AMPLICON	METAGENOMIC	PCR	NA	mouse gut metagenome
X186.M.C.6	88	SRX13829959	X186.M.C.6	mouse gut metagenome	Illumina MiSeq	Montana State University	SRP355791	Familial dysautonomia microbiome	SRS11708640	NA	5.69	1	21757	10911615	X186.M.C.6	AMPLICON	METAGENOMIC	PCR	NA	mouse gut metagenome
X186.M.C.9	86	SRX13829961	X186.M.C.9	mouse gut metagenome	Illumina MiSeq	Montana State University	SRP355791	Familial dysautonomia microbiome	SRS11708641	NA	9.56	1	35525	17815833	X186.M.C.9	AMPLICON	METAGENOMIC	PCR	NA	mouse gut metagenome
X187.M.C.3	85	SRX13829962	X187.M.C.3	mouse gut metagenome	Illumina MiSeq	Montana State University	SRP355791	Familial dysautonomia microbiome	SRS11708643	NA	2.8	1	10510	5271292	X187.M.C.3	AMPLICON	METAGENOMIC	PCR	NA	mouse gut metagenome
X187.M.C.6	84	SRX13829963	X187.M.C.6	mouse gut metagenome	Illumina MiSeq	Montana State University	SRP355791	Familial dysautonomia microbiome	SRS11708644	NA	9.38	1	35678	17894877	X187.M.C.6	AMPLICON	METAGENOMIC	PCR	NA	mouse gut metagenome
X187.M.C.9	83	SRX13829964	X187.M.C.9	mouse gut metagenome	Illumina MiSeq	Montana State University	SRP355791	Familial dysautonomia microbiome	SRS11708645	NA	9.84	1	37479	18796962	X187.M.C.9	AMPLICON	METAGENOMIC	PCR	NA	mouse gut metagenome
X188.C.C.3	82	SRX13829965	X188.C.C.3	mouse gut metagenome	Illumina MiSeq	Montana State University	SRP355791	Familial dysautonomia microbiome	SRS11708646	NA	3.79	1	14398	7221432	X188.C.C.3	AMPLICON	METAGENOMIC	PCR	NA	mouse gut metagenome
X188.C.C.6	811	SRX13829966	X188.C.C.6	mouse gut metagenome	Illumina MiSeq	Montana State University	SRP355791	Familial dysautonomia microbiome	SRS11708647	NA	5.6	1	21819	10943461	X188.C.C.6	AMPLICON	METAGENOMIC	PCR	NA	mouse gut metagenome
X188.C.C.9	80	SRX13829967	X188.C.C.9	mouse gut metagenome	Illumina MiSeq	Montana State University	SRP355791	Familial dysautonomia microbiome	SRS11708648	NA	5.3	1	19591	9824421	X188.C.C.9	AMPLICON	METAGENOMIC	PCR	NA	mouse gut metagenome
X189.C.C.3	79	SRX13829968	X189.C.C.3	mouse gut metagenome	Illumina MiSeq	Montana State University	SRP355791	Familial dysautonomia microbiome	SRS11708649	NA	5.52	1	20958	10511452	X189.C.C.3	AMPLICON	METAGENOMIC	PCR	NA	mouse gut metagenome
X189.C.C.6	78	SRX13829969	X189.C.C.6	mouse gut metagenome	Illumina MiSeq	Montana State University	SRP355791	Familial dysautonomia microbiome	SRS11708650	NA	4.95	1	18807	9433129	X189.C.C.6	AMPLICON	METAGENOMIC	PCR	NA	mouse gut metagenome
X189.C.C.9	771	SRX13829970	X189.C.C.9	mouse gut metagenome	Illumina MiSeq	Montana State University	SRP355791	Familial dysautonomia microbiome	SRS11708651	NA	8.99	1	33691	16897398	X189.C.C.9	AMPLICON	METAGENOMIC	PCR	NA	mouse gut metagenome
X190.C.C.3	75	SRX13829972	X190.C.C.3	mouse gut metagenome	Illumina MiSeq	Montana State University	SRP355791	Familial dysautonomia microbiome	SRS11708653	NA	4.04	1	15027	7535314	X190.C.C.3	AMPLICON	METAGENOMIC	PCR	NA	mouse gut metagenome
X190.C.C.6	741	SRX13829973	X190.C.C.6	mouse gut metagenome	Illumina MiSeq	Montana State University	SRP355791	Familial dysautonomia microbiome	SRS11708655	NA	6.57	1	24704	12389397	X190.C.C.6	AMPLICON	METAGENOMIC	PCR	NA	mouse gut metagenome
X190.C.C.9	73	SRX13829974	X190.C.C.9	mouse gut metagenome	Illumina MiSeq	Montana State University	SRP355791	Familial dysautonomia microbiome	SRS11708654	NA	6.6	1	24614	12343624	X190.C.C.9	AMPLICON	METAGENOMIC	PCR	NA	mouse gut metagenome
X191.M.C.3	72	SRX13829975	X191.M.C.3	mouse gut metagenome	Illumina MiSeq	Montana State University	SRP355791	Familial dysautonomia microbiome	SRS11708656	NA	8.08	1	30048	15067800	X191.M.C.3	AMPLICON	METAGENOMIC	PCR	NA	mouse gut metagenome
X191.M.C.6	71	SRX13829976	X191.M.C.6	mouse gut metagenome	Illumina MiSeq	Montana State University	SRP355791	Familial dysautonomia microbiome	SRS11708657	NA	7.77	1	29312	14699173	X191.M.C.6	AMPLICON	METAGENOMIC	PCR	NA	mouse gut metagenome
X191.M.C.9	70	SRX13829977	X191.M.C.9	mouse gut metagenome	Illumina MiSeq	Montana State University	SRP355791	Familial dysautonomia microbiome	SRS11708658	NA	4.57	1	17099	8574254	X191.M.C.9	AMPLICON	METAGENOMIC	PCR	NA	mouse gut metagenome
X192.M.C.3	69	SRX13829978	X192.M.C.3	mouse gut metagenome	Illumina MiSeq	Montana State University	SRP355791	Familial dysautonomia microbiome	SRS11708659	NA	6.93	1	27091	13588251	X192.M.C.3	AMPLICON	METAGENOMIC	PCR	NA	mouse gut metagenome
X192.M.C.6	2051	SRX13829840	X192.M.C.6	mouse gut metagenome	Illumina MiSeq	Montana State University	SRP355791	Familial dysautonomia microbiome	SRS11708521	NA	7.86	1	29739	14913263	X192.M.C.6	AMPLICON	METAGENOMIC	PCR	NA	mouse gut metagenome
X192.M.C.9	204	SRX13829841	X192.M.C.9	mouse gut metagenome	Illumina MiSeq	Montana State University	SRP355791	Familial dysautonomia microbiome	SRS11708522	NA	3.15	1	11591	5812091	X192.M.C.9	AMPLICON	METAGENOMIC	PCR	NA	mouse gut metagenome
X193.C.C.3	2031	SRX13829842	X193.C.C.3	mouse gut metagenome	Illumina MiSeq	Montana State University	SRP355791	Familial dysautonomia microbiome	SRS11708523	NA	11.41	1	42605	21367259	X193.C.C.3	AMPLICON	METAGENOMIC	PCR	NA	mouse gut metagenome
X193.C.C.6	2011	SRX13829844	X193.C.C.6	mouse gut metagenome	Illumina MiSeq	Montana State University	SRP355791	Familial dysautonomia microbiome	SRS11708525	NA	11.76	1	44164	22148128	X193.C.C.6	AMPLICON	METAGENOMIC	PCR	NA	mouse gut metagenome
X193.C.C.9	200	SRX13829845	X193.C.C.9	mouse gut metagenome	Illumina MiSeq	Montana State University	SRP355791	Familial dysautonomia microbiome	SRS11708526	NA	4.76	1	17275	8663324	X193.C.C.9	AMPLICON	METAGENOMIC	PCR	NA	mouse gut metagenome
X194.C.C.3	1991	SRX13829846	X194.C.C.3	mouse gut metagenome	Illumina MiSeq	Montana State University	SRP355791	Familial dysautonomia microbiome	SRS11708527	NA	5.67	1	21350	10706230	X194.C.C.3	AMPLICON	METAGENOMIC	PCR	NA	mouse gut metagenome
X194.C.C.6	198	SRX13829847	X194.C.C.6	mouse gut metagenome	Illumina MiSeq	Montana State University	SRP355791	Familial dysautonomia microbiome	SRS11708528	NA	5.85	1	21266	10662986	X194.C.C.6	AMPLICON	METAGENOMIC	PCR	NA	mouse gut metagenome
X194.C.C.9	1971	SRX13829848	X194.C.C.9	mouse gut metagenome	Illumina MiSeq	Montana State University	SRP355791	Familial dysautonomia microbiome	SRS11708529	NA	3.76	1	13349	6693174	X194.C.C.9	AMPLICON	METAGENOMIC	PCR	NA	mouse gut metagenome
X195.C.C.3	196	SRX13829849	X195.C.C.3	mouse gut metagenome	Illumina MiSeq	Montana State University	SRP355791	Familial dysautonomia microbiome	SRS11708530	NA	9.72	1	37134	18623310	X195.C.C.3	AMPLICON	METAGENOMIC	PCR	NA	mouse gut metagenome
X195.C.C.6	1951	SRX13829850	X195.C.C.6	mouse gut metagenome	Illumina MiSeq	Montana State University	SRP355791	Familial dysautonomia microbiome	SRS11708531	NA	5.01	1	18473	9264070	X195.C.C.6	AMPLICON	METAGENOMIC	PCR	NA	mouse gut metagenome
X195.C.C.9	194	SRX13829851	X195.C.C.9	mouse gut metagenome	Illumina MiSeq	Montana State University	SRP355791	Familial dysautonomia microbiome	SRS11708532	NA	4.09	1	14687	7365916	X195.C.C.9	AMPLICON	METAGENOMIC	PCR	NA	mouse gut metagenome
X197.C.C.3	193	SRX13829852	X197.C.C.3	mouse gut metagenome	Illumina MiSeq	Montana State University	SRP355791	Familial dysautonomia microbiome	SRS11708533	NA	6.54	1	24657	12366427	X197.C.C.3	AMPLICON	METAGENOMIC	PCR	NA	mouse gut metagenome
X197.C.C.6	192	SRX13829853	X197.C.C.6	mouse gut metagenome	Illumina MiSeq	Montana State University	SRP355791	Familial dysautonomia microbiome	SRS11708534	NA	8.09	1	29644	14865305	X197.C.C.6	AMPLICON	METAGENOMIC	PCR	NA	mouse gut metagenome
X197.C.C.9	190	SRX13829855	X197.C.C.9	mouse gut metagenome	Illumina MiSeq	Montana State University	SRP355791	Familial dysautonomia microbiome	SRS11708536	NA	5.32	1	19112	9583347	X197.C.C.9	AMPLICON	METAGENOMIC	PCR	NA	mouse gut metagenome
X198.M.C.3	189	SRX13829856	X198.M.C.3	mouse gut metagenome	Illumina MiSeq	Montana State University	SRP355791	Familial dysautonomia microbiome	SRS11708537	NA	7.46	1	28425	14256242	X198.M.C.3	AMPLICON	METAGENOMIC	PCR	NA	mouse gut metagenome
X198.M.C.6	1881	SRX13829857	X198.M.C.6	mouse gut metagenome	Illumina MiSeq	Montana State University	SRP355791	Familial dysautonomia microbiome	SRS11708538	NA	6.52	1	24400	12236244	X198.M.C.6	AMPLICON	METAGENOMIC	PCR	NA	mouse gut metagenome
X198.M.C.9	187	SRX13829858	X198.M.C.9	mouse gut metagenome	Illumina MiSeq	Montana State University	SRP355791	Familial dysautonomia microbiome	SRS11708539	NA	7.15	1	25816	12945611	X198.M.C.9	AMPLICON	METAGENOMIC	PCR	NA	mouse gut metagenome
X199.C.C.3	186	SRX13829859	X199.C.C.3	mouse gut metagenome	Illumina MiSeq	Montana State University	SRP355791	Familial dysautonomia microbiome	SRS11708540	NA	8.43	1	31985	16041620	X199.C.C.3	AMPLICON	METAGENOMIC	PCR	NA	mouse gut metagenome
X199.C.C.6	1851	SRX13829860	X199.C.C.6	mouse gut metagenome	Illumina MiSeq	Montana State University	SRP355791	Familial dysautonomia microbiome	SRS11708541	NA	10.57	1	39047	19580410	X199.C.C.6	AMPLICON	METAGENOMIC	PCR	NA	mouse gut metagenome
X199.C.C.9	184	SRX13829861	X199.C.C.9	mouse gut metagenome	Illumina MiSeq	Montana State University	SRP355791	Familial dysautonomia microbiome	SRS11708542	NA	4.53	1	16197	8122651	X199.C.C.9	AMPLICON	METAGENOMIC	PCR	NA	mouse gut metagenome
X202.M.S.10	183	SRX13829862	X202.M.S.10	mouse gut metagenome	Illumina MiSeq	Montana State University	SRP355791	Familial dysautonomia microbiome	SRS11708543	NA	4.91	1	18771	9414818	X202.M.S.10	AMPLICON	METAGENOMIC	PCR	NA	mouse gut metagenome
X206.C.S.10	182	SRX13829863	X206.C.S.10	mouse gut metagenome	Illumina MiSeq	Montana State University	SRP355791	Familial dysautonomia microbiome	SRS11708544	NA	3.85	1	14259	7150900	X206.C.S.10	AMPLICON	METAGENOMIC	PCR	NA	mouse gut metagenome
X208.C.S.10	181	SRX13829864	X208.C.S.10	mouse gut metagenome	Illumina MiSeq	Montana State University	SRP355791	Familial dysautonomia microbiome	SRS11708545	NA	3.08	1	11343	5688021	X208.C.S.10	AMPLICON	METAGENOMIC	PCR	NA	mouse gut metagenome
X211.M.S.9	179	SRX13829866	X211.M.S.9	mouse gut metagenome	Illumina MiSeq	Montana State University	SRP355791	Familial dysautonomia microbiome	SRS11708547	NA	4.91	1	18758	9408662	X211.M.S.9	AMPLICON	METAGENOMIC	PCR	NA	mouse gut metagenome
X215.M.S.10	178	SRX13829867	X215.M.S.10	mouse gut metagenome	Illumina MiSeq	Montana State University	SRP355791	Familial dysautonomia microbiome	SRS11708548	NA	2.55	1	9669	4850096	X215.M.S.10	AMPLICON	METAGENOMIC	PCR	NA	mouse gut metagenome
X216.C.S.10	363	SRX13829673	X216.C.S.10	mouse gut metagenome	Illumina MiSeq	Montana State University	SRP355791	Familial dysautonomia microbiome	SRS11708354	NA	3.22	1	11991	6013539	X216.C.S.10	AMPLICON	METAGENOMIC	PCR	NA	mouse gut metagenome
X218.C.S.10	362	SRX13829674	X218.C.S.10	mouse gut metagenome	Illumina MiSeq	Montana State University	SRP355791	Familial dysautonomia microbiome	SRS11708355	NA	2.77	1	10042	5035538	X218.C.S.10	AMPLICON	METAGENOMIC	PCR	NA	mouse gut metagenome
X222.C.S.10	361	SRX13829675	X222.C.S.10	mouse gut metagenome	Illumina MiSeq	Montana State University	SRP355791	Familial dysautonomia microbiome	SRS11708356	NA	5.12	1	19237	9648694	X222.C.S.10	AMPLICON	METAGENOMIC	PCR	NA	mouse gut metagenome
X224.M.S.9	360	SRX13829676	X224.M.S.9	mouse gut metagenome	Illumina MiSeq	Montana State University	SRP355791	Familial dysautonomia microbiome	SRS11708357	NA	2.86	1	10762	5397985	X224.M.S.9	AMPLICON	METAGENOMIC	PCR	NA	mouse gut metagenome
X225.C.C.3	359	SRX13829677	X225.C.C.3	mouse gut metagenome	Illumina MiSeq	Montana State University	SRP355791	Familial dysautonomia microbiome	SRS11708358	NA	8.74	1	33025	16560735	X225.C.C.3	AMPLICON	METAGENOMIC	PCR	NA	mouse gut metagenome
X225.C.C.6	358	SRX13829678	X225.C.C.6	mouse gut metagenome	Illumina MiSeq	Montana State University	SRP355791	Familial dysautonomia microbiome	SRS11708359	NA	5.49	1	19978	10017083	X225.C.C.6	AMPLICON	METAGENOMIC	PCR	NA	mouse gut metagenome
X225.C.C.9	357	SRX13829679	X225.C.C.9	mouse gut metagenome	Illumina MiSeq	Montana State University	SRP355791	Familial dysautonomia microbiome	SRS11708360	NA	6.43	1	23622	11845689	X225.C.C.9	AMPLICON	METAGENOMIC	PCR	NA	mouse gut metagenome
X226.C.C.3	356	SRX13829680	X226.C.C.3	mouse gut metagenome	Illumina MiSeq	Montana State University	SRP355791	Familial dysautonomia microbiome	SRS11708361	NA	5.76	1	22020	11045056	X226.C.C.3	AMPLICON	METAGENOMIC	PCR	NA	mouse gut metagenome
X226.C.C.6	354	SRX13829682	X226.C.C.6	mouse gut metagenome	Illumina MiSeq	Montana State University	SRP355791	Familial dysautonomia microbiome	SRS11708363	NA	6	1	22683	11376056	X226.C.C.6	AMPLICON	METAGENOMIC	PCR	NA	mouse gut metagenome
X226.C.C.9	353	SRX13829683	X226.C.C.9	mouse gut metagenome	Illumina MiSeq	Montana State University	SRP355791	Familial dysautonomia microbiome	SRS11708364	NA	6.08	1	21991	11027802	X226.C.C.9	AMPLICON	METAGENOMIC	PCR	NA	mouse gut metagenome
X227.C.C.3	352	SRX13829684	X227.C.C.3	mouse gut metagenome	Illumina MiSeq	Montana State University	SRP355791	Familial dysautonomia microbiome	SRS11708365	NA	4.51	1	16904	8477092	X227.C.C.3	AMPLICON	METAGENOMIC	PCR	NA	mouse gut metagenome
X227.C.C.6	351	SRX13829685	X227.C.C.6	mouse gut metagenome	Illumina MiSeq	Montana State University	SRP355791	Familial dysautonomia microbiome	SRS11708366	NA	5	1	18225	9140392	X227.C.C.6	AMPLICON	METAGENOMIC	PCR	NA	mouse gut metagenome
X227.C.C.9	350	SRX13829686	X227.C.C.9	mouse gut metagenome	Illumina MiSeq	Montana State University	SRP355791	Familial dysautonomia microbiome	SRS11708367	NA	7.36	1	26747	13412469	X227.C.C.9	AMPLICON	METAGENOMIC	PCR	NA	mouse gut metagenome
X228.M.C.3	349	SRX13829687	X228.M.C.3	mouse gut metagenome	Illumina MiSeq	Montana State University	SRP355791	Familial dysautonomia microbiome	SRS11708368	NA	10.13	1	38614	19365172	X228.M.C.3	AMPLICON	METAGENOMIC	PCR	NA	mouse gut metagenome
X228.M.C.6	348	SRX13829688	X228.M.C.6	mouse gut metagenome	Illumina MiSeq	Montana State University	SRP355791	Familial dysautonomia microbiome	SRS11708369	NA	8.92	1	34059	17082346	X228.M.C.6	AMPLICON	METAGENOMIC	PCR	NA	mouse gut metagenome
X228.M.C.9	347	SRX13829689	X228.M.C.9	mouse gut metagenome	Illumina MiSeq	Montana State University	SRP355791	Familial dysautonomia microbiome	SRS11708370	NA	10.16	1	38007	19063224	X228.M.C.9	AMPLICON	METAGENOMIC	PCR	NA	mouse gut metagenome
X229.M.C.3	346	SRX13829690	X229.M.C.3	mouse gut metagenome	Illumina MiSeq	Montana State University	SRP355791	Familial dysautonomia microbiome	SRS11708371	NA	5.75	1	21759	10912231	X229.M.C.3	AMPLICON	METAGENOMIC	PCR	NA	mouse gut metagenome
X229.M.C.6	345	SRX13829691	X229.M.C.6	mouse gut metagenome	Illumina MiSeq	Montana State University	SRP355791	Familial dysautonomia microbiome	SRS11708372	NA	4.77	1	18168	9111313	X229.M.C.6	AMPLICON	METAGENOMIC	PCR	NA	mouse gut metagenome
X229.M.C.9	343	SRX13829693	X229.M.C.9	mouse gut metagenome	Illumina MiSeq	Montana State University	SRP355791	Familial dysautonomia microbiome	SRS11708374	NA	17.44	1	63945	32066079	X229.M.C.9	AMPLICON	METAGENOMIC	PCR	NA	mouse gut metagenome
X23.C.S.3	342	SRX13829694	X23.C.S.3	mouse gut metagenome	Illumina MiSeq	Montana State University	SRP355791	Familial dysautonomia microbiome	SRS11708375	NA	8.11	1	30217	15151123	X23.C.S.3	AMPLICON	METAGENOMIC	PCR	NA	mouse gut metagenome
X236.M.C.6	341	SRX13829695	X236.M.C.6	mouse gut metagenome	Illumina MiSeq	Montana State University	SRP355791	Familial dysautonomia microbiome	SRS11708376	NA	10.49	1	39764	19942111	X236.M.C.6	AMPLICON	METAGENOMIC	PCR	NA	mouse gut metagenome
X236.M.C.9	340	SRX13829696	X236.M.C.9	mouse gut metagenome	Illumina MiSeq	Montana State University	SRP355791	Familial dysautonomia microbiome	SRS11708377	NA	2.12	1	7844	3933959	X236.M.C.9	AMPLICON	METAGENOMIC	PCR	NA	mouse gut metagenome
X237.C.C.6	339	SRX13829697	X237.C.C.6	mouse gut metagenome	Illumina MiSeq	Montana State University	SRP355791	Familial dysautonomia microbiome	SRS11708378	NA	5.61	1	20718	10387794	X237.C.C.6	AMPLICON	METAGENOMIC	PCR	NA	mouse gut metagenome
X238.C.C.6	337	SRX13829699	X238.C.C.6	mouse gut metagenome	Illumina MiSeq	Montana State University	SRP355791	Familial dysautonomia microbiome	SRS11708380	NA	3.78	1	14011	7025985	X238.C.C.6	AMPLICON	METAGENOMIC	PCR	NA	mouse gut metagenome
X238.C.C.9	336	SRX13829700	X238.C.C.9	mouse gut metagenome	Illumina MiSeq	Montana State University	SRP355791	Familial dysautonomia microbiome	SRS11708381	NA	2.06	1	7440	3731284	X238.C.C.9	AMPLICON	METAGENOMIC	PCR	NA	mouse gut metagenome
X241.C.C.6	309	SRX13829728	X241.C.C.6	mouse gut metagenome	Illumina MiSeq	Montana State University	SRP355791	Familial dysautonomia microbiome	SRS11708409	NA	4.47	1	17057	8554802	X241.C.C.6	AMPLICON	METAGENOMIC	PCR	NA	mouse gut metagenome
X241.C.C.9	308	SRX13829729	X241.C.C.9	mouse gut metagenome	Illumina MiSeq	Montana State University	SRP355791	Familial dysautonomia microbiome	SRS11708410	NA	2.35	1	8486	4255488	X241.C.C.9	AMPLICON	METAGENOMIC	PCR	NA	mouse gut metagenome
X242.M.C.6	306	SRX13829732	X242.M.C.6	mouse gut metagenome	Illumina MiSeq	Montana State University	SRP355791	Familial dysautonomia microbiome	SRS11708413	NA	11.2	1	43276	21706228	X242.M.C.6	AMPLICON	METAGENOMIC	PCR	NA	mouse gut metagenome
X242.M.C.9	3051	SRX13829733	X242.M.C.9	mouse gut metagenome	Illumina MiSeq	Montana State University	SRP355791	Familial dysautonomia microbiome	SRS11708414	NA	5.8	1	22535	11302639	X242.M.C.9	AMPLICON	METAGENOMIC	PCR	NA	mouse gut metagenome
X243.C.C.6	3041	SRX13829734	X243.C.C.6	mouse gut metagenome	Illumina MiSeq	Montana State University	SRP355791	Familial dysautonomia microbiome	SRS11708415	NA	7.23	1	28023	14054064	X243.C.C.6	AMPLICON	METAGENOMIC	PCR	NA	mouse gut metagenome
X243.C.C.9	303	SRX13829735	X243.C.C.9	mouse gut metagenome	Illumina MiSeq	Montana State University	SRP355791	Familial dysautonomia microbiome	SRS11708416	NA	8.25	1	30528	15309721	X243.C.C.9	AMPLICON	METAGENOMIC	PCR	NA	mouse gut metagenome
X25.C.S.3	3021	SRX13829736	X25.C.S.3	mouse gut metagenome	Illumina MiSeq	Montana State University	SRP355791	Familial dysautonomia microbiome	SRS11708417	NA	6.55	1	25214	12645715	X25.C.S.3	AMPLICON	METAGENOMIC	PCR	NA	mouse gut metagenome
X252.M.C.6	301	SRX13829737	X252.M.C.6	mouse gut metagenome	Illumina MiSeq	Montana State University	SRP355791	Familial dysautonomia microbiome	SRS11708418	NA	11.72	1	44556	22344436	X252.M.C.6	AMPLICON	METAGENOMIC	PCR	NA	mouse gut metagenome
X252.M.C.9	300	SRX13829738	X252.M.C.9	mouse gut metagenome	Illumina MiSeq	Montana State University	SRP355791	Familial dysautonomia microbiome	SRS11708419	NA	5.61	1	21265	10664654	X252.M.C.9	AMPLICON	METAGENOMIC	PCR	NA	mouse gut metagenome
X253.C.C.6	299	SRX13829739	X253.C.C.6	mouse gut metagenome	Illumina MiSeq	Montana State University	SRP355791	Familial dysautonomia microbiome	SRS11708420	NA	10.03	1	38171	19143485	X253.C.C.6	AMPLICON	METAGENOMIC	PCR	NA	mouse gut metagenome
X253.C.C.9	298	SRX13829740	X253.C.C.9	mouse gut metagenome	Illumina MiSeq	Montana State University	SRP355791	Familial dysautonomia microbiome	SRS11708421	NA	7.58	1	28379	14231947	X253.C.C.9	AMPLICON	METAGENOMIC	PCR	NA	mouse gut metagenome
X254.C.C.6	297	SRX13829741	X254.C.C.6	mouse gut metagenome	Illumina MiSeq	Montana State University	SRP355791	Familial dysautonomia microbiome	SRS11708422	NA	11.42	1	43619	21875669	X254.C.C.6	AMPLICON	METAGENOMIC	PCR	NA	mouse gut metagenome
X254.C.C.9	295	SRX13829743	X254.C.C.9	mouse gut metagenome	Illumina MiSeq	Montana State University	SRP355791	Familial dysautonomia microbiome	SRS11708424	NA	3.48	1	12601	6318353	X254.C.C.9	AMPLICON	METAGENOMIC	PCR	NA	mouse gut metagenome
X255.M.C.3	2941	SRX13829744	X255.M.C.3	mouse gut metagenome	Illumina MiSeq	Montana State University	SRP355791	Familial dysautonomia microbiome	SRS11708425	NA	6.38	1	24287	12181781	X255.M.C.3	AMPLICON	METAGENOMIC	PCR	NA	mouse gut metagenome
X255.M.C.6	2931	SRX13829745	X255.M.C.6	mouse gut metagenome	Illumina MiSeq	Montana State University	SRP355791	Familial dysautonomia microbiome	SRS11708426	NA	6.84	1	26213	13146721	X255.M.C.6	AMPLICON	METAGENOMIC	PCR	NA	mouse gut metagenome
X255.M.C.9	2921	SRX13829746	X255.M.C.9	mouse gut metagenome	Illumina MiSeq	Montana State University	SRP355791	Familial dysautonomia microbiome	SRS11708427	NA	5.45	1	20318	10190900	X255.M.C.9	AMPLICON	METAGENOMIC	PCR	NA	mouse gut metagenome
X256.M.C.3	291	SRX13829747	X256.M.C.3	mouse gut metagenome	Illumina MiSeq	Montana State University	SRP355791	Familial dysautonomia microbiome	SRS11708428	NA	5.06	1	19596	9829103	X256.M.C.3	AMPLICON	METAGENOMIC	PCR	NA	mouse gut metagenome
X256.M.C.6	290	SRX13829748	X256.M.C.6	mouse gut metagenome	Illumina MiSeq	Montana State University	SRP355791	Familial dysautonomia microbiome	SRS11708429	NA	12.69	1	48335	24241344	X256.M.C.6	AMPLICON	METAGENOMIC	PCR	NA	mouse gut metagenome
X256.M.C.9	289	SRX13829749	X256.M.C.9	mouse gut metagenome	Illumina MiSeq	Montana State University	SRP355791	Familial dysautonomia microbiome	SRS11708430	NA	7.44	1	28348	14218005	X256.M.C.9	AMPLICON	METAGENOMIC	PCR	NA	mouse gut metagenome
X257.C.C.3	2881	SRX13829750	X257.C.C.3	mouse gut metagenome	Illumina MiSeq	Montana State University	SRP355791	Familial dysautonomia microbiome	SRS11708431	NA	13.34	1	50352	25254727	X257.C.C.3	AMPLICON	METAGENOMIC	PCR	NA	mouse gut metagenome
X257.C.C.6	2871	SRX13829751	X257.C.C.6	mouse gut metagenome	Illumina MiSeq	Montana State University	SRP355791	Familial dysautonomia microbiome	SRS11708432	NA	8.65	1	32580	16340102	X257.C.C.6	AMPLICON	METAGENOMIC	PCR	NA	mouse gut metagenome
X257.C.C.9	286	SRX13829752	X257.C.C.9	mouse gut metagenome	Illumina MiSeq	Montana State University	SRP355791	Familial dysautonomia microbiome	SRS11708433	NA	7.08	1	26825	13454766	X257.C.C.9	AMPLICON	METAGENOMIC	PCR	NA	mouse gut metagenome
X259.M.C.6	284	SRX13829754	X259.M.C.6	mouse gut metagenome	Illumina MiSeq	Montana State University	SRP355791	Familial dysautonomia microbiome	SRS11708435	NA	10.32	1	38621	19368295	X259.M.C.6	AMPLICON	METAGENOMIC	PCR	NA	mouse gut metagenome
X259.M.C.9	283	SRX13829755	X259.M.C.9	mouse gut metagenome	Illumina MiSeq	Montana State University	SRP355791	Familial dysautonomia microbiome	SRS11708436	NA	5.18	1	18515	9284264	X259.M.C.9	AMPLICON	METAGENOMIC	PCR	NA	mouse gut metagenome
X26.C.S.3	177	SRX13829868	X26.C.S.3	mouse gut metagenome	Illumina MiSeq	Montana State University	SRP355791	Familial dysautonomia microbiome	SRS11708549	NA	7.76	1	29115	14600488	X26.C.S.3	AMPLICON	METAGENOMIC	PCR	NA	mouse gut metagenome
X261.C.C.6	176	SRX13829869	X261.C.C.6	mouse gut metagenome	Illumina MiSeq	Montana State University	SRP355791	Familial dysautonomia microbiome	SRS11708550	NA	10.11	1	38214	19164903	X261.C.C.6	AMPLICON	METAGENOMIC	PCR	NA	mouse gut metagenome
X261.C.C.9	1751	SRX13829870	X261.C.C.9	mouse gut metagenome	Illumina MiSeq	Montana State University	SRP355791	Familial dysautonomia microbiome	SRS11708551	NA	3.43	1	12814	6427241	X261.C.C.9	AMPLICON	METAGENOMIC	PCR	NA	mouse gut metagenome
X262.C.C.6	174	SRX13829871	X262.C.C.6	mouse gut metagenome	Illumina MiSeq	Montana State University	SRP355791	Familial dysautonomia microbiome	SRS11708552	NA	8.24	1	30595	15341949	X262.C.C.6	AMPLICON	METAGENOMIC	PCR	NA	mouse gut metagenome
X262.C.C.9	173	SRX13829872	X262.C.C.9	mouse gut metagenome	Illumina MiSeq	Montana State University	SRP355791	Familial dysautonomia microbiome	SRS11708553	NA	5.56	1	20676	10369123	X262.C.C.9	AMPLICON	METAGENOMIC	PCR	NA	mouse gut metagenome
X263.C.C.6	1721	SRX13829873	X263.C.C.6	mouse gut metagenome	Illumina MiSeq	Montana State University	SRP355791	Familial dysautonomia microbiome	SRS11708554	NA	7.44	1	27639	13860143	X263.C.C.6	AMPLICON	METAGENOMIC	PCR	NA	mouse gut metagenome
X263.C.C.9	1711	SRX13829874	X263.C.C.9	mouse gut metagenome	Illumina MiSeq	Montana State University	SRP355791	Familial dysautonomia microbiome	SRS11708555	NA	3.28	1	12091	6063762	X263.C.C.9	AMPLICON	METAGENOMIC	PCR	NA	mouse gut metagenome
X269.M.S.3	170	SRX13829875	X269.M.S.3	mouse gut metagenome	Illumina MiSeq	Montana State University	SRP355791	Familial dysautonomia microbiome	SRS11708556	NA	5.42	1	21042	10554132	X269.M.S.3	AMPLICON	METAGENOMIC	PCR	NA	mouse gut metagenome
X269.M.S.6	168	SRX13829877	X269.M.S.6	mouse gut metagenome	Illumina MiSeq	Montana State University	SRP355791	Familial dysautonomia microbiome	SRS11708558	NA	4.82	1	17807	8930414	X269.M.S.6	AMPLICON	METAGENOMIC	PCR	NA	mouse gut metagenome
X269.M.S.9	167	SRX13829878	X269.M.S.9	mouse gut metagenome	Illumina MiSeq	Montana State University	SRP355791	Familial dysautonomia microbiome	SRS11708559	NA	5.92	1	21434	10748801	X269.M.S.9	AMPLICON	METAGENOMIC	PCR	NA	mouse gut metagenome
X270.M.S.3	166	SRX13829879	X270.M.S.3	mouse gut metagenome	Illumina MiSeq	Montana State University	SRP355791	Familial dysautonomia microbiome	SRS11708560	NA	5.87	1	22740	11405780	X270.M.S.3	AMPLICON	METAGENOMIC	PCR	NA	mouse gut metagenome
X270.M.S.6	165	SRX13829880	X270.M.S.6	mouse gut metagenome	Illumina MiSeq	Montana State University	SRP355791	Familial dysautonomia microbiome	SRS11708561	NA	4.64	1	17331	8691702	X270.M.S.6	AMPLICON	METAGENOMIC	PCR	NA	mouse gut metagenome
X270.M.S.9	1641	SRX13829881	X270.M.S.9	mouse gut metagenome	Illumina MiSeq	Montana State University	SRP355791	Familial dysautonomia microbiome	SRS11708562	NA	4.98	1	18855	9456382	X270.M.S.9	AMPLICON	METAGENOMIC	PCR	NA	mouse gut metagenome
X271.M.S.3	163	SRX13829882	X271.M.S.3	mouse gut metagenome	Illumina MiSeq	Montana State University	SRP355791	Familial dysautonomia microbiome	SRS11708563	NA	4.16	1	16208	8129693	X271.M.S.3	AMPLICON	METAGENOMIC	PCR	NA	mouse gut metagenome
X272.M.S.3	162	SRX13829883	X272.M.S.3	mouse gut metagenome	Illumina MiSeq	Montana State University	SRP355791	Familial dysautonomia microbiome	SRS11708564	NA	9.05	1	35070	17590755	X272.M.S.3	AMPLICON	METAGENOMIC	PCR	NA	mouse gut metagenome
X272.M.S.6	161	SRX13829884	X272.M.S.6	mouse gut metagenome	Illumina MiSeq	Montana State University	SRP355791	Familial dysautonomia microbiome	SRS11708565	NA	9.9	1	37108	18609895	X272.M.S.6	AMPLICON	METAGENOMIC	PCR	NA	mouse gut metagenome
X272.M.S.9	160	SRX13829885	X272.M.S.9	mouse gut metagenome	Illumina MiSeq	Montana State University	SRP355791	Familial dysautonomia microbiome	SRS11708566	NA	6.25	1	23706	11888075	X272.M.S.9	AMPLICON	METAGENOMIC	PCR	NA	mouse gut metagenome
X40.C.S.6	159	SRX13829886	X40.C.S.6	mouse gut metagenome	Illumina MiSeq	Montana State University	SRP355791	Familial dysautonomia microbiome	SRS11708567	NA	24.98	1	83890	42089027	X40.C.S.6	AMPLICON	METAGENOMIC	PCR	NA	mouse gut metagenome
X40.C.S.7	157	SRX13829888	X40.C.S.7	mouse gut metagenome	Illumina MiSeq	Montana State University	SRP355791	Familial dysautonomia microbiome	SRS11708569	NA	19.02	1	64740	32477660	X40.C.S.7	AMPLICON	METAGENOMIC	PCR	NA	mouse gut metagenome
X40.C.S.8	156	SRX13829889	X40.C.S.8	mouse gut metagenome	Illumina MiSeq	Montana State University	SRP355791	Familial dysautonomia microbiome	SRS11708570	NA	15.33	1	54382	27286568	X40.C.S.8	AMPLICON	METAGENOMIC	PCR	NA	mouse gut metagenome
X42.C.S.6	155	SRX13829890	X42.C.S.6	mouse gut metagenome	Illumina MiSeq	Montana State University	SRP355791	Familial dysautonomia microbiome	SRS11708571	NA	18.28	1	62289	31252023	X42.C.S.6	AMPLICON	METAGENOMIC	PCR	NA	mouse gut metagenome
X42.C.S.7	1541	SRX13829891	X42.C.S.7	mouse gut metagenome	Illumina MiSeq	Montana State University	SRP355791	Familial dysautonomia microbiome	SRS11708572	NA	4.36	1	14961	7505071	X42.C.S.7	AMPLICON	METAGENOMIC	PCR	NA	mouse gut metagenome
X42.C.S.8	1531	SRX13829892	X42.C.S.8	mouse gut metagenome	Illumina MiSeq	Montana State University	SRP355791	Familial dysautonomia microbiome	SRS11708574	NA	23.05	1	79956	40115777	X42.C.S.8	AMPLICON	METAGENOMIC	PCR	NA	mouse gut metagenome
X44.M.S.4	152	SRX13829893	X44.M.S.4	mouse gut metagenome	Illumina MiSeq	Montana State University	SRP355791	Familial dysautonomia microbiome	SRS11708573	NA	8.17	1	29065	14582794	X44.M.S.4	AMPLICON	METAGENOMIC	PCR	NA	mouse gut metagenome
X44.M.S.5	1511	SRX13829894	X44.M.S.5	mouse gut metagenome	Illumina MiSeq	Montana State University	SRP355791	Familial dysautonomia microbiome	SRS11708575	NA	13.08	1	44616	22383695	X44.M.S.5	AMPLICON	METAGENOMIC	PCR	NA	mouse gut metagenome
X44.M.S.6	150	SRX13829895	X44.M.S.6	mouse gut metagenome	Illumina MiSeq	Montana State University	SRP355791	Familial dysautonomia microbiome	SRS11708576	NA	11.47	1	40401	20268969	X44.M.S.6	AMPLICON	METAGENOMIC	PCR	NA	mouse gut metagenome
X44.M.S.7	68	SRX13829979	X44.M.S.7	mouse gut metagenome	Illumina MiSeq	Montana State University	SRP355791	Familial dysautonomia microbiome	SRS11708660	NA	10.32	1	36245	18183884	X44.M.S.7	AMPLICON	METAGENOMIC	PCR	NA	mouse gut metagenome
X44.M.S.8	671	SRX13829980	X44.M.S.8	mouse gut metagenome	Illumina MiSeq	Montana State University	SRP355791	Familial dysautonomia microbiome	SRS11708661	NA	10.86	1	37845	18986841	X44.M.S.8	AMPLICON	METAGENOMIC	PCR	NA	mouse gut metagenome
X47.M.S.4	65	SRX13829982	X47.M.S.4	mouse gut metagenome	Illumina MiSeq	Montana State University	SRP355791	Familial dysautonomia microbiome	SRS11708663	NA	9.11	1	32310	16210214	X47.M.S.4	AMPLICON	METAGENOMIC	PCR	NA	mouse gut metagenome
X47.M.S.5	641	SRX13829983	X47.M.S.5	mouse gut metagenome	Illumina MiSeq	Montana State University	SRP355791	Familial dysautonomia microbiome	SRS11708664	NA	9.33	1	32210	16158042	X47.M.S.5	AMPLICON	METAGENOMIC	PCR	NA	mouse gut metagenome
X47.M.S.6	63	SRX13829984	X47.M.S.6	mouse gut metagenome	Illumina MiSeq	Montana State University	SRP355791	Familial dysautonomia microbiome	SRS11708665	NA	5.76	1	20332	10201700	X47.M.S.6	AMPLICON	METAGENOMIC	PCR	NA	mouse gut metagenome
X47.M.S.7	62	SRX13829985	X47.M.S.7	mouse gut metagenome	Illumina MiSeq	Montana State University	SRP355791	Familial dysautonomia microbiome	SRS11708666	NA	7.04	1	24778	12430900	X47.M.S.7	AMPLICON	METAGENOMIC	PCR	NA	mouse gut metagenome
X47.M.S.8	61	SRX13829986	X47.M.S.8	mouse gut metagenome	Illumina MiSeq	Montana State University	SRP355791	Familial dysautonomia microbiome	SRS11708667	NA	7.23	1	25475	12781082	X47.M.S.8	AMPLICON	METAGENOMIC	PCR	NA	mouse gut metagenome
X50.C.S.6	60	SRX13829987	X50.C.S.6	mouse gut metagenome	Illumina MiSeq	Montana State University	SRP355791	Familial dysautonomia microbiome	SRS11708668	NA	25.37	1	85619	42959617	X50.C.S.6	AMPLICON	METAGENOMIC	PCR	NA	mouse gut metagenome
X50.C.S.7	59	SRX13829988	X50.C.S.7	mouse gut metagenome	Illumina MiSeq	Montana State University	SRP355791	Familial dysautonomia microbiome	SRS11708669	NA	13.56	1	47330	23745573	X50.C.S.7	AMPLICON	METAGENOMIC	PCR	NA	mouse gut metagenome
X50.C.S.8	58	SRX13829989	X50.C.S.8	mouse gut metagenome	Illumina MiSeq	Montana State University	SRP355791	Familial dysautonomia microbiome	SRS11708670	NA	31.96	1	108596	54483929	X50.C.S.8	AMPLICON	METAGENOMIC	PCR	NA	mouse gut metagenome
X51.C.S.6	57	SRX13829990	X51.C.S.6	mouse gut metagenome	Illumina MiSeq	Montana State University	SRP355791	Familial dysautonomia microbiome	SRS11708671	NA	5.26	1	17991	9027071	X51.C.S.6	AMPLICON	METAGENOMIC	PCR	NA	mouse gut metagenome
X51.C.S.7	561	SRX13829991	X51.C.S.7	mouse gut metagenome	Illumina MiSeq	Montana State University	SRP355791	Familial dysautonomia microbiome	SRS11708672	NA	8.04	1	27934	14014496	X51.C.S.7	AMPLICON	METAGENOMIC	PCR	NA	mouse gut metagenome
X51.C.S.8	541	SRX13829993	X51.C.S.8	mouse gut metagenome	Illumina MiSeq	Montana State University	SRP355791	Familial dysautonomia microbiome	SRS11708674	NA	18.42	1	63324	31769702	X51.C.S.8	AMPLICON	METAGENOMIC	PCR	NA	mouse gut metagenome
X61.M.S.4	53	SRX13829994	X61.M.S.4	mouse gut metagenome	Illumina MiSeq	Montana State University	SRP355791	Familial dysautonomia microbiome	SRS11708675	NA	7.48	1	26356	13222941	X61.M.S.4	AMPLICON	METAGENOMIC	PCR	NA	mouse gut metagenome
X61.M.S.5	52	SRX13829995	X61.M.S.5	mouse gut metagenome	Illumina MiSeq	Montana State University	SRP355791	Familial dysautonomia microbiome	SRS11708676	NA	9.41	1	33006	16558707	X61.M.S.5	AMPLICON	METAGENOMIC	PCR	NA	mouse gut metagenome
X61.M.S.6	51	SRX13829996	X61.M.S.6	mouse gut metagenome	Illumina MiSeq	Montana State University	SRP355791	Familial dysautonomia microbiome	SRS11708677	NA	16.91	1	60175	30192235	X61.M.S.6	AMPLICON	METAGENOMIC	PCR	NA	mouse gut metagenome
X61.M.S.7	50	SRX13829997	X61.M.S.7	mouse gut metagenome	Illumina MiSeq	Montana State University	SRP355791	Familial dysautonomia microbiome	SRS11708678	NA	9.17	1	32153	16130809	X61.M.S.7	AMPLICON	METAGENOMIC	PCR	NA	mouse gut metagenome
X61.M.S.8	49	SRX13829998	X61.M.S.8	mouse gut metagenome	Illumina MiSeq	Montana State University	SRP355791	Familial dysautonomia microbiome	SRS11708679	NA	15.02	1	53193	26692250	X61.M.S.8	AMPLICON	METAGENOMIC	PCR	NA	mouse gut metagenome
X62.C.S.6	48	SRX13829999	X62.C.S.6	mouse gut metagenome	Illumina MiSeq	Montana State University	SRP355791	Familial dysautonomia microbiome	SRS11708680	NA	19.37	1	66231	33227918	X62.C.S.6	AMPLICON	METAGENOMIC	PCR	NA	mouse gut metagenome
X62.C.S.7	47	SRX13830000	X62.C.S.7	mouse gut metagenome	Illumina MiSeq	Montana State University	SRP355791	Familial dysautonomia microbiome	SRS11708681	NA	7.76	1	27088	13589265	X62.C.S.7	AMPLICON	METAGENOMIC	PCR	NA	mouse gut metagenome
X62.C.S.8	461	SRX13830001	X62.C.S.8	mouse gut metagenome	Illumina MiSeq	Montana State University	SRP355791	Familial dysautonomia microbiome	SRS11708682	NA	3.5	1	12211	6125840	X62.C.S.8	AMPLICON	METAGENOMIC	PCR	NA	mouse gut metagenome
X63.C.S.6	45	SRX13830002	X63.C.S.6	mouse gut metagenome	Illumina MiSeq	Montana State University	SRP355791	Familial dysautonomia microbiome	SRS11708683	NA	14.31	1	48731	24446498	X63.C.S.6	AMPLICON	METAGENOMIC	PCR	NA	mouse gut metagenome
X63.C.S.7	43	SRX13830004	X63.C.S.7	mouse gut metagenome	Illumina MiSeq	Montana State University	SRP355791	Familial dysautonomia microbiome	SRS11708685	NA	9.66	1	33269	16690014	X63.C.S.7	AMPLICON	METAGENOMIC	PCR	NA	mouse gut metagenome
X63.C.S.8	42	SRX13830005	X63.C.S.8	mouse gut metagenome	Illumina MiSeq	Montana State University	SRP355791	Familial dysautonomia microbiome	SRS11708686	NA	6.97	1	24761	12423181	X63.C.S.8	AMPLICON	METAGENOMIC	PCR	NA	mouse gut metagenome
X64.C.S.6	411	SRX13830006	X64.C.S.6	mouse gut metagenome	Illumina MiSeq	Montana State University	SRP355791	Familial dysautonomia microbiome	SRS11708688	NA	10.08	1	35280	17699984	X64.C.S.6	AMPLICON	METAGENOMIC	PCR	NA	mouse gut metagenome
X64.C.S.7	149	SRX13829896	X64.C.S.7	mouse gut metagenome	Illumina MiSeq	Montana State University	SRP355791	Familial dysautonomia microbiome	SRS11708578	NA	16.29	1	55742	27963136	X64.C.S.7	AMPLICON	METAGENOMIC	PCR	NA	mouse gut metagenome
X64.C.S.8	1481	SRX13829897	X64.C.S.8	mouse gut metagenome	Illumina MiSeq	Montana State University	SRP355791	Familial dysautonomia microbiome	SRS11708577	NA	7.7	1	27253	13672300	X64.C.S.8	AMPLICON	METAGENOMIC	PCR	NA	mouse gut metagenome
X65.M.S.4	147	SRX13829898	X65.M.S.4	mouse gut metagenome	Illumina MiSeq	Montana State University	SRP355791	Familial dysautonomia microbiome	SRS11708579	NA	11.34	1	39820	19977873	X65.M.S.4	AMPLICON	METAGENOMIC	PCR	NA	mouse gut metagenome
X65.M.S.5	1461	SRX13829899	X65.M.S.5	mouse gut metagenome	Illumina MiSeq	Montana State University	SRP355791	Familial dysautonomia microbiome	SRS11708580	NA	7.88	1	27818	13956875	X65.M.S.5	AMPLICON	METAGENOMIC	PCR	NA	mouse gut metagenome
X65.M.S.6	145	SRX13829900	X65.M.S.6	mouse gut metagenome	Illumina MiSeq	Montana State University	SRP355791	Familial dysautonomia microbiome	SRS11708581	NA	5.48	1	19580	9824105	X65.M.S.6	AMPLICON	METAGENOMIC	PCR	NA	mouse gut metagenome
X65.M.S.7	144	SRX13829901	X65.M.S.7	mouse gut metagenome	Illumina MiSeq	Montana State University	SRP355791	Familial dysautonomia microbiome	SRS11708582	NA	6.21	1	22103	11089414	X65.M.S.7	AMPLICON	METAGENOMIC	PCR	NA	mouse gut metagenome
X65.M.S.8	1431	SRX13829902	X65.M.S.8	mouse gut metagenome	Illumina MiSeq	Montana State University	SRP355791	Familial dysautonomia microbiome	SRS11708583	NA	20.04	1	71467	35856049	X65.M.S.8	AMPLICON	METAGENOMIC	PCR	NA	mouse gut metagenome
X67.M.S.4	141	SRX13829904	X67.M.S.4	mouse gut metagenome	Illumina MiSeq	Montana State University	SRP355791	Familial dysautonomia microbiome	SRS11708585	NA	9.19	1	32963	16537753	X67.M.S.4	AMPLICON	METAGENOMIC	PCR	NA	mouse gut metagenome
X67.M.S.5	140	SRX13829905	X67.M.S.5	mouse gut metagenome	Illumina MiSeq	Montana State University	SRP355791	Familial dysautonomia microbiome	SRS11708586	NA	32.52	1	114131	57257155	X67.M.S.5	AMPLICON	METAGENOMIC	PCR	NA	mouse gut metagenome
X67.M.S.6	1391	SRX13829906	X67.M.S.6	mouse gut metagenome	Illumina MiSeq	Montana State University	SRP355791	Familial dysautonomia microbiome	SRS11708587	NA	8.05	1	29197	14648804	X67.M.S.6	AMPLICON	METAGENOMIC	PCR	NA	mouse gut metagenome
X67.M.S.7	138	SRX13829907	X67.M.S.7	mouse gut metagenome	Illumina MiSeq	Montana State University	SRP355791	Familial dysautonomia microbiome	SRS11708588	NA	8.18	1	29025	14561591	X67.M.S.7	AMPLICON	METAGENOMIC	PCR	NA	mouse gut metagenome
X67.M.S.8	137	SRX13829908	X67.M.S.8	mouse gut metagenome	Illumina MiSeq	Montana State University	SRP355791	Familial dysautonomia microbiome	SRS11708590	NA	6.89	1	24600	12341759	X67.M.S.8	AMPLICON	METAGENOMIC	PCR	NA	mouse gut metagenome
X71.M.S.4	136	SRX13829909	X71.M.S.4	mouse gut metagenome	Illumina MiSeq	Montana State University	SRP355791	Familial dysautonomia microbiome	SRS11708589	NA	8.02	1	28346	14222604	X71.M.S.4	AMPLICON	METAGENOMIC	PCR	NA	mouse gut metagenome
X71.M.S.5	135	SRX13829910	X71.M.S.5	mouse gut metagenome	Illumina MiSeq	Montana State University	SRP355791	Familial dysautonomia microbiome	SRS11708591	NA	15.5	1	55287	27741867	X71.M.S.5	AMPLICON	METAGENOMIC	PCR	NA	mouse gut metagenome
X71.M.S.6	134	SRX13829911	X71.M.S.6	mouse gut metagenome	Illumina MiSeq	Montana State University	SRP355791	Familial dysautonomia microbiome	SRS11708593	NA	13.59	1	48072	24118509	X71.M.S.6	AMPLICON	METAGENOMIC	PCR	NA	mouse gut metagenome
X71.M.S.7	1331	SRX13829912	X71.M.S.7	mouse gut metagenome	Illumina MiSeq	Montana State University	SRP355791	Familial dysautonomia microbiome	SRS11708592	NA	5.95	1	21192	10633150	X71.M.S.7	AMPLICON	METAGENOMIC	PCR	NA	mouse gut metagenome
X71.M.S.8	1321	SRX13829913	X71.M.S.8	mouse gut metagenome	Illumina MiSeq	Montana State University	SRP355791	Familial dysautonomia microbiome	SRS11708594	NA	9.82	1	34772	17444888	X71.M.S.8	AMPLICON	METAGENOMIC	PCR	NA	mouse gut metagenome
X72.C.S.6	131	SRX13829915	X72.C.S.6	mouse gut metagenome	Illumina MiSeq	Montana State University	SRP355791	Familial dysautonomia microbiome	SRS11708595	NA	9.66	1	33267	16691570	X72.C.S.6	AMPLICON	METAGENOMIC	PCR	NA	mouse gut metagenome
X72.C.S.7	130	SRX13829916	X72.C.S.7	mouse gut metagenome	Illumina MiSeq	Montana State University	SRP355791	Familial dysautonomia microbiome	SRS11708597	NA	13.74	1	46958	23556560	X72.C.S.7	AMPLICON	METAGENOMIC	PCR	NA	mouse gut metagenome
X72.C.S.8	1291	SRX13829917	X72.C.S.8	mouse gut metagenome	Illumina MiSeq	Montana State University	SRP355791	Familial dysautonomia microbiome	SRS11708599	NA	4.73	1	16770	8413063	X72.C.S.8	AMPLICON	METAGENOMIC	PCR	NA	mouse gut metagenome
X73.C.S.6	128	SRX13829918	X73.C.S.6	mouse gut metagenome	Illumina MiSeq	Montana State University	SRP355791	Familial dysautonomia microbiome	SRS11708598	NA	10.55	1	36284	18204642	X73.C.S.6	AMPLICON	METAGENOMIC	PCR	NA	mouse gut metagenome
X73.C.S.7	1271	SRX13829919	X73.C.S.7	mouse gut metagenome	Illumina MiSeq	Montana State University	SRP355791	Familial dysautonomia microbiome	SRS11708600	NA	6.25	1	21190	10629362	X73.C.S.7	AMPLICON	METAGENOMIC	PCR	NA	mouse gut metagenome
X73.C.S.8	126	SRX13829920	X73.C.S.8	mouse gut metagenome	Illumina MiSeq	Montana State University	SRP355791	Familial dysautonomia microbiome	SRS11708602	NA	10.05	1	34746	17429729	X73.C.S.8	AMPLICON	METAGENOMIC	PCR	NA	mouse gut metagenome
X74.C.S.6	1251	SRX13829921	X74.C.S.6	mouse gut metagenome	Illumina MiSeq	Montana State University	SRP355791	Familial dysautonomia microbiome	SRS11708601	NA	27.17	1	92140	46229211	X74.C.S.6	AMPLICON	METAGENOMIC	PCR	NA	mouse gut metagenome
X74.C.S.7	1241	SRX13829922	X74.C.S.7	mouse gut metagenome	Illumina MiSeq	Montana State University	SRP355791	Familial dysautonomia microbiome	SRS11708603	NA	18.31	1	63632	31923437	X74.C.S.7	AMPLICON	METAGENOMIC	PCR	NA	mouse gut metagenome
X74.C.S.8	123	SRX13829923	X74.C.S.8	mouse gut metagenome	Illumina MiSeq	Montana State University	SRP355791	Familial dysautonomia microbiome	SRS11708604	NA	28.14	1	98901	49625739	X74.C.S.8	AMPLICON	METAGENOMIC	PCR	NA	mouse gut metagenome
X76.C.S.6	28	SRX13830020	X76.C.S.6	mouse gut metagenome	Illumina MiSeq	Montana State University	SRP355791	Familial dysautonomia microbiome	SRS11708701	NA	10.17	1	35497	17810852	X76.C.S.6	AMPLICON	METAGENOMIC	PCR	NA	mouse gut metagenome
X76.C.S.7	25	SRX13830023	X76.C.S.7	mouse gut metagenome	Illumina MiSeq	Montana State University	SRP355791	Familial dysautonomia microbiome	SRS11708704	NA	9.47	1	33107	16611181	X76.C.S.7	AMPLICON	METAGENOMIC	PCR	NA	mouse gut metagenome
X76.C.S.8	24	SRX13830024	X76.C.S.8	mouse gut metagenome	Illumina MiSeq	Montana State University	SRP355791	Familial dysautonomia microbiome	SRS11708705	NA	20.41	1	71949	36103581	X76.C.S.8	AMPLICON	METAGENOMIC	PCR	NA	mouse gut metagenome
