# Supplementary material for: Gut microbiome dysbiosis drives metabolic dysfunction in Familial dysautonomia
Source: Nat Commun. 2023 Jan 13;14:218. doi: 10.1038/s41467-023-35787-8 (PMC9839693; doi:10.1038/s41467-023-35787-8)
Supplement: Supplementary file 5 — Source Data File [file 41467_2023_35787_MOESM5_ESM.zip › Dysautonomia-main/data/Venn_otu.22.11.25.csv]

	Otu00001	Otu00002	Otu00003	Otu00004	Otu00005	Otu00006	Otu00007	Otu00008	Otu00009	Otu00010	Otu00011	Otu00012	Otu00013	Otu00014	Otu00015	Otu00016	Otu00017	Otu00018	Otu00019	Otu00020	Otu00021	Otu00022	Otu00023	Otu00024	Otu00025	Otu00026	Otu00027	Otu00028	Otu00029	Otu00030	Otu00031	Otu00032	Otu00033	Otu00034	Otu00035	Otu00036	Otu00037	Otu00038	Otu00039	Otu00040	Otu00041	Otu00042	Otu00043	Otu00044	Otu00045	Otu00046	Otu00047	Otu00048	Otu00049
FD001	0	4023	1080	1	0	1	0	561	0	1787	222	0	0	395	0	0	3051	0	0	0	1620	0	0	0	0	0	0	0	0	0	1	51	376	0	0	0	0	0	0	0	0	0	0	467	0	0	0	0	0
FD002	1	4434	2458	0	0	0	0	1729	1	91	435	0	0	1453	0	0	504	0	0	0	465	0	1	755	0	0	0	0	0	0	1890	140	616	882	0	0	0	0	0	0	0	0	0	424	0	0	0	0	264
FD004	0	864	202	0	1	5484	0	823	0	73	190	0	0	0	0	0	255	0	0	0	280	0	0	510	4	1	17	0	44	0	152	0	40	0	0	0	0	9	0	0	0	0	0	227	0	0	0	0	294
FD005	0	1	4607	0	0	0	0	1	0	4	0	0	0	0	0	1	0	0	0	0	0	1	0	0	0	25	0	0	0	0	0	0	0	0	0	0	0	47	0	0	0	0	0	1	0	0	0	0	0
FD007	0	547	1314	2	2	0	1	1	0	1299	514	0	0	0	0	5	3026	0	0	0	1203	1	0	0	1	0	0	0	0	0	0	1	311	1708	0	0	1	0	0	0	0	0	0	0	0	0	0	0	0
FD009	0	950	533	0	0	0	0	1317	0	0	852	0	0	0	0	0	597	0	0	1	861	0	1	95	0	0	0	0	119	0	154	83	28	323	0	0	0	0	0	0	0	0	0	0	0	0	0	0	523
FD011	0	2501	741	0	0	0	0	36	0	0	961	0	0	0	0	0	1369	0	0	0	1296	0	0	0	3412	0	0	0	0	0	0	761	0	1618	0	0	0	0	0	0	0	1	1	0	1	0	0	0	3
FD012	2	771	290	0	0	1	39	622	0	803	537	0	0	0	0	0	54	0	0	0	36	6	0	718	197	0	0	0	192	0	441	243	95	289	0	0	0	4	0	0	0	0	0	122	0	0	0	0	155
FD015	0	2772	104	0	0	1	0	1265	0	11	1936	0	0	727	0	0	485	0	0	0	0	0	0	44	222	0	0	0	0	0	409	1200	111	2	0	0	0	0	0	0	0	0	0	0	0	0	0	0	86
FD016	0	1577	230	0	0	2708	0	813	0	273	150	0	0	311	0	0	119	0	0	0	73	0	0	69	1248	0	0	0	411	0	479	100	127	0	0	0	0	0	0	0	0	0	0	34	0	0	0	0	65
FD017	0	1526	2273	0	0	0	57	568	0	7	2525	0	1	0	0	0	148	0	0	0	0	0	1	240	1989	4	0	0	5258	0	376	1119	0	0	0	0	0	2	0	0	0	0	0	0	0	0	0	0	13
FD018	0	2	7652	0	0	0	0	0	0	0	0	0	150	0	0	5	1	0	0	0	0	0	0	0	9	0	0	0	0	0	1	2	2593	0	0	0	0	0	0	0	0	0	0	0	0	0	0	0	0
FD019	0	1530	386	0	0	0	0	1901	755	3	210	1	0	437	0	4	202	0	0	0	409	0	0	1466	6	0	0	0	79	0	189	113	70	75	0	0	0	177	0	0	0	0	0	106	0	0	0	0	200
FD020	0	2251	561	0	0	0	0	1575	1053	0	418	0	0	0	0	0	264	0	0	0	30	0	1	378	163	0	0	0	229	0	0	147	177	0	0	0	0	8	0	0	0	0	0	237	0	0	0	0	213
FD021	1	6648	2324	0	0	0	0	3136	1709	189	1510	0	0	0	0	0	457	0	0	0	2136	0	0	352	879	0	0	0	456	0	699	281	233	975	0	0	0	1	0	0	0	0	0	180	0	0	0	0	781
FD022	0	2414	1074	0	0	0	0	1805	1091	4	495	0	0	0	0	0	316	0	0	0	1581	0	2	327	591	0	0	0	245	0	285	105	107	404	0	0	0	0	0	0	0	0	0	163	0	0	0	0	786
FD023	0	677	334	0	0	1	0	1080	0	30	1692	0	0	0	0	0	121	0	0	0	276	1	0	333	312	0	0	0	237	0	542	15	137	0	0	0	0	10	0	0	0	0	0	116	0	0	0	0	235
FD024	0	683	382	0	0	0	0	464	0	10	641	0	0	2	0	0	143	0	0	0	35	0	1	235	259	0	0	0	293	0	317	73	25	0	0	0	0	4	0	0	0	0	0	33	0	0	0	0	7
FD025	0	1683	378	0	0	0	0	812	0	93	1002	0	0	228	0	0	373	0	0	0	338	0	0	149	787	0	0	1	595	0	2	487	178	0	0	0	0	0	0	0	0	0	0	88	0	0	0	0	254
FD028	1	5888	3383	1	1	1	2	1	1	2727	1693	0	0	3	0	0	1446	0	0	0	0	0	0	197	0	2	0	0	0	0	1	1415	438	1	0	0	0	1	1	0	0	0	0	1	0	0	0	0	188
FD029	0	2315	3116	0	0	0	3	61	0	6	352	0	0	754	0	0	1090	0	0	0	0	2	0	5	2	14	0	0	231	0	531	604	213	0	0	0	1	48	1	0	0	0	0	0	1	0	0	0	246
FD030	1	3077	833	0	1	0	0	918	0	1269	1156	0	0	0	0	0	215	0	0	0	302	0	0	1192	637	2	0	0	515	0	886	313	183	1	0	0	1	7	0	1	0	0	0	385	0	0	0	0	311
FD031	0	2967	1588	0	0	0	0	222	0	354	1155	0	1	0	0	0	38	0	0	0	66	3	2	108	5424	0	0	0	1293	0	177	336	338	0	0	0	0	14	0	0	0	0	2	0	0	1	0	0	94
FD032	0	9701	3593	0	2	5	0	1482	0	1	2890	0	0	1	0	0	124	0	0	1	4	0	3	3	1190	0	0	0	367	0	294	958	97	602	0	0	0	0	0	0	0	0	0	0	0	0	1	0	92
FD034	3	2969	1677	0	1	1	0	1117	0	43	58	0	0	84	0	0	130	0	0	0	100	0	1454	300	14	3	0	0	636	0	573	366	106	184	0	0	0	20	0	0	0	0	0	80	0	0	0	0	22
FD035	0	2528	515	0	0	0	0	1214	0	18	53	0	0	202	0	0	105	0	0	0	78	0	1628	468	511	1	0	0	47	0	540	412	76	266	0	0	0	4	0	0	0	0	0	87	0	0	0	0	55
FD036	2	14160	0	1	0	0	0	1	0	0	1	0	0	0	0	0	4870	0	0	0	0	0	0	0	0	0	0	0	0	0	0	0	6169	0	0	0	0	0	1	1	0	0	1	0	1	0	0	0	0
FD037	0	3	5	0	0	2	0	1	0	0	0	0	0	0	0	0	0	0	0	0	0	2	0	1	1	0	0	0	1	0	0	0	0	0	0	0	0	0	1	0	0	0	0	0	0	0	0	0	0
FD038	0	1859	967	0	1	1	0	653	0	1217	2424	1	0	0	0	0	15	0	0	0	307	0	11	30	1885	16	1	0	805	0	292	730	75	124	0	0	0	51	0	0	0	0	0	523	0	0	0	0	63
FD039	0	1574	705	0	0	0	0	17	0	1629	2055	0	0	0	0	0	7	0	0	0	167	1	10	3	1	3	0	2	65	0	92	1109	5	319	0	1	0	10	0	1	0	0	0	332	0	0	0	1	9
FD040	0	86	4685	0	0	0	0	1028	0	1303	1112	0	0	1	0	0	891	0	0	0	2128	0	1	128	4	0	0	0	64	0	25	15	846	432	0	0	0	0	0	0	0	0	0	87	0	0	0	0	756
FD041	0	1410	1559	0	0	0	0	512	0	193	979	0	0	0	0	0	337	0	0	0	138	0	3	588	201	0	0	0	148	0	402	1	134	325	0	0	0	6	0	0	0	0	0	62	0	0	0	0	45
FD043	1	2449	1551	1	1	0	0	1493	0	0	1379	0	0	0	0	0	896	0	0	0	297	0	0	105	0	0	0	0	664	0	0	221	145	1025	0	0	0	0	0	0	0	0	0	287	0	0	0	0	144
FD044	0	1078	1115	0	0	1	0	495	0	88	1547	0	0	0	0	0	1180	0	0	0	731	0	0	2448	784	1	0	0	582	0	0	282	81	586	0	0	1	5	0	0	0	0	0	921	0	0	0	0	315
FD045	0	2604	566	0	0	0	0	1870	0	631	1500	0	0	295	0	0	267	0	0	0	127	0	6	889	473	67	0	0	1181	0	554	387	169	0	0	0	0	160	0	0	0	0	2	0	0	0	0	0	52
FD046	0	4434	1906	2	0	9	0	663	0	7	1758	0	0	0	0	0	454	0	1	0	156	0	1	336	5	0	0	0	477	0	419	167	172	144	0	0	0	4	0	0	0	0	0	32	2	0	0	0	57
FD047	0	958	250	0	0	4950	0	491	298	19	139	0	1	0	0	0	112	0	0	0	184	3	0	432	9	1	0	2	50	0	232	128	58	164	0	0	0	8	0	0	0	0	0	20	0	0	1	0	120
FD048	0	2167	2348	1	0	0	2	1	0	1	346	0	0	0	0	0	398	0	0	0	617	1	0	0	3	0	0	0	2060	0	363	388	439	1046	0	0	0	0	0	0	0	0	0	0	2	0	0	0	0
FD050	1	2492	1125	0	1	2	0	817	0	374	339	0	0	0	0	0	817	0	0	1	453	0	1	405	0	12	0	0	704	0	513	319	73	594	0	0	0	82	0	1	0	0	0	570	0	0	0	0	521
FD051	1	4110	1800	1	0	0	0	317	1	1302	387	0	0	0	0	0	201	0	0	1	1501	0	0	963	2	5	0	0	346	0	313	529	246	0	0	0	0	10	1	0	0	0	0	131	0	0	0	0	682
FD052	0	2264	825	0	0	0	0	1065	945	65	286	0	0	0	1	0	154	0	0	1	92	0	0	593	0	17	0	0	620	0	117	107	0	354	0	0	0	89	1	0	0	0	0	58	0	0	0	0	84
FD053	1	2840	905	2	0	0	0	1946	1578	99	90	0	0	0	0	0	206	0	2	1	234	1	0	1483	3	116	0	0	394	0	166	145	80	77	0	0	0	178	0	0	0	1	0	47	0	0	0	0	238
FD054	0	4637	3601	1	0	0	0	1	0	276	0	0	0	0	0	0	0	0	1	0	1	0	0	0	6	0	0	0	347	0	0	0	0	0	0	0	0	0	0	0	0	0	0	0	1	0	0	0	0
FD056	0	4492	1968	0	0	0	1	287	0	110	1735	0	0	1260	0	0	628	0	2	0	822	0	3	497	4	0	0	0	0	0	0	140	199	764	0	0	0	3	0	0	0	0	0	187	1	0	0	0	477
FD057	3	2362	812	2	0	0	0	1385	0	32	2070	0	0	883	0	0	614	0	0	1	384	1	1	1875	7	0	0	0	312	0	413	291	71	172	0	0	0	7	0	0	0	0	0	0	1	0	0	0	100
FD058	0	6351	2150	0	0	0	1	0	0	2	0	0	1	271	0	0	1102	0	1	0	1	0	2	1720	8	0	0	0	0	1	0	1	953	172	0	0	0	0	0	0	1	0	0	0	2	0	0	0	0
FD059	2	1383	1044	0	0	1	0	1458	795	464	1352	0	1	242	0	0	46	0	0	0	57	1	0	217	538	98	0	0	1357	0	1160	0	5	0	0	1	0	52	0	0	0	0	1	204	0	0	0	0	262
FD060	0	7287	4116	2	0	1	0	3	3	3	5	0	1	3285	0	0	889	0	0	0	1	0	1	0	1539	0	0	0	189	0	2	314	1546	0	0	0	0	31	2	0	0	0	0	0	2	0	0	0	111
FD061	0	0	1	0	0	0	0	1	0	247	0	0	0	0	0	0	2244	0	0	0	378	1	0	3175	1	0	0	0	0	0	0	0	0	0	0	0	0	0	0	0	0	0	0	0	0	0	0	0	3
FD062	0	744	351	0	0	0	0	686	0	80	441	0	0	2	0	0	15	0	0	0	59	0	1	149	1890	1	0	0	1175	0	254	141	109	0	0	0	0	57	0	0	0	0	1	65	0	0	0	0	60
FD063	0	2828	1075	0	0	0	1	1131	1	81	1718	0	0	0	0	0	229	0	1	0	217	0	13	477	903	0	0	0	864	0	618	234	93	0	0	1	0	4	0	0	0	0	0	62	0	0	0	3	200
FD064	0	4627	1097	2	0	3	0	1	0	0	486	0	0	6	0	0	1152	0	0	2	0	0	1	0	3	0	0	0	634	0	0	0	546	0	0	0	0	0	0	0	0	0	1	0	0	0	0	0	39
FD065	0	1006	423	0	0	2	0	1627	1319	407	394	0	0	2446	0	0	292	0	0	0	582	0	0	938	5	10	0	0	36	1	2	270	104	212	0	0	0	19	0	0	0	0	1	118	1	0	0	0	243
FD067	2	2323	2833	0	0	0	1	2300	0	1	902	0	1	0	0	0	564	0	0	0	355	1	0	474	6	1	0	6	1	0	0	446	826	0	0	0	0	0	0	1	0	0	0	0	0	0	0	0	295
FD068	0	3789	1555	0	0	0	0	1586	0	113	510	2	0	0	0	0	179	0	0	0	268	2	0	679	12	8	0	0	423	0	982	763	42	0	0	0	0	47	0	0	0	0	0	0	0	0	0	0	118
FD072	0	2154	884	0	0	0	2	786	1	0	0	0	0	321	0	2	391	0	0	0	191	5	0	679	223	0	0	0	922	0	476	545	236	303	0	1	0	8	0	0	0	0	0	0	0	0	0	0	80
FD073	0	3759	2784	2	0	0	1	1	1	1437	2	0	0	0	0	0	669	0	0	0	1707	0	0	462	5536	3	0	0	2	0	0	0	0	0	0	0	0	58	0	2	0	2	0	0	0	0	0	0	14
FD074	0	7984	2832	1	0	0	0	0	0	5	217	0	0	0	0	0	1590	0	0	0	1	4	0	16	5747	0	0	0	578	0	0	0	1307	0	0	0	0	0	0	0	0	0	0	0	0	1	0	0	0
FD075	0	586	176	0	0	0	0	161	1	86	181	0	0	0	0	1	216	0	0	1	342	4	11	145	7	18	0	1	206	0	278	1	17	32	0	0	0	177	0	0	0	0	0	398	0	0	0	0	179
FD076	1	747	1336	0	0	0	0	1498	2169	75	1175	0	0	4	0	0	687	0	0	0	237	3	0	161	31	11	0	0	1706	0	1327	173	647	525	0	0	0	2	0	0	0	0	0	146	3	0	0	1	198
FD077	0	2826	1606	0	0	2	0	247	2217	55	1011	0	0	1376	0	0	395	0	0	0	394	3	0	366	460	5	0	3	712	0	614	0	225	267	0	0	0	23	1	0	0	0	0	152	0	0	0	0	184
FD078	0	4794	1038	0	0	0	0	1634	1513	94	1184	1	2	1635	0	0	314	0	0	0	964	1	1	728	5	0	0	1	308	0	231	124	299	286	0	0	0	7	0	0	0	0	0	100	0	1	0	0	469
FD079	0	1279	424	0	0	0	350	528	839	345	1416	0	0	859	0	0	267	0	0	0	393	1	2	137	121	1	0	1	603	0	518	54	18	80	0	0	0	81	0	0	0	0	0	144	0	0	0	0	230
FD081	0	1593	578	0	0	0	0	800	0	171	133	0	0	3162	0	0	246	0	0	0	101	0	2	207	1	0	0	0	143	0	331	761	81	2235	0	0	0	12	0	0	0	0	0	42	0	0	0	0	215
FD082	0	2651	3654	0	0	1	0	1696	0	443	1666	0	0	782	0	0	489	0	0	0	296	0	7	576	0	0	0	0	403	0	564	408	263	773	0	0	0	0	0	0	0	0	0	136	0	0	0	0	8
FD083	0	5108	1910	0	0	0	0	1730	0	835	1429	0	0	1079	0	0	240	0	0	0	156	0	4	883	511	0	0	0	733	0	969	1124	205	149	0	0	0	1	1	0	0	0	0	177	0	0	0	0	331
FD084	0	3112	1375	0	0	3	0	0	0	81	14	0	0	69	0	9	109	0	0	0	14972	0	0	0	1	0	0	0	327	0	1	218	61	429	0	0	0	0	0	0	0	0	0	3554	0	0	0	0	4212
FD085	0	627	299	0	0	0	0	1	0	5151	58	0	34	186	0	0	7611	0	0	0	925	1	0	867	0	0	0	69	240	0	240	36	26	16	0	0	0	40	0	0	0	0	0	1264	0	0	0	0	46
FD086	0	2	0	0	0	0	0	1	1	0	1	0	0	2	0	0	1	0	0	0	0	0	0	0	0	0	0	0	0	0	1	0	0	1	0	1	0	0	0	0	0	0	1	0	0	0	0	0	0
FD087	0	528	295	0	0	0	0	2145	723	620	3021	0	0	1	0	0	348	0	0	0	1099	0	0	913	2184	15	0	0	667	0	1088	242	101	0	0	0	0	68	0	0	0	0	0	448	0	0	0	0	226
FD088	0	1072	944	0	0	0	0	403	0	875	1237	0	0	8549	0	0	535	0	1	0	603	0	0	110	3279	0	0	0	287	0	182	803	58	0	0	0	0	12	0	0	0	0	0	715	0	0	0	0	33
FD089	0	3342	925	0	0	0	0	1303	0	978	2398	0	0	3	0	0	111	0	1	0	466	0	0	47	1503	0	0	0	347	0	692	1	191	1154	0	0	0	13	0	0	0	0	1	0	0	0	0	0	397
FD090	0	973	2964	0	0	0	0	409	0	4065	582	0	0	3833	0	0	220	0	0	0	3120	2	0	0	2656	0	0	0	1252	0	877	1654	0	0	0	0	0	0	2	0	0	0	0	1083	0	0	0	0	401
FD091	0	1764	1324	0	0	0	0	777	170	1194	640	0	0	1193	0	0	177	0	2	0	151	0	0	367	0	0	0	0	1233	0	670	276	146	0	0	0	0	4	0	0	0	0	1	225	0	0	0	0	202
FD092	0	1849	282	0	0	0	0	1048	204	446	409	0	0	139	0	0	91	0	0	0	27	1	2	13	1143	2	0	0	509	0	480	292	65	21	0	0	0	25	1	0	0	0	2	119	1	0	0	0	115
FD093	0	1	0	0	0	2	0	2281	0	1645	8632	1	0	1	0	38	1153	1	0	0	0	0	0	15	0	0	1	0	0	0	0	0	0	737	0	0	0	0	0	0	0	0	0	0	0	0	0	0	201
FD094	0	5	6484	0	0	0	1	1948	0	1354	3644	0	0	0	0	23	1341	0	0	0	2	2	0	36	1	0	0	0	1	0	0	0	1	2368	0	0	0	0	0	0	0	0	0	1	0	0	0	0	123
FD095	1	1249	629	0	0	0	0	1608	0	1555	1808	0	0	1	0	0	533	0	0	0	407	0	2	1677	724	1	0	0	367	0	287	48	182	54	0	0	0	16	0	2	0	0	0	1698	0	0	0	0	289
FD096	0	3649	1279	0	0	0	0	1055	0	0	1969	0	0	0	0	0	160	0	0	0	476	0	0	384	0	0	0	0	379	0	533	0	131	343	0	0	0	0	0	0	0	0	0	80	0	0	0	0	110
FD097	0	3379	1171	0	0	0	0	669	0	38	1911	0	0	0	0	0	309	0	0	0	167	0	2	991	359	0	0	0	323	0	544	138	74	656	0	0	0	6	0	0	0	0	1	151	0	0	0	0	122
FD098	0	7820	4087	0	0	0	0	1815	553	764	2032	0	0	0	0	0	991	0	0	0	329	2	0	1	3	3	0	0	578	0	538	351	57	1470	0	0	0	6	1	0	0	0	1	810	0	0	0	0	6
FD099	0	4885	1846	0	0	0	0	1	2391	1506	2478	0	1	1687	0	0	1638	0	1	0	1077	0	1	1638	0	0	0	0	97	0	665	0	419	1771	0	0	0	2	0	0	0	0	2	0	0	0	0	0	1
FD100	0	4760	1373	0	0	254	0	2836	0	1057	3225	0	0	0	0	0	305	0	0	0	1025	0	8	62	3	0	0	0	1166	0	1725	178	367	0	0	1	0	0	0	0	0	0	0	841	0	0	0	0	895
FD101	0	5091	1775	0	0	0	0	989	0	4082	437	0	0	1063	0	0	2652	0	0	0	5883	0	1	87	11	4	0	0	946	0	1266	1322	513	0	0	1	0	19	0	0	0	1	0	2261	0	0	0	0	654
FD102	0	2883	1027	0	0	0	0	1123	0	1193	1768	0	0	0	0	0	1881	0	0	0	1835	1	1	70	1258	0	0	0	2881	0	752	708	252	1	0	0	0	50	0	0	0	0	2	888	1	0	0	0	421
FD127	0	3380	1550	0	0	0	1	154	0	5405	669	0	0	0	0	0	5373	0	0	0	6126	1	0	1	769	0	0	0	0	0	0	110	0	620	0	2	0	0	0	0	0	0	3	0	1	0	0	0	10
FD128	0	386	228	0	0	0	1	479	0	2288	212	0	0	0	0	0	282	0	0	0	127	0	0	2340	752	0	0	0	258	0	360	201	11	439	0	1	0	3	0	0	0	0	0	1353	0	0	0	0	381
FD167	0	1165	25	0	0	6	0	0	0	549	0	0	0	0	0	0	113	0	0	0	3520	0	0	468	0	0	0	0	8	0	0	0	5522	0	0	0	0	11	0	0	0	0	0	479	1	0	0	0	0
FD168	0	1564	860	0	0	0	0	1737	0	136	1005	0	0	0	0	0	247	0	0	0	133	0	1	1007	2	23	0	0	0	0	397	0	1	324	0	0	0	15	0	0	0	0	4	764	0	0	0	0	242
FD169	0	2708	2409	0	0	0	1	339	1	0	1468	0	0	0	0	0	386	0	1	0	130	0	0	709	0	0	0	1	75	0	516	0	857	679	0	1	0	0	0	0	0	0	3	0	0	0	0	0	151
FD170	0	2138	3756	0	0	0	0	86	0	19	433	0	0	0	0	0	2238	0	0	0	601	0	6	1728	1763	0	0	0	1051	0	112	262	108	370	0	0	0	0	0	0	0	0	1	2007	0	0	0	0	823
FD171	0	1664	338	0	0	0	0	535	347	914	2203	0	0	80	0	14	820	0	0	0	832	0	3	908	0	1	0	0	974	0	0	251	227	0	0	1	0	170	0	0	0	0	1	1380	0	0	0	0	691
FD172	0	3715	750	0	0	0	0	796	1	0	1131	0	0	0	0	0	1028	0	0	0	2068	0	0	2889	0	7	0	0	655	0	375	114	150	0	0	0	0	24	0	0	0	0	1	1922	0	0	0	0	609
FD173	0	1349	2746	0	0	0	0	328	0	318	429	0	0	0	0	0	379	0	0	0	465	0	0	121	0	0	0	0	573	0	495	284	175	0	0	0	0	26	0	0	0	0	0	631	0	0	0	0	767
FD174	0	1832	771	0	0	0	0	1669	1207	109	120	0	0	0	0	0	136	0	0	0	154	0	2	822	0	85	0	0	452	0	136	84	41	328	0	1	0	106	0	0	0	0	0	95	0	0	0	0	199
X12.M.S.10	8420	0	417	568	134	0	2761	0	198	494	5	1096	1964	3	0	1090	0	79	1684	391	0	418	1340	0	2	3323	1302	816	5	161	6	161	75	0	1156	723	56	915	649	553	139	308	410	0	96	107	0	16	0
X12.M.S.11	4880	0	118	424	258	0	1508	0	426	128	1	307	637	0	71	313	0	586	1178	1213	0	246	493	0	0	981	247	567	4	325	2	75	118	0	215	308	282	330	249	176	286	88	157	0	32	541	15	28	0
X12.M.S.7	3666	0	312	1528	84	0	1666	0	1423	607	13	673	844	0	551	491	0	334	534	194	0	158	267	0	0	0	664	459	13	241	2	219	121	0	90	284	59	399	249	339	174	280	175	0	178	108	16	61	0
X12.M.S.9	8690	0	400	1314	285	0	2325	0	101	224	7	125	2040	0	317	327	0	138	1142	539	0	627	678	0	0	1094	419	994	16	315	0	594	148	0	957	182	58	816	730	328	444	139	117	0	52	135	6	135	0
X146.M.S.11	679	0	81	691	151	1	119	0	236	48	3	1	131	0	338	166	0	263	2	36	0	196	41	0	0	0	14	105	4	125	1	10	10	0	40	13	172	0	34	55	70	47	25	0	2	107	36	226	0
X159.M.S.10	2450	0	138	362	730	0	1911	0	36	0	2	3	136	1	71	317	0	131	16	33	1	182	68	0	0	141	18	173	1	625	0	1	0	0	71	62	202	101	99	100	465	43	11	0	1	207	45	0	0
X1650.M.S.3	3616	0	481	2135	584	1	23	0	307	130	0	234	159	1	0	95	0	359	142	64	0	164	245	0	0	57	512	83	28	6	0	26	22	0	2	489	44	85	662	536	33	187	401	0	100	13	20	87	0
X1650.M.S.6	1807	2	306	1121	457	0	26	0	178	62	2	38	17	1	0	15	0	1818	172	100	0	504	164	0	0	56	207	15	6	280	1	22	21	0	72	264	167	9	456	198	163	87	278	0	13	114	45	232	0
X1654.C.S.3	3720	0	103	1643	1865	0	6	0	743	31	0	21	25	0	0	143	0	1	360	995	0	226	369	0	4	0	178	16	6	0	0	76	123	0	40	40	211	0	14	340	287	189	38	0	117	2	0	0	0
X1655.M.S.3	3302	0	1062	1201	971	0	132	0	2175	23	0	24	169	0	0	46	0	0	44	88	0	53	476	0	2	209	177	26	7	19	0	48	80	0	8	145	30	88	64	188	143	57	181	0	140	21	0	0	0
X1656.C.S.3	2173	0	467	1497	1145	0	6	0	538	24	0	4	157	0	0	98	0	0	90	14	0	502	541	0	0	0	114	36	0	0	0	15	53	0	518	58	128	0	96	124	109	82	130	0	680	0	0	0	0
X1657.M.S.3	2098	0	242	1715	877	0	84	0	1075	74	0	28	75	0	0	98	0	0	78	131	0	341	376	0	0	127	206	26	10	1	0	14	89	0	67	142	87	109	20	312	52	34	90	0	195	5	0	0	0
X1663.C.S.3	5987	0	420	772	3648	1	572	0	560	839	68	171	1306	0	0	869	0	94	17	38	0	439	470	0	1	334	1516	505	0	51	0	0	26	0	4	1150	16	0	864	565	49	447	417	0	16	17	35	52	0
X1663.C.S.6	2933	1	482	2887	776	0	210	1	1004	69	7	109	109	1	0	38	0	447	233	472	0	84	401	0	0	605	306	26	6	169	3	16	66	0	60	332	81	24	597	357	194	95	224	0	213	22	9	321	0
X1667.C.S.3	2777	1	430	1804	293	0	188	0	175	152	7	200	343	0	0	173	1	129	32	185	0	53	243	0	2	0	328	143	2	70	0	9	25	0	8	380	22	0	225	134	5	89	539	0	172	20	7	38	0
X1667.C.S.6	2698	2	985	1482	487	0	131	0	327	25	0	129	65	0	0	45	0	259	692	17	0	11	722	1	2	26	373	28	0	172	0	26	51	0	117	183	48	2	188	158	174	95	256	0	21	42	15	108	0
X1669.C.S.3	1823	0	146	1201	204	0	96	0	311	16	3	10	116	0	0	67	0	797	106	302	0	243	144	0	2	0	137	41	1	137	0	25	21	0	165	169	161	0	66	155	56	97	185	0	81	87	144	197	0
X1669.C.S.6	4150	1	564	61	454	0	143	0	490	59	1	60	103	0	0	62	0	509	381	2	0	195	1062	12	0	236	620	78	0	226	1	63	11	0	73	188	140	8	517	391	79	115	243	0	4	37	2	112	0
X1670.C.S.3	4267	0	633	2694	1201	0	41	0	258	31	3	6	143	0	0	176	0	539	95	910	0	117	436	0	1	0	355	94	0	353	0	30	28	0	42	208	48	0	331	445	25	26	468	0	38	102	9	310	0
X1670.C.S.6	2288	2	131	6	1210	1	61	1	155	25	1	4	27	0	0	32	0	857	340	0	0	297	534	1	0	59	118	13	5	342	0	24	4	0	425	27	155	1	385	190	155	57	151	0	0	144	56	367	0
X1671.M.S.3	1222	0	150	539	181	0	16	0	44	42	0	36	41	0	0	14	0	532	189	35	0	92	5	0	1	11	164	17	1	105	0	3	3	0	108	173	79	17	121	100	56	85	226	0	3	38	28	182	0
X1671.M.S.6	1114	1	247	463	565	0	22	1	56	80	0	237	25	1	0	18	0	1143	555	163	0	63	82	0	0	31	244	18	6	513	0	13	14	0	176	194	451	2	449	175	126	39	338	0	19	143	215	63	0
X1674.M.S.3	1746	0	151	600	312	0	39	0	59	49	0	100	98	0	0	71	0	372	27	71	0	11	86	0	0	3	241	46	7	21	0	7	12	0	1	160	14	18	189	129	73	58	153	0	4	25	48	103	0
X1674.M.S.6	3277	0	965	2116	857	0	385	0	1262	138	0	335	7	2	0	2	0	1146	332	90	0	41	405	0	1	639	319	5	15	45	0	136	318	0	14	349	51	47	347	107	123	79	341	0	50	39	13	16	0
X1681.C.S.3	3991	0	156	1826	533	0	48	0	699	52	124	81	133	1	0	107	0	356	92	280	0	13	465	0	1	0	363	53	0	91	0	0	33	0	48	316	12	0	365	260	112	235	175	0	102	0	36	0	0
X1681.C.S.6	2907	3	398	1928	1221	0	26	0	472	277	67	533	482	1	0	192	0	388	376	368	0	22	671	0	0	412	921	76	2	117	0	2	18	0	84	603	16	67	940	351	132	100	736	0	123	20	25	0	0
X1682.M.S.3	2336	0	143	1457	282	0	6	0	489	135	1	156	42	0	0	32	0	606	333	340	0	31	220	0	3	230	443	12	18	62	0	25	72	0	51	310	21	10	264	241	91	122	130	0	205	2	12	0	0
X1682.M.S.6	2075	4	341	726	265	0	13	0	139	162	1	24	116	0	0	91	0	1349	337	329	0	328	86	0	0	188	546	47	15	276	0	7	40	0	75	276	222	10	537	325	128	160	215	0	324	28	12	0	0
X1684.M.S.3	2538	0	197	905	1213	0	33	0	347	33	0	7	32	0	0	120	0	1236	93	328	0	487	398	0	2	131	50	38	58	271	0	33	73	0	220	158	148	8	87	311	85	15	81	0	31	23	175	0	0
X1684.M.S.6	2577	0	442	1217	469	0	71	0	208	70	10	46	80	1	0	70	0	1063	211	687	0	88	318	0	0	301	1002	12	5	203	1	12	14	0	140	429	71	20	768	342	222	88	551	0	116	12	46	0	0
X169.M.S.10	2643	0	87	960	562	0	494	0	54	9	1	15	90	0	580	214	0	227	159	38	0	940	153	0	0	549	14	238	11	412	3	11	2	2	510	93	169	92	267	217	127	43	28	0	5	411	58	0	0
X170.M.S.10	1114	1	11	883	56	0	526	0	44	0	0	43	92	0	259	196	0	236	211	41	0	303	101	0	0	0	46	116	1	165	4	15	13	0	49	13	157	0	69	31	33	37	20	0	136	53	7	0	0
X173.M.S.10	1284	0	49	779	292	0	575	0	100	8	2	39	253	0	336	97	0	100	301	29	0	179	210	0	0	69	27	88	3	253	4	17	20	0	34	34	148	8	27	56	211	91	10	0	100	96	24	0	0
X174.C.S.11	1663	0	80	785	188	1	411	0	221	383	0	1660	985	0	403	149	0	26	548	0	0	46	88	0	0	253	183	279	1	112	0	5	10	0	151	94	30	14	220	82	49	49	151	0	143	17	5	0	0
X1776.C.S.3	2943	0	203	2131	851	0	46	1	1527	110	0	100	320	0	0	374	0	0	43	135	0	137	571	0	0	0	448	78	5	7	0	53	116	0	86	148	52	0	75	381	72	86	93	0	247	7	0	74	0
X1777.C.S.3	3749	1	654	2249	1160	0	50	0	1717	98	0	20	195	0	0	127	0	1	176	3	0	969	1133	0	2	0	410	126	2	3	0	30	91	0	488	141	227	0	104	498	199	64	204	0	262	0	0	0	0
X1778.M.S.3	5455	0	1572	2565	789	0	457	0	195	69	0	8	178	0	0	243	0	1	39	142	0	565	924	0	1	21	485	172	0	0	0	10	40	0	177	429	20	4	173	89	56	125	275	0	113	9	0	1	0
X1778.M.S.6	5792	1	1749	3220	678	1	214	0	1444	65	0	45	95	0	0	117	0	0	94	4	0	557	881	0	1	67	268	68	10	1	0	54	110	0	284	460	209	66	532	597	94	348	415	0	98	31	0	2	0
X1779.M.S.3	4963	0	1213	1710	384	0	481	0	654	122	1	7	601	0	0	481	0	0	68	295	0	514	634	0	1	143	481	313	0	2	0	12	37	0	259	579	54	1	130	181	176	133	237	0	134	53	0	80	0
X179.C.S.10	1748	0	95	467	228	0	102	0	44	140	0	1716	319	0	255	346	0	76	925	0	0	45	20	0	0	1039	200	473	1	228	0	4	5	0	27	151	47	0	349	77	67	86	149	0	33	92	3	0	0
X184.C.S.10	1561	1	126	457	240	0	157	0	133	414	0	1006	387	0	188	181	0	163	348	85	0	87	43	0	0	3	269	82	2	176	0	5	9	0	96	88	139	0	52	43	28	108	78	0	15	37	7	29	0
X186.M.C.3	4094	0	301	1284	2744	0	895	0	612	0	0	18	379	0	742	999	0	132	58	268	0	468	439	0	0	0	67	322	15	198	8	19	16	0	814	139	397	0	87	153	187	114	69	0	62	239	468	1008	0
X186.M.C.6	2796	0	85	1271	247	0	973	0	264	18	20	119	289	1	518	1498	0	215	126	326	0	434	192	0	0	278	182	369	8	413	0	19	7	0	100	181	133	19	118	99	99	48	58	0	59	176	17	297	0
X186.M.C.9	3588	0	230	1106	722	0	1470	0	347	555	0	1497	976	0	572	1208	0	258	434	454	0	363	272	0	0	89	243	750	9	548	5	9	14	0	189	220	306	247	185	131	170	209	221	0	304	100	28	7	0
X187.M.C.3	1016	0	77	309	680	0	283	0	81	1	0	29	15	0	138	4	0	85	92	421	0	90	58	0	0	0	49	5	0	147	0	2	2	0	104	51	62	0	63	39	165	21	30	0	36	159	63	225	0
X187.M.C.6	4389	0	329	988	526	0	4597	0	592	76	2	266	318	0	698	634	0	159	104	255	0	770	183	0	0	588	357	777	9	16	2	4	8	0	301	324	124	71	130	93	120	80	79	0	33	93	31	503	0
X187.M.C.9	3719	0	570	1128	115	0	3685	0	615	1714	1	2070	1442	0	554	892	0	60	507	191	0	142	122	0	0	820	362	609	0	12	0	47	17	0	49	478	90	921	548	146	22	262	282	0	174	132	13	46	0
X188.C.C.3	1183	0	62	819	197	0	1121	0	227	0	2	20	73	0	271	44	0	389	215	50	0	320	169	0	0	0	49	31	0	76	2	17	13	0	107	45	157	0	38	150	344	28	18	0	68	206	54	51	0
X188.C.C.6	2391	0	44	1089	1429	0	289	0	266	2	4	57	256	0	416	586	0	477	76	728	0	439	209	0	0	8	61	221	2	326	0	34	12	0	180	91	452	1	99	107	221	18	19	0	116	14	126	385	0
X188.C.C.9	1980	0	47	1285	407	0	355	0	484	301	0	954	687	0	180	662	0	195	295	170	0	170	140	0	0	15	289	332	1	102	9	6	31	0	85	77	175	8	92	226	239	96	75	0	270	158	19	30	0
X189.C.C.3	2321	0	176	887	784	0	1045	0	579	58	0	361	283	0	451	440	0	168	170	1178	0	119	403	0	0	0	115	131	3	237	3	0	64	0	95	64	62	0	78	82	435	97	48	0	158	117	179	220	0
X189.C.C.6	2970	0	152	784	1213	0	304	0	343	17	21	70	367	0	333	749	0	480	15	502	0	121	222	0	0	2	149	196	1	208	0	4	49	0	66	134	45	0	70	64	213	43	109	0	86	151	148	238	0
X189.C.C.9	2456	0	312	1667	238	0	1671	0	531	1041	1	1818	1572	0	528	1461	0	174	473	118	0	36	268	0	0	65	950	799	6	213	3	2	44	0	29	221	27	474	306	164	153	178	321	0	525	60	5	0	0
X190.C.C.3	1382	0	13	1202	183	0	246	0	363	133	0	659	127	0	163	143	0	470	484	96	0	320	241	0	0	0	75	122	1	66	1	34	110	0	204	65	65	0	2	272	81	128	20	0	17	4	496	21	0
X190.C.C.6	2893	0	31	1726	827	0	276	0	724	84	2	455	671	0	677	729	0	218	552	64	0	406	306	0	0	0	179	279	23	83	7	33	58	0	165	66	103	0	6	269	40	201	81	0	40	40	200	84	0
X190.C.C.9	1682	0	32	922	381	0	213	0	961	412	0	607	403	0	417	610	0	959	901	37	0	468	262	0	0	0	254	391	30	84	5	42	67	0	443	106	96	0	7	139	72	386	36	0	3	55	581	3	0
X191.M.C.3	3973	0	290	2946	64	0	1762	0	208	398	11	1703	574	0	623	351	0	205	330	246	0	254	175	0	0	0	265	135	4	210	0	7	10	0	343	113	222	17	409	355	197	166	266	0	173	112	13	19	0
X191.M.C.6	4172	0	239	2341	288	0	327	0	475	368	100	1659	437	2	830	730	0	380	462	83	0	363	364	0	0	103	314	328	24	156	0	22	109	0	452	88	128	0	269	353	125	63	190	0	322	61	8	6	0
X191.M.C.9	2281	0	103	1269	511	0	534	0	312	225	1	981	5	0	226	4	0	159	401	4	0	109	161	0	0	787	197	5	8	133	0	80	60	0	75	54	55	404	76	55	98	61	178	0	52	42	24	22	0
X192.M.C.3	2631	0	64	1704	1103	0	60	0	373	43	4	112	43	0	431	165	0	746	128	1	0	820	233	0	0	0	24	75	1	667	0	3	15	0	362	35	454	1	96	285	458	62	36	0	83	408	335	292	0
X192.M.C.6	3520	0	232	2918	511	0	249	0	557	5	57	26	197	0	901	495	0	574	116	695	0	387	235	0	0	226	70	164	4	1061	0	13	26	1	295	42	328	11	195	147	353	40	87	0	165	479	102	117	0
X192.M.C.9	1800	0	102	1144	106	0	633	0	127	128	0	156	163	0	260	91	0	150	182	0	0	190	97	0	0	168	57	11	9	112	0	12	24	0	89	37	109	62	49	99	76	15	57	0	28	89	6	32	0
X193.C.C.3	4945	0	219	2088	462	0	1784	0	135	966	0	1890	1389	0	580	1264	0	411	1338	1	0	569	66	0	0	0	463	695	4	406	0	28	15	0	278	305	169	2642	486	268	215	114	484	0	7	139	18	52	0
X193.C.C.6	6438	0	403	2376	288	0	453	0	317	990	1	2650	2026	0	571	936	0	231	1110	224	0	224	91	0	0	3118	795	934	3	213	0	26	48	0	376	363	44	161	177	242	109	144	356	0	200	55	1	4	0
X193.C.C.9	1378	0	77	611	322	0	90	0	58	62	1	349	221	0	90	447	0	664	173	62	0	336	46	0	0	495	144	176	6	469	0	6	5	0	148	103	171	163	91	92	139	27	75	0	34	123	39	12	0
X194.C.C.3	3343	0	131	2244	180	0	392	0	403	62	0	924	170	0	535	223	0	250	640	17	0	313	188	0	0	0	134	80	5	156	0	7	73	0	287	27	137	0	81	381	1	222	142	0	151	17	26	12	0
X194.C.C.6	2370	0	79	1955	54	0	188	0	200	189	4	732	586	0	481	828	0	85	285	61	0	135	148	0	0	3	268	219	5	130	0	16	8	0	281	169	67	0	395	171	90	7	176	0	226	85	4	8	0
X194.C.C.9	1456	0	55	633	81	0	98	0	41	131	0	482	217	0	137	223	0	28	527	80	0	74	33	0	0	199	180	145	8	179	0	8	7	0	44	169	67	48	134	105	60	14	171	0	14	151	9	4	0
X195.C.C.3	4884	0	378	2908	900	0	1519	0	117	157	1	2005	446	0	526	576	0	242	711	0	0	249	50	0	0	1	291	181	5	331	0	25	40	0	635	194	251	448	478	338	438	49	457	0	9	126	34	25	0
X195.C.C.6	1914	0	81	889	620	0	93	0	150	308	3	710	628	0	355	306	0	113	520	208	0	303	55	0	0	1173	355	209	3	157	0	19	18	0	550	167	76	63	57	30	106	65	130	0	58	92	15	14	0
X195.C.C.9	1314	0	34	15	73	0	162	0	61	384	0	506	338	0	53	255	0	382	341	11	0	188	77	0	0	325	212	154	2	74	0	5	8	0	55	104	72	162	82	44	191	45	137	0	146	187	10	4	0
X197.C.C.3	2377	0	72	669	812	0	280	0	173	164	0	733	32	0	613	9	0	390	842	0	0	287	134	0	0	0	114	20	2	540	0	5	18	0	241	54	103	13	0	15	150	95	111	0	66	323	228	99	0
X197.C.C.6	2485	0	176	1143	238	0	251	0	134	316	0	1925	883	0	681	149	0	99	1732	1	0	89	68	0	0	149	549	162	0	421	0	12	6	0	609	278	174	211	195	39	357	146	221	0	407	137	6	57	0
X197.C.C.9	2117	0	72	450	119	0	253	0	39	69	1	1088	194	0	299	67	0	124	1182	396	0	171	109	0	0	161	147	49	0	445	0	19	19	0	93	151	251	157	42	74	89	143	47	0	130	455	0	19	0
X198.M.C.3	3610	0	252	1642	472	0	1783	0	385	22	42	592	226	0	1278	386	0	170	138	5	0	272	204	0	0	2	352	414	0	350	0	10	17	0	746	211	193	1517	99	95	274	262	303	0	304	254	27	6	0
X198.M.C.6	2762	0	84	1401	343	0	1273	0	188	2	40	58	87	1	531	420	0	219	176	372	0	261	153	0	0	146	401	132	1	623	0	4	0	0	90	134	223	296	357	120	106	71	115	0	41	428	62	44	0
X198.M.C.9	2170	0	154	1217	142	0	1239	0	360	638	0	943	205	0	881	632	0	102	1175	81	0	528	95	0	0	1037	214	471	1	61	0	22	51	0	195	96	198	427	33	92	35	165	74	0	213	72	10	2	0
X199.C.C.3	2729	0	134	1007	759	0	462	0	155	373	0	1243	583	0	460	477	0	814	1086	28	0	311	79	0	0	0	255	207	8	666	0	16	29	0	305	97	288	72	63	12	368	160	128	0	290	305	297	218	0
X199.C.C.6	4064	0	256	1929	530	0	621	0	379	627	1	3475	1940	0	1106	975	0	247	2000	0	0	490	196	0	0	468	457	446	11	275	0	45	47	0	434	87	193	422	83	21	117	278	169	0	127	67	21	115	0
X199.C.C.9	1371	0	88	607	210	0	115	0	230	158	0	638	435	0	290	395	0	314	425	63	0	272	64	0	0	193	25	199	5	419	0	7	11	0	215	38	116	338	24	99	131	52	12	0	11	146	49	9	0
X202.M.S.10	1717	0	108	514	296	0	596	0	264	964	0	1567	352	0	681	116	0	6	585	46	0	292	132	0	0	1608	185	186	5	152	0	12	18	0	312	95	47	0	7	13	125	185	70	0	87	49	16	221	0
X206.C.S.10	1351	0	84	584	52	0	92	0	181	453	1	443	197	1	241	285	0	134	386	109	0	176	67	1	0	1111	164	224	1	255	1	12	2	0	59	105	19	156	101	61	122	79	137	0	59	130	2	57	0
X208.C.S.10	1223	0	47	668	75	0	98	0	93	521	0	437	276	0	179	156	0	20	451	31	0	150	45	0	0	725	127	102	1	53	1	44	15	0	28	88	24	343	67	71	22	24	87	0	90	21	1	1	0
X211.M.S.9	1256	0	41	48	633	0	355	0	740	0	102	6	7	3	282	0	0	349	12	520	0	616	184	0	0	0	14	10	30	340	0	31	37	0	405	26	231	0	13	135	195	120	19	0	91	105	67	420	0
X215.M.S.10	667	0	32	211	452	0	257	0	27	55	0	13	156	0	51	159	0	175	164	36	0	128	43	0	0	514	24	116	1	232	0	7	0	0	51	46	71	231	4	53	356	41	18	0	6	85	40	47	0
X216.C.S.10	1384	1	29	349	31	1	67	0	272	313	2	588	487	0	8	252	0	34	306	54	0	33	263	0	0	795	138	246	1	30	0	48	18	0	28	53	14	125	213	131	24	54	11	0	22	21	2	0	0
X218.C.S.10	936	0	47	318	147	0	68	0	45	575	2	610	129	0	29	216	0	90	381	7	0	34	33	0	0	130	247	165	1	61	0	6	0	1	43	106	51	17	40	54	28	51	76	0	89	4	10	35	0
X222.C.S.10	2197	0	82	1376	149	1	1322	0	137	553	4	64	535	0	413	1024	1	80	455	170	1	283	152	0	0	1	114	675	3	110	1	12	29	0	187	66	56	1	52	126	48	163	17	0	248	0	18	0	0
X224.M.S.9	745	0	46	304	417	1	37	0	97	114	0	85	154	0	71	168	0	348	235	0	0	84	47	0	0	437	30	128	1	65	0	4	6	0	76	74	130	30	47	25	199	33	33	0	13	137	29	217	0
X225.C.C.3	4147	0	251	2327	432	0	1104	0	900	86	3	82	601	0	1122	0	0	128	1241	0	0	717	540	0	0	0	233	15	8	271	0	46	140	0	356	60	136	0	2	81	82	791	47	0	379	93	69	107	0
X225.C.C.6	1525	0	64	1953	138	0	31	0	340	92	5	31	112	0	313	107	0	181	214	227	0	730	112	0	0	0	140	19	8	87	0	33	110	0	57	32	377	1	10	200	189	428	13	0	102	136	19	333	0
X225.C.C.9	2663	0	217	2168	223	0	244	0	640	400	0	70	421	0	550	845	0	235	243	76	0	692	297	0	0	0	76	414	10	92	0	18	58	0	22	36	248	0	66	63	131	558	51	0	192	149	30	53	0
X226.C.C.3	2580	0	191	444	622	0	394	0	360	250	0	391	638	0	431	310	0	292	407	0	0	176	200	0	0	1	124	225	3	171	0	2	61	0	260	58	87	0	47	15	488	222	31	0	91	360	94	520	0
X226.C.C.6	3471	0	470	1606	306	0	281	0	335	450	1	399	1006	0	615	1215	0	90	306	183	0	93	269	0	0	0	249	499	0	148	0	10	15	0	303	197	52	227	103	87	118	258	57	0	218	58	4	193	0
X226.C.C.9	2612	0	252	1217	86	0	916	0	337	203	0	247	33	0	240	24	0	272	217	0	0	92	180	0	0	15	358	109	3	199	0	7	23	0	120	148	140	731	318	99	311	234	53	0	65	424	4	78	0
X227.C.C.3	1573	0	167	329	487	0	59	0	163	205	0	1322	249	0	323	0	0	415	685	0	0	171	108	0	0	0	224	9	2	244	0	3	22	0	146	85	330	1	127	26	114	148	47	0	3	92	162	186	0
X227.C.C.6	2356	0	156	710	664	0	43	0	51	501	0	528	1259	0	193	487	0	460	609	161	0	72	25	0	0	0	385	254	0	89	0	2	21	0	115	146	103	0	71	70	110	138	34	0	61	100	20	189	0
X227.C.C.9	2761	0	71	1330	102	0	383	0	584	382	0	2141	51	0	374	2	0	107	805	0	0	413	257	0	0	1	221	20	9	138	0	41	89	0	111	33	169	11	107	163	90	520	111	0	305	81	3	205	0
X228.M.C.3	6970	0	634	1091	1214	0	3470	0	1240	498	0	220	1513	0	927	31	0	32	673	0	0	628	617	0	0	0	366	57	6	209	0	6	100	0	458	194	55	0	33	78	233	627	82	0	203	303	69	353	0
X228.M.C.6	4626	0	364	2112	349	0	1790	0	855	122	2	32	211	0	735	1086	0	120	70	878	0	152	744	0	1	1	380	304	2	187	0	13	107	0	290	224	102	1106	47	35	351	256	85	0	136	371	34	418	0
X228.M.C.9	5190	0	399	891	820	0	6063	0	300	153	2	20	71	0	640	3	0	209	101	1124	0	232	386	0	0	3	74	79	1	377	0	8	20	0	109	152	188	440	279	105	488	476	69	0	194	201	35	979	0
X229.M.C.3	3378	0	38	1180	216	0	1889	0	276	84	0	22	48	0	1063	73	0	87	367	0	0	581	266	0	0	0	55	44	8	31	0	42	51	0	245	65	73	0	5	39	151	289	15	0	236	110	37	190	0
X229.M.C.6	3176	0	221	1707	247	0	105	0	161	13	0	1	46	0	219	937	0	222	92	324	0	272	131	0	0	0	46	164	5	270	0	12	10	0	200	59	191	34	45	142	59	212	30	0	244	115	21	192	0
X229.M.C.9	8442	0	734	6700	1465	0	3911	0	1157	326	12	115	52	0	1953	59	0	84	107	295	0	991	534	0	0	1	215	63	18	634	0	27	86	0	965	102	370	149	748	476	566	767	99	0	948	227	22	418	0
X23.C.S.3	3694	0	120	2935	116	0	406	0	1094	886	0	27	769	0	221	936	0	182	658	34	0	810	908	0	0	0	163	561	42	74	0	42	34	0	264	117	17	0	106	1140	2	194	63	0	286	11	35	0	0
X236.M.C.6	5425	0	560	2244	300	0	1522	0	1155	618	1	147	617	0	1367	559	0	169	84	484	0	1101	290	1	0	13	325	229	7	356	13	7	29	0	158	247	91	41	584	281	194	216	190	0	83	137	8	350	0
X236.M.C.9	545	0	47	212	172	0	524	0	25	96	56	20	0	0	177	0	0	151	164	161	0	101	83	0	0	0	73	2	3	116	1	5	0	0	50	79	62	0	12	56	19	62	17	0	27	213	43	160	1
X237.C.C.6	2629	0	113	1928	89	0	138	0	330	300	0	1254	315	0	221	252	0	99	525	74	0	322	177	0	0	0	208	68	10	58	13	23	10	0	71	85	141	0	70	70	147	340	84	0	552	37	2	46	0
X238.C.C.6	1172	0	68	717	727	0	28	0	56	218	0	1034	289	0	124	180	0	254	409	268	0	133	22	0	0	0	103	50	5	40	2	4	6	0	190	56	64	0	31	35	95	135	59	0	276	71	204	216	0
X238.C.C.9	467	0	59	541	21	1	207	0	80	6	1	44	493	0	142	130	0	83	182	67	0	33	13	0	0	0	77	98	0	42	0	2	1	1	50	7	74	0	93	41	13	28	96	0	210	100	3	111	0
X241.C.C.6	1655	0	51	435	863	0	39	0	50	440	2	59	396	0	90	1155	0	204	209	590	0	373	60	0	0	0	56	390	4	2	0	3	2	0	223	103	176	0	38	126	171	168	13	0	0	27	148	292	0
X241.C.C.9	1882	0	14	256	43	0	11	0	15	262	0	289	128	0	160	349	0	37	239	111	0	147	25	0	0	0	47	106	5	35	0	6	13	0	42	28	27	0	10	26	44	98	8	0	0	17	19	28	0
X242.M.C.6	6305	0	889	2571	778	0	3287	0	796	209	179	47	28	4	692	3577	0	149	13	1702	0	109	643	0	0	0	684	725	1	153	0	6	23	0	676	130	102	1258	56	136	691	245	177	0	0	61	49	0	0
X242.M.C.9	2628	0	342	714	449	0	941	0	104	34	19	14	20	0	443	0	0	457	44	1526	0	446	123	0	0	0	59	15	1	611	0	2	7	0	316	101	171	112	107	70	189	160	57	0	0	166	153	199	0
X243.C.C.6	2999	0	105	988	125	0	139	0	512	734	2	252	444	0	241	1379	0	397	601	890	0	1095	307	0	0	0	167	348	29	106	0	10	20	0	123	106	105	0	39	726	229	422	59	0	0	173	24	99	0
X243.C.C.9	3597	0	114	2592	371	0	123	0	347	949	36	627	941	0	233	1662	0	134	409	190	0	742	296	0	0	0	192	837	50	36	0	98	53	0	211	38	370	4	34	100	81	418	49	0	0	17	55	16	0
X25.C.S.3	3284	0	285	1945	506	0	540	0	401	15	0	20	66	0	441	408	0	425	406	293	0	321	225	0	0	0	127	120	8	646	0	8	41	0	330	103	196	0	35	185	113	209	51	0	91	232	242	0	0
X252.M.C.6	6018	0	367	4672	451	0	1151	0	467	864	23	214	158	0	908	2287	0	229	625	7	0	1284	475	0	0	1	124	853	111	255	0	61	132	0	227	75	54	69	8	110	115	768	102	0	390	145	48	228	0
X252.M.C.9	2343	0	133	2118	228	0	622	0	421	18	34	23	32	1	483	564	0	249	129	0	0	203	201	0	0	0	78	417	26	367	0	26	22	0	197	53	183	0	93	115	172	128	82	0	754	314	26	48	0
X253.C.C.6	4633	0	227	2904	298	0	497	0	338	213	16	759	1208	0	691	1123	0	293	797	8	0	301	263	0	0	2	431	304	21	138	0	17	25	0	509	213	52	3327	113	139	152	100	358	0	1147	150	3	168	0
X253.C.C.9	5187	0	98	2321	168	0	96	0	193	79	3	36	1466	0	120	1290	0	275	623	0	0	411	131	0	0	1	55	401	23	228	0	55	75	0	72	57	192	2	11	595	49	91	91	0	747	173	12	66	0
X254.C.C.6	4886	0	242	2321	588	0	503	0	222	648	2	3082	1290	0	623	410	0	1074	1529	1	0	506	131	0	0	0	451	372	13	513	0	16	42	0	177	155	561	389	69	71	121	215	295	0	961	450	70	6	0
X254.C.C.9	1322	0	85	436	98	0	137	0	45	161	0	666	582	0	150	380	0	277	371	0	0	118	11	0	0	14	147	184	3	221	0	13	6	0	9	62	247	32	14	59	108	73	82	0	412	124	10	4	0
X255.M.C.3	3318	0	308	1021	578	0	2434	0	257	108	1	178	911	0	617	438	0	96	182	804	0	245	240	0	0	70	227	281	0	324	7	10	11	0	146	189	27	0	137	119	92	167	53	0	79	89	28	1	0
X255.M.C.6	1593	0	131	727	1603	0	89	0	151	256	1	500	300	0	313	316	0	778	591	1141	0	273	86	0	0	982	129	122	0	407	3	4	12	0	112	142	130	136	143	80	446	85	75	0	134	188	148	467	0
X255.M.C.9	2625	0	194	715	171	0	467	0	166	229	0	176	1062	0	333	938	0	316	240	307	0	102	34	0	0	418	272	515	3	232	0	7	4	0	82	215	79	19	161	166	160	155	211	0	100	33	14	48	0
X256.M.C.3	2750	0	229	1116	1231	0	2787	0	231	1	2	11	304	0	514	587	0	28	192	255	0	247	251	0	0	10	65	252	0	167	4	11	17	0	451	56	70	0	19	122	79	84	43	0	83	100	40	0	0
X256.M.C.6	5645	0	604	3111	680	0	1454	0	915	775	0	1085	942	0	844	2063	0	168	570	128	0	720	275	0	0	1999	295	762	7	107	37	46	26	0	276	614	46	725	352	296	60	180	282	0	207	80	27	281	0
X256.M.C.9	2242	0	333	870	287	0	3103	0	501	40	1	79	117	0	693	637	0	391	335	254	0	135	178	0	0	140	66	629	0	833	2	5	5	0	43	207	147	2	127	237	194	187	125	0	46	459	26	0	0
X257.C.C.3	7243	0	1571	2068	774	0	5687	0	320	398	2	412	2300	0	1007	1425	0	38	129	494	0	346	331	0	0	49	1185	1048	1	511	0	19	14	0	586	548	47	0	482	165	140	340	276	0	184	162	2	18	0
X257.C.C.6	3554	0	631	712	223	0	419	0	362	728	1	1132	1306	0	1072	1457	0	136	1087	174	0	146	369	0	0	2586	348	735	0	120	5	21	20	0	103	264	53	291	299	93	63	125	184	0	214	27	6	29	0
X257.C.C.9	2480	0	293	681	930	0	136	0	74	225	0	350	905	0	313	1478	0	763	187	600	0	149	35	0	0	803	191	738	1	352	0	8	1	0	310	206	118	41	160	37	518	80	137	0	37	123	59	416	0
X259.M.C.6	3620	0	157	1270	317	0	304	0	593	1948	0	4856	1577	0	601	805	0	220	802	226	0	44	292	0	0	266	1083	299	12	81	5	3	6	0	142	493	88	1010	85	114	63	373	313	0	713	95	14	81	0
X259.M.C.9	1593	1	94	484	176	0	610	0	202	1060	0	2000	1337	0	274	510	0	61	711	33	0	15	126	0	0	68	387	236	3	32	0	1	2	0	19	205	8	82	27	42	54	185	76	0	324	46	10	17	0
X26.C.S.3	2563	0	112	1887	543	0	262	0	809	31	1	26	167	0	632	244	0	737	441	152	0	682	514	0	0	0	108	143	61	180	0	33	109	0	386	138	127	0	38	276	316	173	43	0	300	79	987	0	0
X261.C.C.6	3801	0	543	1326	658	0	1221	0	801	1368	0	2898	1826	0	689	694	0	740	417	420	0	139	458	0	0	147	1077	174	1	255	3	6	17	0	112	602	160	414	90	93	230	421	218	0	573	116	41	15	0
X261.C.C.9	1817	0	157	430	252	0	120	0	134	257	0	494	624	0	197	641	0	109	181	220	0	82	89	0	0	77	238	345	3	30	0	1	6	0	31	142	14	57	27	40	151	117	56	0	173	37	32	48	0
X262.C.C.6	3822	0	295	2543	987	0	257	0	254	787	1	162	1180	0	528	590	0	655	566	1002	0	103	181	0	0	2	610	366	0	339	6	8	11	0	105	442	169	0	225	318	120	333	96	0	485	113	29	3	0
X262.C.C.9	1627	0	125	1190	345	0	68	0	364	906	0	1575	629	0	862	654	0	96	1188	10	0	153	108	0	0	1	492	262	3	30	1	23	51	0	136	109	60	0	22	10	1	567	85	0	737	0	12	2	0
X263.C.C.6	3808	0	302	947	213	0	514	0	574	1522	0	756	1122	0	567	796	0	116	496	323	0	142	271	0	0	83	693	591	3	136	3	1	11	0	94	256	107	354	108	54	123	280	216	0	377	64	5	38	0
X263.C.C.9	1384	0	101	629	172	0	109	0	90	639	0	946	755	0	205	469	0	64	608	15	0	19	44	0	0	93	320	246	3	15	1	1	2	0	94	134	11	28	82	36	20	168	45	0	257	1	7	0	0
X269.M.S.3	2778	0	162	763	908	0	193	0	142	70	3	112	737	0	164	372	0	502	47	8	0	333	41	0	0	0	136	276	0	358	0	3	7	0	266	192	88	186	285	118	89	107	99	0	81	159	161	20	0
X269.M.S.6	1570	0	110	915	235	0	225	0	295	26	1	95	266	0	88	17	0	514	76	0	0	267	69	0	0	107	83	41	5	72	0	77	62	0	125	59	172	314	116	169	385	48	77	0	142	511	26	20	0
X269.M.S.9	1119	0	73	773	346	0	978	0	133	190	6	649	182	0	263	33	0	555	164	212	0	85	90	0	0	346	86	28	1	298	0	12	17	0	250	126	317	132	274	132	334	24	146	0	151	602	73	26	0
X270.M.S.3	3206	0	181	1316	125	0	3499	0	375	3	44	4	46	0	740	598	0	19	25	304	0	354	169	0	0	1	9	241	1	203	0	5	11	0	142	42	96	411	96	236	147	19	65	0	221	37	4	36	0
X270.M.S.6	1390	0	89	861	439	0	94	0	231	4	21	61	171	0	270	82	0	653	53	493	0	143	146	0	0	120	49	10	5	197	0	7	33	0	249	54	76	472	133	109	368	11	56	0	70	338	118	154	0
X270.M.S.9	1541	0	59	593	314	0	369	0	73	24	7	90	122	0	179	245	0	491	174	597	0	291	53	0	0	469	24	112	3	400	0	23	5	0	270	78	87	115	205	91	404	31	100	0	19	294	172	303	0
X271.M.S.3	1942	0	151	788	647	0	172	0	259	2	5	14	66	2	239	17	0	162	23	266	0	131	189	0	0	0	19	5	0	313	0	1	0	0	205	54	61	44	110	83	327	39	51	0	37	269	88	305	0
X272.M.S.3	4594	0	420	1402	535	0	975	0	442	182	422	71	648	10	782	444	0	322	55	315	0	543	581	0	0	0	289	233	10	431	0	7	88	0	689	153	102	1256	111	422	270	316	160	0	353	270	131	8	0
X272.M.S.6	4263	0	347	2111	580	0	1953	0	738	374	70	1225	1929	0	364	186	0	223	283	654	0	214	325	0	0	764	337	387	14	105	0	5	35	0	238	355	56	1038	526	229	185	197	288	0	339	90	30	50	0
X272.M.S.9	3446	0	335	1291	181	0	3851	0	404	126	154	90	50	8	535	4	0	43	72	224	0	134	460	0	0	194	66	53	3	121	0	1	94	0	274	206	3	461	407	188	81	133	158	0	189	95	8	59	0
X40.C.S.6	5617	0	631	3202	3739	0	485	0	728	1251	1	2602	2244	0	1482	49	0	895	970	28	0	715	1043	0	1	5382	234	2011	16	1587	0	48	294	0	924	150	361	0	189	202	990	167	242	0	1234	1206	92	730	0
X40.C.S.7	7123	0	499	2022	1026	0	628	0	1465	339	2	1528	3178	0	1104	617	0	193	1579	22	0	124	1429	0	0	2999	786	1602	30	508	0	40	201	0	1130	346	207	0	177	315	405	540	289	0	929	181	5	145	0
X40.C.S.8	4848	0	609	366	3494	0	144	0	661	403	3	1998	1387	0	744	1137	0	1193	849	1189	0	63	630	0	0	1457	272	1227	3	804	0	15	34	0	641	346	262	0	234	236	1549	291	213	0	625	897	92	813	0
X42.C.S.6	5479	0	175	2474	997	0	539	0	1159	1952	2	2920	1811	0	1838	3258	0	386	900	1325	0	1304	555	0	1	0	201	1154	14	603	0	16	113	0	674	98	614	0	27	89	5	915	169	0	56	158	123	513	0
X42.C.S.7	767	0	30	932	193	0	82	0	446	203	0	1381	226	0	511	265	0	278	534	87	0	228	183	0	1	1	133	91	7	199	0	14	51	0	89	37	353	0	1	35	87	99	34	0	0	144	147	43	0
X42.C.S.8	5565	0	257	2613	3677	0	280	0	1966	644	0	3781	2074	0	2350	1519	0	1656	2447	1854	0	940	715	0	1	0	316	741	14	1907	0	30	158	0	472	160	1458	0	0	343	244	1124	159	0	4	592	1673	315	0
X44.M.S.4	4573	0	219	1357	544	0	1094	0	816	188	3	462	520	0	369	180	0	460	141	223	0	436	411	0	0	4	109	246	5	334	0	13	26	0	210	106	244	229	166	407	226	248	81	0	181	310	158	70	0
X44.M.S.5	5378	0	203	1351	266	0	2773	0	449	32	5	141	1933	0	702	223	0	542	551	47	0	192	239	0	1	398	193	900	1	475	0	51	41	0	89	184	847	176	342	282	97	441	137	0	591	45	29	324	0
X44.M.S.6	5446	0	626	1780	92	0	3334	0	1337	229	3	462	1098	0	603	306	0	198	955	2	0	251	942	0	0	1385	253	619	9	187	9	611	189	0	206	70	96	614	274	354	185	220	111	0	97	39	9	83	0
X44.M.S.7	4600	0	127	868	75	0	1103	0	720	135	2	440	900	0	450	339	0	506	1144	37	0	456	467	0	0	2436	413	206	3	430	9	337	62	0	206	172	184	1216	91	258	92	262	97	0	99	149	5	231	0
X44.M.S.8	4188	0	559	46	72	0	2694	0	49	29	10	425	1480	0	534	251	0	377	729	161	0	21	1474	0	0	942	440	255	10	61	4	71	383	0	216	298	55	855	296	398	143	119	180	0	179	2	7	1	0
X47.M.S.4	5296	0	224	2511	596	0	1366	0	285	0	2	27	554	0	881	1155	0	229	352	1	0	433	402	0	0	0	60	499	12	412	8	98	26	0	299	50	571	1	128	247	156	78	112	0	266	190	6	112	0
X47.M.S.5	5182	0	104	2483	314	0	849	0	409	3	34	56	155	4	610	181	0	494	488	65	0	222	282	0	0	1	75	55	15	189	0	262	98	0	265	29	447	1	177	342	57	241	66	0	450	17	17	6	0
X47.M.S.6	2226	0	198	1111	248	0	1352	0	287	0	13	10	82	0	445	37	0	314	32	317	0	236	157	0	0	93	51	33	0	296	0	32	3	0	164	14	385	33	54	91	44	45	18	0	199	84	174	42	0
X47.M.S.7	3136	0	79	1940	100	0	1246	0	389	7	10	34	41	0	540	499	0	166	204	202	0	372	282	0	0	15	70	194	5	352	17	47	10	0	308	103	364	7	206	151	149	183	77	0	327	190	30	148	0
X47.M.S.8	2607	0	113	1196	906	0	345	0	134	0	38	8	10	1	256	9	0	704	204	770	0	452	198	0	0	5	20	55	1	525	3	60	6	0	380	88	586	0	121	148	373	21	44	0	139	444	231	603	0
X50.C.S.6	9694	0	752	1765	1896	0	1190	0	1118	4515	10	4188	5984	0	1009	1600	0	106	810	14	0	356	415	0	1	211	1258	1483	1	724	11	3	25	0	643	488	200	2805	353	229	68	460	518	0	423	220	43	931	0
X50.C.S.7	6228	0	429	1317	1646	0	1102	0	782	1544	1	4317	1318	0	553	662	0	106	799	501	0	167	223	0	0	68	1475	1047	3	560	5	6	11	0	619	283	82	56	445	165	83	447	363	0	170	77	33	32	0
X50.C.S.8	16208	0	1594	3233	1581	0	1852	0	1184	4112	1	6927	6173	0	1228	2442	0	506	2382	12	0	345	380	0	0	1348	1661	2446	1	695	8	44	63	0	883	658	340	1970	437	557	189	894	573	0	2	150	32	50	0
X51.C.S.6	2056	0	132	398	893	0	89	0	195	233	0	348	665	0	206	634	0	150	266	0	0	99	115	0	0	25	79	278	0	579	0	2	6	0	59	127	470	60	20	53	34	77	28	0	67	148	76	108	0
X51.C.S.7	3066	0	74	526	445	0	29	0	232	781	0	2081	512	0	274	634	0	396	747	2	0	129	84	0	3	249	213	354	2	682	3	6	7	0	148	107	646	80	21	63	75	135	89	0	364	292	97	61	0
X51.C.S.8	7110	0	462	1537	1209	0	143	0	592	2598	0	6236	3511	0	753	1803	0	542	1997	0	0	232	229	0	0	1792	712	1527	9	824	14	58	60	0	345	252	616	717	168	302	107	289	201	0	182	96	64	34	0
X61.M.S.4	3501	0	197	1197	590	0	122	0	223	25	2	54	2	0	500	0	0	399	399	70	0	388	166	0	0	0	117	28	12	453	0	25	10	0	382	109	279	0	33	210	282	199	105	0	52	285	106	545	0
X61.M.S.5	4451	0	230	1258	221	0	3084	0	166	75	8	100	0	0	1090	0	0	172	30	832	0	194	188	0	2	0	122	14	4	642	0	7	13	0	306	388	159	0	258	152	79	325	226	0	384	170	37	669	0
X61.M.S.6	8693	0	622	1871	1097	0	2311	0	305	0	5	9	4	0	1278	0	0	238	303	1743	0	1760	906	0	0	0	225	8	16	1135	0	149	141	0	1147	260	517	96	52	203	551	343	324	0	59	673	26	499	0
X61.M.S.7	4064	0	174	1042	608	0	1001	0	94	8	4	60	2	0	585	0	0	524	260	868	0	358	58	0	0	55	277	8	11	842	0	6	17	0	1038	286	153	1472	15	61	421	275	314	0	125	406	42	208	0
X61.M.S.8	6012	0	274	436	1918	0	1866	0	96	9	0	5	2	0	580	0	0	304	101	3246	0	841	198	0	0	881	83	18	0	1750	0	8	3	0	815	170	585	422	5	80	621	220	80	0	107	927	148	890	0
X62.C.S.6	7283	0	523	3796	603	0	1557	0	790	3619	0	1190	2570	0	1214	1036	0	187	2012	0	0	162	488	0	0	5546	970	1112	4	114	0	32	134	0	608	228	49	153	556	56	127	603	347	0	795	53	9	0	0
X62.C.S.7	3055	0	104	1048	527	0	198	0	196	354	0	25	968	0	593	792	0	579	1310	400	0	172	86	0	0	651	292	494	2	570	0	11	23	0	71	113	465	189	36	31	187	227	69	0	161	151	20	20	0
X62.C.S.8	1281	0	48	587	285	0	81	0	183	99	0	41	162	0	186	155	0	373	718	145	0	44	48	0	0	186	190	109	2	86	0	15	16	0	57	71	50	70	32	20	107	160	46	0	121	194	39	3	0
X63.C.S.6	4196	0	92	3072	603	0	945	0	684	975	2	198	946	0	2352	1079	0	281	2988	43	0	586	441	0	0	2959	232	401	0	154	0	73	294	0	410	75	345	0	40	25	90	607	80	0	41	66	96	193	0
X63.C.S.7	3500	0	146	1421	480	0	165	0	59	64	0	50	897	0	571	587	0	856	870	739	0	231	44	0	0	1297	144	288	2	940	0	15	10	0	71	196	568	80	168	73	196	41	86	0	81	561	109	65	0
X63.C.S.8	2025	0	60	842	815	0	82	0	280	116	0	70	306	0	687	358	0	914	873	2072	0	358	72	0	0	424	137	120	2	294	0	60	65	0	259	53	92	237	19	118	232	109	96	0	222	239	38	15	0
X64.C.S.6	3319	0	155	2185	1141	0	375	0	363	534	1	65	482	0	547	537	0	593	753	557	0	164	484	0	1	2629	237	323	0	455	0	47	207	0	338	147	498	29	113	100	385	206	67	0	172	60	111	5	0
X64.C.S.7	8318	0	453	2972	445	0	1110	0	1193	333	0	702	2107	0	1426	1181	0	135	1925	274	0	273	431	0	1	2535	639	580	11	603	0	32	182	0	587	393	146	309	457	105	164	248	226	0	393	125	2	4	0
X64.C.S.8	2833	0	168	1453	191	0	334	0	919	242	0	57	235	0	1051	163	0	218	1467	390	0	144	62	0	0	1454	282	54	4	259	0	64	149	0	64	167	146	744	11	103	18	60	61	0	117	73	4	3	0
X65.M.S.4	6707	0	471	1895	820	0	3831	0	1455	0	4	27	678	0	660	763	0	48	218	377	0	360	772	0	0	0	172	263	20	69	5	114	140	0	212	90	84	1412	95	537	56	316	102	0	151	43	23	139	0
X65.M.S.5	4639	0	122	732	875	0	429	0	222	13	6	143	941	0	541	68	0	740	352	123	0	166	247	0	0	427	82	383	0	259	2	25	25	0	53	203	411	258	357	336	108	274	87	0	302	278	50	29	0
X65.M.S.6	2117	0	71	692	584	0	347	0	209	2	0	21	97	0	266	104	0	344	131	172	0	332	123	5	0	358	80	98	2	624	0	25	35	0	158	97	97	163	129	74	182	96	40	0	36	48	67	3	0
X65.M.S.7	958	0	131	898	166	0	463	0	221	13	0	193	623	0	496	269	0	770	892	47	0	185	155	0	0	1096	126	173	0	273	1	41	30	0	71	87	530	515	27	30	47	213	32	0	44	81	34	2	0
X65.M.S.8	12529	0	884	2223	436	0	4866	0	981	55	0	1707	312	1	1054	269	0	407	966	534	0	590	702	0	0	2786	960	251	6	416	0	41	52	0	690	873	344	2190	827	456	226	615	695	0	304	181	38	21	0
X67.M.S.4	7454	0	320	2230	180	0	578	0	276	127	19	52	0	0	1241	1016	0	94	122	134	0	260	302	0	0	0	360	1205	7	106	0	24	24	0	121	203	124	0	281	395	209	442	117	0	637	75	3	136	0
X67.M.S.5	23830	0	714	9638	397	0	1923	0	1341	0	643	93	1	17	4944	2993	0	408	572	382	0	758	680	0	0	1	871	4241	10	414	0	46	39	0	309	921	517	0	923	1874	13	1903	488	0	2242	306	13	348	0
X67.M.S.6	4194	0	227	1745	296	0	1596	0	397	0	8	21	1	0	1215	12	0	399	310	0	0	812	147	0	0	0	68	87	12	432	0	31	57	0	145	43	583	0	22	57	26	313	31	0	42	292	10	240	0
X67.M.S.7	4400	0	129	1876	163	0	802	0	187	0	72	16	0	0	1033	596	0	267	222	332	0	657	108	0	0	1	55	424	3	382	0	24	13	0	184	141	446	0	180	99	110	147	68	0	207	323	28	341	0
X67.M.S.8	2829	0	96	1511	339	0	563	0	309	0	57	9	0	0	615	540	0	350	34	349	0	425	128	0	0	1	54	189	2	336	0	6	11	0	34	102	274	0	169	98	0	173	28	0	343	528	118	355	0
X71.M.S.4	4066	0	155	897	117	0	1089	0	294	19	0	36	600	0	193	1649	0	235	120	3	0	149	251	0	0	0	235	721	0	515	0	20	11	0	68	164	248	168	105	81	273	370	94	0	111	157	61	256	0
X71.M.S.5	10212	0	228	1638	1847	0	4513	0	341	40	2	26	411	0	751	103	0	967	144	45	0	393	297	0	1	207	146	683	0	1347	5	59	7	0	626	392	204	1179	435	403	416	408	159	0	256	843	204	368	0
X71.M.S.6	5904	0	630	3024	400	0	3178	0	625	115	4	395	347	0	949	31	0	151	494	28	0	335	632	0	0	1923	448	54	1	890	1	219	155	0	757	204	150	1397	337	257	603	351	188	0	205	189	8	39	0
X71.M.S.7	2054	0	79	546	280	0	616	0	130	3	6	15	593	0	175	149	0	723	335	28	0	233	79	0	0	914	74	324	1	452	4	59	18	0	179	126	372	436	67	47	232	125	51	0	125	419	30	170	0
X71.M.S.8	5425	0	205	2115	165	0	1637	0	804	14	15	20	696	0	634	551	0	170	450	27	0	563	837	0	0	295	434	706	0	567	4	116	51	0	512	262	151	236	429	236	112	102	132	0	69	225	8	115	0
X72.C.S.6	2570	0	95	1932	1508	0	204	0	264	6	5	7	189	0	739	609	0	243	27	35	0	409	176	0	1	26	31	244	3	1746	0	3	41	0	340	63	1318	0	155	94	641	101	14	0	235	783	332	45	0
X72.C.S.7	5805	0	246	2759	850	0	160	0	600	9	27	106	452	0	637	779	0	1048	491	620	0	616	380	0	0	2	123	524	6	1021	0	13	50	0	343	228	857	0	322	211	433	219	55	0	455	395	435	37	0
X72.C.S.8	2714	0	101	247	376	0	688	0	154	177	14	25	311	0	649	485	0	36	941	91	0	153	184	0	0	11	115	137	8	244	0	31	35	0	146	107	152	26	130	56	16	117	48	0	76	108	6	0	0
X73.C.S.6	2727	0	116	1397	631	0	241	0	410	507	0	22	968	0	589	540	0	856	526	1	0	922	390	0	2	19	71	519	18	298	0	60	91	0	723	98	491	0	32	30	83	732	19	0	459	539	264	58	0
X73.C.S.7	980	0	41	1409	356	0	186	0	443	95	0	1	548	0	462	659	0	573	1087	0	0	396	85	0	0	0	74	366	5	13	0	35	98	0	103	29	839	0	7	16	69	248	26	0	113	292	357	0	0
X73.C.S.8	2039	0	71	3427	365	0	287	0	578	772	0	12	800	0	955	776	0	682	1737	56	0	572	177	0	0	0	296	475	14	320	0	52	82	0	131	52	316	1	55	149	62	818	54	0	261	283	177	11	0
X74.C.S.6	8535	0	1097	1955	3828	0	2945	0	1352	3175	0	4845	3087	0	1	2147	0	653	634	4239	0	769	473	0	0	72	2078	607	2	1041	0	9	76	0	0	555	604	150	643	422	1084	498	935	0	266	542	118	420	0
X74.C.S.7	12017	0	1395	3312	2145	0	2057	0	3838	625	11	207	1495	0	0	2256	0	134	58	826	0	544	1296	0	0	83	1031	1196	1	364	0	5	159	0	0	302	147	320	649	811	173	226	399	0	116	66	33	486	0
X74.C.S.8	13290	0	1030	3884	6295	0	605	0	2240	519	5	1077	4396	0	0	2216	0	1514	184	3560	0	673	768	0	1	1947	640	1414	1	1296	3	43	84	0	0	216	509	884	1105	983	1073	454	472	0	197	747	508	1116	0
X76.C.S.6	6302	0	445	481	1584	0	546	0	930	706	0	963	725	0	0	1230	0	462	570	912	0	557	229	0	1	11	272	584	3	855	0	11	32	0	0	175	120	20	124	536	98	191	162	0	90	23	98	25	0
X76.C.S.7	4882	0	195	477	2256	0	300	0	337	120	0	253	794	0	0	664	0	566	288	2410	0	216	60	0	0	1	215	316	0	957	3	5	3	0	0	82	167	8	184	260	63	176	121	0	100	144	208	204	0
X76.C.S.8	9233	0	522	1350	5495	0	402	0	560	313	0	788	3414	0	0	1827	0	1458	564	4139	0	783	128	0	0	241	359	1216	0	90	0	10	26	0	0	190	524	231	571	505	485	447	216	0	183	49	358	1168	0
[truncated: 807 more columns]
