# Supplementary material for: Gut microbiome dysbiosis drives metabolic dysfunction in Familial dysautonomia
Source: Nat Commun. 2023 Jan 13;14:218. doi: 10.1038/s41467-023-35787-8 (PMC9839693; doi:10.1038/s41467-023-35787-8)
Supplement: Supplementary file 5 — Source Data File [file 41467_2023_35787_MOESM5_ESM.zip › Dysautonomia-main/data/isme19.csv]

	Experiment.Accession	Experiment.Title	Organism.Name	Instrument	Submitter	Study.Accession	Study.Title	Sample.Accession	Sample.Title	Total.Size..Mb	Total.RUNs	Total.Spots	Total.Bases	Library.Name	Library.Strategy	Library.Source	Library.Selection	donor
215	SRX5013838	p1_18	human gut metagenome	Illumina MiSeq	Montana State University	SRP168929	Temporal dynamics of Enterobacteriaceaein healthy human adults	SRS4047706	NA	7.69	1	27703	13897088	p1_18	AMPLICON	METAGENOMIC	PCR	p1
201	SRX5013852	p1_20	human gut metagenome	Illumina MiSeq	Montana State University	SRP168929	Temporal dynamics of Enterobacteriaceaein healthy human adults	SRS4047720	NA	6.77	1	21148	10607162	p1_20	AMPLICON	METAGENOMIC	PCR	p1
95	SRX5013963	p1_24	human gut metagenome	Illumina MiSeq	Montana State University	SRP168929	Temporal dynamics of Enterobacteriaceaein healthy human adults	SRS4047831	NA	5.15	1	18263	9158203	p1_24	AMPLICON	METAGENOMIC	PCR	p1
93	SRX5013965	p1_25	human gut metagenome	Illumina MiSeq	Montana State University	SRP168929	Temporal dynamics of Enterobacteriaceaein healthy human adults	SRS4047833	NA	6.96	1	24916	12494700	p1_25	AMPLICON	METAGENOMIC	PCR	p1
125	SRX5013933	p1_26	human gut metagenome	Illumina MiSeq	Montana State University	SRP168929	Temporal dynamics of Enterobacteriaceaein healthy human adults	SRS4047801	NA	5.9	1	20824	10446761	p1_26	AMPLICON	METAGENOMIC	PCR	p1
139	SRX5013919	p1_38	human gut metagenome	Illumina MiSeq	Montana State University	SRP168929	Temporal dynamics of Enterobacteriaceaein healthy human adults	SRS4047787	NA	7.58	1	27306	13695548	p1_38	AMPLICON	METAGENOMIC	PCR	p1
260	SRX5013791	p1_53	human gut metagenome	Illumina MiSeq	Montana State University	SRP168929	Temporal dynamics of Enterobacteriaceaein healthy human adults	SRS4047659	NA	8.32	1	30662	15384446	p1_53	AMPLICON	METAGENOMIC	PCR	p1
281	SRX5013768	p1_55	human gut metagenome	Illumina MiSeq	Montana State University	SRP168929	Temporal dynamics of Enterobacteriaceaein healthy human adults	SRS4047636	NA	8.59	1	27292	13688733	p1_55	AMPLICON	METAGENOMIC	PCR	p1
143	SRX5013915	p1_71	human gut metagenome	Illumina MiSeq	Montana State University	SRP168929	Temporal dynamics of Enterobacteriaceaein healthy human adults	SRS4047783	NA	11.81	1	36586	18347780	p1_71	AMPLICON	METAGENOMIC	PCR	p1
288	SRX5013760	p1_82	human gut metagenome	Illumina MiSeq	Montana State University	SRP168929	Temporal dynamics of Enterobacteriaceaein healthy human adults	SRS4047628	NA	11.55	1	36878	18499702	p1_82	AMPLICON	METAGENOMIC	PCR	p1
44	SRX5014020	p2_03	human gut metagenome	Illumina MiSeq	Montana State University	SRP168929	Temporal dynamics of Enterobacteriaceaein healthy human adults	SRS4047888	NA	5.08	1	18430	9245983	p2_03	AMPLICON	METAGENOMIC	PCR	p2
175	SRX5013878	p2_05	human gut metagenome	Illumina MiSeq	Montana State University	SRP168929	Temporal dynamics of Enterobacteriaceaein healthy human adults	SRS4047746	NA	3.81	1	13649	6845519	p2_05	AMPLICON	METAGENOMIC	PCR	p2
287	SRX5013762	p2_23	human gut metagenome	Illumina MiSeq	Montana State University	SRP168929	Temporal dynamics of Enterobacteriaceaein healthy human adults	SRS4047630	NA	12.35	1	38536	19328174	p2_23	AMPLICON	METAGENOMIC	PCR	p2
245	SRX5013807	p2_29	human gut metagenome	Illumina MiSeq	Montana State University	SRP168929	Temporal dynamics of Enterobacteriaceaein healthy human adults	SRS4047675	NA	13.3	1	41566	20846096	p2_29	AMPLICON	METAGENOMIC	PCR	p2
236	SRX5013816	p2_31	human gut metagenome	Illumina MiSeq	Montana State University	SRP168929	Temporal dynamics of Enterobacteriaceaein healthy human adults	SRS4047684	NA	5	1	15643	7846148	p2_31	AMPLICON	METAGENOMIC	PCR	p2
67	SRX5013993	p2_32	human gut metagenome	Illumina MiSeq	Montana State University	SRP168929	Temporal dynamics of Enterobacteriaceaein healthy human adults	SRS4047861	NA	14.86	1	45817	22983244	p2_32	AMPLICON	METAGENOMIC	PCR	p2
153	SRX5013902	p2_35	human gut metagenome	Illumina MiSeq	Montana State University	SRP168929	Temporal dynamics of Enterobacteriaceaein healthy human adults	SRS4047770	NA	6.79	1	25151	12618216	p2_35	AMPLICON	METAGENOMIC	PCR	p2
64	SRX5013998	p2_40	human gut metagenome	Illumina MiSeq	Montana State University	SRP168929	Temporal dynamics of Enterobacteriaceaein healthy human adults	SRS4047866	NA	10.2	1	31083	15590578	p2_40	AMPLICON	METAGENOMIC	PCR	p2
311	SRX5013737	p2_41	human gut metagenome	Illumina MiSeq	Montana State University	SRP168929	Temporal dynamics of Enterobacteriaceaein healthy human adults	SRS4047605	NA	6	1	22187	11130466	p2_41	AMPLICON	METAGENOMIC	PCR	p2
313	SRX5013735	p2_49	human gut metagenome	Illumina MiSeq	Montana State University	SRP168929	Temporal dynamics of Enterobacteriaceaein healthy human adults	SRS4047603	NA	17.72	1	55653	27911498	p2_49	AMPLICON	METAGENOMIC	PCR	p2
77	SRX5013982	p3_02	human gut metagenome	Illumina MiSeq	Montana State University	SRP168929	Temporal dynamics of Enterobacteriaceaein healthy human adults	SRS4047850	NA	6.2	1	21959	11015246	p3_02	AMPLICON	METAGENOMIC	PCR	p3
3	SRX5014066	p3_04	human gut metagenome	Illumina MiSeq	Montana State University	SRP168929	Temporal dynamics of Enterobacteriaceaein healthy human adults	SRS4047934	NA	16.53	1	51895	26026730	p3_04	AMPLICON	METAGENOMIC	PCR	p3
305	SRX5013743	p3_05	human gut metagenome	Illumina MiSeq	Montana State University	SRP168929	Temporal dynamics of Enterobacteriaceaein healthy human adults	SRS4047611	NA	5.28	1	18935	9498592	p3_05	AMPLICON	METAGENOMIC	PCR	p3
302	SRX5013746	p3_07	human gut metagenome	Illumina MiSeq	Montana State University	SRP168929	Temporal dynamics of Enterobacteriaceaein healthy human adults	SRS4047614	NA	3.54	1	12878	6458859	p3_07	AMPLICON	METAGENOMIC	PCR	p3
310	SRX5013738	p3_09	human gut metagenome	Illumina MiSeq	Montana State University	SRP168929	Temporal dynamics of Enterobacteriaceaein healthy human adults	SRS4047606	NA	6.67	1	24213	12145733	p3_09	AMPLICON	METAGENOMIC	PCR	p3
293	SRX5013755	p3_11	human gut metagenome	Illumina MiSeq	Montana State University	SRP168929	Temporal dynamics of Enterobacteriaceaein healthy human adults	SRS4047623	NA	5.74	1	20613	10338904	p3_11	AMPLICON	METAGENOMIC	PCR	p3
294	SRX5013754	p3_12	human gut metagenome	Illumina MiSeq	Montana State University	SRP168929	Temporal dynamics of Enterobacteriaceaein healthy human adults	SRS4047622	NA	7.49	1	27619	13856901	p3_12	AMPLICON	METAGENOMIC	PCR	p3
266	SRX5013785	p3_16	human gut metagenome	Illumina MiSeq	Montana State University	SRP168929	Temporal dynamics of Enterobacteriaceaein healthy human adults	SRS4047653	NA	5.51	1	19689	9877206	p3_16	AMPLICON	METAGENOMIC	PCR	p3
269	SRX5013781	p3_18	human gut metagenome	Illumina MiSeq	Montana State University	SRP168929	Temporal dynamics of Enterobacteriaceaein healthy human adults	SRS4047649	NA	5.68	1	20800	10434066	p3_18	AMPLICON	METAGENOMIC	PCR	p3
164	SRX5013889	p3_25	human gut metagenome	Illumina MiSeq	Montana State University	SRP168929	Temporal dynamics of Enterobacteriaceaein healthy human adults	SRS4047757	NA	13.25	1	42557	21349463	p3_25	AMPLICON	METAGENOMIC	PCR	p3
304	SRX5013744	p4_02	human gut metagenome	Illumina MiSeq	Montana State University	SRP168929	Temporal dynamics of Enterobacteriaceaein healthy human adults	SRS4047612	NA	6.81	1	24406	12244477	p4_02	AMPLICON	METAGENOMIC	PCR	p4
206	SRX5013847	p4_03	human gut metagenome	Illumina MiSeq	Montana State University	SRP168929	Temporal dynamics of Enterobacteriaceaein healthy human adults	SRS4047715	NA	5.12	1	18800	9431349	p4_03	AMPLICON	METAGENOMIC	PCR	p4
205	SRX5013848	p4_04	human gut metagenome	Illumina MiSeq	Montana State University	SRP168929	Temporal dynamics of Enterobacteriaceaein healthy human adults	SRS4047716	NA	9.63	1	30591	15345750	p4_04	AMPLICON	METAGENOMIC	PCR	p4
203	SRX5013850	p4_05	human gut metagenome	Illumina MiSeq	Montana State University	SRP168929	Temporal dynamics of Enterobacteriaceaein healthy human adults	SRS4047718	NA	8.23	1	26222	13153309	p4_05	AMPLICON	METAGENOMIC	PCR	p4
219	SRX5013834	p4_12	human gut metagenome	Illumina MiSeq	Montana State University	SRP168929	Temporal dynamics of Enterobacteriaceaein healthy human adults	SRS4047702	NA	11.65	1	36886	18503074	p4_12	AMPLICON	METAGENOMIC	PCR	p4
133	SRX5013925	p4_16	human gut metagenome	Illumina MiSeq	Montana State University	SRP168929	Temporal dynamics of Enterobacteriaceaein healthy human adults	SRS4047793	NA	4.73	1	17228	8642209	p4_16	AMPLICON	METAGENOMIC	PCR	p4
132	SRX5013926	p4_17	human gut metagenome	Illumina MiSeq	Montana State University	SRP168929	Temporal dynamics of Enterobacteriaceaein healthy human adults	SRS4047794	NA	9.26	1	33924	17020174	p4_17	AMPLICON	METAGENOMIC	PCR	p4
74	SRX5013986	p4_22	human gut metagenome	Illumina MiSeq	Montana State University	SRP168929	Temporal dynamics of Enterobacteriaceaein healthy human adults	SRS4047854	NA	6.61	1	24467	12274440	p4_22	AMPLICON	METAGENOMIC	PCR	p4
229	SRX5013823	p4_25	human gut metagenome	Illumina MiSeq	Montana State University	SRP168929	Temporal dynamics of Enterobacteriaceaein healthy human adults	SRS4047691	NA	6.84	1	24138	12107878	p4_25	AMPLICON	METAGENOMIC	PCR	p4
223	SRX5013830	p4_31	human gut metagenome	Illumina MiSeq	Montana State University	SRP168929	Temporal dynamics of Enterobacteriaceaein healthy human adults	SRS4047698	NA	4.31	1	15984	8019109	p4_31	AMPLICON	METAGENOMIC	PCR	p4
40	SRX5014026	p5_03	human gut metagenome	Illumina MiSeq	Montana State University	SRP168929	Temporal dynamics of Enterobacteriaceaein healthy human adults	SRS4047894	NA	5.13	1	18917	9490398	p5_03	AMPLICON	METAGENOMIC	PCR	p5
33	SRX5014033	p5_04	human gut metagenome	Illumina MiSeq	Montana State University	SRP168929	Temporal dynamics of Enterobacteriaceaein healthy human adults	SRS4047901	NA	5.55	1	19826	9945610	p5_04	AMPLICON	METAGENOMIC	PCR	p5
81	SRX5013978	p5_07	human gut metagenome	Illumina MiSeq	Montana State University	SRP168929	Temporal dynamics of Enterobacteriaceaein healthy human adults	SRS4047846	NA	6.49	1	22919	11497633	p5_07	AMPLICON	METAGENOMIC	PCR	p5
129	SRX5013929	p5_11	human gut metagenome	Illumina MiSeq	Montana State University	SRP168929	Temporal dynamics of Enterobacteriaceaein healthy human adults	SRS4047797	NA	5.89	1	21917	10995555	p5_11	AMPLICON	METAGENOMIC	PCR	p5
114	SRX5013944	p5_22	human gut metagenome	Illumina MiSeq	Montana State University	SRP168929	Temporal dynamics of Enterobacteriaceaein healthy human adults	SRS4047812	NA	9.77	1	30813	15455801	p5_22	AMPLICON	METAGENOMIC	PCR	p5
117	SRX5013941	p5_24	human gut metagenome	Illumina MiSeq	Montana State University	SRP168929	Temporal dynamics of Enterobacteriaceaein healthy human adults	SRS4047809	NA	5.27	1	19495	9779519	p5_24	AMPLICON	METAGENOMIC	PCR	p5
89	SRX5013969	p5_27	human gut metagenome	Illumina MiSeq	Montana State University	SRP168929	Temporal dynamics of Enterobacteriaceaein healthy human adults	SRS4047837	NA	8.93	1	28131	14110665	p5_27	AMPLICON	METAGENOMIC	PCR	p5
195	SRX5013858	p5_37	human gut metagenome	Illumina MiSeq	Montana State University	SRP168929	Temporal dynamics of Enterobacteriaceaein healthy human adults	SRS4047726	NA	4.52	1	15986	8019541	p5_37	AMPLICON	METAGENOMIC	PCR	p5
199	SRX5013854	p5_38	human gut metagenome	Illumina MiSeq	Montana State University	SRP168929	Temporal dynamics of Enterobacteriaceaein healthy human adults	SRS4047722	NA	11.47	1	36593	18356925	p5_38	AMPLICON	METAGENOMIC	PCR	p5
197	SRX5013856	p5_39	human gut metagenome	Illumina MiSeq	Montana State University	SRP168929	Temporal dynamics of Enterobacteriaceaein healthy human adults	SRS4047724	NA	6.69	1	23880	11980676	p5_39	AMPLICON	METAGENOMIC	PCR	p5
292	SRX5013756	p6_05	human gut metagenome	Illumina MiSeq	Montana State University	SRP168929	Temporal dynamics of Enterobacteriaceaein healthy human adults	SRS4047624	NA	10.46	1	32896	16500350	p6_05	AMPLICON	METAGENOMIC	PCR	p6
318	SRX5013730	p6_09	human gut metagenome	Illumina MiSeq	Montana State University	SRP168929	Temporal dynamics of Enterobacteriaceaein healthy human adults	SRS4047598	NA	8.42	1	30377	15239624	p6_09	AMPLICON	METAGENOMIC	PCR	p6
127	SRX5013931	p6_12	human gut metagenome	Illumina MiSeq	Montana State University	SRP168929	Temporal dynamics of Enterobacteriaceaein healthy human adults	SRS4047799	NA	5.01	1	17708	8883857	p6_12	AMPLICON	METAGENOMIC	PCR	p6
21	SRX5014045	p6_20	human gut metagenome	Illumina MiSeq	Montana State University	SRP168929	Temporal dynamics of Enterobacteriaceaein healthy human adults	SRS4047913	NA	5.8	1	21262	10667676	p6_20	AMPLICON	METAGENOMIC	PCR	p6
41	SRX5014023	p6_29	human gut metagenome	Illumina MiSeq	Montana State University	SRP168929	Temporal dynamics of Enterobacteriaceaein healthy human adults	SRS4047891	NA	3.95	1	14304	7175664	p6_29	AMPLICON	METAGENOMIC	PCR	p6
146	SRX5013911	p6_33	human gut metagenome	Illumina MiSeq	Montana State University	SRP168929	Temporal dynamics of Enterobacteriaceaein healthy human adults	SRS4047779	NA	7.39	1	26713	13395951	p6_33	AMPLICON	METAGENOMIC	PCR	p6
148	SRX5013909	p6_36	human gut metagenome	Illumina MiSeq	Montana State University	SRP168929	Temporal dynamics of Enterobacteriaceaein healthy human adults	SRS4047777	NA	5.37	1	19172	9614243	p6_36	AMPLICON	METAGENOMIC	PCR	p6
154	SRX5013900	p6_39	human gut metagenome	Illumina MiSeq	Montana State University	SRP168929	Temporal dynamics of Enterobacteriaceaein healthy human adults	SRS4047768	NA	13.53	1	43114	21625251	p6_39	AMPLICON	METAGENOMIC	PCR	p6
151	SRX5013904	p6_40	human gut metagenome	Illumina MiSeq	Montana State University	SRP168929	Temporal dynamics of Enterobacteriaceaein healthy human adults	SRS4047772	NA	17.43	1	65873	33050422	p6_40	AMPLICON	METAGENOMIC	PCR	p6
230	SRX5013822	p6_42	human gut metagenome	Illumina MiSeq	Montana State University	SRP168929	Temporal dynamics of Enterobacteriaceaein healthy human adults	SRS4047690	NA	6.82	1	24713	12398510	p6_42	AMPLICON	METAGENOMIC	PCR	p6
238	SRX5013814	p7_02	human gut metagenome	Illumina MiSeq	Montana State University	SRP168929	Temporal dynamics of Enterobacteriaceaein healthy human adults	SRS4047682	NA	5.56	1	20023	10043918	p7_02	AMPLICON	METAGENOMIC	PCR	p7
107	SRX5013951	p7_05	human gut metagenome	Illumina MiSeq	Montana State University	SRP168929	Temporal dynamics of Enterobacteriaceaein healthy human adults	SRS4047819	NA	4.04	1	14516	7282323	p7_05	AMPLICON	METAGENOMIC	PCR	p7
94	SRX5013964	p7_09	human gut metagenome	Illumina MiSeq	Montana State University	SRP168929	Temporal dynamics of Enterobacteriaceaein healthy human adults	SRS4047832	NA	6.72	1	23858	11961158	p7_09	AMPLICON	METAGENOMIC	PCR	p7
185	SRX5013868	p7_16	human gut metagenome	Illumina MiSeq	Montana State University	SRP168929	Temporal dynamics of Enterobacteriaceaein healthy human adults	SRS4047736	NA	10.38	1	32837	16471564	p7_16	AMPLICON	METAGENOMIC	PCR	p7
188	SRX5013865	p7_18	human gut metagenome	Illumina MiSeq	Montana State University	SRP168929	Temporal dynamics of Enterobacteriaceaein healthy human adults	SRS4047733	NA	4.47	1	16411	8233313	p7_18	AMPLICON	METAGENOMIC	PCR	p7
87	SRX5013972	p7_28	human gut metagenome	Illumina MiSeq	Montana State University	SRP168929	Temporal dynamics of Enterobacteriaceaein healthy human adults	SRS4047840	NA	11.77	1	37463	18792152	p7_28	AMPLICON	METAGENOMIC	PCR	p7
254	SRX5013797	p7_29	human gut metagenome	Illumina MiSeq	Montana State University	SRP168929	Temporal dynamics of Enterobacteriaceaein healthy human adults	SRS4047665	NA	7.57	1	27989	14040814	p7_29	AMPLICON	METAGENOMIC	PCR	p7
273	SRX5013777	p7_35	human gut metagenome	Illumina MiSeq	Montana State University	SRP168929	Temporal dynamics of Enterobacteriaceaein healthy human adults	SRS4047645	NA	6.12	1	22573	11323177	p7_35	AMPLICON	METAGENOMIC	PCR	p7
101	SRX5013957	p7_37	human gut metagenome	Illumina MiSeq	Montana State University	SRP168929	Temporal dynamics of Enterobacteriaceaein healthy human adults	SRS4047825	NA	6.5	1	23537	11808431	p7_37	AMPLICON	METAGENOMIC	PCR	p7
124	SRX5013934	p7_38	human gut metagenome	Illumina MiSeq	Montana State University	SRP168929	Temporal dynamics of Enterobacteriaceaein healthy human adults	SRS4047802	NA	5.15	1	17889	8973897	p7_38	AMPLICON	METAGENOMIC	PCR	p7
171	SRX5013882	p8_05	human gut metagenome	Illumina MiSeq	Montana State University	SRP168929	Temporal dynamics of Enterobacteriaceaein healthy human adults	SRS4047750	NA	6	1	21940	11007955	p8_05	AMPLICON	METAGENOMIC	PCR	p8
172	SRX5013881	p8_06	human gut metagenome	Illumina MiSeq	Montana State University	SRP168929	Temporal dynamics of Enterobacteriaceaein healthy human adults	SRS4047749	NA	5.46	1	19730	9896180	p8_06	AMPLICON	METAGENOMIC	PCR	p8
56	SRX5014008	p8_09	human gut metagenome	Illumina MiSeq	Montana State University	SRP168929	Temporal dynamics of Enterobacteriaceaein healthy human adults	SRS4047876	NA	7.81	1	24810	12444708	p8_09	AMPLICON	METAGENOMIC	PCR	p8
54	SRX5014010	p8_10	human gut metagenome	Illumina MiSeq	Montana State University	SRP168929	Temporal dynamics of Enterobacteriaceaein healthy human adults	SRS4047878	NA	11.79	1	37564	18844278	p8_10	AMPLICON	METAGENOMIC	PCR	p8
46	SRX5014018	p8_15	human gut metagenome	Illumina MiSeq	Montana State University	SRP168929	Temporal dynamics of Enterobacteriaceaein healthy human adults	SRS4047886	NA	10.22	1	32904	16504493	p8_15	AMPLICON	METAGENOMIC	PCR	p8
16	SRX5014053	p8_18	human gut metagenome	Illumina MiSeq	Montana State University	SRP168929	Temporal dynamics of Enterobacteriaceaein healthy human adults	SRS4047922	NA	6.92	1	22204	11139258	p8_18	AMPLICON	METAGENOMIC	PCR	p8
29	SRX5014037	p8_19	human gut metagenome	Illumina MiSeq	Montana State University	SRP168929	Temporal dynamics of Enterobacteriaceaein healthy human adults	SRS4047905	NA	7.92	1	24445	12261322	p8_19	AMPLICON	METAGENOMIC	PCR	p8
30	SRX5014036	p8_20	human gut metagenome	Illumina MiSeq	Montana State University	SRP168929	Temporal dynamics of Enterobacteriaceaein healthy human adults	SRS4047904	NA	6.75	1	25038	12563034	p8_20	AMPLICON	METAGENOMIC	PCR	p8
15	SRX5014054	p8_26	human gut metagenome	Illumina MiSeq	Montana State University	SRP168929	Temporal dynamics of Enterobacteriaceaein healthy human adults	SRS4047921	NA	5.94	1	22077	11077043	p8_26	AMPLICON	METAGENOMIC	PCR	p8
17	SRX5014051	p8_27	human gut metagenome	Illumina MiSeq	Montana State University	SRP168929	Temporal dynamics of Enterobacteriaceaein healthy human adults	SRS4047919	NA	12.51	1	39690	19908833	p8_27	AMPLICON	METAGENOMIC	PCR	p8
