# Supplementary material for: Gut microbiome dysbiosis drives metabolic dysfunction in Familial dysautonomia
Source: Nat Commun. 2023 Jan 13;14:218. doi: 10.1038/s41467-023-35787-8 (PMC9839693; doi:10.1038/s41467-023-35787-8)
Supplement: Supplementary file 5 — Source Data File [file 41467_2023_35787_MOESM5_ESM.zip › Dysautonomia-main/man/colMedians.Rd]

% Generated by roxygen2: do not edit by hand
% Please edit documentation in R/human_functions.22.06.18.R
\name{colMedians}
\alias{colMedians}
\title{calcualtes the median of each column}
\usage{
colMedians(x)
}
\arguments{
\item{infile}{matrix}
}
\value{
the median of each column in a vector
}
\description{
calcualtes the median of each column
}
