# Supplementary material for: Gut microbiome dysbiosis drives metabolic dysfunction in Familial dysautonomia
Source: Nat Commun. 2023 Jan 13;14:218. doi: 10.1038/s41467-023-35787-8 (PMC9839693; doi:10.1038/s41467-023-35787-8)
Supplement: Supplementary file 5 — Source Data File [file 41467_2023_35787_MOESM5_ESM.zip › Dysautonomia-main/man/get.close.Rd]

% Generated by roxygen2: do not edit by hand
% Please edit documentation in R/human_functions.22.06.18.R
\name{get.close}
\alias{get.close}
\title{Gets the sample closest to a day}
\usage{
get.close(map, day = 100)
}
\arguments{
\item{infile}{map and day}
}
\value{
map file
}
\description{
map file where if a subject was resampled only the samples closest to the day
is selected for each subject
}
