# Supplementary material for: Gut microbiome dysbiosis drives metabolic dysfunction in Familial dysautonomia
Source: Nat Commun. 2023 Jan 13;14:218. doi: 10.1038/s41467-023-35787-8 (PMC9839693; doi:10.1038/s41467-023-35787-8)
Supplement: Supplementary file 5 — Source Data File [file 41467_2023_35787_MOESM5_ESM.zip › Dysautonomia-main/man/plot.meta.Rd]

% Generated by roxygen2: do not edit by hand
% Please edit documentation in R/mice_functions.22.06.22.R
\name{plot.meta}
\alias{plot.meta}
\title{Plots PCoA of metabolite  euclidean dissimilarity and colors points  by group}
\usage{
\method{plot}{meta}(meta.pick, map.pick, return.points = F)
}
\arguments{
\item{infile}{map and metabolite matrix}
}
\value{
PERMANOVA result
}
\description{
Plots PCoA of metabolite  euclidean dissimilarity and colors points  by group
}
