# Supplementary material for: Gut microbiome dysbiosis drives metabolic dysfunction in Familial dysautonomia
Source: Nat Commun. 2023 Jan 13;14:218. doi: 10.1038/s41467-023-35787-8 (PMC9839693; doi:10.1038/s41467-023-35787-8)
Supplement: Supplementary file 5 — Source Data File [file 41467_2023_35787_MOESM5_ESM.zip › Dysautonomia-main/man/remove_rare.Rd]

% Generated by roxygen2: do not edit by hand
% Please edit documentation in R/human_functions.22.06.18.R
\name{remove_rare}
\alias{remove_rare}
\title{Remove rare features from matrix}
\usage{
remove_rare(table, cutoff_pro)
}
\value{
matrix with feature below the cutoff removed
}
\description{
Remove rare features from matrix
}
