# Supplementary material for: Gut microbiome dysbiosis drives metabolic dysfunction in Familial dysautonomia
Source: Nat Commun. 2023 Jan 13;14:218. doi: 10.1038/s41467-023-35787-8 (PMC9839693; doi:10.1038/s41467-023-35787-8)
Supplement: Supplementary file 5 — Source Data File [file 41467_2023_35787_MOESM5_ESM.zip › Dysautonomia-main/source_data/source_data_1a.csv]

	sample.id	DonorID	Family.ID	Disease.state	Invsimp				FD001	FD002	FD004	FD005	FD006	FD007	FD009	FD011	FD012	FD015	FD016	FD017	FD018	FD019	FD020	FD021	FD022	FD023	FD024	FD025	FD028	FD029	FD030	FD031	FD032	FD034	FD035	FD036	FD037	FD038	FD039	FD040	FD041	FD043	FD044	FD045	FD046	FD047	FD048	FD050	FD051
Figure 1a	FD001	P01	1	Patient	7.690493322		Bray-Curtis Dissimilarity between samples	FD001
	FD002	R01	1	Relative	11.92414529			FD002	0.511677497969131
	FD004	R03	3	Relative	5.849883688			FD004	0.77497969130788	0.64733956133225
	FD005	P04	4	Patient	9.84533672			FD005	0.886169780666125	0.848903330625508	0.962327376116978
	FD006	R04	4	Relative	25.5067802			FD006	0.69019090170593	0.604792851340374	0.609159220146223	0.922116165718928
	FD007	P05	5	Patient	15.46414452			FD007	0.52142567018684	0.690393988627132	0.859362307067425	0.77142567018684	0.711007311129163
	FD009	R05	5	Relative	19.09124488			FD009	0.662063363119415	0.579406986190089	0.60895613322502	0.942323314378554	0.539500406173842	0.687043054427295
	FD011	P06	6	Patient	12.70677046			FD011	0.633631194151097	0.664703493095045	0.800670186839967	0.872461413484972	0.686535337124289	0.56874492282697	0.600324939073924
	FD012	R06	6	Relative	35.34861777			FD012	0.749796913078798	0.635357432981316	0.626320064987815	0.964662875710804	0.468013809910642	0.745430544272949	0.552396425670187	0.709281072298944
	FD015	P08	8	Patient	13.19014554			FD015	0.657189277010561	0.525487408610885	0.680036555645816	0.966186027619821	0.667242079610073	0.825040617384241	0.577477660438668	0.667242079610073	0.615962632006499
	FD016	R08f	8	Relative	18.59275201			FD016	0.788992688870837	0.731722177091795	0.580422420796101	0.969435418359058	0.65800162469537	0.89997969130788	0.723903330625508	0.782392363931763	0.613220958570268	0.64642567018684
	FD017	P09	9	Patient	11.3498338			FD017	0.78929731925264	0.709991876523152	0.791226645004062	0.865861088545898	0.664703493095045	0.831336311941511	0.680544272948822	0.675467099918765	0.695775792038993	0.673537774167344	0.684199837530463
	FD018	P10	10	Patient	4.331269236			FD018	0.894496344435418	0.855706742485784	0.976035743298132	0.636068237205524	0.93480909829407	0.876929325751422	0.935621445978879	0.945674248578392	0.957453290008124	0.97146628757108	0.971669374492283	0.899167343623071
	FD019	R10f	10	Relative	16.33059695			FD019	0.744922826969943	0.59463850528026	0.628960194963444	0.913688058489033	0.618602761982128	0.845044679122664	0.468318440292445	0.782290820471162	0.632717303005686	0.653432168968318	0.727965069049553	0.788789601949634	0.929528838342811
	FD020	R10m	10	Relative	15.17979515			FD020	0.637083671811535	0.501015434606011	0.590982940698619	0.923334687246141	0.569455727051178	0.788688058489033	0.490454914703493	0.685418359057677	0.580219333874898	0.515434606011373	0.708773354995938	0.715576766856214	0.924451665312754	0.480909829406986
	FD021	P11	11	Patient	12.50482603			FD021	0.53391551584078	0.422826969943136	0.688667749796913	0.904853777416734	0.592810722989439	0.703696181965881	0.471567831031682	0.546202274573517	0.618602761982128	0.535844841592201	0.686129163281885	0.609057676685621	0.913180341186028	0.573822095857027	0.428005686433794
	FD022	P11	11	Patient	15.2289983			FD022	0.569557270511779	0.477457351746548	0.669983753046304	0.903939886271324	0.599918765231519	0.707859463850528	0.44019090170593	0.523558082859464	0.626421608448416	0.597786352558895	0.697400487408611	0.659321689683184	0.916429731925264	0.549553208773355	0.404853777416734	0.199025182778229
	FD023	R11m	11	Relative	29.61381258			FD023	0.828290008123477	0.672420796100731	0.646019496344435	0.961921202274574	0.601848090982941	0.848700243704305	0.605909829406986	0.798943948009748	0.584890333062551	0.623070674248578	0.593115353371243	0.70176685621446	0.970857026807474	0.71608448415922	0.660337124289196	0.649268887083672	0.694049553208773
	FD024	R11m	11	Relative	28.30646591			FD024	0.818237205523964	0.690698619008936	0.702883834281072	0.913688058489033	0.626421608448416	0.875203086921202	0.657493907392364	0.78036149471974	0.596872461413485	0.639825345247766	0.52497969130788	0.671100731112916	0.963647441104793	0.734666937449228	0.648354995938262	0.652518277822908	0.6786149471974	0.367790414297319
	FD025	P12	12	Patient	18.47615361			FD025	0.79193744922827	0.726340373679935	0.715475223395613	0.963647441104793	0.626015434606011	0.859057676685621	0.642770105605199	0.734870024370431	0.61251015434606	0.682575142160845	0.628452477660439	0.687043054427295	0.971364744110479	0.723395613322502	0.630889520714866	0.619313566206336	0.65536149471974	0.609463850528026	0.595146222583266
	FD028	P02	2	Patient	11.37728342			FD028	0.498070674248578	0.52944760357433	0.788281884646629	0.767973192526401	0.636271324126726	0.595146222583266	0.643480909829407	0.564581640942323	0.672928513403737	0.588748984565394	0.818237205523964	0.673842404549147	0.828086921202275	0.788992688870837	0.598801787164907	0.556661251015435	0.647441104792851	0.778330625507717	0.796202274573517	0.75
	FD029	P02	2	Patient	20.05138681			FD029	0.703290008123477	0.648354995938262	0.815495532087734	0.74461819658814	0.678411860276198	0.671506904955321	0.697502030869212	0.664805036555646	0.73751015434606	0.712632006498781	0.785337124289196	0.718013809910642	0.82412672623883	0.76340373679935	0.739236393176279	0.722989439480098	0.725731112916328	0.813667749796913	0.798131600324939	0.774776604386678	0.559910641754671
	FD030	R02f	2	Relative	19.09895217			FD030	0.608448415922015	0.506397238017872	0.591592201462226	0.941815597075548	0.389825345247766	0.75	0.540820471161657	0.639012997562957	0.447502030869212	0.519191714053615	0.61697806661251	0.596161657189277	0.934707554833469	0.613322502030869	0.466389114541024	0.44821283509342	0.495227457351747	0.570064987814785	0.555239642567019	0.583468724614135	0.552802599512591	0.70897644191714
	FD031	R02m	2	Relative	11.82279877			FD031	0.731722177091795	0.696588139723802	0.824329813160033	0.849918765231519	0.637896019496344	0.769293257514216	0.726137286758733	0.551380991064175	0.688160032493907	0.692221770917953	0.614947197400487	0.570775792038993	0.875609260763607	0.780056864337937	0.661657189277011	0.581133225020309	0.615251827782291	0.704102355808286	0.656986190089358	0.661251015434606	0.646831844029245	0.692323314378554	0.571994313566206
	FD032	P14	14	Patient	5.435487181			FD032	0.607737611697807	0.50264012997563	0.770004061738424	0.851238830219334	0.687956945572705	0.815901705930138	0.619313566206336	0.640739236393176	0.669780666125102	0.508225020308692	0.711210398050366	0.556458164094232	0.848903330625508	0.745836718115353	0.576868399675061	0.462632006498782	0.540617384240455	0.718318440292445	0.698009748172218	0.7053208773355	0.537266450040617	0.68663688058489	0.567729488220959	0.626116978066612
	FD034	R14m	14	Relative	11.91611071			FD034	0.618298131600325	0.404142973192526	0.681965881397238	0.864439480097482	0.530970755483347	0.786860276198213	0.52497969130788	0.679224207961007	0.582250203086921	0.465678310316816	0.685418359057677	0.514114541023558	0.855605199025183	0.624187652315191	0.484057676685621	0.365861088545898	0.47410641754671	0.614541023558083	0.607331437855402	0.64195775792039	0.511271324126726	0.639012997562957	0.361697806661251	0.59017059301381	0.404955320877335
	FD035	R14m	14	Relative	16.13369142			FD035	0.674857839155158	0.493501218521527	0.658204711616572	0.944861900893582	0.591896831844029	0.832453290008124	0.511474411047929	0.640231519090171	0.492790414297319	0.417445166531275	0.64733956133225	0.613220958570268	0.942018683996751	0.559301380991064	0.449939073923639	0.45806255077173	0.499796913078798	0.588952071486596	0.603269699431357	0.625203086921202	0.614642567018684	0.731925264012998	0.433082859463851	0.642363931762794	0.449228269699431	0.357331437855402
	FD036	P15	15	Patient	3.258711213			FD036	0.549857839155158	0.72502030869212	0.88657595450853	0.940292445166531	0.894496344435418	0.769597887896019	0.829203899268887	0.74197806661251	0.888911454102356	0.766754670999188	0.89906580016247	0.925467099918765	0.862307067424858	0.878757108042242	0.760154346060114	0.74735987002437	0.795593013809911	0.939886271324127	0.926177904142973	0.897948822095857	0.660032493907392	0.838038180341186	0.797217709179529	0.858143785540211	0.607331437855402	0.754975629569456	0.800974817221771
	FD037	P15	15	Patient	8.2968284			FD037	0.963952071486596	0.987307067424858	0.977761982128351	0.761982128350934	0.978168155970755	0.95085296506905	0.981620633631194	0.945674248578392	0.986900893582453	0.979082047116166	0.988728675873274	0.978066612510154	0.984463850528026	0.990353371242892	0.984260763606824	0.97857432981316	0.986799350121852	0.971161657189277	0.936941510966694	0.977254264825345	0.972583265637693	0.814987814784728	0.986190089358245	0.980199025182778	0.987307067424858	0.984870024370431	0.979894394800975	0.985580828594638
	FD038	R15m	15	Relative	24.09785134			FD038	0.72857432981316	0.727457351746548	0.75984971567831	0.945471161657189	0.583164094232331	0.805239642567019	0.657798537774167	0.677497969130788	0.514520714865963	0.619415109666937	0.546913078797725	0.545288383428107	0.949837530463038	0.744313566206336	0.670999187652315	0.630584890333063	0.65536149471974	0.643988627132413	0.599817221770918	0.637286758732738	0.694151096669374	0.77233956133225	0.525995125913891	0.530767668562145	0.599004874086109	0.572197400487409	0.556051990251828	0.914703493095045	0.991165718927701
	FD039	R15m	15	Relative	14.3907005			FD039	0.657087733549959	0.687855402112104	0.806153533712429	0.903025995125914	0.54640536149472	0.714459788789602	0.677396425670187	0.657189277010561	0.625406173842405	0.627741673436231	0.743602761982128	0.678310316815597	0.939581640942323	0.797217709179529	0.739236393176279	0.681458164094232	0.715475223395613	0.708265637692933	0.742790414297319	0.719232331437855	0.544374492282697	0.717506092607636	0.6071283509342	0.633732737611698	0.627030869212023	0.621852152721365	0.617485783915516	0.886779041429732	0.973395613322502	0.532595450852965
	FD040	P16	16	Patient	9.290692419			FD040	0.6071283509342	0.64642567018684	0.733549959382616	0.745329000812348	0.65536149471974	0.638911454102356	0.537672623883022	0.713850528025995	0.658407798537774	0.74644597887896	0.840475223395613	0.773050365556458	0.687246141348497	0.768074735987002	0.676685621445979	0.610276198212835	0.581031681559708	0.730199025182778	0.77142567018684	0.767770105605199	0.613017871649066	0.762692932575142	0.591592201462226	0.784524776604387	0.675060926076361	0.641145410235581	0.732026807473599	0.837124289195776	0.988322502030869	0.745329000812348	0.743805848903331
	FD041	R16f	16	Relative	16.04652914			FD041	0.645613322502031	0.448009748172218	0.601441917140536	0.820471161657189	0.519699431356621	0.716186027619821	0.480808285946385	0.630889520714866	0.497156783103168	0.525690495532088	0.656173842404549	0.600121852152721	0.814480097481722	0.580016246953696	0.497461413484972	0.460194963444354	0.489744110479285	0.566815597075548	0.586311941510967	0.618805848903331	0.537977254264825	0.642059301380991	0.358143785540211	0.600629569455727	0.453188464662876	0.376015434606011	0.442221770917953	0.794069861900894	0.988830219333875	0.594536961819659	0.61159626320065	0.478269699431357
	FD043	P17	17	Patient	17.66749591			FD043	0.624695369618197	0.501726238830219	0.652619821283509	0.903736799350122	0.528127538586515	0.668866774979691	0.432575142160845	0.536961819658814	0.558590576766856	0.51878554021121	0.710905767668562	0.6160641754671	0.894800974817222	0.64825345247766	0.484565393988627	0.455930138099106	0.483143785540211	0.611799350121852	0.650690495532088	0.627030869212023	0.539805036555646	0.655158407798538	0.445369618196588	0.581133225020309	0.544374492282697	0.423537774167344	0.478269699431357	0.787164906580016	0.940901705930138	0.594841592201462	0.600324939073924	0.589561332250203	0.421811535337124
	FD044	P17	17	Patient	23.26744955			FD044	0.697705117790414	0.63931762794476	0.652416734362307	0.912266450040617	0.482331437855402	0.65353371242892	0.489845653939886	0.595958570268075	0.510763606823721	0.655564581640942	0.727152721364744	0.643277822908205	0.923943948009748	0.657900081234769	0.577071486596263	0.568440292445167	0.571689683184403	0.625609260763607	0.629366368805849	0.6160641754671	0.648862713241267	0.717303005686434	0.461108854589764	0.644496344435418	0.669171405361495	0.590982940698619	0.577985377741673	0.849411047928513	0.924553208773355	0.607636068237206	0.670897644191714	0.612205523964257	0.497969130787977	0.366368805848903
	FD045	R17	17	Relative	27.16566379			FD045	0.742790414297319	0.618196588139724	0.642363931762794	0.959382615759545	0.500609260763607	0.839967506092608	0.511677497969131	0.680645816409423	0.456437855402112	0.578797725426483	0.610783915515841	0.614033306255077	0.960499593826158	0.549451665312754	0.549350121852153	0.556661251015435	0.593623070674249	0.597481722177092	0.559199837530463	0.590881397238018	0.662875710804224	0.736494719740049	0.480300568643379	0.608651502843217	0.622055239642567	0.506194151096669	0.448314378554021	0.865048740861089	0.983245329000812	0.554224207961007	0.641348497156783	0.751320064987815	0.499390739236393	0.496141348497157	0.591592201462226
	FD046	P18	18	Patient	6.175424583			FD046	0.55442729488221	0.438667749796913	0.729183590576767	0.844232331437855	0.605808285946385	0.770410235580829	0.584991876523152	0.663789601949634	0.647136474411048	0.476645004061738	0.703493095044679	0.603168155970755	0.843216896831844	0.70450852965069	0.544983753046304	0.454914703493095	0.540515840779854	0.649471974004874	0.651909017059301	0.670288383428107	0.481620633631194	0.633834281072299	0.502437043054427	0.599614134849716	0.261677497969131	0.336210398050366	0.464662875710804	0.606316003249391	0.984870024370431	0.589967506092608	0.605503655564582	0.626929325751422	0.381600324939074	0.469943135662063	0.605300568643379	0.592201462225833
	FD047	R18	18	Relative	5.420065919			FD047	0.807981316003249	0.686941510966694	0.312652315190902	0.96608448415922	0.700446791226645	0.877030869212023	0.669272948822096	0.814784727863526	0.689784727863526	0.756498781478473	0.60093419983753	0.799045491470349	0.969435418359058	0.631498781478473	0.64733956133225	0.67678716490658	0.676685621445979	0.745430544272949	0.744821283509342	0.705727051177904	0.805848903330626	0.813667749796913	0.669983753046304	0.802599512591389	0.769800974817222	0.6963850528026	0.647034930950447	0.897948822095857	0.989236393176279	0.746953696181966	0.807879772542648	0.816714053614947	0.664094232331438	0.705219333874898	0.736697806661251	0.68216896831844	0.712835093419984
	FD048	P19	19	Patient	11.62400879			FD048	0.650385865150284	0.487002437043054	0.83397644191714	0.794272948822096	0.701462225832656	0.614033306255077	0.681051990251828	0.596161657189277	0.738627132412673	0.700751421608448	0.788484971567831	0.57585296506905	0.800568643379366	0.792749796913079	0.67414703493095	0.554833468724614	0.574939073923639	0.78036149471974	0.722583265637693	0.77325345247766	0.608854589764419	0.599207961007311	0.622156783103168	0.635560519902518	0.585194963444354	0.511068237205524	0.682676685621446	0.782900081234769	0.968927701056052	0.726035743298132	0.726949634443542	0.682270511779041	0.554935012185215	0.543663688058489	0.691409423233144	0.71608448415922	0.511677497969131	0.796506904955321
	FD050	P20	20	Patient	18.33444758			FD050	0.51695775792039	0.376320064987815	0.596669374492283	0.869212022745735	0.422623883021933	0.61961819658814	0.467404549147035	0.585905767668562	0.524471974004874	0.571892770105605	0.679935012185215	0.628147847278635	0.899878147847279	0.637185215272136	0.485276198212835	0.442323314378554	0.458265637692933	0.668257514216084	0.683285946385053	0.655564581640942	0.52325345247766	0.636372867587327	0.43389520714866	0.618095044679123	0.560621445978879	0.425568643379366	0.513708367181154	0.735987002437043	0.968826157595451	0.6339358245329	0.597887896019496	0.593623070674249	0.429528838342811	0.416226645004062	0.463748984565394	0.520410235580829	0.465069049553209	0.689073923639318	0.544780666125102
	FD051	P20	20	Patient	12.49872787			FD051	0.458671811535337	0.465678310316816	0.690393988627132	0.859463850528026	0.542648253452478	0.683793663688058	0.559910641754671	0.641348497156783	0.579203899268887	0.638505280259951	0.760458976441917	0.664398862713241	0.864033306255077	0.577376116978067	0.530463038180341	0.465272136474411	0.487713241267262	0.74908610885459	0.761169780666125	0.725832656376929	0.485276198212835	0.687449228269699	0.471567831031682	0.66693744922827	0.583874898456539	0.491368805848903	0.578493095044679	0.734666937449228	0.99015028432169	0.665414297319253	0.657290820471162	0.591186027619821	0.494110479285134	0.590779853777417	0.632514216084484	0.626116978066612	0.526705930138099	0.707351746547522	0.611088545897644	0.420999187652315
	FD052	R20	20	Relative	13.91725739			FD052	0.615658001624695	0.428716490658002	0.616368805848903	0.892059301380991	0.548842404549147	0.779041429731925	0.511880584890333	0.69557270511779	0.562652315190902	0.540617384240455	0.662164906580016	0.659118602761982	0.915718927701056	0.497156783103168	0.370227457351747	0.365353371242892	0.403432168968318	0.659930950446791	0.611088545897644	0.662774167343623	0.608651502843217	0.725121852152721	0.469740048740861	0.626218521527214	0.505787977254265	0.382412672623883	0.433590576766856	0.769902518277823	0.975324939073924	0.65444760357433	0.697705117790414	0.702477660438668	0.432270511779041	0.459179528838343	0.595653939886271	0.484870024370431	0.4731925264013	0.626015434606011	0.60448822095857	0.422826969943136	0.480503655564582
	FD053	R20	20	Relative	14.70839604			FD053	0.656376929325751	0.519496344435418	0.62235987002437	0.89378554021121	0.574025182778229	0.839764419171405	0.529041429731925	0.742688870836718	0.610783915515841	0.586921202274574	0.711108854589764	0.744922826969943	0.911657189277011	0.374695369618197	0.3303208773355	0.458570268074736	0.433996750609261	0.692018683996751	0.681559707554833	0.714561332250203	0.671506904955321	0.756295694557271	0.486291632818846	0.698923639317628	0.613322502030869	0.514825345247766	0.473497156783103	0.800060926076361	0.968318440292445	0.70450852965069	0.754874086108855	0.742384240454915	0.518683996750609	0.540008123476848	0.600731112916328	0.56336311941511	0.577782290820471	0.610987002437043	0.696283509341998	0.511779041429732	0.509545085296507
	FD054	P21	21	Patient	4.911661495			FD054	0.639622258326564	0.658407798537774	0.899370430544273	0.570268074735987	0.816206336311942	0.787977254264825	0.846872461413485	0.752233956133225	0.873273761169781	0.78746953696182	0.852863525588952	0.790922014622258	0.650690495532088	0.841795288383428	0.748578391551584	0.681661251015435	0.756600324939074	0.919882209585703	0.876015434606011	0.871649065800162	0.576868399675061	0.677396425670187	0.75	0.745430544272949	0.492688870836718	0.635560519902518	0.776198212835093	0.601848090982941	0.86697806661251	0.827376116978067	0.798943948009748	0.699431356620634	0.664398862713241	0.750710804224208	0.852152721364744	0.819455727051178	0.480909829406986	0.888911454102356	0.638708367181154	0.693948009748172	0.634240454914703
	FD056	P23	23	Patient	10.90836435			FD056	0.493805848903331	0.390231519090171	0.695877335499594	0.827477660438668	0.573923639317628	0.677904142973193	0.534930950446791	0.553716490658002	0.661758732737612	0.509443541835906	0.778838342810723	0.66693744922827	0.869313566206336	0.669882209585703	0.547014622258327	0.439378554021121	0.531986190089358	0.685113728675873	0.714459788789602	0.700040617384241	0.456336311941511	0.61068237205524	0.543155970755483	0.657595450852965	0.465576766856214	0.449431356620634	0.520816409423233	0.706742485783916	0.945877335499594	0.687043054427295	0.593013809910642	0.600426482534525	0.427599512591389	0.428208773354996	0.544374492282697	0.595755483346872	0.381904955320877	0.754772542648253	0.570877335499594	0.45978878960195	0.482331437855402
	FD057	R23	23	Relative	15.81476606			FD057	0.663688058489033	0.504163281884647	0.630584890333063	0.940292445166531	0.555544272948822	0.780564581640942	0.488525588952071	0.646730300568643	0.569252640129976	0.450751421608448	0.710804224207961	0.647136474411048	0.944049553208773	0.516246953696182	0.511169780666125	0.521222583265638	0.538078797725426	0.60895613322502	0.62682778229082	0.559910641754671	0.638708367181154	0.6963850528026	0.457047116165719	0.67414703493095	0.553818034118603	0.449735987002437	0.421100731112916	0.829406986190089	0.979285134037368	0.601848090982941	0.642668562144598	0.677091795288383	0.432067424857839	0.466795288383428	0.504163281884647	0.486799350121852	0.480808285946385	0.651096669374492	0.663992688870837	0.531783103168156	0.581336311941511
	FD058	P24	24	Patient	6.224682406			FD058	0.543155970755483	0.543054427294882	0.836108854589764	0.801076360682372	0.756194151096669	0.74015028432169	0.764114541023558	0.707757920389927	0.806965881397238	0.714053614947197	0.843826157595451	0.778939886271324	0.794272948822096	0.743095044679123	0.685316815597076	0.617688870836718	0.65982940698619	0.887388302193339	0.839053614947197	0.853066612510154	0.538586515028432	0.662266450040617	0.664703493095045	0.746649065800162	0.50091389114541	0.57229894394801	0.687144597887896	0.519394800974817	0.953797725426483	0.843623070674249	0.811941510966694	0.748070674248578	0.60895613322502	0.667343623070674	0.679731925264013	0.771933387489846	0.430036555645816	0.830016246953696	0.60621445978879	0.622969130787977	0.605300568643379
	FD059	R24	24	Relative	19.69332036			FD059	0.708874898456539	0.529346060113729	0.653635255889521	0.909017059301381	0.475629569455727	0.786555645816409	0.531681559707555	0.691003249390739	0.516145410235581	0.5536149471974	0.571486596263201	0.525385865150284	0.912875710804224	0.59108448415922	0.519496344435418	0.476645004061738	0.503960194963444	0.550060926076361	0.586921202274574	0.605605199025183	0.642567018683997	0.692526401299756	0.445877335499594	0.561332250203087	0.552599512591389	0.461921202274574	0.486697806661251	0.890739236393176	0.987814784727864	0.503046303818034	0.60266043866775	0.685316815597076	0.461718115353371	0.480199025182778	0.555442729488221	0.452274573517465	0.523761169780666	0.712936636880585	0.674248578391552	0.496141348497157	0.63038180341186
	FD060	P25	25	Patient	6.916784855			FD060	0.566409423233144	0.465678310316816	0.873476848090983	0.757920389926889	0.79823314378554	0.719029244516653	0.772644191714054	0.662063363119415	0.829813160032494	0.645917952883834	0.790718927701056	0.742688870836718	0.744415109666937	0.800670186839967	0.682270511779041	0.599411047928513	0.646831844029245	0.829305442729488	0.795288383428107	0.79914703493095	0.521730300568643	0.578086921202275	0.692932575142161	0.672725426482535	0.477355808285946	0.597075548334687	0.688870836718115	0.590982940698619	0.980706742485784	0.785844841592201	0.782798537774167	0.722075548334687	0.607229894394801	0.685519902518278	0.754874086108855	0.784626320064988	0.473801787164907	0.853675873273761	0.528229082047116	0.644597887896019	0.630280259951259
	FD061	P26	26	Patient	13.59131776			FD061	0.801279447603574	0.890129975629569	0.887794476035743	0.783509341998375	0.844536961819659	0.795999187652315	0.87591389114541	0.873781478472786	0.87408610885459	0.913992688870837	0.964561332250203	0.937144597887896	0.937144597887896	0.732839155158408	0.875710804224208	0.912875710804224	0.901502843216897	0.930036555645816	0.925365556458164	0.919577579203899	0.868907392363932	0.885662063363119	0.852152721364744	0.936839967506093	0.983143785540211	0.906783103168156	0.912571080422421	0.845146222583266	0.911961819658814	0.948923639317628	0.949228269699431	0.892668562144598	0.830523964256702	0.897542648253452	0.770207148659626	0.88302193338749	0.904752233956133	0.915109666937449	0.918155970755483	0.841389114541024	0.786657189277011
	FD062	R26f	26	Relative	23.14470154			FD062	0.829305442729488	0.736799350121852	0.687956945572705	0.955016246953696	0.594232331437855	0.862205523964257	0.657696994313566	0.687144597887896	0.515536149471974	0.684301380991064	0.559504467912266	0.55442729488221	0.962022745735175	0.693135662063363	0.649268887083672	0.635052802599513	0.657189277010561	0.603168155970755	0.581031681559708	0.600629569455727	0.78391551584078	0.804122664500406	0.537367993501219	0.538789601949634	0.706844029244517	0.572705117790414	0.567932575142161	0.928919577579204	0.983854589764419	0.533813972380179	0.741267262388302	0.786251015434606	0.612611697806661	0.614947197400487	0.621242891957758	0.480097481722177	0.692424857839155	0.724715678310317	0.689175467099919	0.624898456539399	0.720653939886271
	FD063	R26m	26	Relative	18.04809595			FD063	0.664398862713241	0.50984971567831	0.637185215272136	0.920085296506905	0.548842404549147	0.823720552396426	0.511271324126726	0.642668562144598	0.521222583265638	0.488830219333875	0.56610479285134	0.524370430544273	0.928107229894395	0.611697806661251	0.48568237205524	0.428107229894395	0.451056051990252	0.558996750609261	0.552599512591389	0.570471161657189	0.6071283509342	0.731417546709992	0.382209585702681	0.510458976441917	0.479082047116166	0.352051177904143	0.354691307879773	0.807778229082047	0.984463850528026	0.482636068237206	0.630991064175467	0.694455727051178	0.399573517465475	0.449431356620634	0.545694557270512	0.439886271324127	0.422217709179529	0.645613322502031	0.606722177091795	0.451259138911454	0.545085296506905
	FD064	P27	27	Patient	7.009579934			FD064	0.547725426482535	0.620125913891145	0.86068237205524	0.880787977254265	0.766246953696182	0.735885458976442	0.746852152721365	0.674959382615759	0.8392567018684	0.70978878960195	0.832351746547522	0.713850528025995	0.883834281072299	0.842404549147035	0.65891551584078	0.58661657189277	0.663586515028432	0.860783915515841	0.815292445166531	0.807778229082047	0.562956945572705	0.704813160032494	0.655158407798538	0.666835905767669	0.536555645816409	0.56783103168156	0.726238830219334	0.568237205523964	0.960398050365556	0.776502843216897	0.769699431356621	0.784321689683184	0.67414703493095	0.627437043054427	0.73751015434606	0.760763606823721	0.457453290008123	0.864541023558083	0.554935012185215	0.60448822095857	0.648558082859464
	FD065	R27f	27	Relative	14.20349807			FD065	0.671608448415922	0.478371242891958	0.627030869212023	0.951259138911454	0.579610073111292	0.775081234768481	0.547217709179529	0.722075548334687	0.590779853777417	0.631194151096669	0.739947197400487	0.770308692120227	0.939784727863526	0.46161657189277	0.487713241267262	0.540109666937449	0.503350934199838	0.666835905767669	0.686535337124289	0.686230706742486	0.730300568643379	0.769496344435418	0.567932575142161	0.781884646628757	0.74015028432169	0.631092607636068	0.593318440292445	0.884443541835906	0.992485783915516	0.712835093419984	0.740962632006499	0.691510966693745	0.580523964256702	0.606823720552396	0.608651502843217	0.601645004061738	0.678716490658002	0.658306255077173	0.714967506092608	0.555950446791227	0.566206336311942
	FD067	P28	28	Patient	10.40681243			FD067	0.580727051177904	0.477558895207149	0.68836311941511	0.729285134037368	0.616876523151909	0.743095044679123	0.521019496344435	0.626929325751422	0.671100731112916	0.571892770105605	0.788586515028432	0.672928513403737	0.712835093419984	0.586515028432169	0.486900893582453	0.494821283509342	0.507006498781479	0.712225832656377	0.741673436230707	0.696791226645004	0.468623070674249	0.631295694557271	0.537875710804224	0.668460601137287	0.535337124289196	0.472887896019496	0.529853777416734	0.714155158407799	0.979183590576767	0.723497156783103	0.686027619821283	0.513809910641755	0.42942729488221	0.479589764419171	0.614541023558083	0.590272136474411	0.453899268887084	0.725731112916328	0.569861900893582	0.502030869212023	0.498273761169781
	FD068	R28f	28	Relative	10.37651973			FD068	0.625812347684809	0.411454102355808	0.642465475223396	0.894496344435418	0.552294882209586	0.799959382615759	0.565495532087734	0.681153533712429	0.598903330625508	0.51248984565394	0.656478472786353	0.64997969130788	0.902416734362307	0.604386677497969	0.454203899268887	0.444151096669374	0.504569455727051	0.657392363931763	0.642770105605199	0.574532900081235	0.557778229082047	0.705828594638505	0.446791226645004	0.640028432168968	0.498578391551584	0.387286758732738	0.458265637692933	0.770308692120227	0.988017871649066	0.654142973192526	0.697502030869212	0.696892770105605	0.445166531275386	0.510662063363119	0.640840779853777	0.550467099918765	0.454813160032494	0.635560519902518	0.626218521527214	0.46070268074736	0.482026807473599
	FD072	R32	32	Relative	21.26411163			FD072	0.649573517465475	0.553919577579204	0.660235580828595	0.924350121852153	0.472177091795288	0.812347684809098	0.57585296506905	0.677294882209586	0.56427701056052	0.595857026807474	0.633123476848091	0.62053208773355	0.927193338748985	0.634545085296507	0.561941510966694	0.52772136474411	0.555848903330626	0.658712428919578	0.644800974817222	0.634951259138911	0.66876523151909	0.69283103168156	0.402619821283509	0.623883021933388	0.623273761169781	0.438058489033306	0.515333062550772	0.826969943135662	0.987916328188465	0.651198212835093	0.678919577579204	0.763302193338749	0.492485783915516	0.5268074735987	0.597481722177092	0.502233956133225	0.557372055239643	0.673537774167344	0.590373679935012	0.468521527213647	0.59017059301381
	FD073	P33	33	Patient	6.944363381			FD073	0.62317221770918	0.662774167343623	0.811027619821283	0.851035743298132	0.6696791226645	0.686941510966694	0.719333874898457	0.456336311941511	0.751523151909017	0.751523151909017	0.777619821283509	0.706133225020309	0.879366368805849	0.78746953696182	0.712225832656377	0.623679935012185	0.622258326563769	0.840373679935012	0.823923639317628	0.790718927701056	0.58123476848091	0.695471161657189	0.641450040617384	0.534017059301381	0.693440292445167	0.68927701056052	0.723700243704305	0.826056051990252	0.985377741673436	0.699329813160033	0.70359463850528	0.705219333874898	0.620836718115353	0.6071283509342	0.681458164094232	0.71253046303818	0.672116165718928	0.838444354183591	0.672928513403737	0.630280259951259	0.587327376116978
	FD074	R33	33	Relative	5.691029141			FD074	0.562550771730301	0.60002030869212	0.865048740861089	0.767262388302193	0.804731925264013	0.745836718115353	0.780564581640942	0.547014622258327	0.8481925264013	0.721974004874086	0.765231519090171	0.684301380991064	0.780463038180341	0.821689683184403	0.672725426482535	0.597887896019496	0.656884646628757	0.872461413484972	0.820064987814785	0.788992688870837	0.536251015434606	0.65444760357433	0.679528838342811	0.464358245329001	0.482737611697807	0.595857026807474	0.708874898456539	0.536657189277011	0.954203899268887	0.737916328188465	0.795389926888708	0.747664500406174	0.629670999187652	0.671100731112916	0.736291632818846	0.776909017059301	0.475426482534525	0.852355808285946	0.603675873273761	0.634037367993501	0.625
	FD075	P34	34	Patient	29.91617816			FD075	0.773558082859464	0.701563769293257	0.636372867587327	0.956640942323314	0.587225832656377	0.7946791226645	0.631397238017872	0.788789601949634	0.612103980503656	0.697806661251015	0.69374492282697	0.770105605199025	0.969333874898457	0.709484159220146	0.634443541835906	0.691917140536149	0.700954508529651	0.641551584077985	0.618095044679123	0.682372055239643	0.762286758732738	0.775182778229082	0.607432981316003	0.739845653939886	0.782595450852965	0.710194963444354	0.693846466287571	0.904041429731925	0.988627132412673	0.613220958570268	0.758225020308692	0.758732737611698	0.634037367993501	0.645613322502031	0.55270105605199	0.591287571080422	0.706437855402112	0.746242891957758	0.774268887083672	0.589662875710804	0.685824532900081
	FD076	P35	35	Patient	28.89992032			FD076	0.776909017059301	0.623679935012185	0.702883834281072	0.925467099918765	0.611088545897644	0.760154346060114	0.57057270511779	0.781072298943948	0.553107229894395	0.626624695369618	0.68125507717303	0.69374492282697	0.909017059301381	0.675467099918765	0.560926076360682	0.57229894394801	0.580727051177904	0.625507717303006	0.605300568643379	0.660844841592201	0.745430544272949	0.767363931762794	0.576969943135662	0.66521121039805	0.688464662875711	0.588647441104793	0.617079610073111	0.910641754670999	0.982331437855402	0.620836718115353	0.765434606011373	0.644293257514216	0.550670186839967	0.558489033306255	0.600223395613322	0.582961007311129	0.615759545085297	0.724817221770918	0.695674248578392	0.562956945572705	0.722481722177092
	FD077	R35f	35	Relative	13.53753692			FD077	0.603168155970755	0.431458164094232	0.685621445978879	0.871649065800162	0.578391551584078	0.737814784727864	0.563870836718115	0.646831844029245	0.616876523151909	0.52233956133225	0.675670186839967	0.622055239642567	0.872969130787977	0.612103980503656	0.427802599512591	0.424451665312754	0.439581640942323	0.645308692120227	0.639926888708367	0.643176279447604	0.564378554021121	0.650284321689683	0.446080422420796	0.585093419983753	0.525690495532088	0.429224207961007	0.494821283509342	0.783712428919578	0.986900893582453	0.629874086108855	0.68389520714866	0.639114541023558	0.396527213647441	0.490861088545898	0.569557270511779	0.573415922014622	0.449025182778229	0.684707554833469	0.562956945572705	0.463545897644192	0.524471974004874
	FD078	R35m	35	Relative	12.43816756			FD078	0.53746953696182	0.375507717303006	0.614439480097482	0.927599512591389	0.572502030869212	0.759138911454102	0.465069049553209	0.651909017059301	0.582859463850528	0.462632006498782	0.703086921202275	0.716186027619821	0.90272136474411	0.481722177091795	0.361799350121852	0.335296506904955	0.384748172217709	0.659930950446791	0.662164906580016	0.655259951259139	0.578391551584078	0.723090982940699	0.457351746547522	0.649776604386678	0.50091389114541	0.427802599512591	0.45004061738424	0.719029244516653	0.991673436230707	0.664398862713241	0.696181965881397	0.62682778229082	0.453797725426483	0.476441917140536	0.565393988627132	0.536758732737612	0.452579203899269	0.6339358245329	0.653939886271324	0.461311941510967	0.427802599512591
	FD079	R35s	35	Relative	21.93302613			FD079	0.731316003249391	0.620329000812348	0.670593013809911	0.958164094232331	0.56163688058489	0.809199837530463	0.552091795288383	0.755280259951259	0.571588139723802	0.589764419171405	0.643582453290008	0.641653127538586	0.959890333062551	0.603168155970755	0.571181965881397	0.543562144597888	0.581640942323314	0.593115353371243	0.610377741673436	0.60002030869212	0.715982940698619	0.765942323314379	0.52142567018684	0.672826969943136	0.676076360682372	0.537063363119415	0.569557270511779	0.881498781478473	0.991165718927701	0.570674248578392	0.695064987814785	0.710398050365556	0.5178716490658	0.568135662063363	0.5803208773355	0.539805036555646	0.615759545085297	0.671202274573517	0.738017871649066	0.562043054427295	0.665312753858652
	FD081	R36f	36	Relative	13.7798142			FD081	0.766653127538586	0.607229894394801	0.718318440292445	0.957047116165719	0.659930950446791	0.784524776604387	0.613322502030869	0.693135662063363	0.686535337124289	0.667749796913079	0.727051177904143	0.74197806661251	0.963139723801787	0.650588952071487	0.702985377741673	0.660641754670999	0.682372055239643	0.755686433793664	0.746649065800162	0.650182778229082	0.726340373679935	0.741165718927701	0.639723801787165	0.774573517465475	0.704711616571893	0.682575142160845	0.661149471974005	0.895613322502031	0.983549959382616	0.734870024370431	0.744922826969943	0.751421608448416	0.619516653127539	0.662875710804224	0.738220958570268	0.643176279447604	0.722684809098294	0.675264012997563	0.723090982940699	0.632717303005686	0.722177091795288
	FD082	P36s	36	Patient	12.2091118			FD082	0.606112916328188	0.374898456539399	0.678818034118603	0.781783103168156	0.570775792038993	0.705828594638505	0.498273761169781	0.604386677497969	0.578899268887084	0.471161657189277	0.685113728675873	0.609362307067425	0.780869212022746	0.596364744110479	0.500406173842405	0.443135662063363	0.46161657189277	0.663891145410236	0.679528838342811	0.658306255077173	0.497969130787977	0.604589764419171	0.48040211210398	0.605808285946385	0.452274573517465	0.386169780666125	0.442120227457352	0.797725426482535	0.984971567831032	0.594435418359058	0.618501218521527	0.514419171405362	0.321689683184403	0.405259951259139	0.582961007311129	0.529549147034931	0.368501218521527	0.684606011372868	0.486799350121852	0.428919577579204	0.515536149471974
	FD083	R36m	36	Relative	14.0757792			FD083	0.604082047116166	0.450649878147847	0.662875710804224	0.918562144597888	0.52406580016247	0.794882209585703	0.567526401299756	0.644496344435418	0.537164906580016	0.47502030869212	0.616673436230707	0.617993501218521	0.920999187652315	0.610073111291633	0.446588139723802	0.448111291632819	0.503147847278635	0.63038180341186	0.613322502030869	0.587936636880585	0.543155970755483	0.683285946385053	0.367790414297319	0.594536961819659	0.495633631194151	0.417445166531275	0.432067424857839	0.787266450040617	0.991673436230707	0.584890333062551	0.621141348497157	0.627741673436231	0.402315190901706	0.506498781478473	0.600223395613322	0.46253046303818	0.447705117790414	0.689581640942323	0.635662063363119	0.444252640129976	0.486088545897644
	FD084	P37	37	Patient	6.379999782			FD084	0.726949634443542	0.791125101543461	0.836413484971568	0.911961819658814	0.747562956945573	0.711819658813972	0.700649878147847	0.730808285946385	0.806458164094232	0.858448415922015	0.861697806661251	0.859362307067425	0.952173030056864	0.824431356620634	0.797826969943136	0.725324939073924	0.661657189277011	0.879772542648253	0.86961819658814	0.837022745735175	0.824025182778229	0.726441917140536	0.788586515028432	0.822197400487409	0.840069049553209	0.812449228269699	0.826969943135662	0.91338342810723	0.930442729488221	0.812855402112104	0.803107229894395	0.759748172217709	0.826665312753859	0.781173842404549	0.739134849715678	0.856823720552396	0.811738424045491	0.838342810722989	0.741267262388302	0.72227863525589	0.737611697806661
	FD085	R37m	37	Relative	7.96193107			FD085	0.590779853777417	0.816612510154346	0.852863525588952	0.932879772542648	0.747156783103168	0.634138911454102	0.831945572705118	0.789398862713241	0.791835905767669	0.892059301380991	0.91521121039805	0.921506904955321	0.967303005686434	0.862002437043054	0.870938261575955	0.87235987002437	0.8481925264013	0.881295694557271	0.902010560519902	0.883123476848091	0.739236393176279	0.818034118602762	0.78036149471974	0.902924451665313	0.932270511779041	0.877437043054427	0.868907392363932	0.810824532900081	0.9821283509342	0.854691307879773	0.709484159220146	0.811129163281885	0.838038180341186	0.76695775792039	0.757717303005686	0.821283509341998	0.853675873273761	0.892059301380991	0.870430544272949	0.724614134849716	0.785641754670999
	FD086	P40	40	Patient	8.347297036			FD086	0.932981316003249	0.979995938261576	0.979792851340374	0.720146222583266	0.971060113728676	0.91693744922827	0.980199025182778	0.934199837530463	0.994008935824533	0.97948822095857	0.990962632006499	0.970044679122664	0.724411047928513	0.995430544272949	0.984666937449228	0.996750609260764	0.993298131600325	0.978777416734362	0.942932575142161	0.99461819658814	0.921100731112916	0.924045491470349	0.979082047116166	0.976340373679935	0.984057676685621	0.973294069861901	0.989439480097482	0.943846466287571	0.868805848903331	0.995836718115353	0.98568237205524	0.977051177904143	0.975324939073924	0.989642567018684	0.988322502030869	0.991165718927701	0.982534524776604	0.998375304630382	0.947095857026807	0.956742485783916	0.989236393176279
	FD087	R40	40	Relative	24.51151762			FD087	0.784930950446791	0.646933387489846	0.650081234768481	0.965272136474411	0.517160844841592	0.766754670999188	0.570775792038993	0.660438667749797	0.55889520714866	0.593115353371243	0.635154346060114	0.611393176279448	0.964662875710804	0.652315190901706	0.593623070674249	0.584281072298944	0.605199025182778	0.533306255077173	0.625710804224208	0.643074735987002	0.738525588952071	0.790414297319253	0.516246953696182	0.685215272136474	0.646019496344435	0.555239642567019	0.516856214459789	0.952883834281072	0.962733549959383	0.551380991064175	0.663484971567831	0.705219333874898	0.558692120227457	0.550264012997563	0.542749796913079	0.510458976441917	0.610479285134037	0.71253046303818	0.790718927701056	0.566714053614947	0.700040617384241
	FD088	P41	41	Patient	8.97078677			FD088	0.736494719740049	0.688058489033306	0.746344435418359	0.936230706742486	0.594029244516653	0.750101543460601	0.691206336311942	0.613525588952071	0.683793663688058	0.705930138099106	0.720044679122664	0.656072298943948	0.958164094232331	0.765231519090171	0.695775792038993	0.689784727863526	0.696486596263201	0.728269699431357	0.740251827782291	0.687246141348497	0.714155158407799	0.744313566206336	0.573111291632819	0.653025995125914	0.751929325751422	0.705727051177904	0.70085296506905	0.910032493907392	0.963241267262388	0.62946791226645	0.737205523964257	0.702477660438668	0.656478472786353	0.693440292445167	0.635865150284322	0.711718115353371	0.764114541023558	0.818034118602762	0.775385865150284	0.647238017871649	0.713241267262388
	FD089	R41	41	Relative	16.19973308			FD089	0.638200649878148	0.550060926076361	0.726949634443542	0.92942729488221	0.575142160844842	0.722887896019496	0.547014622258327	0.583265637692933	0.545085296506905	0.528838342810723	0.590982940698619	0.592303005686434	0.930848903330626	0.658610885458976	0.560316815597076	0.465982940698619	0.513099106417547	0.564073923639318	0.615048740861089	0.63210804224208	0.633123476848091	0.755889520714866	0.470653939886271	0.535641754670999	0.485276198212835	0.489947197400487	0.426888708367181	0.82585296506905	0.988119415109667	0.455727051177904	0.554935012185215	0.672522339561332	0.447705117790414	0.497562956945573	0.611799350121852	0.554224207961007	0.496649065800162	0.722989439480098	0.629569455727051	0.502741673436231	0.560519902518278
	FD090	P42	42	Patient	13.58962659			FD090	0.565089358245329	0.618602761982128	0.772542648253452	0.862916328188465	0.576665312753859	0.691714053614947	0.687550771730301	0.653635255889521	0.648558082859464	0.688058489033306	0.683184402924452	0.604183590576767	0.884138911454102	0.770816409423233	0.74461819658814	0.633529650690495	0.610783915515841	0.727965069049553	0.731112916328188	0.724309504467912	0.634951259138911	0.683489033306255	0.598903330625508	0.634443541835906	0.662164906580016	0.636068237205524	0.686941510966694	0.939073923639318	0.964865962632007	0.567120227457352	0.619212022745735	0.615251827782291	0.645917952883834	0.683793663688058	0.635052802599513	0.692120227457352	0.683590576766856	0.80889520714866	0.678513403736799	0.569557270511779	0.571080422420796
	FD091	R42f	42	Relative	34.16890412			FD091	0.665820471161657	0.590475223395613	0.65800162469537	0.883428107229894	0.492485783915516	0.761880584890333	0.597481722177092	0.782493907392364	0.501421608448416	0.632006498781479	0.60093419983753	0.656884646628757	0.895613322502031	0.627741673436231	0.599715678310317	0.611190089358245	0.628249390739236	0.630686433793664	0.640739236393176	0.626218521527214	0.672623883021933	0.701563769293257	0.518074735987002	0.606417546709992	0.683996750609261	0.556153533712429	0.586515028432169	0.891856214459789	0.990556458164094	0.556965881397238	0.647441104792851	0.686129163281885	0.524268887083672	0.592404549147035	0.630584890333063	0.518379366368806	0.630584890333063	0.683590576766856	0.708874898456539	0.532595450852965	0.601848090982941
	FD092	R42m	42	Relative	34.3093402			FD092	0.762997562956946	0.68836311941511	0.655767668562145	0.954711616571893	0.595958570268075	0.880991064175467	0.658407798537774	0.754366368805849	0.525182778229082	0.630280259951259	0.466490658001625	0.679122664500406	0.973497156783103	0.672420796100731	0.611494719740049	0.642668562144598	0.652112103980504	0.564581640942323	0.519800974817222	0.598598700243704	0.766653127538586	0.767465475223396	0.567729488220959	0.619212022745735	0.643379366368806	0.630178716490658	0.56965881397238	0.884037367993501	0.975324939073924	0.502335499593826	0.699939073923639	0.796608448415922	0.590069049553209	0.650182778229082	0.690393988627132	0.506803411860276	0.689683184402924	0.708570268074736	0.781884646628757	0.617993501218521	0.694354183590577
	FD093	P43	43	Patient	10.51428631			FD093	0.833265637692933	0.787875710804224	0.812144597887896	0.8213850528026	0.782189277010561	0.704203899268887	0.707351746547522	0.754975629569456	0.744922826969943	0.691409423233144	0.873679935012185	0.820674248578392	0.964967506092608	0.845247766043867	0.790718927701056	0.78036149471974	0.794882209585703	0.774471974004874	0.81427701056052	0.818846466287571	0.695268074735987	0.858143785540211	0.745938261575955	0.861291632818846	0.774573517465475	0.721872461413485	0.739947197400487	0.842506092607636	0.880787977254265	0.790414297319253	0.715678310316816	0.646019496344435	0.694963444354184	0.707656376929326	0.716795288383428	0.792343623070674	0.73121445978879	0.886169780666125	0.865556458164094	0.71963850528026	0.823415922014622
	FD094	P43	43	Patient	14.66700018			FD094	0.772745735174655	0.663281884646629	0.808489033306255	0.67323314378554	0.746242891957758	0.597177091795288	0.668866774979691	0.691815597075548	0.751421608448416	0.719435418359058	0.866470349309505	0.729183590576767	0.795085296506905	0.830828594638505	0.762185215272136	0.706336311941511	0.738322502030869	0.750710804224208	0.776604386677498	0.805239642567019	0.57676685621446	0.730605199025183	0.719130787977254	0.789601949634444	0.652315190901706	0.61251015434606	0.726949634443542	0.912875710804224	0.87408610885459	0.761372867587327	0.709585702680747	0.520816409423233	0.535235580828595	0.606112916328188	0.673943948009748	0.782595450852965	0.619922826969943	0.865861088545898	0.668663688058489	0.628858651502843	0.753858651502843
	FD095	R43m	43	Relative	21.34006007			FD095	0.6963850528026	0.631194151096669	0.596669374492283	0.964459788789602	0.441917140536149	0.743602761982128	0.520207148659626	0.686941510966694	0.456742485783916	0.632920389926889	0.718623070674249	0.67049147034931	0.954000812347685	0.615962632006499	0.566815597075548	0.589967506092608	0.603472786352559	0.574228269699431	0.606112916328188	0.627030869212023	0.644394800974817	0.769496344435418	0.396324126726239	0.721060113728676	0.654955320877336	0.558692120227457	0.54914703493095	0.884545085296507	0.980199025182778	0.588038180341186	0.62591389114541	0.600426482534525	0.496039805036556	0.482737611697807	0.439378554021121	0.505787977254265	0.630077173030057	0.719333874898457	0.789195775792039	0.544577579203899	0.61251015434606
	FD096	R43f	43	Relative	9.452535037			FD096	0.560621445978879	0.397238017871649	0.625101543460601	0.896527213647441	0.561535337124289	0.76695775792039	0.471567831031682	0.642160844841592	0.558996750609261	0.458773354995938	0.675670186839967	0.604894394800975	0.898558082859464	0.577173030056864	0.472075548334687	0.372258326563769	0.452477660438668	0.585905767668562	0.628452477660439	0.656376929325751	0.533610885458976	0.710601137286759	0.447705117790414	0.641450040617384	0.360580828594639	0.307473598700244	0.364236393176279	0.708164094232331	0.987307067424858	0.609768480909829	0.588850528025995	0.627538586515028	0.357432981316003	0.412063363119415	0.562144597887896	0.5089358245329	0.275284321689683	0.661454102355808	0.582554833468725	0.439378554021121	0.459484159220146
	FD097	R43m	43	Relative	12.79701221			FD097	0.603777416734362	0.424045491470349	0.646324126726239	0.911657189277011	0.542242079610073	0.753147847278635	0.502843216896832	0.618501218521527	0.520917952883834	0.452071486596263	0.681559707554833	0.604995938261576	0.911860276198213	0.614439480097482	0.443846466287571	0.41521121039805	0.487408610885459	0.592810722989439	0.575446791226645	0.596770917952884	0.537774167343623	0.71070268074736	0.371141348497157	0.620735174654752	0.418663688058489	0.365759545085297	0.362408610885459	0.75710804224208	0.990556458164094	0.582453290008124	0.598497156783103	0.636068237205524	0.330727051177904	0.426076360682372	0.506600324939074	0.525995125913891	0.364337936636881	0.660235580828595	0.601949634443542	0.449532900081235	0.49735987002437
	FD098	P47	47	Patient	11.59362732			FD098	0.49735987002437	0.428005686433794	0.731011372867587	0.843419983753046	0.587327376116978	0.656478472786353	0.564886271324127	0.614845653939886	0.62053208773355	0.582351746547522	0.718623070674249	0.651299756295695	0.866267262388302	0.70450852965069	0.531884646628757	0.411860276198213	0.513099106417547	0.718927701056052	0.696994313566206	0.68572298943948	0.487307067424858	0.607839155158408	0.528939886271324	0.623984565393989	0.454610073111292	0.432981316003249	0.556051990251828	0.742587327376117	0.965881397238018	0.640231519090171	0.620430544272949	0.650284321689683	0.453290008123477	0.471364744110479	0.609971567831032	0.614134849715678	0.404853777416734	0.730605199025183	0.513809910641755	0.41521121039805	0.532189277010561
	FD099	R47	47	Relative	14.92051886			FD099	0.571689683184403	0.529650690495532	0.748578391551584	0.889419171405362	0.642465475223396	0.598598700243704	0.58214865962632	0.589764419171405	0.653127538586515	0.55442729488221	0.783610885458976	0.732839155158408	0.903736799350122	0.632006498781479	0.526604386677498	0.529041429731925	0.528330625507717	0.731112916328188	0.72674654752234	0.75355402112104	0.552294882209586	0.677294882209586	0.506194151096669	0.681661251015435	0.636982128350934	0.558692120227457	0.564378554021121	0.751726238830219	0.979082047116166	0.680950446791227	0.639520714865963	0.618501218521527	0.459484159220146	0.507615759545085	0.567627944760357	0.642059301380991	0.563972380178717	0.735377741673436	0.576665312753859	0.530463038180341	0.545796100731113
	FD100	P48	48	Patient	20.59337602			FD100	0.659017059301381	0.545085296506905	0.682981316003249	0.930544272948822	0.535844841592201	0.733854589764419	0.49015028432169	0.709382615759545	0.587327376116978	0.565901705930138	0.685926076360682	0.65891551584078	0.937652315190902	0.671202274573517	0.547420796100731	0.522136474411048	0.540718927701056	0.628046303818034	0.674045491470349	0.668562144597888	0.617282696994314	0.708367181153534	0.500101543460601	0.642973192526401	0.577376116978067	0.502233956133225	0.525690495532088	0.848395613322502	0.978269699431357	0.602457351746548	0.642262388302193	0.664195775792039	0.488830219333875	0.50355402112104	0.587632006498781	0.558692120227457	0.538281884646629	0.716795288383428	0.620329000812348	0.471263200649878	0.601035743298132
	FD101	R48	48	Relative	16.15148401			FD101	0.463850528025995	0.60174654752234	0.695775792038993	0.950446791226645	0.537571080422421	0.64551177904143	0.540515840779854	0.640739236393176	0.626421608448416	0.597887896019496	0.661352558895207	0.746242891957758	0.934606011372868	0.686433793663688	0.610174654752234	0.605097481722177	0.582047116165719	0.711921202274574	0.710601137286759	0.689683184402924	0.562043054427295	0.684910641754671	0.49644597887896	0.684910641754671	0.707554833468725	0.632006498781479	0.647441104792851	0.801177904142973	0.993907392363932	0.622867587327376	0.631600324939074	0.56874492282697	0.580930138099106	0.56965881397238	0.547826969943136	0.620430544272949	0.629874086108855	0.732229894394801	0.662977254264825	0.47146628757108	0.502944760357433
	FD102	P49	49	Patient	20.92274237			FD102	0.671303818034119	0.656986190089358	0.681051990251828	0.936129163281885	0.50355402112104	0.663078797725426	0.564784727863526	0.679528838342811	0.583468724614135	0.650487408610885	0.706031681559708	0.647847278635256	0.943440292445167	0.704813160032494	0.621344435418359	0.604589764419171	0.611494719740049	0.676482534524777	0.678716490658002	0.621953696181966	0.682372055239643	0.698923639317628	0.552091795288383	0.632717303005686	0.670389926888708	0.645308692120227	0.651909017059301	0.859971567831032	0.986697806661251	0.605199025182778	0.66521121039805	0.662774167343623	0.585499593826158	0.58397644191714	0.517262388302193	0.580117790414297	0.666734362307067	0.742688870836718	0.623476848090983	0.50710804224208	0.631904955320877
	FD127	P06	6	Patient	7.992244359			FD127	0.394800974817222	0.6963850528026	0.803208773354996	0.901299756295695	0.68663688058489	0.516145410235581	0.615556458164094	0.483245329000812	0.679325751421608	0.75264012997563	0.815597075548335	0.785337124289196	0.93663688058489	0.791734362307067	0.713444354183591	0.618805848903331	0.573517465475223	0.823619008935825	0.803208773354996	0.775284321689683	0.575954508529651	0.704102355808286	0.626421608448416	0.725223395613322	0.724512591389115	0.715373679935012	0.704203899268887	0.659423233143786	0.963444354183591	0.724918765231519	0.611088545897644	0.605909829406986	0.653432168968318	0.633326563769293	0.623273761169781	0.71161657189277	0.706640942323314	0.816714053614947	0.685113728675873	0.598903330625508	0.592607636068237
	FD128	R06	6	Relative	19.89801088			FD128	0.767262388302193	0.747562956945573	0.690901705930138	0.979589764419171	0.522948822095857	0.724309504467912	0.670796100731113	0.772542648253452	0.415414297319253	0.77589358245329	0.740556458164094	0.795593013809911	0.978168155970755	0.71872461413485	0.715881397238018	0.73304224207961	0.732940698619009	0.696994313566206	0.758123476848091	0.723090982940699	0.728675873273761	0.806458164094232	0.570369618196588	0.797522339561332	0.803919577579204	0.744212022745735	0.695775792038993	0.92323314378554	0.972684809098294	0.669780666125102	0.668663688058489	0.728168155970755	0.659524776604387	0.630787977254265	0.498273761169781	0.619110479285134	0.797725426482535	0.773964256701868	0.838444354183591	0.597989439480098	0.67231925264013
	FD164	P01	1	Patient	8.302079888			FD164	0.466592201462226	0.75091389114541	0.780869212022746	0.936535337124289	0.748375304630382	0.607534524776604	0.662672623883022	0.775995125913891	0.769800974817222	0.807575142160845	0.829305442729488	0.858753046303818	0.958265637692933	0.753147847278635	0.713139723801787	0.704305442729488	0.678716490658002	0.806051990251828	0.847786352558895	0.840475223395613	0.776299756295695	0.863525588952071	0.725629569455727	0.875507717303006	0.853269699431357	0.805848903330626	0.800365556458164	0.791531275385865	0.993501218521527	0.788078797725426	0.813972380178717	0.640333062550772	0.767465475223396	0.737307067424858	0.737103980503656	0.798842404549147	0.814175467099919	0.849614134849716	0.843419983753046	0.691206336311942	0.711718115353371
	FD165	P01	1	Patient	6.775727658			FD165	0.512286758732738	0.856722177091795	0.841186027619821	0.933793663688058	0.790414297319253	0.62144597887896	0.793866774979691	0.794577579203899	0.838748984565394	0.894800974817222	0.876523151909017	0.903330625507717	0.96963850528026	0.886169780666125	0.839662875710804	0.828290008123477	0.796709991876523	0.870430544272949	0.905158407798538	0.885966693744923	0.784321689683184	0.88840373679935	0.772542648253452	0.918968318440292	0.925974817221771	0.906986190089358	0.910641754670999	0.818440292445167	0.965373679935012	0.835194963444354	0.804122664500406	0.636169780666125	0.816409423233144	0.838342810722989	0.780869212022746	0.890434606011373	0.883529650690495	0.904650690495532	0.857534524776604	0.768683996750609	0.765028432168968
	FD166	FD-062F	1	Relative	6.333554067			FD166	0.66785134037368	0.576563769293257	0.788484971567831	0.70085296506905	0.746141348497157	0.695674248578392	0.749898456539399	0.745329000812348	0.802497969130788	0.763606823720552	0.799654752233956	0.772136474411048	0.70806255077173	0.77051177904143	0.72410641754671	0.717201462225833	0.719435418359058	0.800365556458164	0.784626320064988	0.799756295694557	0.647238017871649	0.619415109666937	0.733854589764419	0.688769293257514	0.705523964256702	0.675264012997563	0.770714865962632	0.838038180341186	0.950751421608448	0.782087733549959	0.72948822095857	0.754670999187652	0.634443541835906	0.690597075548335	0.740454914703493	0.764926888708367	0.673943948009748	0.823720552396426	0.642262388302193	0.64733956133225	0.703493095044679
	FD167	P16	16	Patient	7.172031245			FD167	0.71253046303818	0.810418359057677	0.811941510966694	0.922623883021933	0.771730300568643	0.778330625507717	0.784930950446791	0.804731925264013	0.828290008123477	0.867282696994314	0.878452477660439	0.875609260763607	0.880889520714866	0.824431356620634	0.806559707554833	0.80178716490658	0.772034930950447	0.863119415109667	0.874695369618197	0.864541023558083	0.80534118602762	0.860580828594638	0.80178716490658	0.87591389114541	0.91429731925264	0.85357432981316	0.849004874086109	0.695064987814785	0.88210804224208	0.846263200649878	0.855097481722177	0.733549959382616	0.814886271324127	0.813058489033306	0.746141348497157	0.842709179528838	0.856316003249391	0.854894394800975	0.829305442729488	0.748476848090983	0.749898456539399
	FD168	R16f	16	Relative	21.92457717			FD168	0.695978878960195	0.512083671811535	0.539805036555646	0.905564581640942	0.459281072298944	0.777213647441105	0.414195775792039	0.654244516653128	0.4553208773355	0.538281884646629	0.685519902518278	0.673436230706743	0.934199837530463	0.530767668562145	0.453188464662876	0.495227457351747	0.508732737611698	0.551380991064175	0.597684809098294	0.621344435418359	0.632920389926889	0.717201462225833	0.385255889520715	0.681458164094232	0.610276198212835	0.460296506904955	0.450446791226645	0.837327376116978	0.976238830219334	0.632920389926889	0.604589764419171	0.603066612510154	0.372258326563769	0.416734362307067	0.447908204711617	0.456844029244517	0.55980909829407	0.653635255889521	0.725223395613322	0.457859463850528	0.582859463850528
	FD169	R16m	16	Relative	10.53815956			FD169	0.617993501218521	0.431864337936637	0.739439480097482	0.727761982128351	0.652315190901706	0.712124289195776	0.605808285946385	0.670593013809911	0.665617384240455	0.577985377741673	0.777619821283509	0.625812347684809	0.712835093419984	0.700954508529651	0.592607636068237	0.499695369618197	0.568034118602762	0.727558895207149	0.73659626320065	0.739642567018684	0.508428107229894	0.633428107229894	0.544069861900894	0.634748172217709	0.457047116165719	0.425264012997563	0.523354995938262	0.70714865962632	0.954711616571893	0.685519902518278	0.640840779853777	0.595146222583266	0.342506092607636	0.535540211210398	0.628960194963444	0.658103168155971	0.382514216084484	0.743095044679123	0.501320064987815	0.493298131600325	0.529650690495532
	FD170	P45	45	Patient	18.83584748			FD170	0.696486596263201	0.636677497969131	0.716693744922827	0.868602761982128	0.61068237205524	0.706031681559708	0.645410235580829	0.670593013809911	0.681153533712429	0.774573517465475	0.707453290008124	0.638505280259951	0.881600324939074	0.726137286758733	0.681559707554833	0.623883021933388	0.614845653939886	0.723700243704305	0.714358245329001	0.698415922014622	0.650182778229082	0.681356620633631	0.619719740048741	0.649268887083672	0.692120227457352	0.641246953696182	0.706031681559708	0.862611697806661	0.904244516653128	0.65800162469537	0.736900893582453	0.700954508529651	0.589662875710804	0.549857839155158	0.446994313566206	0.683793663688058	0.626320064987815	0.746242891957758	0.662672623883022	0.530463038180341	0.643277822908205
	FD171	R45m	45	Relative	31.84604058			FD171	0.73121445978879	0.696994313566206	0.668155970755483	0.963342810722989	0.544983753046304	0.745329000812348	0.563769293257514	0.781580016246954	0.595958570268075	0.659321689683184	0.694557270511779	0.695369618196588	0.961210398050366	0.694151096669374	0.629061738424045	0.631194151096669	0.665008123476848	0.609768480909829	0.643988627132413	0.632412672623883	0.72055239642567	0.789906580016247	0.531783103168156	0.681153533712429	0.743907392363932	0.612916328188465	0.6428716490658	0.894394800974817	0.979894394800975	0.607331437855402	0.708367181153534	0.695674248578392	0.594536961819659	0.565495532087734	0.499492282696994	0.534017059301381	0.648151909017059	0.731722177091795	0.734870024370431	0.540922014622258	0.650182778229082
	FD172	R45f	45	Relative	22.13351895			FD172	0.659118602761982	0.597989439480098	0.604894394800975	0.961515028432169	0.463748984565394	0.750609260763607	0.50091389114541	0.63038180341186	0.549857839155158	0.6428716490658	0.704406986190089	0.739439480097482	0.958570268074736	0.610276198212835	0.530767668562145	0.556051990251828	0.554021121039805	0.618704305442729	0.658509341998375	0.634748172217709	0.650182778229082	0.722177091795288	0.476137286758733	0.703290008123477	0.696283509341998	0.595755483346872	0.597481722177092	0.822400487408611	0.973903330625508	0.652315190901706	0.66429731925264	0.671913078797725	0.520410235580829	0.510052802599513	0.430036555645816	0.517160844841592	0.617688870836718	0.688972380178717	0.691714053614947	0.470755483346872	0.543257514216084
	FD173	P20	20	Patient	12.77746811			FD173	0.608143785540211	0.52589358245329	0.674045491470349	0.721263200649878	0.474207961007311	0.656478472786353	0.547014622258327	0.673334687246141	0.616165718927701	0.649776604386678	0.711108854589764	0.626726238830219	0.727152721364744	0.694963444354184	0.563667749796913	0.554021121039805	0.551584077985378	0.697705117790414	0.715272136474411	0.665922014622258	0.527924451665313	0.599614134849716	0.519293257514216	0.629975629569456	0.599309504467912	0.494821283509342	0.629366368805849	0.814480097481722	0.9731925264013	0.643480909829407	0.655666125101543	0.507311129163282	0.460601137286759	0.517567018683997	0.528939886271324	0.568541835905768	0.504975629569456	0.740048740861089	0.515129975629569	0.327883834281072	0.494110479285134
	FD174	R20	20	Relative	17.58540817			FD174	0.685621445978879	0.511677497969131	0.592404549147035	0.902924451665313	0.52406580016247	0.805544272948822	0.482839155158408	0.713342810722989	0.540008123476848	0.592201462225833	0.669882209585703	0.711819658813972	0.91246953696182	0.43389520714866	0.357737611697807	0.437652315190902	0.403025995125914	0.652213647441105	0.627843216896832	0.654244516653128	0.663281884646629	0.732331437855402	0.444151096669374	0.657493907392364	0.613220958570268	0.467709179528838	0.465272136474411	0.832250203086921	0.977965069049553	0.661047928513404	0.685926076360682	0.714358245329001	0.461108854589764	0.468419983753046	0.562246141348497	0.501624695369618	0.568541835905768	0.614541023558083	0.66246953696182	0.470349309504468	0.524573517465475
[truncated: 58 more columns]
