# Supplementary material for: Gut microbiome dysbiosis drives metabolic dysfunction in Familial dysautonomia
Source: Nat Commun. 2023 Jan 13;14:218. doi: 10.1038/s41467-023-35787-8 (PMC9839693; doi:10.1038/s41467-023-35787-8)
Supplement: Supplementary file 5 — Source Data File [file 41467_2023_35787_MOESM5_ESM.zip › Dysautonomia-main/source_data/source_data_1b.csv]

		BC distance within patients	BC distance between patients and relatives	BC distance within Relatives
1	Figure 1b	0.886169780666125	0.511677497969131	0.64733956133225
2		0.52142567018684	0.848903330625508	0.604792851340374
3		0.633631194151097	0.690393988627132	0.579406986190089
4		0.657189277010561	0.664703493095045	0.635357432981316
5		0.78929731925264	0.525487408610885	0.731722177091795
6		0.894496344435418	0.709991876523152	0.59463850528026
7		0.53391551584078	0.855706742485784	0.501015434606011
8		0.569557270511779	0.422826969943136	0.672420796100731
9		0.79193744922827	0.477457351746548	0.690698619008936
10		0.498070674248578	0.726340373679935	0.506397238017872
11		0.703290008123477	0.52944760357433	0.696588139723802
12		0.607737611697807	0.648354995938262	0.404142973192526
13		0.549857839155158	0.50264012997563	0.493501218521527
14		0.963952071486596	0.72502030869212	0.727457351746548
15		0.6071283509342	0.987307067424858	0.687855402112104
16		0.624695369618197	0.64642567018684	0.448009748172218
17		0.697705117790414	0.501726238830219	0.618196588139724
18		0.55442729488221	0.63931762794476	0.686941510966694
19		0.650385865150284	0.438667749796913	0.428716490658002
20		0.51695775792039	0.487002437043054	0.519496344435418
21		0.458671811535337	0.376320064987815	0.504163281884647
22		0.639622258326564	0.465678310316816	0.529346060113729
23		0.493805848903331	0.658407798537774	0.736799350121852
24		0.543155970755483	0.390231519090171	0.50984971567831
25		0.566409423233144	0.543054427294882	0.478371242891958
26		0.801279447603574	0.465678310316816	0.411454102355808
27		0.547725426482535	0.890129975629569	0.553919577579204
28		0.580727051177904	0.620125913891145	0.60002030869212
29		0.62317221770918	0.477558895207149	0.431458164094232
30		0.773558082859464	0.662774167343623	0.375507717303006
31		0.776909017059301	0.701563769293257	0.620329000812348
32		0.606112916328188	0.623679935012185	0.607229894394801
33		0.726949634443542	0.374898456539399	0.450649878147847
34		0.932981316003249	0.791125101543461	0.816612510154346
35		0.736494719740049	0.979995938261576	0.646933387489846
36		0.565089358245329	0.688058489033306	0.550060926076361
37		0.833265637692933	0.618602761982128	0.590475223395613
38		0.772745735174655	0.787875710804224	0.68836311941511
39		0.49735987002437	0.663281884646629	0.631194151096669
40		0.659017059301381	0.428005686433794	0.397238017871649
41		0.671303818034119	0.545085296506905	0.424045491470349
42		0.394800974817222	0.656986190089358	0.529650690495532
43		0.466592201462226	0.6963850528026	0.60174654752234
44		0.512286758732738	0.75091389114541	0.747562956945573
45		0.71253046303818	0.856722177091795	0.576563769293257
46		0.696486596263201	0.810418359057677	0.512083671811535
47		0.608143785540211	0.636677497969131	0.431864337936637
48		0.77142567018684	0.52589358245329	0.696994313566206
49		0.872461413484972	0.77497969130788	0.597989439480098
50		0.966186027619821	0.962327376116978	0.511677497969131
51		0.865861088545898	0.859362307067425	0.609159220146223
52		0.636068237205524	0.800670186839967	0.60895613322502
53		0.904853777416734	0.680036555645816	0.626320064987815
54		0.903939886271324	0.791226645004062	0.580422420796101
55		0.963647441104793	0.976035743298132	0.628960194963444
56		0.767973192526401	0.688667749796913	0.590982940698619
57		0.74461819658814	0.669983753046304	0.646019496344435
58		0.851238830219334	0.715475223395613	0.702883834281072
59		0.940292445166531	0.788281884646629	0.591592201462226
60		0.761982128350934	0.815495532087734	0.824329813160033
61		0.745329000812348	0.770004061738424	0.681965881397238
62		0.903736799350122	0.88657595450853	0.658204711616572
63		0.912266450040617	0.977761982128351	0.75984971567831
64		0.844232331437855	0.733549959382616	0.806153533712429
65		0.794272948822096	0.652619821283509	0.601441917140536
66		0.869212022745735	0.652416734362307	0.642363931762794
67		0.859463850528026	0.729183590576767	0.312652315190902
68		0.570268074735987	0.83397644191714	0.616368805848903
69		0.827477660438668	0.596669374492283	0.62235987002437
70		0.801076360682372	0.690393988627132	0.630584890333063
71		0.757920389926889	0.899370430544273	0.653635255889521
72		0.783509341998375	0.695877335499594	0.687956945572705
73		0.880787977254265	0.836108854589764	0.637185215272136
74		0.729285134037368	0.873476848090983	0.627030869212023
75		0.851035743298132	0.887794476035743	0.642465475223396
76		0.956640942323314	0.86068237205524	0.660235580828595
77		0.925467099918765	0.68836311941511	0.865048740861089
78		0.781783103168156	0.811027619821283	0.685621445978879
79		0.911961819658814	0.636372867587327	0.614439480097482
80		0.720146222583266	0.702883834281072	0.670593013809911
81		0.936230706742486	0.678818034118603	0.718318440292445
82		0.862916328188465	0.836413484971568	0.662875710804224
83		0.8213850528026	0.979792851340374	0.852863525588952
84		0.67323314378554	0.746344435418359	0.650081234768481
85		0.843419983753046	0.772542648253452	0.726949634443542
86		0.930544272948822	0.812144597887896	0.65800162469537
87		0.936129163281885	0.808489033306255	0.655767668562145
88		0.901299756295695	0.731011372867587	0.596669374492283
89		0.936535337124289	0.682981316003249	0.625101543460601
90		0.933793663688058	0.681051990251828	0.646324126726239
91		0.922623883021933	0.803208773354996	0.748578391551584
92		0.868602761982128	0.780869212022746	0.695775792038993
93		0.721263200649878	0.841186027619821	0.690901705930138
94		0.56874492282697	0.811941510966694	0.788484971567831
95		0.825040617384241	0.716693744922827	0.539805036555646
96		0.831336311941511	0.674045491470349	0.739439480097482
97		0.876929325751422	0.69019090170593	0.668155970755483
98		0.703696181965881	0.922116165718928	0.604894394800975
99		0.707859463850528	0.711007311129163	0.592404549147035
100		0.859057676685621	0.686535337124289	0.539500406173842
101		0.595146222583266	0.667242079610073	0.468013809910642
102		0.671506904955321	0.664703493095045	0.65800162469537
103		0.815901705930138	0.93480909829407	0.618602761982128
104		0.769597887896019	0.592810722989439	0.569455727051178
105		0.95085296506905	0.599918765231519	0.601848090982941
106		0.638911454102356	0.626015434606011	0.626421608448416
107		0.668866774979691	0.636271324126726	0.389825345247766
108		0.65353371242892	0.678411860276198	0.637896019496344
109		0.770410235580829	0.687956945572705	0.530970755483347
110		0.614033306255077	0.894496344435418	0.591896831844029
111		0.61961819658814	0.978168155970755	0.583164094232331
112		0.683793663688058	0.65536149471974	0.54640536149472
113		0.787977254264825	0.528127538586515	0.519699431356621
114		0.677904142973193	0.482331437855402	0.500609260763607
115		0.74015028432169	0.605808285946385	0.700446791226645
116		0.719029244516653	0.701462225832656	0.548842404549147
117		0.795999187652315	0.422623883021933	0.574025182778229
118		0.735885458976442	0.542648253452478	0.555544272948822
119		0.743095044679123	0.816206336311942	0.475629569455727
120		0.686941510966694	0.573923639317628	0.594232331437855
121		0.7946791226645	0.756194151096669	0.548842404549147
122		0.760154346060114	0.79823314378554	0.579610073111292
123		0.705828594638505	0.844536961819659	0.552294882209586
124		0.711819658813972	0.766246953696182	0.472177091795288
125		0.91693744922827	0.616876523151909	0.804731925264013
126		0.750101543460601	0.6696791226645	0.578391551584078
127		0.691714053614947	0.587225832656377	0.572502030869212
128		0.704203899268887	0.611088545897644	0.56163688058489
129		0.597177091795288	0.570775792038993	0.659930950446791
130		0.656478472786353	0.747562956945573	0.52406580016247
131		0.733854589764419	0.971060113728676	0.747156783103168
132		0.663078797725426	0.594029244516653	0.517160844841592
133		0.516145410235581	0.576665312753859	0.575142160844842
134		0.607534524776604	0.782189277010561	0.492485783915516
135		0.62144597887896	0.746242891957758	0.595958570268075
136		0.778330625507717	0.587327376116978	0.441917140536149
137		0.706031681559708	0.535844841592201	0.561535337124289
138		0.656478472786353	0.50355402112104	0.542242079610073
139		0.667242079610073	0.68663688058489	0.642465475223396
140		0.675467099918765	0.748375304630382	0.537571080422421
141		0.945674248578392	0.790414297319253	0.522948822095857
142		0.546202274573517	0.771730300568643	0.746141348497157
143		0.523558082859464	0.61068237205524	0.459281072298944
144		0.734870024370431	0.474207961007311	0.652315190901706
145		0.564581640942323	0.662063363119415	0.544983753046304
146		0.664805036555646	0.942323314378554	0.463748984565394
147		0.640739236393176	0.687043054427295	0.52406580016247
148		0.74197806661251	0.600324939073924	0.552396425670187
149		0.945674248578392	0.577477660438668	0.723903330625508
150		0.713850528025995	0.680544272948822	0.468318440292445
151		0.536961819658814	0.935621445978879	0.490454914703493
152		0.595958570268075	0.471567831031682	0.605909829406986
153		0.663789601949634	0.44019090170593	0.657493907392364
154		0.596161657189277	0.642770105605199	0.540820471161657
155		0.585905767668562	0.643480909829407	0.726137286758733
156		0.641348497156783	0.697502030869212	0.52497969130788
157		0.752233956133225	0.619313566206336	0.511474411047929
158		0.553716490658002	0.829203899268887	0.657798537774167
159		0.707757920389927	0.981620633631194	0.677396425670187
160		0.662063363119415	0.537672623883022	0.480808285946385
161		0.873781478472786	0.432575142160845	0.511677497969131
162		0.674959382615759	0.489845653939886	0.669272948822096
163		0.626929325751422	0.584991876523152	0.511880584890333
164		0.456336311941511	0.681051990251828	0.529041429731925
165		0.788789601949634	0.467404549147035	0.488525588952071
166		0.781072298943948	0.559910641754671	0.531681559707555
167		0.604386677497969	0.846872461413485	0.657696994313566
168		0.730808285946385	0.534930950446791	0.511271324126726
169		0.934199837530463	0.764114541023558	0.547217709179529
170		0.613525588952071	0.772644191714054	0.565495532087734
171		0.653635255889521	0.87591389114541	0.57585296506905
172		0.754975629569456	0.746852152721365	0.780564581640942
173		0.691815597075548	0.521019496344435	0.563870836718115
174		0.614845653939886	0.719333874898457	0.465069049553209
175		0.709382615759545	0.631397238017872	0.552091795288383
176		0.679528838342811	0.57057270511779	0.613322502030869
177		0.483245329000812	0.498273761169781	0.567526401299756
178		0.775995125913891	0.700649878147847	0.831945572705118
179		0.794577579203899	0.980199025182778	0.570775792038993
180		0.804731925264013	0.691206336311942	0.547014622258327
181		0.670593013809911	0.687550771730301	0.597481722177092
182		0.673334687246141	0.707351746547522	0.658407798537774
183		0.673537774167344	0.668866774979691	0.520207148659626
184		0.97146628757108	0.564886271324127	0.471567831031682
185		0.535844841592201	0.49015028432169	0.502843216896832
186		0.597786352558895	0.564784727863526	0.58214865962632
187		0.682575142160845	0.615556458164094	0.540515840779854
188		0.588748984565394	0.662672623883022	0.670796100731113
189		0.712632006498781	0.793866774979691	0.749898456539399
190		0.508225020308692	0.784930950446791	0.414195775792039
191		0.766754670999188	0.645410235580829	0.605808285946385
192		0.979082047116166	0.547014622258327	0.563769293257514
193		0.74644597887896	0.749796913078798	0.50091389114541
194		0.51878554021121	0.964662875710804	0.482839155158408
195		0.655564581640942	0.745430544272949	0.613220958570268
196		0.476645004061738	0.709281072298944	0.632717303005686
197		0.700751421608448	0.615962632006499	0.580219333874898
198		0.571892770105605	0.695775792038993	0.584890333062551
199		0.638505280259951	0.957453290008124	0.596872461413485
200		0.78746953696182	0.618602761982128	0.447502030869212
201		0.509443541835906	0.626421608448416	0.688160032493907
202		0.714053614947197	0.61251015434606	0.582250203086921
203		0.645917952883834	0.672928513403737	0.492790414297319
204		0.913992688870837	0.73751015434606	0.514520714865963
205		0.70978878960195	0.669780666125102	0.625406173842405
206		0.571892770105605	0.888911454102356	0.497156783103168
207		0.751523151909017	0.986900893582453	0.456437855402112
208		0.697806661251015	0.658407798537774	0.689784727863526
209		0.626624695369618	0.558590576766856	0.562652315190902
210		0.471161657189277	0.510763606823721	0.610783915515841
211		0.858448415922015	0.647136474411048	0.569252640129976
212		0.97948822095857	0.738627132412673	0.516145410235581
213		0.705930138099106	0.524471974004874	0.515536149471974
214		0.688058489033306	0.579203899268887	0.521222583265638
215		0.691409423233144	0.873273761169781	0.590779853777417
216		0.719435418359058	0.661758732737612	0.598903330625508
217		0.582351746547522	0.806965881397238	0.56427701056052
218		0.565901705930138	0.829813160032494	0.8481925264013
219		0.650487408610885	0.87408610885459	0.616876523151909
220		0.75264012997563	0.8392567018684	0.582859463850528
221		0.807575142160845	0.671100731112916	0.571588139723802
222		0.894800974817222	0.751523151909017	0.686535337124289
223		0.867282696994314	0.612103980503656	0.537164906580016
224		0.774573517465475	0.553107229894395	0.791835905767669
225		0.649776604386678	0.578899268887084	0.55889520714866
226		0.899167343623071	0.806458164094232	0.545085296506905
227		0.609057676685621	0.994008935824533	0.501421608448416
228		0.659321689683184	0.683793663688058	0.525182778229082
229		0.687043054427295	0.648558082859464	0.456742485783916
230		0.673842404549147	0.744922826969943	0.558996750609261
231		0.718013809910642	0.751421608448416	0.520917952883834
232		0.556458164094232	0.62053208773355	0.653127538586515
233		0.925467099918765	0.587327376116978	0.626421608448416
234		0.978066612510154	0.583468724614135	0.415414297319253
235		0.773050365556458	0.679325751421608	0.802497969130788
236		0.6160641754671	0.769800974817222	0.4553208773355
237		0.643277822908205	0.838748984565394	0.665617384240455
238		0.603168155970755	0.828290008123477	0.595958570268075
239		0.57585296506905	0.681153533712429	0.549857839155158
240		0.628147847278635	0.616165718927701	0.540008123476848
241		0.664398862713241	0.788992688870837	0.727965069049553
242		0.790922014622258	0.969435418359058	0.708773354995938
243		0.66693744922827	0.89997969130788	0.593115353371243
244		0.778939886271324	0.782392363931763	0.52497969130788
245		0.742688870836718	0.64642567018684	0.61697806661251
246		0.937144597887896	0.684199837530463	0.614947197400487
247		0.713850528025995	0.971669374492283	0.685418359057677
248		0.672928513403737	0.686129163281885	0.64733956133225
249		0.706133225020309	0.697400487408611	0.546913078797725
250		0.770105605199025	0.628452477660439	0.743602761982128
251		0.69374492282697	0.818237205523964	0.656173842404549
252		0.609362307067425	0.785337124289196	0.610783915515841
253		0.859362307067425	0.711210398050366	0.60093419983753
254		0.970044679122664	0.89906580016247	0.662164906580016
255		0.656072298943948	0.988728675873274	0.711108854589764
256		0.604183590576767	0.840475223395613	0.710804224207961
257		0.820674248578392	0.710905767668562	0.571486596263201
258		0.729183590576767	0.727152721364744	0.559504467912266
259		0.651299756295695	0.703493095044679	0.56610479285134
260		0.65891551584078	0.788484971567831	0.739947197400487
261		0.647847278635256	0.679935012185215	0.656478472786353
262		0.785337124289196	0.760458976441917	0.633123476848091
263		0.858753046303818	0.852863525588952	0.765231519090171
264		0.903330625507717	0.778838342810723	0.675670186839967
265		0.875609260763607	0.843826157595451	0.703086921202275
266		0.638505280259951	0.790718927701056	0.643582453290008
267		0.626726238830219	0.964561332250203	0.727051177904143
268		0.913180341186028	0.832351746547522	0.616673436230707
269		0.916429731925264	0.788586515028432	0.91521121039805
270		0.971364744110479	0.777619821283509	0.635154346060114
271		0.828086921202275	0.69374492282697	0.590982940698619
272		0.82412672623883	0.68125507717303	0.60093419983753
273		0.848903330625508	0.685113728675873	0.466490658001625
274		0.862307067424858	0.861697806661251	0.718623070674249
275		0.984463850528026	0.990962632006499	0.675670186839967
276		0.687246141348497	0.720044679122664	0.681559707554833
277		0.894800974817222	0.683184402924452	0.783610885458976
278		0.923943948009748	0.873679935012185	0.661352558895207
279		0.843216896831844	0.866470349309505	0.740556458164094
280		0.800568643379366	0.718623070674249	0.799654752233956
281		0.899878147847279	0.685926076360682	0.685519902518278
282		0.864033306255077	0.706031681559708	0.777619821283509
283		0.650690495532088	0.815597075548335	0.694557270511779
284		0.869313566206336	0.829305442729488	0.704406986190089
285		0.794272948822096	0.876523151909017	0.669882209585703
286		0.744415109666937	0.878452477660439	0.480909829406986
287		0.937144597887896	0.707453290008124	0.71608448415922
288		0.883834281072299	0.711108854589764	0.734666937449228
289		0.712835093419984	0.744922826969943	0.613322502030869
290		0.879366368805849	0.913688058489033	0.780056864337937
291		0.969333874898457	0.845044679122664	0.624187652315191
292		0.909017059301381	0.782290820471162	0.559301380991064
293		0.780869212022746	0.653432168968318	0.744313566206336
294		0.952173030056864	0.788789601949634	0.797217709179529
295		0.724411047928513	0.929528838342811	0.580016246953696
296		0.958164094232331	0.573822095857027	0.549451665312754
297		0.884138911454102	0.549553208773355	0.631498781478473
298		0.964967506092608	0.723395613322502	0.497156783103168
299		0.795085296506905	0.788992688870837	0.374695369618197
300		0.866267262388302	0.76340373679935	0.516246953696182
301		0.937652315190902	0.745836718115353	0.59108448415922
302		0.943440292445167	0.878757108042242	0.693135662063363
303		0.93663688058489	0.990353371242892	0.611697806661251
304		0.958265637692933	0.768074735987002	0.46161657189277
305		0.96963850528026	0.64825345247766	0.604386677497969
306		0.880889520714866	0.657900081234769	0.634545085296507
307		0.881600324939074	0.70450852965069	0.821689683184403
308		0.727152721364744	0.792749796913079	0.612103980503656
309		0.199025182778229	0.637185215272136	0.481722177091795
310		0.619313566206336	0.577376116978067	0.603168155970755
311		0.556661251015435	0.841795288383428	0.650588952071487
312		0.722989439480098	0.669882209585703	0.610073111291633
313		0.462632006498782	0.743095044679123	0.862002437043054
314		0.74735987002437	0.800670186839967	0.652315190901706
315		0.97857432981316	0.732839155158408	0.658610885458976
316		0.610276198212835	0.842404549147035	0.627741673436231
317		0.455930138099106	0.586515028432169	0.672420796100731
318		0.568440292445167	0.78746953696182	0.615962632006499
319		0.454914703493095	0.709484159220146	0.577173030056864
320		0.554833468724614	0.675467099918765	0.614439480097482
321		0.442323314378554	0.596364744110479	0.632006498781479
322		0.465272136474411	0.824431356620634	0.686433793663688
323		0.681661251015435	0.995430544272949	0.71872461413485
324		0.439378554021121	0.765231519090171	0.77051177904143
325		0.617688870836718	0.770816409423233	0.530767668562145
326		0.599411047928513	0.845247766043867	0.700954508529651
327		0.912875710804224	0.830828594638505	0.694151096669374
328		0.58661657189277	0.70450852965069	0.610276198212835
329		0.494821283509342	0.671202274573517	0.43389520714866
330		0.623679935012185	0.704813160032494	0.660337124289196
331		0.691917140536149	0.791734362307067	0.648354995938262
332		0.57229894394801	0.753147847278635	0.466389114541024
333		0.443135662063363	0.886169780666125	0.661657189277011
334		0.725324939073924	0.824431356620634	0.484057676685621
335		0.996750609260764	0.726137286758733	0.449939073923639
336		0.689784727863526	0.694963444354184	0.670999187652315
337		0.633529650690495	0.637083671811535	0.739236393176279
338		0.78036149471974	0.923334687246141	0.497461413484972
339		0.706336311941511	0.788688058489033	0.549350121852153
340		0.411860276198213	0.685418359057677	0.64733956133225
341		0.522136474411048	0.515434606011373	0.370227457351747
342		0.604589764419171	0.715576766856214	0.3303208773355
343		0.618805848903331	0.924451665312754	0.511169780666125
344		0.704305442729488	0.428005686433794	0.519496344435418
345		0.828290008123477	0.404853777416734	0.649268887083672
346		0.80178716490658	0.630889520714866	0.48568237205524
347		0.623883021933388	0.598801787164907	0.487713241267262
348		0.554021121039805	0.739236393176279	0.454203899268887
349		0.65536149471974	0.576868399675061	0.561941510966694
350		0.647441104792851	0.760154346060114	0.672725426482535
351		0.725731112916328	0.984260763606824	0.427802599512591
352		0.540617384240455	0.676685621445979	0.361799350121852
353		0.795593013809911	0.484565393988627	0.571181965881397
354		0.986799350121852	0.577071486596263	0.702985377741673
355		0.581031681559708	0.544983753046304	0.446588139723802
356		0.483143785540211	0.67414703493095	0.870938261575955
357		0.571689683184403	0.485276198212835	0.593623070674249
358		0.540515840779854	0.530463038180341	0.560316815597076
359		0.574939073923639	0.748578391551584	0.599715678310317
360		0.458265637692933	0.547014622258327	0.611494719740049
361		0.487713241267262	0.685316815597076	0.566815597075548
362		0.756600324939074	0.682270511779041	0.472075548334687
363		0.531986190089358	0.875710804224208	0.443846466287571
364		0.65982940698619	0.65891551584078	0.526604386677498
365		0.646831844029245	0.486900893582453	0.610174654752234
366		0.901502843216897	0.712225832656377	0.715881397238018
367		0.663586515028432	0.634443541835906	0.72410641754671
368		0.507006498781479	0.560926076360682	0.453188464662876
369		0.622258326563769	0.500406173842405	0.592607636068237
370		0.700954508529651	0.797826969943136	0.629061738424045
371		0.580727051177904	0.984666937449228	0.530767668562145
372		0.46161657189277	0.695775792038993	0.357737611697807
373		0.661657189277011	0.74461819658814	0.367790414297319
374		0.993298131600325	0.790718927701056	0.570064987814785
375		0.696486596263201	0.762185215272136	0.704102355808286
376		0.610783915515841	0.531884646628757	0.614541023558083
377		0.794882209585703	0.547420796100731	0.588952071486596
378		0.738322502030869	0.621344435418359	0.643988627132413
379		0.513099106417547	0.713444354183591	0.708265637692933
380		0.540718927701056	0.713139723801787	0.566815597075548
381		0.611494719740049	0.839662875710804	0.597481722177092
382		0.573517465475223	0.806559707554833	0.745430544272949
383		0.678716490658002	0.681559707554833	0.659930950446791
384		0.796709991876523	0.563667749796913	0.692018683996751
385		0.772034930950447	0.828290008123477	0.60895613322502
386		0.614845653939886	0.961921202274574	0.550060926076361
387		0.551584077985378	0.848700243704305	0.603168155970755
388		0.75	0.798943948009748	0.558996750609261
389		0.774776604386678	0.623070674248578	0.666835905767669
390		0.7053208773355	0.70176685621446	0.657392363931763
391		0.897948822095857	0.970857026807474	0.658712428919578
392		0.977254264825345	0.649268887083672	0.872461413484972
393		0.767770105605199	0.694049553208773	0.645308692120227
394		0.627030869212023	0.609463850528026	0.659930950446791
395		0.6160641754671	0.778330625507717	0.593115353371243
396		0.670288383428107	0.813667749796913	0.755686433793664
397		0.77325345247766	0.718318440292445	0.63038180341186
398		0.655564581640942	0.939886271324127	0.881295694557271
399		0.725832656376929	0.971161657189277	0.533306255077173
400		0.871649065800162	0.730199025182778	0.564073923639318
401		0.700040617384241	0.611799350121852	0.630686433793664
402		0.853066612510154	0.625609260763607	0.564581640942323
403		0.79914703493095	0.649471974004874	0.574228269699431
404		0.919577579203899	0.78036149471974	0.585905767668562
405		0.807778229082047	0.668257514216084	0.592810722989439
406		0.696791226645004	0.74908610885459	0.731112916328188
407		0.790718927701056	0.919882209585703	0.711921202274574
408		0.682372055239643	0.685113728675873	0.696994313566206
409		0.660844841592201	0.887388302193339	0.800365556458164
410		0.658306255077173	0.829305442729488	0.551380991064175
411		0.837022745735175	0.930036555645816	0.727558895207149
412		0.99461819658814	0.860783915515841	0.609768480909829
413		0.687246141348497	0.712225832656377	0.618704305442729
414		0.724309504467912	0.840373679935012	0.652213647441105
415		0.818846466287571	0.641551584077985	0.555239642567019
416		0.805239642567019	0.625507717303006	0.656986190089358
417		0.68572298943948	0.663891145410236	0.607331437855402
418		0.668562144597888	0.879772542648253	0.603269699431357
419		0.621953696181966	0.978777416734362	0.599817221770918
420		0.775284321689683	0.728269699431357	0.742790414297319
421		0.840475223395613	0.727965069049553	0.586311941510967
422		0.885966693744923	0.774471974004874	0.559199837530463
423		0.864541023558083	0.750710804224208	0.744821283509342
424		0.698415922014622	0.718927701056052	0.611088545897644
425		0.665922014622258	0.628046303818034	0.681559707554833
426		0.559910641754671	0.676482534524777	0.62682778229082
427		0.537266450040617	0.823619008935825	0.586921202274574
428		0.660032493907392	0.806051990251828	0.581031681559708
429		0.972583265637693	0.870430544272949	0.552599512591389
430		0.613017871649066	0.863119415109667	0.686535337124289
431		0.539805036555646	0.723700243704305	0.642770105605199
432		0.648862713241267	0.697705117790414	0.644800974817222
433		0.481620633631194	0.818237205523964	0.820064987814785
434		0.608854589764419	0.913688058489033	0.639926888708367
435		0.52325345247766	0.875203086921202	0.662164906580016
436		0.485276198212835	0.78036149471974	0.610377741673436
437		0.576868399675061	0.639825345247766	0.746649065800162
438		0.456336311941511	0.671100731112916	0.613322502030869
439		0.538586515028432	0.963647441104793	0.902010560519902
440		0.521730300568643	0.652518277822908	0.625710804224208
441		0.868907392363932	0.6786149471974	0.615048740861089
442		0.562956945572705	0.595146222583266	0.640739236393176
443		0.468623070674249	0.796202274573517	0.519800974817222
444		0.58123476848091	0.798131600324939	0.606112916328188
445		0.762286758732738	0.698009748172218	0.628452477660439
446		0.745430544272949	0.926177904142973	0.575446791226645
447		0.497969130787977	0.936941510966694	0.72674654752234
448		0.824025182778229	0.77142567018684	0.710601137286759
449		0.921100731112916	0.650690495532088	0.758123476848091
450		0.714155158407799	0.629366368805849	0.784626320064988
451		0.634951259138911	0.651909017059301	0.597684809098294
452		0.695268074735987	0.722583265637693	0.73659626320065
453		0.57676685621446	0.683285946385053	0.643988627132413
454		0.487307067424858	0.761169780666125	0.658509341998375
455		0.617282696994314	0.876015434606011	0.627843216896832
456		0.682372055239643	0.714459788789602	0.571994313566206
457		0.575954508529651	0.839053614947197	0.361697806661251
458		0.776299756295695	0.795288383428107	0.433082859463851
459		0.784321689683184	0.925365556458164	0.525995125913891
460		0.80534118602762	0.815292445166531	0.6071283509342
461		0.650182778229082	0.741673436230707	0.358143785540211
462		0.527924451665313	0.823923639317628	0.480300568643379
463		0.68663688058489	0.618095044679123	0.669983753046304
464		0.838038180341186	0.605300568643379	0.469740048740861
465		0.814987814784728	0.679528838342811	0.486291632818846
466		0.762692932575142	0.86961819658814	0.457047116165719
467		0.655158407798538	0.942932575142161	0.445877335499594
468		0.717303005686434	0.740251827782291	0.537367993501219
469		0.633834281072299	0.731112916328188	0.382209585702681
470		0.599207961007311	0.81427701056052	0.567932575142161
471		0.636372867587327	0.776604386677498	0.446791226645004
472		0.687449228269699	0.696994313566206	0.402619821283509
473		0.677396425670187	0.674045491470349	0.679528838342811
474		0.61068237205524	0.678716490658002	0.446080422420796
475		0.662266450040617	0.803208773354996	0.457351746547522
476		0.578086921202275	0.847786352558895	0.52142567018684
477		0.885662063363119	0.905158407798538	0.639723801787165
478		0.704813160032494	0.874695369618197	0.367790414297319
479		0.631295694557271	0.714358245329001	0.78036149471974
480		0.695471161657189	0.715272136474411	0.516246953696182
481		0.775182778229082	0.608448415922015	0.470653939886271
482		0.767363931762794	0.941815597075548	0.518074735987002
483		0.604589764419171	0.75	0.567729488220959
484		0.726441917140536	0.639012997562957	0.396324126726239
485		0.924045491470349	0.519191714053615	0.447705117790414
486		0.744313566206336	0.596161657189277	0.371141348497157
487		0.683489033306255	0.934707554833469	0.506194151096669
488		0.858143785540211	0.44821283509342	0.49644597887896
489		0.730605199025183	0.495227457351747	0.570369618196588
490		0.607839155158408	0.583468724614135	0.733854589764419
491		0.708367181153534	0.552802599512591	0.385255889520715
492		0.698923639317628	0.70897644191714	0.544069861900894
493		0.704102355808286	0.567729488220959	0.531783103168156
494		0.863525588952071	0.797217709179529	0.476137286758733
495		0.88840373679935	0.986190089358245	0.444151096669374
496		0.860580828594638	0.591592201462226	0.59017059301381
497		0.681356620633631	0.445369618196588	0.642363931762794
498		0.599614134849716	0.461108854589764	0.530767668562145
499		0.607331437855402	0.502437043054427	0.633732737611698
500		0.987307067424858	0.622156783103168	0.600629569455727
501		0.675060926076361	0.43389520714866	0.608651502843217
502		0.544374492282697	0.471567831031682	0.802599512591389
503		0.669171405361495	0.75	0.626218521527214
504		0.261677497969131	0.543155970755483	0.698923639317628
505		0.585194963444354	0.664703493095045	0.67414703493095
506		0.560621445978879	0.692932575142161	0.561332250203087
507		0.583874898456539	0.852152721364744	0.538789601949634
508		0.492688870836718	0.655158407798538	0.510458976441917
509		0.465576766856214	0.537875710804224	0.781884646628757
510		0.50091389114541	0.641450040617384	0.640028432168968
511		0.477355808285946	0.607432981316003	0.623883021933388
512		0.983143785540211	0.576969943135662	0.464358245329001
513		0.536555645816409	0.48040211210398	0.585093419983753
514		0.535337124289196	0.788586515028432	0.649776604386678
515		0.693440292445167	0.979082047116166	0.672826969943136
516		0.782595450852965	0.573111291632819	0.774573517465475
517		0.688464662875711	0.598903330625508	0.594536961819659
518		0.452274573517465	0.745938261575955	0.902924451665313
519		0.840069049553209	0.719130787977254	0.685215272136474
520		0.984057676685621	0.528939886271324	0.535641754670999
521		0.751929325751422	0.500101543460601	0.606417546709992
522		0.662164906580016	0.552091795288383	0.619212022745735
523		0.774573517465475	0.626421608448416	0.721060113728676
524		0.652315190901706	0.725629569455727	0.641450040617384
525		0.454610073111292	0.772542648253452	0.620735174654752
526		0.577376116978067	0.80178716490658	0.681661251015435
527		0.670389926888708	0.619719740048741	0.684910641754671
528		0.724512591389115	0.519293257514216	0.797522339561332
529		0.853269699431357	0.731722177091795	0.688769293257514
530		0.925974817221771	0.849918765231519	0.681458164094232
531		0.91429731925264	0.769293257514216	0.634748172217709
532		0.692120227457352	0.551380991064175	0.681153533712429
533		0.599309504467912	0.692221770917953	0.703290008123477
534		0.985580828594638	0.570775792038993	0.657493907392364
535		0.837124289195776	0.875609260763607	0.357331437855402
536		0.787164906580016	0.581133225020309	0.572197400487409
537		0.849411047928513	0.615251827782291	0.621852152721365
538		0.606316003249391	0.661251015434606	0.376015434606011
539		0.782900081234769	0.646831844029245	0.506194151096669
540		0.735987002437043	0.692323314378554	0.6963850528026
541		0.734666937449228	0.626116978066612	0.382412672623883
542		0.601848090982941	0.858143785540211	0.514825345247766
543		0.706742485783916	0.980199025182778	0.449735987002437
544		0.519394800974817	0.784524776604387	0.461921202274574
545		0.590982940698619	0.581133225020309	0.572705117790414
546		0.845146222583266	0.644496344435418	0.352051177904143
547		0.568237205523964	0.599614134849716	0.631092607636068
548		0.714155158407799	0.635560519902518	0.387286758732738
549		0.826056051990252	0.618095044679123	0.438058489033306
550		0.904041429731925	0.66693744922827	0.595857026807474
551		0.910641754670999	0.745430544272949	0.429224207961007
552		0.797725426482535	0.657595450852965	0.427802599512591
553		0.91338342810723	0.746649065800162	0.537063363119415
554		0.943846466287571	0.672725426482535	0.682575142160845
555		0.910032493907392	0.936839967506093	0.417445166531275
556		0.939073923639318	0.666835905767669	0.877437043054427
557		0.842506092607636	0.668460601137287	0.555239642567019
558		0.912875710804224	0.534017059301381	0.489947197400487
559		0.742587327376117	0.739845653939886	0.556153533712429
560		0.848395613322502	0.66521121039805	0.630178716490658
561		0.859971567831032	0.605808285946385	0.558692120227457
562		0.659423233143786	0.822197400487409	0.307473598700244
563		0.791531275385865	0.976340373679935	0.365759545085297
564		0.818440292445167	0.653025995125914	0.558692120227457
565		0.695064987814785	0.634443541835906	0.632006498781479
566		0.862611697806661	0.861291632818846	0.744212022745735
567		0.814480097481722	0.789601949634444	0.675264012997563
568		0.988322502030869	0.623984565393989	0.460296506904955
569		0.940901705930138	0.642973192526401	0.425264012997563
570		0.924553208773355	0.632717303005686	0.612916328188465
571		0.984870024370431	0.725223395613322	0.595755483346872
572		0.968927701056052	0.875507717303006	0.467709179528838
573		0.968826157595451	0.918968318440292	0.556051990251828
574		0.99015028432169	0.87591389114541	0.617485783915516
575		0.86697806661251	0.649268887083672	0.442221770917953
576		0.945877335499594	0.629975629569456	0.448314378554021
577		0.953797725426483	0.618298131600325	0.647034930950447
578		0.980706742485784	0.864439480097482	0.433590576766856
579		0.911961819658814	0.786860276198213	0.473497156783103
580		0.960398050365556	0.679224207961007	0.421100731112916
581		0.979183590576767	0.465678310316816	0.486697806661251
582		0.985377741673436	0.514114541023558	0.567932575142161
583		0.988627132412673	0.855605199025183	0.354691307879773
584		0.982331437855402	0.365861088545898	0.593318440292445
585		0.984971567831032	0.47410641754671	0.458265637692933
586		0.930442729488221	0.64195775792039	0.515333062550772
587		0.868805848903331	0.511271324126726	0.708874898456539
588		0.963241267262388	0.639012997562957	0.494821283509342
589		0.964865962632007	0.404955320877335	0.45004061738424
590		0.880787977254265	0.754975629569456	0.569557270511779
591		0.87408610885459	0.984870024370431	0.661149471974005
592		0.965881397238018	0.641145410235581	0.432067424857839
593		0.978269699431357	0.423537774167344	0.868907392363932
594		0.986697806661251	0.590982940698619	0.516856214459789
595		0.963444354183591	0.336210398050366	0.426888708367181
596		0.993501218521527	0.511068237205524	0.586515028432169
597		0.965373679935012	0.425568643379366	0.56965881397238
598		0.88210804224208	0.491368805848903	0.54914703493095
599		0.904244516653128	0.635560519902518	0.364236393176279
600		0.9731925264013	0.449431356620634	0.362408610885459
601		0.589561332250203	0.57229894394801	0.564378554021121
602		0.612205523964257	0.597075548334687	0.647441104792851
603		0.626929325751422	0.906783103168156	0.695775792038993
604		0.682270511779041	0.56783103168156	0.770714865962632
605		0.593623070674249	0.472887896019496	0.450446791226645
606		0.591186027619821	0.68927701056052	0.523354995938262
607		0.699431356620634	0.710194963444354	0.6428716490658
608		0.600426482534525	0.588647441104793	0.597481722177092
609		0.748070674248578	0.386169780666125	0.465272136474411
610		0.722075548334687	0.812449228269699	0.532595450852965
611		0.892668562144598	0.973294069861901	0.594536961819659
612		0.784321689683184	0.705727051177904	0.554224207961007
613		0.513809910641755	0.636068237205524	0.746953696181966
614		0.705219333874898	0.721872461413485	0.65444760357433
615		0.758732737611698	0.61251015434606	0.70450852965069
616		0.644293257514216	0.432981316003249	0.601848090982941
617		0.514419171405362	0.502233956133225	0.503046303818034
618		0.759748172217709	0.645308692120227	0.533813972380179
619		0.977051177904143	0.715373679935012	0.482636068237206
620		0.702477660438668	0.805848903330626	0.712835093419984
621		0.615251827782291	0.906986190089358	0.654142973192526
622		0.646019496344435	0.85357432981316	0.651198212835093
623		0.520816409423233	0.641246953696182	0.737916328188465
624		0.650284321689683	0.494821283509342	0.629874086108855
625		0.664195775792039	0.674857839155158	0.664398862713241
626		0.662774167343623	0.944861900893582	0.570674248578392
627		0.605909829406986	0.832453290008124	0.734870024370431
628		0.640333062550772	0.640231519090171	0.584890333062551
629		0.636169780666125	0.417445166531275	0.854691307879773
630		0.733549959382616	0.613220958570268	0.551380991064175
631		0.700954508529651	0.942018683996751	0.455727051177904
632		0.507311129163282	0.45806255077173	0.556965881397238
633		0.366368805848903	0.499796913078798	0.502335499593826
634		0.469943135662063	0.625203086921202	0.588038180341186
635		0.543663688058489	0.614642567018684	0.609768480909829
636		0.416226645004062	0.731925264012998	0.582453290008124
637		0.590779853777417	0.449228269699431	0.680950446791227
638		0.750710804224208	0.800974817221771	0.622867587327376
639		0.428208773354996	0.979894394800975	0.669780666125102
640		0.667343623070674	0.732026807473599	0.782087733549959
641		0.685519902518278	0.478269699431357	0.632920389926889
642		0.897542648253452	0.577985377741673	0.685519902518278
643		0.627437043054427	0.464662875710804	0.607331437855402
644		0.479589764419171	0.682676685621446	0.652315190901706
645		0.6071283509342	0.513708367181154	0.661047928513404
646		0.645613322502031	0.578493095044679	0.61159626320065
647		0.558489033306255	0.776198212835093	0.641348497156783
648		0.405259951259139	0.520816409423233	0.807879772542648
649		0.781173842404549	0.687144597887896	0.697705117790414
650		0.989642567018684	0.688870836718115	0.754874086108855
651		0.693440292445167	0.912571080422421	0.642668562144598
652		0.683793663688058	0.726238830219334	0.60266043866775
653		0.707656376929326	0.529853777416734	0.741267262388302
654		0.606112916328188	0.723700243704305	0.630991064175467
655		0.471364744110479	0.693846466287571	0.740962632006499
656		0.50355402112104	0.617079610073111	0.697502030869212
657		0.58397644191714	0.442120227457352	0.678919577579204
658		0.633326563769293	0.826969943135662	0.795389926888708
659		0.737307067424858	0.989439480097482	0.68389520714866
660		0.838342810722989	0.70085296506905	0.696181965881397
661		0.813058489033306	0.686941510966694	0.695064987814785
662		0.549857839155158	0.739947197400487	0.744922826969943
663		0.517567018683997	0.726949634443542	0.621141348497157
664		0.605300568643379	0.556051990251828	0.709484159220146
665		0.691409423233144	0.525690495532088	0.663484971567831
666		0.463748984565394	0.651909017059301	0.554935012185215
667		0.632514216084484	0.704203899268887	0.647441104792851
668		0.852152721364744	0.800365556458164	0.699939073923639
669		0.544374492282697	0.910641754670999	0.62591389114541
670		0.679731925264013	0.849004874086109	0.588850528025995
671		0.754874086108855	0.706031681559708	0.598497156783103
672		0.770207148659626	0.629366368805849	0.639520714865963
673		0.73751015434606	0.72857432981316	0.631600324939074
674		0.614541023558083	0.945471161657189	0.668663688058489
675		0.681458164094232	0.805239642567019	0.72948822095857
676		0.55270105605199	0.677497969130788	0.604589764419171
677		0.600223395613322	0.619415109666937	0.640840779853777
678		0.582961007311129	0.545288383428107	0.708367181153534
679		0.739134849715678	0.949837530463038	0.66429731925264
680		0.988322502030869	0.630584890333063	0.685926076360682
681		0.635865150284322	0.65536149471974	0.499390739236393
682		0.635052802599513	0.637286758732738	0.664094232331438
683		0.716795288383428	0.694151096669374	0.432270511779041
684		0.673943948009748	0.77233956133225	0.518683996750609
685		0.609971567831032	0.599004874086109	0.432067424857839
686		0.587632006498781	0.914703493095045	0.461718115353371
687		0.517262388302193	0.991165718927701	0.612611697806661
688		0.623273761169781	0.745329000812348	0.399573517465475
689		0.737103980503656	0.594841592201462	0.580523964256702
690		0.780869212022746	0.607636068237206	0.445166531275386
691		0.746141348497157	0.589967506092608	0.492485783915516
692		0.446994313566206	0.726035743298132	0.629670999187652
693		0.528939886271324	0.6339358245329	0.396527213647441
694		0.511677497969131	0.665414297319253	0.453797725426483
695		0.465069049553209	0.827376116978067	0.5178716490658
696		0.526705930138099	0.687043054427295	0.619516653127539
697		0.480909829406986	0.843623070674249	0.402315190901706
698		0.381904955320877	0.785844841592201	0.838038180341186
699		0.430036555645816	0.948923639317628	0.558692120227457
700		0.473801787164907	0.776502843216897	0.447705117790414
701		0.904752233956133	0.723497156783103	0.524268887083672
702		0.457453290008123	0.699329813160033	0.590069049553209
703		0.453899268887084	0.613220958570268	0.496039805036556
704		0.672116165718928	0.620836718115353	0.357432981316003
705		0.706437855402112	0.594435418359058	0.330727051177904
706		0.615759545085297	0.812855402112104	0.459484159220146
707		0.368501218521527	0.995836718115353	0.580930138099106
708		0.811738424045491	0.62946791226645	0.659524776604387
709		0.982534524776604	0.567120227457352	0.634443541835906
710		0.764114541023558	0.790414297319253	0.372258326563769
711		0.683590576766856	0.761372867587327	0.342506092607636
712		0.73121445978879	0.640231519090171	0.594536961819659
713		0.619922826969943	0.602457351746548	0.520410235580829
714		0.404853777416734	0.605199025182778	0.461108854589764
715		0.538281884646629	0.724918765231519	0.68216896831844
716		0.666734362307067	0.788078797725426	0.484870024370431
717		0.706640942323314	0.835194963444354	0.56336311941511
718		0.814175467099919	0.846263200649878	0.486799350121852
719		0.883529650690495	0.65800162469537	0.452274573517465
720		0.856316003249391	0.643480909829407	0.480097481722177
721		0.626320064987815	0.657087733549959	0.439886271324127
722		0.504975629569456	0.903025995125914	0.601645004061738
723		0.544780666125102	0.714459788789602	0.550467099918765
724		0.611088545897644	0.657189277010561	0.502233956133225
725		0.638708367181154	0.627741673436231	0.776909017059301
726		0.570877335499594	0.678310316815597	0.573415922014622
727		0.60621445978879	0.939581640942323	0.536758732737612
728		0.528229082047116	0.681458164094232	0.539805036555646
729		0.918155970755483	0.715475223395613	0.643176279447604
730		0.554935012185215	0.719232331437855	0.46253046303818
731		0.569861900893582	0.544374492282697	0.821283509341998
732		0.672928513403737	0.717506092607636	0.510458976441917
733		0.774268887083672	0.627030869212023	0.554224207961007
734		0.695674248578392	0.886779041429732	0.518379366368806
735		0.486799350121852	0.973395613322502	0.506803411860276
736		0.741267262388302	0.743805848903331	0.505787977254265
737		0.947095857026807	0.600324939073924	0.5089358245329
738		0.775385865150284	0.670897644191714	0.525995125913891
739		0.678513403736799	0.605503655564582	0.642059301380991
740		0.865556458164094	0.726949634443542	0.620430544272949
741		0.668663688058489	0.597887896019496	0.619110479285134
742		0.513809910641755	0.657290820471162	0.764926888708367
743		0.620329000812348	0.798943948009748	0.456844029244517
744		0.623476848090983	0.593013809910642	0.658103168155971
745		0.685113728675873	0.811941510966694	0.534017059301381
746		0.843419983753046	0.782798537774167	0.517160844841592
747		0.857534524776604	0.949228269699431	0.501624695369618
748		0.829305442729488	0.769699431356621	0.626015434606011
749		0.662672623883022	0.686027619821283	0.610987002437043
750		0.515129975629569	0.70359463850528	0.651096669374492
751		0.420999187652315	0.758225020308692	0.712936636880585
752		0.693948009748172	0.765434606011373	0.724715678310317
753		0.45978878960195	0.618501218521527	0.645613322502031
754		0.622969130787977	0.803107229894395	0.658306255077173
755		0.644597887896019	0.98568237205524	0.635560519902518
756		0.841389114541024	0.737205523964257	0.673537774167344
757		0.60448822095857	0.619212022745735	0.852355808285946
758		0.502030869212023	0.715678310316816	0.684707554833469
759		0.630280259951259	0.709585702680747	0.6339358245329
760		0.589662875710804	0.620430544272949	0.671202274573517
761		0.562956945572705	0.642262388302193	0.675264012997563
762		0.428919577579204	0.66521121039805	0.689581640942323
763		0.72227863525589	0.611088545897644	0.892059301380991
764		0.956742485783916	0.813972380178717	0.71253046303818
765		0.647238017871649	0.804122664500406	0.722989439480098
766		0.569557270511779	0.855097481722177	0.683590576766856
767		0.71963850528026	0.736900893582453	0.708570268074736
768		0.628858651502843	0.655666125101543	0.719333874898457
769		0.41521121039805	0.645613322502031	0.661454102355808
770		0.471263200649878	0.820471161657189	0.660235580828595
771		0.50710804224208	0.716186027619821	0.735377741673436
772		0.598903330625508	0.630889520714866	0.732229894394801
773		0.691206336311942	0.525690495532088	0.773964256701868
774		0.768683996750609	0.600121852152721	0.823720552396426
775		0.748476848090983	0.814480097481722	0.653635255889521
776		0.530463038180341	0.460194963444354	0.743095044679123
777		0.327883834281072	0.489744110479285	0.731722177091795
778		0.634240454914703	0.618805848903331	0.688972380178717
779		0.482331437855402	0.537977254264825	0.614541023558083
780		0.605300568643379	0.642059301380991	0.290922014622258
781		0.630280259951259	0.453188464662876	0.497055239642567
782		0.786657189277011	0.794069861900894	0.448619008935825
783		0.648558082859464	0.988830219333875	0.558996750609261
784		0.498273761169781	0.478269699431357	0.376929325751422
785		0.587327376116978	0.421811535337124	0.482026807473599
786		0.685824532900081	0.497969130787977	0.37946791226645
787		0.722481722177092	0.381600324939074	0.479183590576767
788		0.515536149471974	0.554935012185215	0.658103168155971
789		0.737611697806661	0.429528838342811	0.407290820471162
790		0.989236393176279	0.494110479285134	0.33123476848091
791		0.713241267262388	0.664398862713241	0.535134037367993
792		0.571080422420796	0.427599512591389	0.658204711616572
793		0.823415922014622	0.60895613322502	0.454711616571893
794		0.753858651502843	0.607229894394801	0.876523151909017
795		0.532189277010561	0.830523964256702	0.576969943135662
796		0.601035743298132	0.67414703493095	0.544171405361495
797		0.631904955320877	0.42942729488221	0.512185215272136
798		0.592607636068237	0.620836718115353	0.581031681559708
799		0.711718115353371	0.634037367993501	0.574837530463038
800		0.765028432168968	0.550670186839967	0.354589764419171
801		0.749898456539399	0.321689683184403	0.399675060926076
802		0.643277822908205	0.826665312753859	0.513302193338749
803		0.494110479285134	0.975324939073924	0.615759545085297
804		0.620024370430544	0.656478472786353	0.6963850528026
805		0.491165718927701	0.645917952883834	0.712022745735175
806		0.504772542648253	0.694963444354184	0.397441104792851
807		0.842404549147035	0.535235580828595	0.511880584890333
808		0.544069861900894	0.453290008123477	0.613322502030869
809		0.604589764419171	0.488830219333875	0.546913078797725
810		0.705422420796101	0.585499593826158	0.227863525588952
811		0.885052802599513	0.653432168968318	0.458773354995938
812		0.884240454914703	0.767465475223396	0.547928513403737
813		0.609260763606824	0.816409423233144	0.669577579203899
814		0.862408610885459	0.814886271324127	0.469943135662063
815		0.856925264012998	0.589662875710804	0.454305442729488
816		0.88038180341186	0.460601137286759	0.474512591389115
817		0.780666125101543	0.742790414297319	0.539601949634444
818		0.875507717303006	0.959382615759545	0.711007311129163
819		0.71161657189277	0.839967506092608	0.470450852965069
820		0.596567831031682	0.680645816409423	0.36342404549147
821		0.777213647441105	0.578797725426483	0.595247766043867
822		0.843013809910642	0.614033306255077	0.689987814784728
823		0.767668562144598	0.960499593826158	0.517059301380991
824		0.914398862713241	0.556661251015435	0.873476848090983
825		0.924553208773355	0.593623070674249	0.642973192526401
826		0.856112916328188	0.590881397238018	0.584382615759545
827		0.785946385052803	0.662875710804224	0.608448415922015
828		0.593013809910642	0.736494719740049	0.634341998375305
829		0.509748172217709	0.622055239642567	0.604183590576767
830		0.499695369618197	0.865048740861089	0.471567831031682
831		0.866267262388302	0.983245329000812	0.487307067424858
832		0.559910641754671	0.751320064987815	0.537774167343623
833		0.451259138911454	0.496141348497157	0.62946791226645
834		0.569861900893582	0.591592201462226	0.688667749796913
835		0.697400487408611	0.592201462225833	0.732229894394801
836		0.699329813160033	0.71608448415922	0.456133225020309
837		0.421709991876523	0.520410235580829	0.618095044679123
838		0.757514216084484	0.626116978066612	0.667343623070674
839		0.930239642567019	0.819455727051178	0.546608448415922
840		0.678005686433794	0.595755483346872	0.215678310316816
841		0.630787977254265	0.771933387489846	0.546811535337124
842		0.750304630381803	0.784626320064988	0.653939886271324
843		0.634138911454102	0.88302193338749	0.451157595450853
844		0.431153533712429	0.760763606823721	0.540515840779854
845		0.551380991064175	0.590272136474411	0.523558082859464
846		0.646527213647441	0.71253046303818	0.499492282696994
847		0.636372867587327	0.591287571080422	0.741470349309505
848		0.798639317627945	0.582961007311129	0.501929325751422
849		0.836921202274574	0.529549147034931	0.451969943135662
850		0.785235580828595	0.856823720552396	0.530259951259139
851		0.612103980503656	0.991165718927701	0.643887083671812
852		0.511982128350934	0.711718115353371	0.487103980503656
853		0.409727863525589	0.692120227457352	0.835194963444354
854		0.795897644191714	0.792343623070674	0.559098294069862
855		0.470653939886271	0.782595450852965	0.485073111291633
856		0.568643379366369	0.614134849715678	0.577579203899269
857		0.691409423233144	0.558692120227457	0.63931762794476
858		0.853980503655565	0.580117790414297	0.494313566206336
859		0.815393988627132	0.71161657189277	0.427294882209586
860		0.624593826157595	0.798842404549147	0.382209585702681
861		0.833773354995938	0.890434606011373	0.479995938261576
862		0.950649878147847	0.842709179528838	0.564683184402924
863		0.865759545085297	0.683793663688058	0.665617384240455
864		0.818440292445167	0.568541835905768	0.731620633631194
865		0.877843216896832	0.807981316003249	0.443135662063363
866		0.759545085296507	0.96608448415922	0.543866774979691
867		0.585905767668562	0.877030869212023	0.615048740861089
868		0.792648253452478	0.814784727863526	0.47146628757108
869		0.814987814784728	0.756498781478473	0.463647441104793
870		0.729792851340374	0.799045491470349	0.507514216084484
871		0.862205523964257	0.969435418359058	0.42495938261576
872		0.885255889520715	0.67678716490658	0.550162469536962
873		0.762896019496344	0.676685621445979	0.494719740048741
874		0.649167343623071	0.705727051177904	0.538281884646629
875		0.664906580016247	0.805848903330626	0.744516653127539
876		0.927802599512591	0.813667749796913	0.471567831031682
877		0.527213647441105	0.769800974817222	0.504569455727051
878		0.55178716490658	0.897948822095857	0.449634443541836
879		0.646628757108042	0.989236393176279	0.701360682372055
880		0.861900893582453	0.816714053614947	0.461718115353371
881		0.810113728675873	0.705219333874898	0.835804224207961
882		0.569151096669374	0.736697806661251	0.437550771730301
883		0.805442729488221	0.712835093419984	0.498679935012185
884		0.975223395613322	0.796506904955321	0.4821283509342
885		0.662063363119415	0.689073923639318	0.541531275385865
886		0.615353371242892	0.707351746547522	0.489947197400487
887		0.897034930950447	0.888911454102356	0.474512591389115
888		0.731620633631194	0.754772542648253	0.501929325751422
889		0.5536149471974	0.830016246953696	0.605909829406986
890		0.738119415109667	0.853675873273761	0.597684809098294
891		0.721161657189277	0.915109666937449	0.64733956133225
892		0.724411047928513	0.864541023558083	0.723395613322502
893		0.888606823720552	0.725731112916328	0.430239642567019
894		0.917445166531275	0.838444354183591	0.611190089358245
895		0.81610479285134	0.746242891957758	0.57676685621446
896		0.681153533712429	0.724817221770918	0.584687246141348
897		0.610885458976442	0.684606011372868	0.46963850528026
898		0.898151909017059	0.838342810722989	0.418663688058489
899		0.786454102355808	0.998375304630382	0.693237205523964
900		0.892363931762794	0.818034118602762	0.642262388302193
901		0.901705930138099	0.80889520714866	0.528229082047116
902		0.902619821283509	0.886169780666125	0.731011372867587
903		0.885865150284322	0.865861088545898	0.655767668562145
904		0.950142160844842	0.730605199025183	0.674857839155158
905		0.839053614947197	0.716795288383428	0.601645004061738
906		0.919374492282697	0.742688870836718	0.737611697806661
907		0.932372055239643	0.816714053614947	0.588444354183591
908		0.860783915515841	0.849614134849716	0.895004061738424
909		0.846974004874086	0.904650690495532	0.56874492282697
910		0.864845653939886	0.854894394800975	0.601441917140536
911		0.922623883021933	0.746242891957758	0.57321283509342
912		0.868907392363932	0.740048740861089	0.519293257514216
913		0.830523964256702	0.615658001624695	0.623578391551584
914		0.827782290820471	0.892059301380991	0.629975629569456
915		0.821588139723802	0.779041429731925	0.627437043054427
916		0.882615759545085	0.69557270511779	0.78300162469537
917		0.842709179528838	0.540617384240455	0.723598700243704
918		0.859362307067425	0.659118602761982	0.675670186839967
919		0.641754670999188	0.915718927701056	0.820166531275386
920		0.733854589764419	0.365353371242892	0.584890333062551
921		0.844536961819659	0.403432168968318	0.785641754670999
922		0.775995125913891	0.662774167343623	0.632311129163282
923		0.650690495532088	0.608651502843217	0.631092607636068
924		0.846974004874086	0.725121852152721	0.574228269699431
925		0.954813160032494	0.505787977254265	0.616571892770106
926		0.827477660438668	0.769902518277823	0.418968318440292
927		0.787977254264825	0.975324939073924	0.463342810722989
928		0.865454914703493	0.702477660438668	0.652213647441105
929		0.794780666125102	0.459179528838343	0.436738424045491
930		0.581742485783916	0.595653939886271	0.450446791226645
931		0.681458164094232	0.4731925264013	0.484159220146223
932		0.74644597887896	0.60448822095857	0.67231925264013
933		0.704203899268887	0.422826969943136	0.405056864337937
934		0.839561332250203	0.480503655564582	0.885966693744923
935		0.87053208773355	0.677497969130788	0.502132412672624
936		0.856620633631194	0.50802193338749	0.404650690495532
937		0.707453290008124	0.607432981316003	0.503147847278635
938		0.676177904142973	0.672826969943136	0.521121039805037
939		0.63210804224208	0.86251015434606	0.541632818846466
940		0.732026807473599	0.629772542648253	0.35174654752234
941		0.700649878147847	0.518582453290008	0.38840373679935
942		0.382615759545085	0.711108854589764	0.578290008123477
943		0.8213850528026	0.657290820471162	0.5892567018684
944		0.915922014622258	0.483651502843217	0.699634443541836
945		0.751116978066612	0.466287571080422	0.743298131600325
946		0.72227863525589	0.825142160844842	0.433285946385053
947		0.746039805036556	0.945978878960195	0.507006498781479
948		0.59017059301381	0.760154346060114	0.557676685621446
949		0.497766043866775	0.678716490658002	0.563058489033306
950		0.577477660438668	0.786352558895207	0.423943948009748
951		0.676888708367181	0.71253046303818	0.599207961007311
952		0.686027619821283	0.461921202274574	0.629569455727051
953		0.696080422420796	0.571283509341998	0.843927701056052
954		0.859362307067425	0.655666125101543	0.500203086921202
955		0.789398862713241	0.705523964256702	0.395613322502031
956		0.637896019496344	0.786758732737612	0.55534118602762
957		0.430036555645816	0.894699431356621	0.541734362307067
958		0.773862713241267	0.855909829406986	0.568541835905768
959		0.827985377741673	0.624695369618197	0.827071486596263
960		0.625304630381803	0.578290008123477	0.599512591389115
961		0.79193744922827	0.656376929325751	0.659930950446791
962		0.982534524776604	0.89378554021121	0.595958570268075
963		0.697705117790414	0.839764419171405	0.672014622258327
964		0.615962632006499	0.742688870836718	0.572095857026807
965		0.872258326563769	0.586921202274574	0.600731112916328
966		0.766348497156783	0.744922826969943	0.623578391551584
967		0.661251015434606	0.911657189277011	0.560418359057677
968		0.71517059301381	0.458570268074736	0.630483346872461
969		0.704203899268887	0.433996750609261	0.689581640942323
970		0.602457351746548	0.714561332250203	0.756295694557271
971		0.768582453290008	0.671506904955321	0.509545085296507
972		0.791632818846466	0.756295694557271	0.700243704305443
973		0.765231519090171	0.613322502030869	0.627944760357433
974		0.661149471974005	0.800060926076361	0.600223395613322
975		0.624593826157595	0.968318440292445	0.415718927701056
976		0.603675873273761	0.742384240454915	0.528127538586515
977		0.708367181153534	0.540008123476848	0.648456539398863
978		0.780666125101543	0.600731112916328	0.47410641754671
979		0.992587327376117	0.577782290820471	0.43034118602762
980		0.748578391551584	0.696283509341998	0.605503655564582
981		0.670897644191714	0.511779041429732	0.566917140536149
982		0.867688870836718	0.509545085296507	0.39104386677498
983		0.84017059301381	0.739744110479285	0.878452477660439
984		0.71963850528026	0.594943135662063	0.606925264012998
985		0.631092607636068	0.628655564581641	0.560215272136474
986		0.589155158407799	0.724715678310317	0.569252640129976
987		0.770004061738424	0.820166531275386	0.618095044679123
988		0.768176279447604	0.714662875710804	0.617993501218521
989		0.810418359057677	0.525284321689683	0.380483346872461
990		0.801482534524777	0.732737611697807	0.420999187652315
991		0.648964256701868	0.682270511779041	0.620125913891145
992		0.593419983753046	0.581945572705118	0.602254264825345
993		0.59555239642567	0.522948822095857	0.757615759545085
994		0.852254264825345	0.825142160844842	0.736697806661251
995		0.988931762794476	0.958874898456539	0.488525588952071
996		0.737205523964257	0.792546709991876	0.51878554021121
997		0.68389520714866	0.749898456539399	0.678208773354996
998		0.78300162469537	0.840982940698619	0.59646628757108
999		0.736088545897644	0.791734362307067	0.467912266450041
1000		0.628249390739236	0.582554833468725	0.718826157595451
1001		0.585398050365556	0.589967506092608	0.506397238017872
1002		0.592506092607636	0.702883834281072	0.538078797725426
1003		0.791125101543461	0.742181153533712	0.577274573517465
1004		0.80625507717303	0.753757108042242	0.643379366368806
1005		0.880077173030057	0.892770105605199	0.469536961819659
1006		0.874187652315191	0.838850528025995	0.864642567018684
1007		0.702782290820471	0.667038992688871	0.657392363931763
1008		0.604183590576767	0.638505280259951	0.585601137286759
1009		0.807067424857839	0.663688058489033	0.547217709179529
1010		0.970146222583266	0.940292445166531	0.6339358245329
1011		0.643582453290008	0.780564581640942	0.620633631194151
1012		0.614642567018684	0.646730300568643	0.52142567018684
1013		0.711007311129163	0.450751421608448	0.501320064987815
1014		0.508834281072299	0.647136474411048	0.613017871649066
1015		0.427599512591389	0.944049553208773	0.587327376116978
1016		0.471974004874086	0.521222583265638	0.680950446791227
1017		0.632006498781479	0.538078797725426	0.70176685621446
1018		0.664703493095045	0.559910641754671	0.515028432168968
1019		0.740353371242892	0.638708367181154	0.610783915515841
1020		0.845247766043867	0.6963850528026	0.634443541835906
1021		0.782290820471162	0.553818034118603	0.557981316003249
1022		0.629163281884647	0.829406986190089	0.464865962632007
1023		0.431051990251828	0.979285134037368	0.6160641754671
1024		0.975223395613322	0.677091795288383	0.654752233956133
1025		0.813261575954509	0.466795288383428	0.814581640942323
1026		0.723294069861901	0.504163281884647	0.835398050365556
1027		0.923842404549147	0.480808285946385	0.660032493907392
1028		0.907189277010561	0.663992688870837	0.867485783915516
1029		0.738017871649066	0.531783103168156	0.808996750609261
1030		0.736799350121852	0.581336311941511	0.656783103168156
1031		0.751218521527214	0.791531275385865	0.77497969130788
1032		0.622461413484972	0.480097481722177	0.779650690495532
1033		0.79193744922827	0.647034930950447	0.816612510154346
1034		0.627132412672624	0.700548334687246	0.576056051990252
1035		0.68836311941511	0.791226645004062	0.623375304630382
1036		0.734971567831032	0.715576766856214	0.672522339561332
1037		0.680036555645816	0.536047928513404	0.722989439480098
1038		0.956742485783916	0.715373679935012	0.895917952883834
1039		0.974918765231519	0.639216084484159	0.664398862713241
1040		0.847481722177092	0.598090982940699	0.781681559707555
1041		0.875203086921202	0.435418359057677	0.490353371242892
1042		0.874289195775792	0.812144597887896	0.835804224207961
1043		0.953696181965881	0.985276198212835	0.769496344435418
1044		0.991470349309505	0.688769293257514	0.717607636068237
1045		0.961007311129163	0.698720552396426	0.301076360682372
1046		0.975324939073924	0.727965069049553	0.45806255077173
1047		0.945775792038993	0.70085296506905	0.621039805036556
1048		0.921913078797725	0.568643379366369	0.42140536149472
1049		0.985377741673436	0.523558082859464	0.846263200649878
1050		0.955016246953696	0.623578391551584	0.602254264825345
1051		0.490454914703493	0.690495532087734	0.526299756295695
1052		0.784321689683184	0.782189277010561	0.519597887896019
1053		0.764114541023558	0.867079610073111	0.645410235580829
1054		0.679224207961007	0.842506092607636	0.613017871649066
1055		0.689073923639318	0.662774167343623	0.410438667749797
1056		0.659423233143786	0.594029244516653	0.418968318440292
1057		0.735885458976442	0.708874898456539	0.413484971567831
1058		0.763606823720552	0.909017059301381	0.564581640942323
1059		0.779650690495532	0.786555645816409	0.737611697806661
1060		0.803107229894395	0.691003249390739	0.672522339561332
1061		0.6963850528026	0.5536149471974	0.527924451665313
1062		0.669272948822096	0.525385865150284	0.476949634443542
1063		0.871242891957758	0.912875710804224	0.615251827782291
1064		0.783306255077173	0.476645004061738	0.594943135662063
1065		0.663688058489033	0.503960194963444	0.456945572705118
1066		0.658407798537774	0.605605199025183	0.475731112916328
1067		0.605706742485784	0.642567018683997	0.598497156783103
1068		0.573720552396426	0.692526401299756	0.428716490658002
1069		0.704406986190089	0.552599512591389	0.847075548334687
1070		0.684098294069862	0.890739236393176	0.573111291632819
1071		0.763200649878148	0.987814784727864	0.535844841592201
1072		0.632717303005686	0.685316815597076	0.548639317627945
1073		0.556661251015435	0.480199025182778	0.650385865150284
1074		0.39733956133225	0.555442729488221	0.567729488220959
1075		0.755483346872461	0.523761169780666	0.347786352558895
1076		0.752538586515028	0.674248578391552	0.434402924451665
1077		0.806051990251828	0.496141348497157	0.436230706742486
1078		0.768074735987002	0.63038180341186	0.557473598700244
1079		0.824228269699431	0.776502843216897	0.720146222583266
1080		0.853066612510154	0.566815597075548	0.729792851340374
1081		0.84646628757108	0.788484971567831	0.464155158407799
1082		0.840576766856214	0.75	0.524370430544273
1083		0.794272948822096	0.933590576766856	0.587632006498781
1084		0.629163281884647	0.736291632818846	0.546709991876523
1085		0.703391551584078	0.576665312753859	0.380077173030057
1086		0.780158407798538	0.675365556458164	0.652213647441105
1087		0.751421608448416	0.618095044679123	0.556458164094232
1088		0.823822095857027	0.511677497969131	0.861291632818846
1089		0.848903330625508	0.472481722177092	0.543257514216084
1090		0.829406986190089	0.821588139723802	0.5803208773355
1091		0.700243704305443	0.973090982940699	0.507311129163282
1092		0.627132412672624	0.672725426482535	0.613322502030869
1093		0.534524776604387	0.591592201462226	0.493095044679123
1094		0.622664500406174	0.739134849715678	0.550467099918765
1095		0.682473598700244	0.681356620633631	0.538484971567831
1096		0.760763606823721	0.562043054427295	0.582453290008124
1097		0.830016246953696	0.497156783103168	0.58397644191714
1098		0.837936636880585	0.545085296506905	0.679325751421608
1099		0.650182778229082	0.693643379366369	0.763911454102356
1100		0.515942323314379	0.760458976441917	0.53127538586515
1101		0.460804224207961	0.868907392363932	0.657900081234769
1102		0.710499593826158	0.839459788789602	0.483245329000812
1103		0.727355808285946	0.642973192526401	0.577883834281072
1104		0.818034118602762	0.533610885458976	0.526401299756296
1105		0.769699431356621	0.829305442729488	0.536657189277011
1106		0.650081234768481	0.955016246953696	0.906681559707555
1107		0.494516653127539	0.862205523964257	0.753655564581641
1108		0.678005686433794	0.687144597887896	0.67323314378554
1109		0.711007311129163	0.684301380991064	0.613119415109667
1110		0.749390739236393	0.55442729488221	0.711311941510967
1111		0.776705930138099	0.962022745735175	0.729792851340374
1112		0.634951259138911	0.635052802599513	0.654142973192526
1113		0.49197806661251	0.657189277010561	0.650487408610885
1114		0.584687246141348	0.600629569455727	0.690292445166531
1115		0.476543460601137	0.78391551584078	0.68125507717303
1116		0.674756295694557	0.804122664500406	0.782392363931763
1117		0.695166531275386	0.706844029244517	0.775995125913891
1118		0.674959382615759	0.928919577579204	0.655259951259139
1119		0.428411860276198	0.983854589764419	0.697908204711617
1120		0.783509341998375	0.786251015434606	0.767465475223396
1121		0.768277822908205	0.614947197400487	0.723395613322502
1122		0.72857432981316	0.621242891957758	0.666835905767669
1123		0.676990251827782	0.692424857839155	0.851848090982941
1124		0.814683184402924	0.689175467099919	0.575345247766044
1125		0.772847278635256	0.624898456539399	0.478878960194963
1126		0.73395613322502	0.720653939886271	0.505991064175467
1127		0.754975629569456	0.88210804224208	0.582757920389927
1128		0.536860276198213	0.741470349309505	0.567932575142161
1129			0.862611697806661	0.415820471161657
1130			0.821588139723802	0.384443541835906
1131			0.911555645816409	0.526401299756296
1132			0.757920389926889	0.581133225020309
1133			0.736291632818846	0.715475223395613
1134			0.719232331437855	0.731722177091795
1135			0.645308692120227	0.494821283509342
1136			0.57229894394801	0.517262388302193
1137			0.69019090170593	0.621344435418359
1138			0.874390739236393	0.579305442729488
1139			0.974207961007311	0.490962632006499
1140			0.649878147847279	0.770004061738424
1141			0.644597887896019	0.860377741673436
1142			0.828391551584078	0.843927701056052
1143			0.807575142160845	0.897238017871649
1144			0.718318440292445	0.708367181153534
1145			0.693135662063363	0.856519090170593
1146			0.610885458976442	0.857839155158408
1147			0.795694557270512	0.774878147847279
1148			0.846161657189277	0.713241267262388
1149			0.911758732737612	0.652416734362307
1150			0.88484971567831	0.806559707554833
1151			0.659626320064988	0.808184402924452
1152			0.66246953696182	0.875304630381803
1153			0.664398862713241	0.771730300568643
1154			0.920085296506905	0.777112103980504
1155			0.823720552396426	0.847684809098294
1156			0.642668562144598	0.54193744922827
1157			0.488830219333875	0.613220958570268
1158			0.524370430544273	0.575446791226645
1159			0.928107229894395	0.472075548334687
1160			0.428107229894395	0.516856214459789
1161			0.451056051990252	0.556965881397238
1162			0.570471161657189	0.687956945572705
1163			0.6071283509342	0.634443541835906
1164			0.731417546709992	0.583671811535337
1165			0.479082047116166	0.831742485783916
1166			0.807778229082047	0.534118602761982
1167			0.984463850528026	0.693643379366369
1168			0.694455727051178	0.533407798537774
1169			0.449431356620634	0.557778229082047
1170			0.545694557270512	0.596364744110479
1171			0.422217709179529	0.573619008935825
1172			0.606722177091795	0.530056864337937
1173			0.451259138911454	0.568440292445167
1174			0.545085296506905	0.429935012185215
1175			0.740759545085297	0.429224207961007
1176			0.532900081234769	0.507006498781479
1177			0.686738424045491	0.621039805036556
1178			0.670593013809911	0.7142567018684
1179			0.901299756295695	0.76340373679935
1180			0.647034930950447	0.549350121852153
1181			0.526198212835093	0.507818846466288
1182			0.671913078797725	0.668155970755483
1183			0.651604386677498	0.646222583265638
1184			0.54823314378554	0.556051990251828
1185			0.437753858651503	0.516551584077985
1186			0.824329813160033	0.600832656376929
1187			0.974817221770918	0.553005686433794
1188			0.670897644191714	0.573009748172218
1189			0.626523151909017	0.606519090170593
1190			0.736088545897644	0.54640536149472
1191			0.687855402112104	0.659423233143786
1192			0.531376929325751	0.700040617384241
1193			0.471060113728676	0.54285134037368
1194			0.585499593826158	0.632514216084484
1195			0.706844029244517	0.590576766856214
1196			0.810519902518278	0.579610073111292
1197			0.894597887896019	0.560012185215272
1198			0.844435418359058	0.642973192526401
1199			0.593013809910642	0.626116978066612
1200			0.559910641754671	0.628350934199838
1201			0.671608448415922	0.749187652315191
1202			0.951259138911454	0.670186839967506
1203			0.775081234768481	0.695674248578392
1204			0.722075548334687	0.794069861900894
1205			0.631194151096669	0.59372461413485
1206			0.770308692120227	0.763099106417547
1207			0.939784727863526	0.679325751421608
1208			0.540109666937449	0.636677497969131
1209			0.503350934199838	0.609159220146223
1210			0.686230706742486	0.557067424857839
1211			0.730300568643379	0.451665312753859
1212			0.769496344435418	0.580523964256702
1213			0.74015028432169	0.566206336311942
1214			0.884443541835906	0.45085296506905
1215			0.992485783915516	0.798639317627945
1216			0.691510966693745	0.387286758732738
1217			0.606823720552396	0.652213647441105
1218			0.608651502843217	0.470450852965069
1219			0.678716490658002	0.42678716490658
1220			0.714967506092608	0.56427701056052
1221			0.555950446791227	0.301279447603574
1222			0.566206336311942	0.534220146222583
1223			0.871344435418359	0.60266043866775
1224			0.578086921202275	0.732331437855402
1225			0.76604386677498	0.713139723801787
1226			0.649675060926076	0.442018683996751
1227			0.858651502843217	0.422928513403737
1228			0.836515028432169	0.605706742485784
1229			0.565393988627132	0.539398862713241
1230			0.745836718115353	0.444252640129976
1231			0.689581640942323	0.443846466287571
1232			0.634951259138911	0.609971567831032
1233			0.524675060926076	0.684402924451665
1234			0.794780666125102	0.723903330625508
1235			0.995125913891145	0.418054427294882
1236			0.567120227457352	0.386779041429732
1237			0.619313566206336	0.603777416734362
1238			0.783204711616572	0.530259951259139
1239			0.763099106417547	0.463241267262388
1240			0.674248578391552	0.574939073923639
1241			0.635560519902518	0.778635255889521
1242			0.636880584890333	0.699735987002437
1243			0.719232331437855	0.555645816409423
1244			0.682879772542648	0.495227457351747
1245			0.830523964256702	0.649878147847279
1246			0.776401299756296	0.604894394800975
1247			0.686535337124289	0.529752233956133
1248			0.639926888708367	0.610987002437043
1249			0.625812347684809	0.705016246953696
1250			0.894496344435418	0.561027619821283
1251			0.799959382615759	0.674857839155158
1252			0.681153533712429	0.51878554021121
1253			0.51248984565394	0.412977254264825
1254			0.64997969130788	0.600223395613322
1255			0.902416734362307	0.855503655564582
1256			0.444151096669374	0.544272948822096
1257			0.504569455727051	0.77944760357433
1258			0.574532900081235	0.607331437855402
1259			0.557778229082047	0.517770105605199
1260			0.705828594638505	0.65536149471974
1261			0.498578391551584	0.703493095044679
1262			0.770308692120227	0.640637692932575
1263			0.988017871649066	0.762692932575142
1264			0.696892770105605	0.727457351746548
1265			0.510662063363119	0.721974004874086
1266			0.640840779853777	0.555239642567019
1267			0.454813160032494	0.549654752233956
1268			0.626218521527214	0.427091795288383
1269			0.46070268074736	0.358448415922015
1270			0.482026807473599	0.697806661251015
1271			0.6696791226645	0.627030869212023
1272			0.537977254264825	0.599004874086109
1273			0.63840373679935	0.450243704305443
1274			0.659118602761982	0.622258326563769
1275			0.913180341186028	0.524776604386678
1276			0.640942323314379
1277			0.506194151096669
1278			0.698111291632819
1279			0.682067424857839
1280			0.599614134849716
1281			0.443643379366369
1282			0.826665312753859
1283			0.978371242891958
1284			0.711819658813972
1285			0.660337124289196
1286			0.807676685621446
1287			0.737916328188465
1288			0.495125913891145
1289			0.547014622258327
1290			0.673334687246141
1291			0.729183590576767
1292			0.789500406173842
1293			0.888505280259951
1294			0.84555239642567
1295			0.667648253452478
1296			0.559098294069862
1297			0.649573517465475
1298			0.924350121852153
1299			0.812347684809098
1300			0.677294882209586
1301			0.595857026807474
1302			0.62053208773355
1303			0.927193338748985
1304			0.52772136474411
1305			0.555848903330626
1306			0.634951259138911
1307			0.66876523151909
1308			0.69283103168156
1309			0.623273761169781
1310			0.826969943135662
1311			0.987916328188465
1312			0.763302193338749
1313			0.5268074735987
1314			0.597481722177092
1315			0.557372055239643
1316			0.590373679935012
1317			0.468521527213647
1318			0.59017059301381
1319			0.792140536149472
1320			0.596161657189277
1321			0.681458164094232
1322			0.706031681559708
1323			0.817323314378554
1324			0.679021121039805
1325			0.549654752233956
1326			0.704406986190089
1327			0.679021121039805
1328			0.609971567831032
1329			0.519496344435418
1330			0.823415922014622
1331			0.919983753046304
1332			0.669476035743298
1333			0.661454102355808
1334			0.835296506904955
1335			0.7857432981316
1336			0.549857839155158
1337			0.622156783103168
1338			0.649878147847279
1339			0.707351746547522
1340			0.81336311941511
1341			0.885560519902518
1342			0.844435418359058
1343			0.628858651502843
1344			0.560418359057677
1345			0.562550771730301
1346			0.767262388302193
1347			0.745836718115353
1348			0.547014622258327
1349			0.721974004874086
1350			0.684301380991064
1351			0.780463038180341
1352			0.597887896019496
1353			0.656884646628757
1354			0.788992688870837
1355			0.536251015434606
1356			0.65444760357433
1357			0.482737611697807
1358			0.536657189277011
1359			0.954203899268887
1360			0.747664500406174
1361			0.671100731112916
1362			0.736291632818846
1363			0.475426482534525
1364			0.603675873273761
1365			0.634037367993501
1366			0.625
1367			0.479386677497969
1368			0.570369618196588
1369			0.357432981316003
1370			0.377538586515028
1371			0.856112916328188
1372			0.446994313566206
1373			0.59108448415922
1374			0.496242891957758
1375			0.842506092607636
1376			0.811839967506093
1377			0.656986190089358
1378			0.852558895207149
1379			0.941003249390739
1380			0.749695369618197
1381			0.714764419171405
1382			0.878147847278635
1383			0.762185215272136
1384			0.582351746547522
1385			0.758326563769293
1386			0.7410641754671
1387			0.707351746547522
1388			0.838545897644192
1389			0.864744110479285
1390			0.783103168155971
1391			0.646222583265638
1392			0.653330625507717
1393			0.603168155970755
1394			0.871649065800162
1395			0.737814784727864
1396			0.646831844029245
1397			0.52233956133225
1398			0.622055239642567
1399			0.872969130787977
1400			0.424451665312754
1401			0.439581640942323
1402			0.643176279447604
1403			0.564378554021121
1404			0.650284321689683
1405			0.525690495532088
1406			0.783712428919578
1407			0.986900893582453
1408			0.639114541023558
1409			0.490861088545898
1410			0.569557270511779
1411			0.449025182778229
1412			0.562956945572705
1413			0.463545897644192
1414			0.524471974004874
1415			0.692627944760357
1416			0.404346060113729
1417			0.623781478472786
1418			0.54549147034931
1419			0.894800974817222
1420			0.630889520714866
1421			0.524675060926076
1422			0.627233956133225
1423			0.65444760357433
1424			0.484159220146223
1425			0.412164906580016
1426			0.794272948822096
1427			0.980300568643379
1428			0.606011372867587
1429			0.537571080422421
1430			0.819861900893582
1431			0.722380178716491
1432			0.487408610885459
1433			0.542445166531275
1434			0.591896831844029
1435			0.680442729488221
1436			0.814581640942323
1437			0.847075548334687
1438			0.820064987814785
1439			0.598090982940699
1440			0.493907392363932
1441			0.53746953696182
1442			0.927599512591389
1443			0.759138911454102
1444			0.651909017059301
1445			0.462632006498782
1446			0.716186027619821
1447			0.90272136474411
1448			0.335296506904955
1449			0.384748172217709
1450			0.655259951259139
1451			0.578391551584078
1452			0.723090982940699
1453			0.50091389114541
1454			0.719029244516653
1455			0.991673436230707
1456			0.62682778229082
1457			0.476441917140536
1458			0.565393988627132
1459			0.452579203899269
1460			0.653939886271324
1461			0.461311941510967
1462			0.427802599512591
1463			0.698111291632819
1464			0.383326563769293
1465			0.607432981316003
1466			0.574228269699431
1467			0.879061738424045
1468			0.638606823720552
1469			0.491368805848903
1470			0.690901705930138
1471			0.662977254264825
1472			0.500507717303006
1473			0.407087733549959
1474			0.77233956133225
1475			0.991774979691308
1476			0.650385865150284
1477			0.648050365556458
1478			0.785438667749797
1479			0.75091389114541
1480			0.473598700243704
1481			0.51340373679935
1482			0.621750609260764
1483			0.674959382615759
1484			0.751929325751422
1485			0.852152721364744
1486			0.808387489845654
1487			0.679224207961007
1488			0.56519090170593
1489			0.731316003249391
1490			0.958164094232331
1491			0.809199837530463
1492			0.755280259951259
1493			0.589764419171405
1494			0.641653127538586
1495			0.959890333062551
1496			0.543562144597888
1497			0.581640942323314
1498			0.60002030869212
1499			0.715982940698619
1500			0.765942323314379
1501			0.676076360682372
1502			0.881498781478473
1503			0.991165718927701
1504			0.710398050365556
1505			0.568135662063363
1506			0.5803208773355
1507			0.615759545085297
1508			0.738017871649066
1509			0.562043054427295
1510			0.665312753858652
1511			0.840475223395613
1512			0.605605199025183
1513			0.819049553208773
1514			0.790922014622258
1515			0.894699431356621
1516			0.786149471974005
1517			0.679935012185215
1518			0.773151909017059
1519			0.59727863525589
1520			0.520816409423233
1521			0.53929731925264
1522			0.814886271324127
1523			0.977254264825345
1524			0.655056864337937
1525			0.638708367181154
1526			0.767262388302193
1527			0.742688870836718
1528			0.630178716490658
1529			0.523862713241267
1530			0.570064987814785
1531			0.752030869212023
1532			0.803107229894395
1533			0.84555239642567
1534			0.829610073111292
1535			0.673334687246141
1536			0.583671811535337
1537			0.766653127538586
1538			0.957047116165719
1539			0.784524776604387
1540			0.693135662063363
1541			0.667749796913079
1542			0.74197806661251
1543			0.963139723801787
1544			0.660641754670999
1545			0.682372055239643
1546			0.650182778229082
1547			0.726340373679935
1548			0.741165718927701
1549			0.704711616571893
1550			0.895613322502031
1551			0.983549959382616
1552			0.751421608448416
1553			0.662875710804224
1554			0.738220958570268
1555			0.722684809098294
1556			0.723090982940699
1557			0.632717303005686
1558			0.722177091795288
1559			0.868805848903331
1560			0.653432168968318
1561			0.816409423233144
1562			0.685519902518278
1563			0.951969943135662
1564			0.830523964256702
1565			0.739337936636881
1566			0.820877335499594
1567			0.7678716490658
1568			0.71517059301381
1569			0.566307879772543
1570			0.826056051990252
1571			0.981823720552396
1572			0.567120227457352
1573			0.627741673436231
1574			0.866774979691308
1575			0.793663688058489
1576			0.678005686433794
1577			0.700243704305443
1578			0.697095857026807
1579			0.803208773354996
1580			0.831031681559708
1581			0.814581640942323
1582			0.851238830219334
1583			0.777112103980504
1584			0.699025182778229
1585			0.604082047116166
1586			0.918562144597888
1587			0.794882209585703
1588			0.644496344435418
1589			0.47502030869212
1590			0.617993501218521
1591			0.920999187652315
1592			0.448111291632819
1593			0.503147847278635
1594			0.587936636880585
1595			0.543155970755483
1596			0.683285946385053
1597			0.495633631194151
1598			0.787266450040617
1599			0.991673436230707
1600			0.627741673436231
1601			0.506498781478473
1602			0.600223395613322
1603			0.447705117790414
1604			0.635662063363119
1605			0.444252640129976
1606			0.486088545897644
1607			0.69465881397238
1608			0.474918765231519
1609			0.667749796913079
1610			0.640129975629569
1611			0.904853777416734
1612			0.643480909829407
1613			0.517160844841592
1614			0.678107229894395
1615			0.700649878147847
1616			0.621852152721365
1617			0.396730300568643
1618			0.816003249390739
1619			0.984971567831032
1620			0.599309504467912
1621			0.603066612510154
1622			0.767567018683997
1623			0.713952071486596
1624			0.484870024370431
1625			0.54376523151909
1626			0.625812347684809
1627			0.688464662875711
1628			0.776096669374492
1629			0.787571080422421
1630			0.838545897644192
1631			0.656884646628757
1632			0.536352558895207
1633			0.590779853777417
1634			0.932879772542648
1635			0.634138911454102
1636			0.789398862713241
1637			0.892059301380991
1638			0.921506904955321
1639			0.967303005686434
1640			0.87235987002437
1641			0.8481925264013
1642			0.883123476848091
1643			0.739236393176279
1644			0.818034118602762
1645			0.932270511779041
1646			0.810824532900081
1647			0.9821283509342
1648			0.811129163281885
1649			0.76695775792039
1650			0.757717303005686
1651			0.853675873273761
1652			0.870430544272949
1653			0.724614134849716
1654			0.785641754670999
1655			0.926380991064175
1656			0.780970755483347
1657			0.843216896831844
1658			0.874593826157595
1659			0.788992688870837
1660			0.868095044679123
1661			0.846974004874086
1662			0.660844841592201
1663			0.801279447603574
1664			0.872461413484972
1665			0.830930138099106
1666			0.85621445978879
1667			0.985783915515841
1668			0.827579203899269
1669			0.723497156783103
1670			0.861900893582453
1671			0.843115353371243
1672			0.834585702680747
1673			0.828797725426483
1674			0.78391551584078
1675			0.555950446791227
1676			0.615251827782291
1677			0.646933387489846
1678			0.854589764419171
1679			0.793054427294882
1680			0.791429731925264
1681			0.784930950446791
1682			0.965272136474411
1683			0.766754670999188
1684			0.660438667749797
1685			0.593115353371243
1686			0.611393176279448
1687			0.964662875710804
1688			0.584281072298944
1689			0.605199025182778
1690			0.643074735987002
1691			0.738525588952071
1692			0.790414297319253
1693			0.646019496344435
1694			0.952883834281072
1695			0.962733549959383
1696			0.705219333874898
1697			0.550264012997563
1698			0.542749796913079
1699			0.610479285134037
1700			0.790718927701056
1701			0.566714053614947
1702			0.700040617384241
1703			0.898456539398863
1704			0.612002437043054
1705			0.874695369618197
1706			0.836819658813972
1707			0.883123476848091
1708			0.863627132412673
1709			0.670593013809911
1710			0.684606011372868
1711			0.620125913891145
1712			0.583773354995938
1713			0.581539398862713
1714			0.838444354183591
1715			0.96070268074736
1716			0.618298131600325
1717			0.599004874086109
1718			0.698923639317628
1719			0.703696181965881
1720			0.649167343623071
1721			0.524573517465475
1722			0.587632006498781
1723			0.758225020308692
1724			0.730402112103981
1725			0.79285134037368
1726			0.787367993501219
1727			0.630584890333063
1728			0.578696181965881
1729			0.638200649878148
1730			0.92942729488221
1731			0.722887896019496
1732			0.583265637692933
1733			0.528838342810723
1734			0.592303005686434
1735			0.930848903330626
1736			0.465982940698619
1737			0.513099106417547
1738			0.63210804224208
1739			0.633123476848091
1740			0.755889520714866
1741			0.485276198212835
1742			0.82585296506905
1743			0.988119415109667
1744			0.672522339561332
1745			0.497562956945573
1746			0.611799350121852
1747			0.496649065800162
1748			0.629569455727051
1749			0.502741673436231
1750			0.560519902518278
1751			0.743704305442729
1752			0.544374492282697
1753			0.747258326563769
1754			0.690901705930138
1755			0.90272136474411
1756			0.707656376929326
1757			0.591795288383428
1758			0.639825345247766
1759			0.708874898456539
1760			0.643379366368806
1761			0.470349309504468
1762			0.809301380991064
1763			0.985987002437043
1764			0.678107229894395
1765			0.620329000812348
1766			0.709687246141348
1767			0.652416734362307
1768			0.531884646628757
1769			0.505889520714866
1770			0.624289195775792
1771			0.660235580828595
1772			0.768074735987002
1773			0.856925264012998
1774			0.851645004061738
1775			0.69374492282697
1776			0.627843216896832
1777			0.665820471161657
1778			0.883428107229894
1779			0.761880584890333
1780			0.782493907392364
1781			0.632006498781479
1782			0.656884646628757
1783			0.895613322502031
1784			0.611190089358245
1785			0.628249390739236
1786			0.626218521527214
1787			0.672623883021933
1788			0.701563769293257
1789			0.683996750609261
1790			0.891856214459789
1791			0.990556458164094
1792			0.686129163281885
1793			0.592404549147035
1794			0.630584890333063
1795			0.630584890333063
1796			0.708874898456539
1797			0.532595450852965
1798			0.601848090982941
1799			0.802091795288383
1800			0.611697806661251
1801			0.804021121039805
1802			0.746750609260764
1803			0.912164906580016
1804			0.753147847278635
1805			0.669577579203899
1806			0.725528025995126
1807			0.625609260763607
1808			0.555645816409423
1809			0.546811535337124
1810			0.823923639317628
1811			0.974817221770918
1812			0.664500406173842
1813			0.549553208773355
1814			0.816307879772543
1815			0.769394800974817
1816			0.615861088545898
1817			0.587022745735175
1818			0.555950446791227
1819			0.7321283509342
1820			0.776705930138099
1821			0.836108854589764
1822			0.823720552396426
1823			0.683590576766856
1824			0.57321283509342
1825			0.762997562956946
1826			0.954711616571893
1827			0.880991064175467
1828			0.754366368805849
1829			0.630280259951259
1830			0.679122664500406
1831			0.973497156783103
1832			0.642668562144598
1833			0.652112103980504
1834			0.598598700243704
1835			0.766653127538586
1836			0.767465475223396
1837			0.643379366368806
1838			0.884037367993501
1839			0.975324939073924
1840			0.796608448415922
1841			0.650182778229082
1842			0.690393988627132
1843			0.689683184402924
1844			0.781884646628757
1845			0.617993501218521
1846			0.694354183590577
1847			0.837327376116978
1848			0.74289195775792
1849			0.847786352558895
1850			0.787672623883022
1851			0.959890333062551
1852			0.822502030869212
1853			0.737205523964257
1854			0.774471974004874
1855			0.583773354995938
1856			0.598903330625508
1857			0.649573517465475
1858			0.867587327376117
1859			0.975426482534525
1860			0.710398050365556
1861			0.65444760357433
1862			0.843216896831844
1863			0.831133225020309
1864			0.677396425670187
1865			0.650182778229082
1866			0.648354995938262
1867			0.768176279447604
1868			0.80625507717303
1869			0.875710804224208
1870			0.880178716490658
1871			0.721974004874086
1872			0.684707554833469
1873			0.6963850528026
1874			0.964459788789602
1875			0.743602761982128
1876			0.686941510966694
1877			0.632920389926889
1878			0.67049147034931
1879			0.954000812347685
1880			0.589967506092608
1881			0.603472786352559
1882			0.627030869212023
1883			0.644394800974817
1884			0.769496344435418
1885			0.654955320877336
1886			0.884545085296507
1887			0.980199025182778
1888			0.600426482534525
1889			0.482737611697807
1890			0.439378554021121
1891			0.630077173030057
1892			0.789195775792039
1893			0.544577579203899
1894			0.61251015434606
1895			0.873070674248578
1896			0.591693744922827
1897			0.788789601949634
1898			0.818135662063363
1899			0.838952071486596
1900			0.820064987814785
1901			0.627233956133225
1902			0.688160032493907
1903			0.590069049553209
1904			0.57950852965069
1905			0.56783103168156
1906			0.76604386677498
1907			0.964561332250203
1908			0.634240454914703
1909			0.632006498781479
1910			0.699431356620634
1911			0.70359463850528
1912			0.623883021933388
1913			0.561535337124289
1914			0.563870836718115
1915			0.661047928513404
1916			0.673436230706743
1917			0.774268887083672
1918			0.772034930950447
1919			0.62144597887896
1920			0.59555239642567
1921			0.560621445978879
1922			0.896527213647441
1923			0.76695775792039
1924			0.642160844841592
1925			0.458773354995938
1926			0.604894394800975
1927			0.898558082859464
1928			0.372258326563769
1929			0.452477660438668
1930			0.656376929325751
1931			0.533610885458976
1932			0.710601137286759
1933			0.360580828594639
1934			0.708164094232331
1935			0.987307067424858
1936			0.627538586515028
1937			0.412063363119415
1938			0.562144597887896
1939			0.275284321689683
1940			0.582554833468725
1941			0.439378554021121
1942			0.459484159220146
1943			0.613931762794476
1944			0.361190089358245
1945			0.56427701056052
1946			0.60448822095857
1947			0.895207148659626
1948			0.563261575954509
1949			0.461007311129163
1950			0.6696791226645
1951			0.658306255077173
1952			0.585194963444354
1953			0.395207148659626
1954			0.800060926076361
1955			0.985783915515841
1956			0.745938261575955
1957			0.67414703493095
1958			0.694151096669374
1959			0.648354995938262
1960			0.437753858651503
1961			0.478980503655565
1962			0.632920389926889
1963			0.688667749796913
1964			0.77944760357433
1965			0.878858651502843
1966			0.8303208773355
1967			0.650284321689683
1968			0.53300162469537
1969			0.603777416734362
1970			0.911657189277011
1971			0.753147847278635
1972			0.618501218521527
1973			0.452071486596263
1974			0.604995938261576
1975			0.911860276198213
1976			0.41521121039805
1977			0.487408610885459
1978			0.596770917952884
1979			0.537774167343623
1980			0.71070268074736
1981			0.418663688058489
1982			0.75710804224208
1983			0.990556458164094
1984			0.636068237205524
1985			0.426076360682372
1986			0.506600324939074
1987			0.364337936636881
1988			0.601949634443542
1989			0.449532900081235
1990			0.49735987002437
1991			0.683996750609261
1992			0.394191714053615
1993			0.604691307879773
1994			0.62855402112104
1995			0.872867587327376
1996			0.609260763606824
1997			0.535844841592201
1998			0.675162469536962
1999			0.66338342810723
[truncated: 449 more rows]
