# Supplementary material for: Gut microbiome dysbiosis drives metabolic dysfunction in Familial dysautonomia
Source: Nat Commun. 2023 Jan 13;14:218. doi: 10.1038/s41467-023-35787-8 (PMC9839693; doi:10.1038/s41467-023-35787-8)
Supplement: Supplementary file 5 — Source Data File [file 41467_2023_35787_MOESM5_ESM.zip › Dysautonomia-main/source_data/source_data_1c.csv]

		sample.id	DonorID	Family.ID	Disease.state	Richness
1	Figure 1c	FD001	P01	1	Patient	49
2		FD002	R01	1	Relative	96
3		FD005	P04	4	Patient	51
4		FD006	R04	4	Relative	134
5		FD007	P05	5	Patient	83
6		FD009	R05	5	Relative	116
7		FD011	P06	6	Patient	75
8		FD012	R06	6	Relative	164
9		FD015	P08	8	Patient	116
10		FD016	R08f	8	Relative	140
11		FD018	P10	10	Patient	23
12		FD019	R10f	10	Relative	113
13		FD020	R10m	10	Relative	113
14		FD021	P11	11	Patient	107
15		FD022	P11	11	Patient	114
16		FD023	R11m	11	Relative	183
17		FD024	R11m	11	Relative	164
18		FD028	P02	2	Patient	87
19		FD029	P02	2	Patient	90
20		FD030	R02f	2	Relative	132
21		FD031	R02m	2	Relative	143
22		FD032	P14	14	Patient	92
23		FD034	R14m	14	Relative	129
24		FD036	P15	15	Patient	13
25		FD037	P15	15	Patient	30
26		FD038	R15m	15	Relative	170
27		FD039	R15m	15	Relative	132
28		FD040	P16	16	Patient	70
29		FD041	R16f	16	Relative	138
30		FD043	P17	17	Patient	97
31		FD045	R17	17	Relative	177
32		FD046	P18	18	Patient	88
33		FD047	R18	18	Relative	107
34		FD050	P20	20	Patient	109
35		FD051	P20	20	Patient	71
36		FD052	R20	20	Relative	128
37		FD053	R20	20	Relative	102
38		FD056	P23	23	Patient	95
39		FD057	R23	23	Relative	121
40		FD058	P24	24	Patient	62
41		FD059	R24	24	Relative	149
42		FD061	P26	26	Patient	58
43		FD062	R26f	26	Relative	183
44		FD063	R26m	26	Relative	148
45		FD064	P27	27	Patient	60
46		FD065	R27f	27	Relative	99
47		FD067	P28	28	Patient	60
48		FD068	R28f	28	Relative	125
49		FD073	P33	33	Patient	98
50		FD074	R33	33	Relative	58
51		FD076	P35	35	Patient	146
52		FD077	R35f	35	Relative	100
53		FD078	R35m	35	Relative	96
54		FD079	R35s	35	Relative	144
55		FD081	R36f	36	Relative	110
56		FD082	P36s	36	Patient	86
57		FD083	R36m	36	Relative	106
58		FD084	P37	37	Patient	81
59		FD085	R37m	37	Relative	69
60		FD086	P40	40	Patient	27
61		FD087	R40	40	Relative	154
62		FD088	P41	41	Patient	116
63		FD089	R41	41	Relative	136
64		FD090	P42	42	Patient	99
65		FD091	R42f	42	Relative	171
66		FD092	R42m	42	Relative	183
67		FD093	P43	43	Patient	61
68		FD094	P43	43	Patient	71
69		FD095	R43m	43	Relative	132
70		FD096	R43f	43	Relative	110
71		FD097	R43m	43	Relative	123
72		FD098	P47	47	Patient	109
73		FD099	R47	47	Relative	76
74		FD100	P48	48	Patient	107
75		FD101	R48	48	Relative	103
76		FD127	P06	6	Patient	76
77		FD128	R06	6	Relative	167
78		FD167	P16	16	Patient	56
79		FD168	R16f	16	Relative	141
80		FD169	R16m	16	Relative	69
81		FD170	P45	45	Patient	126
82		FD171	R45m	45	Relative	145
83		FD172	R45f	45	Relative	134
84		FD173	P20	20	Patient	86
85		FD174	R20	20	Relative	120
