# Supplementary material for: Gut microbiome dysbiosis drives metabolic dysfunction in Familial dysautonomia
Source: Nat Commun. 2023 Jan 13;14:218. doi: 10.1038/s41467-023-35787-8 (PMC9839693; doi:10.1038/s41467-023-35787-8)
Supplement: Supplementary file 5 — Source Data File [file 41467_2023_35787_MOESM5_ESM.zip › Dysautonomia-main/source_data/source_data_1d.csv]

		sample.id	DonorID	Family.ID	Disease.state	Mean percent shared with paired sample
1	Figure 1d	FD001	P01	1	Patient	93.69
2		FD002	R01	1	Relative	62.77
3		FD005	P04	4	Patient	66.24
4		FD006	R04	4	Relative	20.01
5		FD007	P05	5	Patient	75.91
6		FD009	R05	5	Relative	44.52
7		FD011	P06	6	Patient	81.78
8		FD012	R06	6	Relative	41.22
9		FD015	P08	8	Patient	88.09
10		FD016	R08f	8	Relative	66.64
11		FD018	P10	10	Patient	92.0354954954955
12		FD019	R10f	10	Relative	9.78
13		FD020	R10m	10	Relative	8.89
14		FD021	P11	11	Patient	83.43
15		FD022	P11	11	Patient	83.97
16		FD023	R11m	11	Relative	56.43
17		FD024	R11m	11	Relative	57.39
18		FD028	P02	2	Patient	90.87
19		FD029	P02	2	Patient	79.15
20		FD030	R02f	2	Relative	72.75
21		FD031	R02m	2	Relative	78.86
22		FD032	P14	14	Patient	88.57
23		FD034	R14m	14	Relative	80.64
24		FD036	P15	15	Patient	96.44
25		FD037	P15	15	Patient	62.43
26		FD038	R15m	15	Relative	11.15
27		FD039	R15m	15	Relative	19.19
28		FD040	P16	16	Patient	97.25
29		FD041	R16f	16	Relative	88.7
30		FD043	P17	17	Patient	88.02
31		FD045	R17	17	Relative	57.33
32		FD046	P18	18	Patient	94.34
33		FD047	R18	18	Relative	85.52
34		FD050	P20	20	Patient	93.85
35		FD051	P20	20	Patient	87.41
36		FD052	R20	20	Relative	75.8
37		FD053	R20	20	Relative	72.8
38		FD056	P23	23	Patient	91.66
39		FD057	R23	23	Relative	72.6
40		FD058	P24	24	Patient	86.63
41		FD059	R24	24	Relative	26.56
42		FD061	P26	26	Patient	74.3315215215215
43		FD062	R26f	26	Relative	14.6
44		FD063	R26m	26	Relative	17.67
45		FD064	P27	27	Patient	81.73
46		FD065	R27f	27	Relative	53.11
47		FD067	P28	28	Patient	89.92
48		FD068	R28f	28	Relative	57.26
49		FD073	P33	33	Patient	59.85
50		FD074	R33	33	Relative	84.06
51		FD076	P35	35	Patient	81.4216916916917
52		FD077	R35f	35	Relative	96.16
53		FD078	R35m	35	Relative	95.48
54		FD079	R35s	35	Relative	80.38
55		FD081	R36f	36	Relative	67.67
56		FD082	P36s	36	Patient	95.2026126126126
57		FD083	R36m	36	Relative	73.67
58		FD084	P37	37	Patient	90.9
59		FD085	R37m	37	Relative	59.86
60		FD086	P40	40	Patient	78.58
61		FD087	R40	40	Relative	17.65
62		FD088	P41	41	Patient	48.72
63		FD089	R41	41	Relative	75.37
64		FD090	P42	42	Patient	90.9452152152152
65		FD091	R42f	42	Relative	58.44
66		FD092	R42m	42	Relative	57.53
67		FD093	P43	43	Patient	89.46
68		FD094	P43	43	Patient	84.9780582524272
69		FD095	R43m	43	Relative	41.35
70		FD096	R43f	43	Relative	74.75
71		FD097	R43m	43	Relative	69.66
72		FD098	P47	47	Patient	77.14
73		FD099	R47	47	Relative	80.26
74		FD100	P48	48	Patient	87.53
75		FD101	R48	48	Relative	89.93
76		FD127	P06	6	Patient	92.45
77		FD128	R06	6	Relative	52.44
78		FD167	P16	16	Patient	63.15225
79		FD168	R16f	16	Relative	39.51
80		FD169	R16m	16	Relative	67.48
81		FD170	P45	45	Patient	78.9712912912913
82		FD171	R45m	45	Relative	71.36
83		FD172	R45f	45	Relative	76.4
84		FD173	P20	20	Patient	95.71
85		FD174	R20	20	Relative	66.41
