# Supplementary material for: Gut microbiome dysbiosis drives metabolic dysfunction in Familial dysautonomia
Source: Nat Commun. 2023 Jan 13;14:218. doi: 10.1038/s41467-023-35787-8 (PMC9839693; doi:10.1038/s41467-023-35787-8)
Supplement: Supplementary file 5 — Source Data File [file 41467_2023_35787_MOESM5_ESM.zip › Dysautonomia-main/source_data/source_data_1e.csv]

	sample.id	DonorID	Family.ID	Disease.state			comp1	comp2	comp3
Figure 1e	FD007	P05	5	Patient		PLSDA coordinates	4.90720582871027	-1.16748039004598	0.829645209758288
	FD001	P01	1	Patient			6.13788063877869	-0.700125317607838	-0.439658203612748
	FD028	P02	2	Patient			3.38567225541166	2.22175610269336	-1.56052652296792
	FD093	P43	43	Patient			4.83682578976642	-0.694143761335357	-1.10221154223489
	FD021	P11	11	Patient			0.542464767400842	-1.88883082648357	0.592326699397632
	FD003	P03	3	Patient			4.05379758703406	1.64408615808482	-0.250636870079341
	FD050	P20	20	Patient			0.302800068932882	2.12384006741338	1.77454897340676
	FD043	P17	17	Patient			-2.27303824989162	2.12731166443782	1.49022983160904
	FD032	P14	14	Patient			-2.53747274473794	3.59508926797964	0.512812384707788
	FD036	P15	15	Patient			3.29036877330166	-1.57508706145593	3.75650142864879
	FD005	P04	4	Patient			0.275743584276069	3.06413565757123	2.2034688185988
	FD011	P06	6	Patient			-0.381257442831712	3.81477025309829	-0.319232160226132
	FD013	P07	7	Patient			-1.73385480156705	1.86569631724189	1.24361262243213
	FD015	P08	8	Patient			0.211082602941273	0.837713194653926	0.305691120241785
	FD017	P09	9	Patient			-1.87030653209412	1.12288174790574	1.33519420225878
	FD018	P10	10	Patient			8.03162053635834	3.27822749053284	-3.48868337932168
	FD022	P11	11	Patient			-0.198807169716105	0.618167699504797	2.55171702403975
	FD025	P12	12	Patient			-4.34660139315659	-0.120486890539519	0.224831475609105
	FD029	P02	2	Patient			-1.8292024271204	4.55473485996266	1.25323204413981
	FD033	P14	14	Patient			-3.33082574647703	8.35066098410699	0.963777705119771
	FD037	P15	15	Patient			0.677614875682003	4.64093034783518	0.872252823113527
	FD040	P16	16	Patient			2.90158756176975	5.00482343874538	0.581134013234619
	FD044	P17	17	Patient			-1.17789468926264	-0.654816840102667	-0.41669766025953
	FD046	P18	18	Patient			0.419823146026152	0.585402396340641	0.769404173466921
	FD048	P19	19	Patient			-0.0929849920524985	-3.72330496377417	0.736213632463947
	FD051	P20	20	Patient			0.990941448566343	1.22131549303508	1.66576679682136
	FD054	P21	21	Patient			1.08542840216012	3.44472946288834	2.30707332999538
	FD058	P24	24	Patient			1.88632811330151	-0.578965602731334	0.352080891158453
	FD060	P25	25	Patient			1.92376429681355	0.254459995390385	1.50153525017344
	FD064	P27	27	Patient			-3.09827227243981	8.22801274896089	0.205048387424186
	FD067	P28	28	Patient			3.0991444719405	2.61775782344231	-0.664641426295151
	FD070	P32	32	Patient			2.21385355304384	-3.99248019564222	1.10782201440648
	FD071	P32	32	Patient			4.4665559562204	-1.64276983295701	0.0548844767613699
	FD073	P33	33	Patient			0.232485309058795	3.22284207042952	-1.25773310187292
	FD075	P34	34	Patient			3.12992423986597	4.69729462282975	-1.63059101158375
	FD076	P35	35	Patient			-1.20256138832264	-1.18774076059503	2.06408914083193
	FD008	P05	5	Patient			2.20884261997727	1.23202677597953	-1.09625443348833
	FD061	P26	26	Patient			1.88433925321771	3.59051370504959	-0.821224815778345
	FD164	P01	1	Patient			7.67324742232127	5.72170407688105	-0.861502426064216
	FD165	P01	1	Patient			9.43231620266279	2.61679312616793	0.428483510747145
	FD080	P36	36	Patient			1.05748985278773	-0.86784076710208	1.37396615033892
	FD082	P36s	36	Patient			-1.72711498224888	-3.05052737805404	4.1590821516112
	FD084	P37	37	Patient			2.18645051546533	4.58851919324117	0.11562937654674
	FD086	P40	40	Patient			2.20334108775457	3.44669734074447	0.920222443817042
	FD088	P41	41	Patient			-1.30046116569706	2.58473019623342	1.46537998225497
	FD090	P42	42	Patient			-2.80087141594297	2.77822068010625	1.33109498839007
	FD094	P43	43	Patient			4.09973447294483	1.01014235971285	-0.00872784127489011
	FD098	P47	47	Patient			0.0518459155816559	0.73366899940562	1.31431361259624
	FD127	P06	6	Patient			0.724660212207725	1.32447626621684	1.30793164370654
	FD167	P16	16	Patient			1.15070400478629	4.93698340385474	0.918990603662024
	FD170	P45	45	Patient			0.87351950375554	-0.22907237625463	1.49726646630392
	FD173	P20	20	Patient			-1.44925024889769	2.54990519723117	-0.22040220832897
	FD100	P48	48	Patient			1.87983906915482	-2.16509451203955	-0.0286610136934682
	FD102	P49	49	Patient			2.86808076284149	-2.1083331066303	-0.0304578608943699
	FD009	R05	5	Relative			1.30700107992432	-3.40745712114758	-1.45355988614732
	FD002	R01	1	Relative			1.16371694038449	-2.15425925424319	-0.661586836829015
	FD030	R02f	2	Relative			-0.125912276644403	-1.66024043929108	-1.21379148621359
	FD095	R43m	43	Relative			0.0121468110578009	-5.07490061149661	-0.641266477571169
	FD023	R11m	11	Relative			-2.35703923937082	-2.29764748185696	-3.12390819013782
	FD004	R03	3	Relative			-1.30341980345251	-5.68675801482853	1.11666585832429
	FD052	R20	20	Relative			1.74673661566218	-5.95562900489002	0.0123797425558157
	FD045	R17	17	Relative			-2.48514535944899	-1.83694281693198	-0.414043857979367
	FD034	R14m	14	Relative			-1.72396326569829	-2.96296891088649	-0.567799770978447
	FD038	R15m	15	Relative			-4.35092857310748	3.26898189771637	-2.0006791510512
	FD006	R04	4	Relative			-3.3890817961112	1.27686684706957	-1.30710155666268
	FD012	R06	6	Relative			-3.52459928183704	2.14577240866491	-1.52363084679921
	FD014	R07	7	Relative			0.0254556058753093	-1.72186564230954	-0.861148704673987
	FD016	R08f	8	Relative			-3.05516133666164	-3.25469334936809	-1.39153706931187
	FD019	R10f	10	Relative			-0.685457825387876	-1.42408725828623	-0.415407243467265
	FD020	R10m	10	Relative			-1.54948496951851	-1.29107130310967	-2.40431354857431
	FD024	R11m	11	Relative			-3.01330933108368	-2.49246153974556	-2.08501721039981
	FD031	R02m	2	Relative			-6.75127348387745	0.348210814829703	-0.037722656081698
	FD035	R14m	14	Relative			-2.87999747746133	-0.530725203595929	-0.307873767184465
	FD039	R15m	15	Relative			-7.96744712537933	3.22327620270752	0.309843062650898
	FD041	R16f	16	Relative			-3.57505701576244	0.571622132487138	-0.625885585801201
	FD042	R16m	16	Relative			-9.02449391574506	-0.0724261596066305	2.48937200153851
	FD047	R18	18	Relative			0.529968902660196	2.36734409896332	0.539089535498233
	FD049	R19	19	Relative			-2.17475374028313	-1.92727371707245	-0.504098804655587
	FD053	R20	20	Relative			-0.367937762935827	-3.05853693539385	1.03926618360207
	FD055	R22	22	Relative			0.306489641929217	-2.34900684906116	-1.49907276238482
	FD057	R23	23	Relative			-1.6544971133121	-4.43131540428029	2.437080047981
	FD059	R24	24	Relative			-4.33128221016164	-0.317387664742581	-0.681687283796858
	FD175	R26m	26	Relative			1.74251238269591	0.00496843664759672	-0.0482461421284341
	FD066	R27m	27	Relative			-0.109530687753441	-0.688737633230154	1.30607345061988
	FD065	R27f	27	Relative			0.364106564019752	-4.35706682779526	0.552222942352735
	FD068	R28f	28	Relative			-0.073261036262761	-2.22817221139072	-0.644811012997346
	FD072	R32	32	Relative			-0.777279641034489	-0.0626190297909861	-1.94496021714957
	FD074	R33	33	Relative			2.8707168070873	-1.09938465289335	-1.60022297643788
	FD077	R35f	35	Relative			1.83593452180656	-1.89403061598659	0.311318081730767
	FD078	R35m	35	Relative			1.98380911453456	-2.99485305210888	0.0442296450751886
	FD079	R35s	35	Relative			-1.52929334536772	-2.20760889806322	-0.276799382986021
	FD010	R05	5	Relative			-2.58919985487725	1.64188192760546	-2.21226266606846
	FD063	R26m	26	Relative			-1.05067421554567	-3.24310274807432	1.77552263723637
	FD062	R26f	26	Relative			-1.514028092888	1.15427593597154	-2.08561036093918
	FD166	FD-062F	1	Relative			-0.599886773968867	1.66718068654187	-0.655834330589815
	FD081	R36f	36	Relative			0.986320296011882	-1.74380213798636	1.95965329924369
	FD083	R36m	36	Relative			0.713895018037458	-1.72246740525383	-0.84858018725252
	FD085	R37m	37	Relative			3.02953779498215	-4.17144965991091	0.689147402435572
	FD087	R40	40	Relative			-3.08535221920102	-1.50825915502243	-1.13761268393212
	FD089	R41	41	Relative			-0.73295780511417	-0.708442189787692	-0.370774849859568
	FD092	R42m	42	Relative			-3.77049391557103	1.56875814860898	-0.684706180644524
	FD091	R42f	42	Relative			-3.81873594114486	0.384836074616743	-3.99881157529361
	FD097	R43m	43	Relative			0.472584507938849	-1.22509354989113	-0.397979954362216
	FD096	R43f	43	Relative			-0.579268793236214	-0.430760197943453	-0.95317748527304
	FD099	R47	47	Relative			0.0172019466215501	1.06541834172262	-0.487755449015757
	FD128	R06	6	Relative			-1.60980141489849	0.0892891308335037	-1.45934943655234
	FD169	R16m	16	Relative			2.28197543341111	-2.96858805554829	-0.545836788079976
	FD168	R16f	16	Relative			-0.203209584899244	-0.181748747222136	-1.77388376104888
	FD171	R45m	45	Relative			-0.952851243909338	-3.67398779864971	-0.450735823831012
	FD172	R45f	45	Relative			-0.0515739670552411	-4.96885852324854	-0.667079736833954
	FD174	R20	20	Relative			0.698856109901514	-3.15124100373032	-0.13273773030665
	FD101	R48	48	Relative			1.3021283010631	-5.54467491187238	0.627624615621572
