# Supplementary material for: Gut microbiome dysbiosis drives metabolic dysfunction in Familial dysautonomia
Source: Nat Commun. 2023 Jan 13;14:218. doi: 10.1038/s41467-023-35787-8 (PMC9839693; doi:10.1038/s41467-023-35787-8)
Supplement: Supplementary file 5 — Source Data File [file 41467_2023_35787_MOESM5_ESM.zip › Dysautonomia-main/source_data/source_data_1f.csv]

	sample.id	DonorID	Family.ID	Disease.state			comp1	comp2	comp3
Figure 1e	FD501	P05	5	Patient		PLSDA coordinates	0.726791371748137	3.62212184147151	-1.98059349183171
	FD502	P05	5	Patient			-1.08825062878128	1.90537272154005	-2.66224392048136
	FD505	P06	6	Patient			1.13093935244455	-2.0090302121242	2.41720301439191
	FD596	P06	6	Patient			3.08815368085564	1.1860622143415	1.30852258601043
	FD507	P07	7	Patient			2.13491069612333	-0.362055574495618	0.0113125480200205
	FD598	P07	7	Patient			3.45382669490769	0.788384718904646	1.77720218022129
	FD509	P08	8	Patient			-0.613329433071184	1.69441319946538	2.15501822817586
	FD511	P09	9	Patient			1.95134283400909	0.023616547892646	-0.866027410632932
	FD512	P09	9	Patient			0.583459745774072	2.36733568213623	-2.40685084591465
	FD513	P10	10	Patient			1.18361286754239	-6.3813781261563	-1.29701777663823
	FD516	P11	11	Patient			-0.306063183545196	-3.21731362605394	-1.03316740678509
	FD518	P12	12	Patient			-0.124675772182312	0.184742664642537	-0.907462645451414
	FD519	P13	13	Patient			0.680748064359797	-4.23280807569352	-2.80785178410621
	FD522	P14	14	Patient			3.45204308097793	-1.19358576478785	0.642499886933796
	FD523	P15	15	Patient			1.55485972308162	-0.349319508079066	0.71153427321785
	FD525	P16	16	Patient			2.33587000396827	-2.09317610561378	-0.110873966851165
	FD600	P16	16	Patient			0.0615367239963011	-0.0193486142204365	0.4655648444129
	FD528	P17	17	Patient			-1.51017328621619	-2.65135842882866	-1.22657202671794
	FD529	P18	18	Patient			0.212745267782142	-1.91100184339995	-0.180629165367237
	FD531	P19	19	Patient			1.44093269312878	-1.89480941468916	-0.987233337547819
	FD533	P20	20	Patient			1.09348902554734	-0.245405577082434	0.18119730966563
	FD603	P20	20	Patient			2.37593997052917	0.257686216081191	-0.75654543210434
	FD535	P21	21	Patient			2.06952543536543	-2.01764890175897	0.563429474565686
	FD536	P22	22	Patient			1.8067217596011	-4.42528452742482	1.41784696751117
	FD538	P23	23	Patient			-0.00664763710023353	1.39084835750002	-0.082989629396574
	FD540	P24	24	Patient			1.58672719217112	-0.46257896203239	-1.62219492080209
	FD542	P25	25	Patient			-0.837791567988142	-0.544359444075797	-0.548391437626084
	FD543	P26	26	Patient			0.384324666098193	3.46383358994189	-0.718729411638191
	FD546	P27	27	Patient			2.02594928573224	-3.16114620401734	0.22533100454149
	FD549	P28	28	Patient			-0.820884873237778	-5.10742847669302	-0.554953108200744
	FD552	P29	29	Patient			1.40829650981739	3.52014046773252	-2.22415560731789
	FD554	P30	30	Patient			1.19258245494697	-0.784385027355965	1.40117777314134
	FD556	P31	31	Patient			2.99644314226189	-3.75878742129352	-1.09998899490753
	FD557	P32	32	Patient			3.62932095306039	-0.412620788125309	-0.276886582688455
	FD559	P33	33	Patient			0.603053382090338	-0.313658967553252	0.896782474621027
	FD561	P34	34	Patient			1.7344184934865	-0.706281312825226	0.518677609953714
	FD563	P35	35	Patient			0.721501999755308	-2.73938321290648	0.403485890106127
	FD566	P36	36	Patient			0.83328437308292	-1.83510999864887	-3.18960027929966
	FD568	P36s	36	Patient			0.805876919614688	-4.37619961053678	-2.87752958708485
	FD572	P38	38	Patient			0.95839122115724	2.25735600341497	-2.88078265991679
	FD576	P40	40	Patient			3.32941728682441	3.69864625377952	-0.474530211682655
	FD579	P41	41	Patient			-0.207857209301477	-0.345699904410452	-0.373806112493234
	FD581	P42	42	Patient			0.479899807778689	-4.43097236790605	-2.78429711780217
	FD584	P43	43	Patient			3.49494619393548	3.00122567669295	0.795709402521173
	FD587	P45	45	Patient			0.709205767638402	-4.91603282706342	-1.44797539306988
	FD589	P46	46	Patient			2.21226536952584	1.78245061536926	-0.516620766895454
	FD591	P04	4	Patient			1.3506533381607	0.632373864804214	-1.11465992008431
	FD593	P48	48	Patient			2.51371595171664	1.68817489490195	-1.28573892792258
	FD595	P49	49	Patient			0.00781740402260409	0.715944633967777	-0.807132359468641
	FD503	R05	5	Relative			-2.02250147674546	1.76255749577527	-0.476727030999526
	FD504	R05	5	Relative			-2.96458207666734	-1.0899448772938	-2.61894960662983
	FD506	R06	6	Relative			-1.80548020323181	-2.29619089617105	1.17423742477009
	FD597	R06	6	Relative			-1.57546144986878	1.99920757309496	0.781653336351276
	FD508	R07	7	Relative			0.722369345414238	2.12065883096877	3.17895608541863
	FD599	R07	7	Relative			1.89493377808878	9.1693726105952	-0.132091553275317
	FD510	R08f	8	Relative			0.93851325176377	-0.751217339501772	2.27558110760688
	FD514	R10f	10	Relative			-1.55200583952332	-2.09199204939812	1.15165874179924
	FD515	R10m	10	Relative			-1.50352564426218	-2.46747116597329	0.715245172773002
	FD517	R11m	11	Relative			-1.96598860536824	-1.92197849802724	0.605480428484141
	FD520	R13	13	Relative			-1.64663835341328	3.16082571404046	-1.33731853142193
	FD521	R02m	2	Relative			-0.73572687889662	-0.255167643583337	2.34244213186842
	FD524	R15m	15	Relative			-0.6014286114082	1.69528417316337	2.2406907955625
	FD526	R16f	16	Relative			-1.86461690269721	-4.68419804820689	-0.64294394494178
	FD601	R16f	16	Relative			0.0294487224128597	-0.748453828969124	1.84101921987823
	FD527	R16m	16	Relative			-2.73101059349817	-2.53506295452402	-0.359770288934988
	FD602	R16m	16	Relative			-1.83636498934805	0.0442288786711415	3.15168686508793
	FD530	R18	18	Relative			-2.26099798621766	-0.11594755465959	-0.816850955470526
	FD532	R19	19	Relative			-2.03559607634007	-1.39973406417571	0.188842517501467
	FD604	R20	20	Relative			0.111494243283133	0.340354716379724	1.00946605850317
	FD534	R20	20	Relative			0.021649472017543	-1.15636188247003	2.3235170760266
	FD537	R22	22	Relative			-0.92744854634003	-1.50218749243281	2.14555930643284
	FD539	R23	23	Relative			-2.5704640011031	-0.978499912494261	0.425675406814567
	FD541	R24	24	Relative			-0.0941024108860241	2.9697908846652	2.98112651381208
	FD544	R26f	26	Relative			-1.89263638320273	1.43456248632628	-0.135446342211776
	FD545	R26m	26	Relative			-1.76027629321918	3.99092403573225	-2.38331032575538
	FD547	R27f	27	Relative			0.0123454547626099	-1.86337034213492	1.86205361059198
	FD548	R27m	27	Relative			1.33198341446867	-1.30258736207893	2.91492558728864
	FD550	R28f	28	Relative			-2.34982129004211	-1.68122565065185	1.97182798040797
	FD551	R28m	28	Relative			-1.64357246113625	-4.00508813236723	0.218336689306044
	FD553	R29	29	Relative			-0.386603791130397	2.58754085477553	-1.57706535830445
	FD555	R30	30	Relative			-1.97867630572546	-1.56626228490018	0.313890395862504
	FD558	R32	32	Relative			-0.451871897796677	2.12859454543595	2.29759376443684
	FD560	R33	33	Relative			-2.31042954620328	0.000293276959674516	1.08936328262386
	FD562	R34	34	Relative			-2.3379582398359	-1.11461923910411	1.11803979401263
	FD564	R35f	35	Relative			0.052524882816102	-0.92736691434783	1.2850630344164
	FD565	R35m	35	Relative			-0.344676410146554	-1.80438484539325	2.41132465071542
	FD567	R36f	36	Relative			-0.597265997514887	0.554841375744382	-1.02465787150415
	FD569	R36m	36	Relative			-2.3343307903796	2.37498241540022	-1.52917693223839
	FD570	R37f	37	Relative			-1.12636689058852	1.32975421498544	-0.193514399381894
	FD571	R37m	37	Relative			-0.0315193002477636	3.73059788133045	0.781625225705217
	FD573	R38	38	Relative			-1.22399139734841	4.25249055335583	0.21988235164778
	FD575	R39	39	Relative			0.0849935385308985	2.52119002419222	-0.546292298938867
	FD578	R40	40	Relative			0.197708907019806	0.635009719918905	-1.36027824211616
	FD580	R41	41	Relative			-3.1785190517053	0.952927092895493	-1.02532038331402
	FD582	R42f	42	Relative			-2.23671213628749	-2.23623305608932	-1.16077169936725
	FD583	R42m	42	Relative			-0.400735970919124	2.21890103463707	-1.77513896796307
	FD585	R43f	43	Relative			-2.55827236335253	3.80241174310991	0.145600080677126
	FD586	R43m	43	Relative			-2.27145130428676	2.97383953945047	-0.139067901230793
	FD588	R45m	45	Relative			0.39999157377546	3.53219538082451	0.944541037295733
	FD590	R47	47	Relative			-1.3912890144616	1.82806489396009	-1.13196089883895
	FD592	R04	4	Relative			-0.712187896886539	3.83331533814432	0.59649690490162
	FD594	R48	48	Relative			-0.384718319318225	5.26826741168741	-0.125212275025323
