# Supplementary material for: Gut microbiome dysbiosis drives metabolic dysfunction in Familial dysautonomia
Source: Nat Commun. 2023 Jan 13;14:218. doi: 10.1038/s41467-023-35787-8 (PMC9839693; doi:10.1038/s41467-023-35787-8)
Supplement: Supplementary file 5 — Source Data File [file 41467_2023_35787_MOESM5_ESM.zip › Dysautonomia-main/source_data/source_data_2a.csv]

	sample.id	enterotype/cluster			Otu0001 Bacteroides	Otu0002 Bacteroides	Otu0003 Bacteroides	Otu0004 Faecalibacterium	Otu0005 Anaerostipes	Otu0006 Blautia	Otu0007 Bifidobacterium	Otu0008 Akkermansia	Otu0009 Roseburia	Otu0010 Alistipes	Otu0011 Bacteroides	Otu0012 Alistipes	Otu0013 Parabacteroides	Otu0014 Collinsella	Otu0015 Ruminococcus	Otu0016 Phascolarctobacterium	Otu0017 Parabacteroides	Otu0018 Fusicatenibacter	Otu0019 Blautia	Otu0020 Clostridiales_unclassified	Otu0021 Intestinibacter	Otu0022 Blautia	Otu0023 Ruminococcaceae_unclassified	Otu0024 Bacteroides	Otu0025 Escherichia/Shigella	Otu0026 Blautia	Otu0027 Bacteroides	Otu0028 Ruminococcaceae_unclassified	Otu0029 Prevotella	Otu0030 Streptococcus	Otu0031 Ruminococcaceae_unclassified	Otu0032 Parasutterella	Otu0033 Lachnospiraceae_unclassified	Otu0034 Dialister	Otu0035 Erysipelotrichaceae_unclassified	Otu0036 Barnesiella	Otu0037 Clostridium_XlVa	Otu0038 Enterobacteriaceae_unclassified	Otu0039 Megasphaera	Otu0040 Lachnospiraceae_unclassified	Otu0041 Lachnospiraceae_unclassified	Otu0042 Ruminococcus2	Otu0043 Odoribacter	Otu0044 Paraprevotella	Otu0045 Ruminococcus
Figure 2a	FD001	1		OTU counts	2436	663	124	341	959	1841	1126	0	0	0	236	0	233	284	0	0	35	0	0	133	0	39	0	0	5	1	25	0	0	0	0	0	53	0	0	0	79	366	0	100	0	0	0	0	1
	FD002	2			2031	1102	182	793	222	216	34	0	332	0	628	881	256	189	0	400	60	173	119	57	0	37	0	0	0	19	27	0	0	305	7	0	5	0	4	0	6	0	9	34	10	12	0	502	9
	FD004	2			630	148	147	563	197	191	57	3	377	34	0	107	30	156	59	0	0	241	194	95	12	22	209	0	5	44	1	21	3892	10	88	122	2	249	27	0	3	0	0	106	20	34	22	0	22
	FD005	2			0	2181	0	1	0	0	2	0	0	0	0	0	0	1	0	0	0	0	0	0	336	0	0	0	848	0	0	0	0	271	0	0	1112	5	0	0	645	147	0	1366	1	0	0	0	0
	FD006	2			719	513	278	454	206	109	465	1	746	378	1	315	0	240	528	0	260	183	343	357	0	179	139	0	5	73	2	378	0	49	169	57	0	42	10	0	7	0	0	19	6	87	62	0	58
	FD007	1			277	702	268	0	591	1543	686	0	0	0	0	0	146	0	0	876	0	0	0	352	3	885	0	0	111	0	25	0	0	378	0	0	411	0	0	0	108	15	0	24	0	7	0	0	0
	FD009	2			814	468	749	1124	747	516	0	0	85	106	0	140	25	0	85	285	72	274	453	176	33	233	123	0	0	116	0	48	0	20	54	95	11	0	131	0	0	0	0	9	161	82	62	0	1
	FD011	2			1296	381	471	22	681	692	0	1728	0	0	0	0	0	0	519	836	370	291	0	0	43	40	0	0	0	58	0	0	0	1	0	0	288	0	0	0	28	0	0	28	0	0	0	0	0
	FD012	2			613	231	432	487	31	45	655	150	579	157	0	356	77	95	315	234	197	351	129	100	0	369	70	0	0	80	22	150	1	12	64	132	0	0	26	0	0	0	0	23	134	6	40	0	9
	FD015	2			1834	72	1292	826	0	309	11	146	29	0	488	270	67	0	59	1	782	47	58	90	0	203	236	0	0	38	0	0	1	0	0	110	0	6	0	487	6	0	0	67	122	1	0	0	51
	FD016	2			858	130	78	437	45	63	145	675	39	223	170	275	61	17	1	0	58	4	37	22	3	12	9	0	0	25	123	810	1455	1	204	148	0	264	30	543	0	0	0	67	0	2	61	0	8
	FD017	2			615	903	1029	251	0	60	4	847	113	2170	0	159	0	0	0	0	451	0	8	21	12	5	0	0	0	147	444	0	0	16	0	17	15	97	0	0	16	19	0	10	0	181	51	0	14
	FD018	2			0	3054	0	0	0	0	0	3	0	0	0	0	980	0	0	0	0	0	0	0	3109	99	0	0	1473	0	0	0	0	0	0	0	0	0	0	0	110	0	0	0	0	0	0	0	0
	FD019	2			882	225	123	1109	249	109	1	5	838	40	253	119	47	60	9	48	63	121	114	92	24	16	83	437	167	29	28	14	0	35	66	79	0	0	20	0	0	0	0	0	751	5	15	0	0
	FD020	2			1745	424	328	1223	22	201	0	126	300	163	0	0	144	171	35	0	113	225	168	324	19	56	135	811	13	28	0	3	0	10	48	209	7	89	12	0	6	0	0	43	369	6	57	0	13
	FD021	2			2127	731	495	983	670	158	62	301	108	138	0	218	75	60	0	319	91	106	252	63	0	13	1	534	16	102	366	75	0	46	0	6	3	0	0	0	9	0	0	0	3	0	156	0	0
	FD022	2			1473	673	305	1107	982	191	1	378	203	152	0	167	60	93	0	246	59	218	501	27	0	65	0	685	1	9	219	41	0	7	0	8	33	0	0	0	1	0	0	2	41	3	151	0	0
	FD023	2			330	165	795	502	148	63	10	148	154	119	0	264	67	66	146	0	4	96	116	98	3	12	149	0	24	106	86	886	1	5	52	218	24	249	105	179	1	0	0	89	6	41	0	538	0
	FD024	2			560	311	534	381	31	119	9	225	200	242	0	265	21	25	58	0	58	9	5	13	4	0	125	0	0	84	145	846	0	2	39	342	3	119	4	531	6	0	0	476	12	2	34	674	275
	FD025	2			714	161	426	343	133	162	49	337	74	249	100	1	67	38	145	0	197	29	119	52	1	1	18	0	0	157	0	313	0	44	103	298	3	39	0	92	13	0	0	0	45	0	73	0	0
	FD028	1			2107	1193	613	1	0	495	936	0	74	0	1	1	154	0	392	1	501	142	66	104	262	6	0	0	9	1	1	0	0	164	0	0	194	51	366	1	23	0	0	36	0	152	0	0	0
	FD029	2			875	1266	132	26	0	413	1	1	1	100	290	195	93	0	319	0	238	0	91	0	23	401	0	0	144	11	0	8	0	117	0	0	109	60	0	0	53	0	0	121	0	258	0	0	0
	FD030	2			1544	410	569	429	137	113	624	292	632	251	0	474	91	198	138	1	163	222	158	54	9	113	283	0	1	61	458	34	0	38	26	153	2	109	0	161	0	0	363	12	22	27	0	0	128
	FD031	2			1229	655	494	84	28	15	136	2257	45	543	0	72	128	0	4	0	126	3	44	58	0	2	8	0	384	11	242	354	0	152	0	10	14	14	0	227	4	0	0	17	26	1	96	0	0
	FD032	2			3725	1338	1118	598	4	47	0	440	2	141	0	102	37	0	0	216	353	3	40	18	0	59	94	0	0	5	0	27	2	0	1	0	6	0	0	0	45	0	0	32	1	1	127	26	25
	FD034	2			2010	1136	1045	772	69	90	30	8	219	424	58	402	85	55	11	122	261	185	13	40	15	122	52	0	62	112	510	26	0	34	38	161	15	0	0	0	2	0	0	0	0	34	0	0	171
	FD035	2			1697	347	1154	838	44	68	13	353	320	30	139	379	52	58	139	188	277	108	37	47	14	103	81	0	7	83	50	36	0	13	13	67	2	0	30	0	3	0	0	61	125	5	82	0	3
	FD036	1			4688	0	0	1	0	1622	0	0	0	0	0	0	2068	0	0	0	0	876	0	0	264	0	0	0	0	0	0	0	0	1	0	0	156	0	0	0	118	0	0	0	0	0	0	0	0
	FD037	1			2	3	0	1	0	0	0	1	1	1	0	0	0	0	0	0	0	0	0	0	0	0	0	0	0	759	0	0	2	0	0	0	0	0	0	0	1287	0	0	544	0	0	0	0	0
	FD038	2			778	400	1050	276	136	6	515	801	10	357	0	132	30	237	38	58	300	18	29	38	1	18	26	0	23	17	181	158	0	1	15	0	0	69	8	228	2	0	0	8	101	10	54	0	0
	FD039	2			1086	515	1467	14	130	5	1171	1	2	48	0	64	3	226	421	230	786	0	6	0	0	1	0	0	37	5	10	384	0	393	134	2	1	0	0	5	15	0	0	0	0	67	32	0	0
	FD040	2			49	2544	593	554	1151	467	706	1	68	33	1	9	462	50	0	225	10	578	419	219	20	0	371	0	21	11	0	1	0	0	0	297	19	0	7	22	3	0	418	12	0	3	32	0	0
	FD041	2			1313	1440	890	474	127	314	184	184	550	139	0	376	123	59	36	310	1	186	42	98	47	18	180	0	139	35	0	92	0	23	54	309	0	0	31	58	28	1	391	10	14	82	190	0	20
	FD043	2			1296	799	749	795	156	471	0	0	52	345	0	0	74	158	815	562	105	217	70	126	12	155	298	0	0	475	218	83	0	3	0	0	3	0	0	117	19	0	0	13	66	15	36	0	0
	FD044	2			500	533	678	237	326	533	41	343	1132	242	0	0	40	414	225	281	120	337	134	383	31	166	232	0	0	631	144	146	1	22	0	64	4	0	0	103	6	0	0	4	9	0	6	0	0
	FD045	2			1037	217	577	728	46	106	238	184	360	486	115	210	57	0	453	0	161	77	16	80	43	49	126	0	0	114	101	78	0	41	515	18	1	0	2	0	0	1	0	10	145	10	64	0	7
	FD046	2			3329	1371	1353	514	118	341	5	2	278	367	0	313	129	21	111	108	116	28	41	28	2	6	0	0	0	33	0	120	6	9	0	0	16	0	2	240	13	0	0	25	0	36	1	0	0
	FD047	2			779	199	105	404	156	94	15	6	340	39	0	190	46	19	0	128	106	77	93	44	0	8	43	245	0	23	11	10	3953	11	3	3	3	0	107	48	2	0	0	1	69	0	47	0	0
	FD048	2			1382	1442	212	1	380	265	0	1	0	1308	0	235	277	0	0	700	222	0	0	0	2	400	0	0	0	0	689	0	0	24	0	0	66	0	0	0	166	1	0	11	0	0	0	971	0
	FD050	2			1615	739	217	514	284	534	250	0	255	441	0	343	42	375	0	378	210	299	359	231	66	120	0	0	1	139	0	134	2	352	234	0	24	0	0	0	8	0	0	45	7	199	0	0	11
	FD051	1			1981	894	209	160	758	106	655	2	476	171	0	156	124	69	0	0	268	320	316	66	16	24	0	0	53	17	0	0	0	58	53	0	41	32	133	0	5	0	0	1	186	8	0	0	0
	FD052	2			1958	743	238	927	82	137	58	0	517	549	0	102	0	44	0	304	95	141	76	60	18	46	89	818	0	30	59	69	0	17	82	71	0	0	53	68	4	46	0	122	90	3	61	0	301
	FD053	2			1615	562	55	1132	129	120	52	2	890	220	0	105	54	29	0	42	84	154	140	55	16	65	144	906	2	39	78	0	0	4	24	55	1	0	171	60	0	132	0	211	230	0	59	0	8
	FD054	1			3369	2616	0	1	1	0	189	2	0	250	0	0	0	0	0	0	0	0	0	0	590	0	0	0	69	0	0	0	0	0	0	0	362	0	0	0	187	0	0	64	0	0	0	0	0
	FD056	2			2344	990	900	152	410	330	45	1	276	0	660	0	102	102	570	374	72	0	250	97	48	43	173	0	38	90	4	0	0	13	191	0	2	1	0	1	32	0	0	259	0	82	0	0	0
	FD057	2			1247	425	1109	681	207	312	15	5	1001	164	475	222	39	0	108	90	150	48	51	122	24	38	356	0	0	51	60	0	0	9	0	15	0	0	106	0	1	0	0	25	165	4	1	0	0
	FD058	1			3344	1148	0	0	1	579	0	7	907	0	142	0	501	0	0	99	1	0	0	0	124	116	0	0	0	1	228	0	0	67	0	0	51	0	0	0	92	0	0	121	0	0	0	0	14
	FD059	2			865	701	852	911	40	25	303	346	120	835	152	732	3	139	349	0	0	127	156	88	34	60	11	463	38	65	0	183	1	5	105	55	13	73	17	263	1	0	0	10	18	15	0	1	96
	FD060	1			2884	1616	3	1	0	350	1	554	0	67	1315	0	628	0	0	0	106	0	48	0	0	248	0	2	115	0	3	1	0	186	0	0	130	0	0	1	19	1	0	3	0	39	0	521	0
	FD061	1			0	0	0	1	194	1100	126	0	1598	0	0	0	0	0	0	0	0	0	1	0	420	2	0	0	23	45	0	0	0	114	0	0	0	1	0	0	397	529	0	0	905	20	0	0	142
	FD062	2			492	225	277	457	38	9	62	1235	94	803	1	173	65	45	204	0	92	117	37	50	6	39	53	0	16	51	763	240	0	27	300	179	1	3	33	84	1	0	0	49	155	4	32	0	142
	FD063	2			1561	606	958	623	134	135	36	531	268	483	0	358	56	31	0	0	139	127	114	38	0	26	26	1	3	17	257	123	0	0	75	86	4	0	106	110	2	0	0	90	79	10	82	0	129
	FD064	1			3020	702	316	1	0	729	0	2	0	396	5	0	354	0	0	0	0	0	24	0	38	0	0	0	0	0	1247	0	2	2	0	0	75	0	0	1	15	0	0	43	0	116	0	3	0
	FD065	2			673	289	258	1140	400	192	280	4	656	24	1663	0	70	82	76	148	177	174	167	82	10	39	0	923	41	20	4	23	0	16	142	1	9	0	39	109	1	3	0	0	0	8	0	506	3
	FD067	2			1495	1838	568	1504	228	375	1	1	303	0	0	0	527	0	197	0	283	79	201	83	277	3	0	0	76	74	0	0	0	2	95	0	33	0	90	0	27	352	0	11	0	0	0	0	17
	FD068	2			1965	821	268	826	148	97	53	7	362	220	0	525	24	0	0	0	402	135	65	74	22	55	54	0	0	16	0	64	0	2	61	213	1	46	23	187	6	0	0	40	3	10	107	0	18
	FD072	2			1256	510	0	454	106	219	0	138	407	513	180	272	138	0	151	175	324	84	53	124	4	53	18	0	0	62	469	162	0	5	246	131	0	0	78	0	1	577	0	1	147	64	0	0	120
	FD073	2			1345	1044	1	0	605	249	537	1973	138	0	0	0	0	0	2514	0	0	0	4	202	42	12	0	0	66	19	1	0	0	24	0	0	39	29	0	0	4	1	0	6	14	3	0	0	0
	FD074	1			3130	1099	83	0	0	617	1	2232	7	244	0	0	507	0	0	0	0	0	0	1	114	4	0	0	233	0	79	0	0	102	0	0	54	49	0	0	236	0	0	9	0	0	0	0	0
	FD075	2			586	176	191	161	342	216	86	7	145	206	0	278	17	398	183	32	1	77	179	514	18	59	288	1	0	53	39	118	0	93	58	18	20	19	209	268	0	0	0	0	6	0	27	3	18
	FD076	2			268	496	419	546	83	272	29	11	70	622	1	508	259	60	2	210	59	54	65	111	2	134	473	792	9	86	1	71	0	96	7	137	0	0	0	207	4	2	0	38	123	24	302	0	0
	FD077	2			1644	973	581	137	229	237	26	261	218	402	824	364	132	97	44	156	0	54	99	189	2	51	107	1300	8	15	0	0	1	9	50	176	3	0	30	164	50	43	0	14	48	34	208	0	0
	FD078	2			2204	500	536	759	420	156	47	3	329	137	761	111	147	46	0	135	53	241	210	137	0	94	123	711	7	18	0	0	0	42	24	52	3	0	0	210	1	41	0	13	107	5	191	0	0
	FD079	2			771	243	825	312	228	138	210	77	84	351	500	291	11	90	0	43	30	154	141	228	81	46	48	490	2	48	115	32	0	12	70	68	4	2	80	150	0	1	0	11	18	2	210	0	114
	FD081	2			783	290	64	398	52	123	72	0	93	79	1632	170	38	21	0	1136	379	71	110	56	0	5	76	0	4	38	4	8	0	0	5	3	7	0	0	18	5	0	893	26	1	117	75	0	0
	FD082	2			1343	1898	847	881	151	253	239	0	301	202	418	276	137	66	0	415	197	171	6	68	0	57	0	0	10	17	0	1	0	3	0	8	46	0	0	178	32	0	0	2	132	143	100	0	0
	FD083	2			1805	657	528	602	62	77	284	200	316	263	381	328	65	61	106	48	395	126	127	13	8	8	0	0	2	27	15	51	0	0	432	206	3	64	2	82	10	0	1209	0	186	14	50	0	0
	FD084	1			733	319	2	0	3447	29	18	1	0	72	13	0	16	783	0	96	52	0	1024	0	0	743	0	0	0	0	3	4	0	36	0	0	26	4	0	1	7	1	1	0	0	24	0	0	0
	FD085	1			158	83	15	0	254	2093	1479	0	248	69	48	64	5	367	1661	3	6	0	12	0	8	121	0	0	0	0	12	0	0	803	0	6	42	3	0	0	6	0	0	0	0	2	0	0	3
	FD086	1			1	0	0	0	0	0	0	0	0	0	1	1	0	0	2	1	0	0	0	0	2575	0	0	1	0	0	0	0	0	1	0	0	1085	0	0	0	290	575	0	252	0	833	0	0	1014
	FD087	2			194	116	1110	795	389	109	240	816	342	253	0	404	33	170	482	0	87	60	85	330	40	114	67	263	0	218	0	0	0	41	142	0	0	218	0	112	4	0	0	4	16	60	21	0	50
	FD088	2			333	309	390	137	209	174	279	1076	35	95	2869	69	20	243	1	0	302	279	18	167	1	25	0	0	0	156	8	83	0	5	0	144	61	88	0	20	12	2	311	2	0	136	32	0	0
	FD089	2			1537	444	1115	572	222	54	449	686	24	153	0	307	87	0	53	559	0	10	170	0	2	0	76	0	120	32	80	342	0	1	0	5	6	0	76	0	8	5	0	2	349	11	101	0	0
	FD090	1			355	997	191	132	1005	80	1333	834	0	414	1278	324	0	356	0	0	530	62	128	71	3	64	74	0	0	15	0	128	0	1	0	0	74	0	0	0	8	0	0	7	0	42	34	0	0
	FD091	2			773	607	287	339	64	74	564	0	154	517	507	308	63	105	0	0	116	128	93	112	13	20	185	80	310	47	0	65	0	5	139	94	4	0	11	11	1	106	0	17	58	73	115	0	13
	FD092	2			932	139	221	551	9	54	221	551	8	265	66	238	36	65	78	13	152	107	59	24	2	18	104	98	0	6	1	590	0	0	21	132	4	209	20	34	0	3	0	216	49	2	87	0	5
	FD093	2			0	0	2569	640	0	362	476	0	4	0	1	0	0	0	0	217	0	711	60	0	187	0	0	0	9	352	0	0	0	263	89	595	222	0	120	0	104	4	0	72	0	1	0	0	139
	FD094	2			2	1781	1032	518	2	389	353	0	12	0	0	0	0	1	0	649	0	176	45	0	50	0	1	0	26	322	0	0	0	450	61	320	93	0	376	0	359	0	0	59	0	0	0	0	166
	FD095	2			546	240	784	685	198	209	692	301	710	161	1	120	79	707	489	28	14	256	127	166	14	129	653	0	0	138	0	76	0	4	40	13	20	73	0	0	6	0	0	12	8	34	43	0	192
	FD096	2			2535	889	1335	746	329	113	0	0	279	270	0	339	91	57	168	237	0	126	69	33	0	8	155	0	3	29	93	25	0	0	84	69	0	0	38	0	1	0	0	42	0	13	97	0	5
	FD097	2			2056	702	1155	411	97	191	18	221	584	193	0	340	43	97	142	402	90	44	70	44	32	41	341	0	0	30	0	24	0	2	19	339	13	0	30	0	4	0	0	17	113	20	50	0	1
	FD098	2			2165	1096	547	510	93	284	207	1	1	178	0	160	15	244	0	391	94	0	1	73	0	267	0	143	2	19	4	153	0	22	74	12	12	0	0	0	49	1070	0	19	0	316	24	0	0
	FD099	2			1501	553	787	0	330	507	464	0	474	29	506	208	120	0	0	568	0	0	0	0	22	86	943	781	46	0	37	0	0	2	0	482	155	0	0	0	105	16	0	17	190	40	0	0	0
	FD100	2			1255	365	878	792	280	82	273	1	10	310	0	445	108	226	0	0	50	13	247	285	0	380	79	0	2	106	0	0	68	0	0	0	21	0	375	30	3	8	0	3	0	190	350	154	0
	FD101	1			1185	405	86	222	1359	597	922	3	22	239	257	293	120	524	0	0	252	43	161	415	1	105	367	0	10	29	0	6	0	22	101	0	10	0	440	319	0	0	0	12	0	1	0	0	5
	FD102	2			724	238	411	295	464	495	324	343	21	762	0	176	66	220	0	0	189	50	108	407	1	301	322	0	120	50	0	18	0	122	95	0	19	0	36	0	1	1	0	0	0	7	151	179	0
	FD127	1			1151	503	236	47	2025	1783	1673	277	0	0	0	0	0	0	262	205	41	365	4	0	17	76	0	0	0	76	0	0	0	0	0	0	196	0	0	0	9	1	0	1	0	0	0	0	0
	FD128	2			165	92	101	211	63	137	991	326	1041	111	0	158	5	576	952	185	83	440	169	159	1	869	69	0	1	209	5	90	0	2	157	13	0	0	104	0	0	0	0	2	4	25	19	0	40
	FD164	1			296	261	106	1288	834	2067	670	15	1	0	5	0	76	422	0	0	2	0	0	185	0	0	0	0	13	0	27	0	0	0	0	1	26	1190	0	2	7	168	181	0	0	0	0	0	0
	FD165	1			128	138	27	214	2744	1455	1075	1	1	4	10	2	12	268	0	0	2	0	0	329	1	12	0	0	0	0	16	0	0	2	0	0	49	1559	0	0	131	50	842	23	2	0	0	0	0
	FD166	2			909	1140	87	34	46	422	111	1	37	0	100	48	142	113	0	22	18	6	21	1	1	32	66	0	3510	10	96	1	0	513	22	0	12	1	0	0	53	317	0	35	0	0	0	342	35
	FD167	1			580	12	0	0	1837	71	304	0	256	5	0	0	2858	252	0	0	0	0	0	264	10	0	0	0	23	768	0	0	5	0	0	0	221	33	26	0	228	0	0	66	0	130	0	4	18
	FD168	2			1033	543	652	1099	87	165	95	2	633	0	0	248	0	511	317	210	0	346	163	97	18	43	312	0	29	105	0	88	0	74	30	191	26	4	27	81	1	47	81	55	71	42	48	0	201
	FD169	2			1888	1665	1008	232	89	258	0	0	503	57	0	353	588	0	0	467	0	0	105	0	0	9	0	1	425	0	0	48	0	51	74	0	22	0	0	0	342	28	0	14	0	174	124	0	0
	FD170	2			621	1095	122	20	168	660	5	519	505	327	0	32	36	557	0	115	58	9	241	242	0	12	0	0	0	1035	196	5	0	16	191	6	0	0	701	90	5	0	0	11	4	0	23	0	0
	FD171	2			569	120	786	183	287	269	331	0	308	293	24	0	74	476	0	0	84	108	235	289	0	296	217	113	3	133	211	57	0	54	642	0	4	0	55	276	0	61	0	12	0	3	0	0	0
	FD172	2			1180	252	360	238	679	307	0	0	871	218	0	109	46	600	325	0	31	199	198	336	4	104	536	0	1	147	0	94	0	2	331	0	2	37	246	0	2	0	0	8	8	4	0	0	9
	FD173	2			1061	2127	340	253	367	305	240	0	98	446	0	400	134	485	0	0	230	15	586	403	252	121	0	0	16	118	0	0	0	95	297	0	9	73	44	0	12	0	0	18	2	28	0	0	0
	FD174	2			1354	595	82	1203	106	104	80	0	609	330	0	91	26	65	129	237	67	146	144	74	14	50	143	883	2	35	131	40	0	76	132	95	3	7	216	90	1	16	0	104	291	7	64	0	336
[truncated: 348 more columns]
