# Supplementary material for: Gut microbiome dysbiosis drives metabolic dysfunction in Familial dysautonomia
Source: Nat Commun. 2023 Jan 13;14:218. doi: 10.1038/s41467-023-35787-8 (PMC9839693; doi:10.1038/s41467-023-35787-8)
Supplement: Supplementary file 5 — Source Data File [file 41467_2023_35787_MOESM5_ESM.zip › Dysautonomia-main/source_data/source_data_2b.csv]

		sample.id	DonorID	Family.ID	Disease.state		Choline
Figure 2a	Stool	FD007	P05	5	Patient		natural log stool metablite concentration	-8.08216928106653
		FD001	P01	1	Patient			-7.46812134830826
		FD028	P02	2	Patient			-9.89353722168296
		FD093	P43	43	Patient			-8.81156425201882
		FD021	P11	11	Patient			-8.61701352669845
		FD003	P03	3	Patient			-9.43473470519205
		FD050	P20	20	Patient			-9.04482593349861
		FD043	P17	17	Patient			-8.06930736742412
		FD032	P14	14	Patient			-8.18072095479502
		FD036	P15	15	Patient			-6.3538701657557
		FD005	P04	4	Patient			-9.22748653081115
		FD011	P06	6	Patient			-8.07571764578504
		FD013	P07	7	Patient			-8.47317630599946
		FD015	P08	8	Patient			-8.41734785644652
		FD018	P10	10	Patient			-6.36543098815677
		FD022	P11	11	Patient			-7.60692053186765
		FD029	P02	2	Patient			-9.69810072281118
		FD033	P14	14	Patient			-8.51719319141624
		FD037	P15	15	Patient			-8.05976834437736
		FD040	P16	16	Patient			-7.40041359879268
		FD046	P18	18	Patient			-9.34730622704934
		FD048	P19	19	Patient			-9.08812273925193
		FD051	P20	20	Patient			-8.46840302724681
		FD058	P24	24	Patient			-9.20039004112301
		FD064	P27	27	Patient			-7.67562600573802
		FD067	P28	28	Patient			-9.12416267573513
		FD070	P32	32	Patient			-9.28183637368125
		FD071	P32	32	Patient			-9.10598035665194
		FD073	P33	33	Patient			-10.2403598691787
		FD076	P35	35	Patient			-9.13337933084005
		FD008	P05	5	Patient			-7.81162349085773
		FD061	P26	26	Patient			-8.09519878135686
		FD080	P36	36	Patient			-8.45892428329226
		FD082	P36s	36	Patient			-9.30905634491534
		FD084	P37	37	Patient			-9.33025066864874
		FD086	P40	40	Patient			-8.15255007782833
		FD088	P41	41	Patient			-7.36346160352705
		FD090	P42	42	Patient			-8.97132347150568
		FD094	P43	43	Patient			-8.31017902203191
		FD098	P47	47	Patient			-8.28608147045285
		FD127	P06	6	Patient			-7.84170094609501
		FD167	P16	16	Patient			-7.80915739836254
		FD170	P45	45	Patient			-9.79015886722913
		FD173	P20	20	Patient			-10.4586134351987
		FD100	P48	48	Patient			-9.84521864441215
		FD009	R05	5	Relative			-8.9327086353779
		FD002	R01	1	Relative			-9.04482593349861
		FD030	R02f	2	Relative			-9.94015153690772
		FD095	R43m	43	Relative			-9.77773634723057
		FD023	R11m	11	Relative			-9.62283009502131
		FD004	R03	3	Relative			-8.41734785644652
		FD052	R20	20	Relative			-8.62255370707406
		FD045	R17	17	Relative			-8.9556981536026
		FD034	R14m	14	Relative			-9.47821981713178
		FD038	R15m	15	Relative			-10.9086094981169
		FD006	R04	4	Relative			-10.3311982695916
		FD012	R06	6	Relative			-10.7199329494406
		FD014	R07	7	Relative			-9.75852178228594
		FD016	R08f	8	Relative			-10.4379230419413
		FD019	R10f	10	Relative			-8.91023577952584
		FD020	R10m	10	Relative			-9.28830191344589
		FD024	R11m	11	Relative			-9.32462951837831
		FD031	R02m	2	Relative			-11.4267477687292
		FD035	R14m	14	Relative			-9.01972001236753
		FD039	R15m	15	Relative			-11.0243454501516
		FD041	R16f	16	Relative			-9.66762522881414
		FD042	R16m	16	Relative			-10.671358279292
		FD047	R18	18	Relative			-8.25482892694875
		FD049	R19	19	Relative			-9.09701168666918
		FD053	R20	20	Relative			-8.85968350036301
		FD059	R24	24	Relative			-9.41368129599421
		FD175	R26m	26	Relative			-8.63936082539045
		FD066	R27m	27	Relative			-9.48083761967386
		FD065	R27f	27	Relative			-9.01148951323102
		FD068	R28f	28	Relative			-10.0177766989383
		FD072	R32	32	Relative			-9.79732735670774
		FD074	R33	33	Relative			-8.94031323476312
		FD077	R35f	35	Relative			-9.01972001236753
		FD078	R35m	35	Relative			-8.44953454294242
		FD079	R35s	35	Relative			-9.29155042740173
		FD010	R05	5	Relative			-10.298012720606
		FD063	R26m	26	Relative			-8.75926475261597
		FD062	R26f	26	Relative			-10.1779243982379
		FD081	R36f	36	Relative			-9.32350907008182
		FD083	R36m	36	Relative			-9.72785498389297
		FD085	R37m	37	Relative			-9.21535291379973
		FD087	R40	40	Relative			-9.54441548399767
		FD089	R41	41	Relative			-9.77070644130231
		FD092	R42m	42	Relative			-9.63193486201423
		FD091	R42f	42	Relative			-10.5159768300786
		FD097	R43m	43	Relative			-9.73966946730673
		FD096	R43f	43	Relative			-9.30685127235703
		FD099	R47	47	Relative			-9.21034037197618
		FD128	R06	6	Relative			-10.6843736474041
		FD169	R16m	16	Relative			-8.94797610750869
		FD168	R16f	16	Relative			-9.72953424541269
		FD171	R45m	45	Relative			-9.66762522881414
		FD172	R45f	45	Relative			-9.41368129599421
		FD174	R20	20	Relative			-8.56323712991764
		FD101	R48	48	Relative			-9.70299869178672
		sample.id	DonorID	Family.ID	Disease.state		Xanthine	Urea	Methanol
	Serum	FD501	P05	5	Patient		natural log serum metablite concentration	3.82319179172153	9.06665474199669	3.83297979808769
		FD502	P05	5	Patient			3.70868208141012	9.14767210083028	3.78305262413119
		FD505	P06	6	Patient			0.182321556793955	9.52872137317723	3.16547504814109
		FD596	P06	6	Patient			0.667829372575655	9.11550757820501	2.05412373369555
		FD507	P07	7	Patient			1.62924053973028	9.8919057415427	2.59151638484626
		FD598	P07	7	Patient			0.587786664902119	9.36580447460025	3.16547504814109
		FD509	P08	8	Patient			4.03777421073371	8.42704964156327	1.32175583998232
		FD513	P10	10	Patient			1.65822807660353	10.7215224704824	3.13983261752775
		FD516	P11	11	Patient			1.99470031322475	10.0323489953995	1.65822807660353
		FD519	P13	13	Patient			0.936093359170335	9.38896761318187	2.03470564783844
		FD523	P15	15	Patient			2.23001440015921	9.4769915881673	2.37954613413017
		FD525	P16	16	Patient			0.741937344729377	9.63010278478517	1.81645208181843
		FD600	P16	16	Patient			0.993251773010283	9.31727814311236	2.23001440015921
		FD529	P18	18	Patient			3.01553490085017	9.62914609702142	3.15273602236366
		FD531	P19	19	Patient			2.24601474150565	9.94187378299017	1.39871688111845
		FD533	P20	20	Patient			2.6775909936175	9.27479295192092	2.54553127160443
		FD603	P20	20	Patient			0.587786664902119	9.29599958520429	2.35137525716348
		FD536	P22	22	Patient			0.667829372575655	9.76176556552788	1.95302761682418
		FD538	P23	23	Patient			2.14593128294867	8.79320998833749	2.64617479738412
		FD540	P24	24	Patient			0.8754687373539	9.79463762261403	2.53369681395743
		FD543	P26	26	Patient			2.53369681395743	9.15087695070536	2.36555989215543
		FD546	P27	27	Patient			0.405465108108164	9.57612866293145	1.90954250488444
		FD549	P28	28	Patient			1.81645208181843	9.53311928146539	2.70805020110221
		FD552	P29	29	Patient			1.86408013080768	8.97665393928541	1.97408102602201
		FD554	P30	30	Patient			2.83907846350861	9.77354400161745	1.14740245283754
		FD557	P32	32	Patient			-0.510825623765991	10.717350131837	1.50407739677627
		FD559	P33	33	Patient			0.993251773010283	9.30121801531658	2.80336038090653
		FD561	P34	34	Patient			1.76644166124377	9.04876217632013	1.68639895357023
		FD563	P35	35	Patient			1.14740245283754	9.6888142769376	0.810930216216329
		FD566	P36	36	Patient			0.810930216216329	8.92313818436125	2.5687881337687
		FD568	P36s	36	Patient			1.5993875765806	9.3716680922659	2.23001440015921
		FD572	P38	38	Patient			2.09186406167839	8.97547842770777	2.16332302566054
		FD576	P40	40	Patient			1.43508452528932	9.03940969210891	2.40694510831829
		FD579	P41	41	Patient			1.28093384546206	9.30153299535904	1.97408102602201
		FD581	P42	42	Patient			0.182321556793955	9.62438854001482	4.13356527537538
		FD584	P43	43	Patient			-0.510825623765991	9.66334724628158	2.23001440015921
		FD587	P45	45	Patient			1.23837423104327	9.87330408022886	0.993251773010283
		FD591	P04	4	Patient			1.50407739677627	9.03239124217598	2.36555989215543
		FD593	P48	48	Patient			1.5993875765806	9.01163940199713	2.95491027903374
		FD503	R05	5	Relative			2.92316158071916	8.80006119480976	1.23837423104327
		FD504	R05	5	Relative			2.21375387928743	9.11468263177974	1.93152141160321
		FD506	R06	6	Relative			2.61373952163097	9.42749804360559	2.62466859216316
		FD597	R06	6	Relative			2.86505394991188	8.94754601503218	2.89867056071086
		FD508	R07	7	Relative			2.26176309847379	9.50209912346851	2.43361335540045
		FD599	R07	7	Relative			2.07317192866624	8.74508544975265	1.99470031322475
		FD510	R08f	8	Relative			2.11021320034659	9.31834239577746	0.993251773010283
		FD514	R10f	10	Relative			3.19663021592088	9.56100076470991	3.27336401015227
		FD515	R10m	10	Relative			4.17361774311661	9.35932487290912	4.01096295328305
		FD517	R11m	11	Relative			3.07269331469012	9.33755875441905	3.01553490085017
		FD520	R13	13	Relative			1.88706964903238	8.52492323747815	2.65675690671466
		FD524	R15m	15	Relative			2.12823170584927	9.57267874836319	2.27726728500976
		FD526	R16f	16	Relative			1.65822807660353	9.50820913348494	3.11351530921037
		FD601	R16f	16	Relative			1.5993875765806	9.36289835556445	3.23277873003719
		FD527	R16m	16	Relative			3.51898041731854	9.65148145653682	3.46885603013597
		FD602	R16m	16	Relative			2.54553127160443	9.1774865471051	2.76631910922619
		FD530	R18	18	Relative			2.50959926237837	9.14152069977508	2.70805020110221
		FD532	R19	19	Relative			3.03013370027132	9.07616877446424	2.93119375241642
		FD604	R20	20	Relative			1.90954250488444	9.3620094036317	2.99322914333587
		FD534	R20	20	Relative			2.95491027903374	9.25325617295301	2.35137525716348
		FD537	R22	22	Relative			3.02286094094224	9.42234208287155	3.03735394824481
		FD539	R23	23	Relative			3.8649313978943	9.36867656601963	3.8458832029236
		FD541	R24	24	Relative			3.64414356027254	9.38017175023279	3.2088254890147
		FD544	R26f	26	Relative			2.09186406167839	8.97001887088424	3.03735394824481
		FD545	R26m	26	Relative			3.17178421733435	8.6767833362081	2.99322914333587
		FD547	R27f	27	Relative			1.93152141160321	9.32565369373164	2.64617479738412
		FD548	R27m	27	Relative			-0.798507696217772	9.29879071316007	1.86408013080768
		FD550	R28f	28	Relative			2.39333945626251	9.31649607139159	2.79422789734326
		FD551	R28m	28	Relative			2.83907846350861	9.38980785978723	2.64617479738412
		FD553	R29	29	Relative			2.27726728500976	8.98535136886282	2.11021320034659
		FD555	R30	30	Relative			1.93152141160321	9.33993339439192	3.73409179693548
		FD558	R32	32	Relative			3.64805745959368	9.31691415133186	3.67503404729188
		FD560	R33	33	Relative			2.61373952163097	9.56809523259494	3.69012867351437
		FD562	R34	34	Relative			3.39618483983861	9.03974776138074	3.44521426707893
		FD564	R35f	35	Relative			1.81645208181843	9.17445927608816	3.1904763503465
		FD565	R35m	35	Relative			2.55722731136763	9.11240224213399	1.43508452528932
		FD567	R36f	36	Relative			2.07317192866624	8.97593362838326	2.11021320034659
		FD569	R36m	36	Relative			3.03013370027132	8.79849998489461	3.15912582046243
		FD573	R38	38	Relative			2.33698651971138	8.48576444191258	2.71800053195538
		FD578	R40	40	Relative			1.97408102602201	9.54599441682692	2.5687881337687
		FD580	R41	41	Relative			3.60821155104648	9.02939386936176	3.46417218082354
		FD582	R42f	42	Relative			3.17805383034795	9.30505946803402	3.05870707271538
		FD583	R42m	42	Relative			2.42036812865043	9.03316156852788	2.79422789734326
		FD585	R43f	43	Relative			2.89037175789616	8.97009516744902	2.9391619220656
		FD586	R43m	43	Relative			3.19663021592088	9.04235949433669	3.13983261752775
		FD588	R45m	45	Relative			0.587786664902119	9.04652059674536	2.07317192866624
		FD592	R04	4	Relative			1.47017584510059	8.16537784903485	3.23867845216438
		FD594	R48	48	Relative			2.76631910922619	8.41239918193015	2.70805020110221
