# Supplementary material for: Gut microbiome dysbiosis drives metabolic dysfunction in Familial dysautonomia
Source: Nat Commun. 2023 Jan 13;14:218. doi: 10.1038/s41467-023-35787-8 (PMC9839693; doi:10.1038/s41467-023-35787-8)
Supplement: Supplementary file 5 — Source Data File [file 41467_2023_35787_MOESM5_ESM.zip › Dysautonomia-main/source_data/source_data_2b1.csv]

		sample.id	DonorID	Family.ID	Disease.state		Choline
Figure 2a	Stool	FD007	P05	5	Patient		natural log stool metablite concentration	-8.08216928106653
		FD001	P01	1	Patient			-7.46812134830826
		FD028	P02	2	Patient			-9.89353722168296
		FD093	P43	43	Patient			-8.81156425201882
		FD021	P11	11	Patient			-8.61701352669845
		FD003	P03	3	Patient			-9.43473470519205
		FD050	P20	20	Patient			-9.04482593349861
		FD043	P17	17	Patient			-8.06930736742412
		FD032	P14	14	Patient			-8.18072095479502
		FD036	P15	15	Patient			-6.3538701657557
		FD005	P04	4	Patient			-9.22748653081115
		FD011	P06	6	Patient			-8.07571764578504
		FD013	P07	7	Patient			-8.47317630599946
		FD015	P08	8	Patient			-8.41734785644652
		FD018	P10	10	Patient			-6.36543098815677
		FD022	P11	11	Patient			-7.60692053186765
		FD029	P02	2	Patient			-9.69810072281118
		FD033	P14	14	Patient			-8.51719319141624
		FD037	P15	15	Patient			-8.05976834437736
		FD040	P16	16	Patient			-7.40041359879268
		FD046	P18	18	Patient			-9.34730622704934
		FD048	P19	19	Patient			-9.08812273925193
		FD051	P20	20	Patient			-8.46840302724681
		FD058	P24	24	Patient			-9.20039004112301
		FD064	P27	27	Patient			-7.67562600573802
		FD067	P28	28	Patient			-9.12416267573513
		FD070	P32	32	Patient			-9.28183637368125
		FD071	P32	32	Patient			-9.10598035665194
		FD073	P33	33	Patient			-10.2403598691787
		FD076	P35	35	Patient			-9.13337933084005
		FD008	P05	5	Patient			-7.81162349085773
		FD061	P26	26	Patient			-8.09519878135686
		FD080	P36	36	Patient			-8.45892428329226
		FD082	P36s	36	Patient			-9.30905634491534
		FD084	P37	37	Patient			-9.33025066864874
		FD086	P40	40	Patient			-8.15255007782833
		FD088	P41	41	Patient			-7.36346160352705
		FD090	P42	42	Patient			-8.97132347150568
		FD094	P43	43	Patient			-8.31017902203191
		FD098	P47	47	Patient			-8.28608147045285
		FD127	P06	6	Patient			-7.84170094609501
		FD167	P16	16	Patient			-7.80915739836254
		FD170	P45	45	Patient			-9.79015886722913
		FD173	P20	20	Patient			-10.4586134351987
		FD100	P48	48	Patient			-9.84521864441215
		FD009	R05	5	Relative			-8.9327086353779
		FD002	R01	1	Relative			-9.04482593349861
		FD030	R02f	2	Relative			-9.94015153690772
		FD095	R43m	43	Relative			-9.77773634723057
		FD023	R11m	11	Relative			-9.62283009502131
		FD004	R03	3	Relative			-8.41734785644652
		FD052	R20	20	Relative			-8.62255370707406
		FD045	R17	17	Relative			-8.9556981536026
		FD034	R14m	14	Relative			-9.47821981713178
		FD038	R15m	15	Relative			-10.9086094981169
		FD006	R04	4	Relative			-10.3311982695916
		FD012	R06	6	Relative			-10.7199329494406
		FD014	R07	7	Relative			-9.75852178228594
		FD016	R08f	8	Relative			-10.4379230419413
		FD019	R10f	10	Relative			-8.91023577952584
		FD020	R10m	10	Relative			-9.28830191344589
		FD024	R11m	11	Relative			-9.32462951837831
		FD031	R02m	2	Relative			-11.4267477687292
		FD035	R14m	14	Relative			-9.01972001236753
		FD039	R15m	15	Relative			-11.0243454501516
		FD041	R16f	16	Relative			-9.66762522881414
		FD042	R16m	16	Relative			-10.671358279292
		FD047	R18	18	Relative			-8.25482892694875
		FD049	R19	19	Relative			-9.09701168666918
		FD053	R20	20	Relative			-8.85968350036301
		FD059	R24	24	Relative			-9.41368129599421
		FD175	R26m	26	Relative			-8.63936082539045
		FD066	R27m	27	Relative			-9.48083761967386
		FD065	R27f	27	Relative			-9.01148951323102
		FD068	R28f	28	Relative			-10.0177766989383
		FD072	R32	32	Relative			-9.79732735670774
		FD074	R33	33	Relative			-8.94031323476312
		FD077	R35f	35	Relative			-9.01972001236753
		FD078	R35m	35	Relative			-8.44953454294242
		FD079	R35s	35	Relative			-9.29155042740173
		FD010	R05	5	Relative			-10.298012720606
		FD063	R26m	26	Relative			-8.75926475261597
		FD062	R26f	26	Relative			-10.1779243982379
		FD081	R36f	36	Relative			-9.32350907008182
		FD083	R36m	36	Relative			-9.72785498389297
		FD085	R37m	37	Relative			-9.21535291379973
		FD087	R40	40	Relative			-9.54441548399767
		FD089	R41	41	Relative			-9.77070644130231
		FD092	R42m	42	Relative			-9.63193486201423
		FD091	R42f	42	Relative			-10.5159768300786
		FD097	R43m	43	Relative			-9.73966946730673
		FD096	R43f	43	Relative			-9.30685127235703
		FD099	R47	47	Relative			-9.21034037197618
		FD128	R06	6	Relative			-10.6843736474041
		FD169	R16m	16	Relative			-8.94797610750869
		FD168	R16f	16	Relative			-9.72953424541269
		FD171	R45m	45	Relative			-9.66762522881414
		FD172	R45f	45	Relative			-9.41368129599421
		FD174	R20	20	Relative			-8.56323712991764
		FD101	R48	48	Relative			-9.70299869178672
