# Supplementary material for: Gut microbiome dysbiosis drives metabolic dysfunction in Familial dysautonomia
Source: Nat Commun. 2023 Jan 13;14:218. doi: 10.1038/s41467-023-35787-8 (PMC9839693; doi:10.1038/s41467-023-35787-8)
Supplement: Supplementary file 5 — Source Data File [file 41467_2023_35787_MOESM5_ESM.zip › Dysautonomia-main/source_data/source_data_2b2.csv]

		sample.id	DonorID	Family.ID	Disease.state		Xanthine	Urea	Methanol
	Serum	FD501	P05	5	Patient		natural log serum metablite concentration	3.82319179172153	9.06665474199669	3.83297979808769
		FD502	P05	5	Patient			3.70868208141012	9.14767210083028	3.78305262413119
		FD505	P06	6	Patient			0.182321556793955	9.52872137317723	3.16547504814109
		FD596	P06	6	Patient			0.667829372575655	9.11550757820501	2.05412373369555
		FD507	P07	7	Patient			1.62924053973028	9.8919057415427	2.59151638484626
		FD598	P07	7	Patient			0.587786664902119	9.36580447460025	3.16547504814109
		FD509	P08	8	Patient			4.03777421073371	8.42704964156327	1.32175583998232
		FD513	P10	10	Patient			1.65822807660353	10.7215224704824	3.13983261752775
		FD516	P11	11	Patient			1.99470031322475	10.0323489953995	1.65822807660353
		FD519	P13	13	Patient			0.936093359170335	9.38896761318187	2.03470564783844
		FD523	P15	15	Patient			2.23001440015921	9.4769915881673	2.37954613413017
		FD525	P16	16	Patient			0.741937344729377	9.63010278478517	1.81645208181843
		FD600	P16	16	Patient			0.993251773010283	9.31727814311236	2.23001440015921
		FD529	P18	18	Patient			3.01553490085017	9.62914609702142	3.15273602236366
		FD531	P19	19	Patient			2.24601474150565	9.94187378299017	1.39871688111845
		FD533	P20	20	Patient			2.6775909936175	9.27479295192092	2.54553127160443
		FD603	P20	20	Patient			0.587786664902119	9.29599958520429	2.35137525716348
		FD536	P22	22	Patient			0.667829372575655	9.76176556552788	1.95302761682418
		FD538	P23	23	Patient			2.14593128294867	8.79320998833749	2.64617479738412
		FD540	P24	24	Patient			0.8754687373539	9.79463762261403	2.53369681395743
		FD543	P26	26	Patient			2.53369681395743	9.15087695070536	2.36555989215543
		FD546	P27	27	Patient			0.405465108108164	9.57612866293145	1.90954250488444
		FD549	P28	28	Patient			1.81645208181843	9.53311928146539	2.70805020110221
		FD552	P29	29	Patient			1.86408013080768	8.97665393928541	1.97408102602201
		FD554	P30	30	Patient			2.83907846350861	9.77354400161745	1.14740245283754
		FD557	P32	32	Patient			-0.510825623765991	10.717350131837	1.50407739677627
		FD559	P33	33	Patient			0.993251773010283	9.30121801531658	2.80336038090653
		FD561	P34	34	Patient			1.76644166124377	9.04876217632013	1.68639895357023
		FD563	P35	35	Patient			1.14740245283754	9.6888142769376	0.810930216216329
		FD566	P36	36	Patient			0.810930216216329	8.92313818436125	2.5687881337687
		FD568	P36s	36	Patient			1.5993875765806	9.3716680922659	2.23001440015921
		FD572	P38	38	Patient			2.09186406167839	8.97547842770777	2.16332302566054
		FD576	P40	40	Patient			1.43508452528932	9.03940969210891	2.40694510831829
		FD579	P41	41	Patient			1.28093384546206	9.30153299535904	1.97408102602201
		FD581	P42	42	Patient			0.182321556793955	9.62438854001482	4.13356527537538
		FD584	P43	43	Patient			-0.510825623765991	9.66334724628158	2.23001440015921
		FD587	P45	45	Patient			1.23837423104327	9.87330408022886	0.993251773010283
		FD591	P04	4	Patient			1.50407739677627	9.03239124217598	2.36555989215543
		FD593	P48	48	Patient			1.5993875765806	9.01163940199713	2.95491027903374
		FD503	R05	5	Relative			2.92316158071916	8.80006119480976	1.23837423104327
		FD504	R05	5	Relative			2.21375387928743	9.11468263177974	1.93152141160321
		FD506	R06	6	Relative			2.61373952163097	9.42749804360559	2.62466859216316
		FD597	R06	6	Relative			2.86505394991188	8.94754601503218	2.89867056071086
		FD508	R07	7	Relative			2.26176309847379	9.50209912346851	2.43361335540045
		FD599	R07	7	Relative			2.07317192866624	8.74508544975265	1.99470031322475
		FD510	R08f	8	Relative			2.11021320034659	9.31834239577746	0.993251773010283
		FD514	R10f	10	Relative			3.19663021592088	9.56100076470991	3.27336401015227
		FD515	R10m	10	Relative			4.17361774311661	9.35932487290912	4.01096295328305
		FD517	R11m	11	Relative			3.07269331469012	9.33755875441905	3.01553490085017
		FD520	R13	13	Relative			1.88706964903238	8.52492323747815	2.65675690671466
		FD524	R15m	15	Relative			2.12823170584927	9.57267874836319	2.27726728500976
		FD526	R16f	16	Relative			1.65822807660353	9.50820913348494	3.11351530921037
		FD601	R16f	16	Relative			1.5993875765806	9.36289835556445	3.23277873003719
		FD527	R16m	16	Relative			3.51898041731854	9.65148145653682	3.46885603013597
		FD602	R16m	16	Relative			2.54553127160443	9.1774865471051	2.76631910922619
		FD530	R18	18	Relative			2.50959926237837	9.14152069977508	2.70805020110221
		FD532	R19	19	Relative			3.03013370027132	9.07616877446424	2.93119375241642
		FD604	R20	20	Relative			1.90954250488444	9.3620094036317	2.99322914333587
		FD534	R20	20	Relative			2.95491027903374	9.25325617295301	2.35137525716348
		FD537	R22	22	Relative			3.02286094094224	9.42234208287155	3.03735394824481
		FD539	R23	23	Relative			3.8649313978943	9.36867656601963	3.8458832029236
		FD541	R24	24	Relative			3.64414356027254	9.38017175023279	3.2088254890147
		FD544	R26f	26	Relative			2.09186406167839	8.97001887088424	3.03735394824481
		FD545	R26m	26	Relative			3.17178421733435	8.6767833362081	2.99322914333587
		FD547	R27f	27	Relative			1.93152141160321	9.32565369373164	2.64617479738412
		FD548	R27m	27	Relative			-0.798507696217772	9.29879071316007	1.86408013080768
		FD550	R28f	28	Relative			2.39333945626251	9.31649607139159	2.79422789734326
		FD551	R28m	28	Relative			2.83907846350861	9.38980785978723	2.64617479738412
		FD553	R29	29	Relative			2.27726728500976	8.98535136886282	2.11021320034659
		FD555	R30	30	Relative			1.93152141160321	9.33993339439192	3.73409179693548
		FD558	R32	32	Relative			3.64805745959368	9.31691415133186	3.67503404729188
		FD560	R33	33	Relative			2.61373952163097	9.56809523259494	3.69012867351437
		FD562	R34	34	Relative			3.39618483983861	9.03974776138074	3.44521426707893
		FD564	R35f	35	Relative			1.81645208181843	9.17445927608816	3.1904763503465
		FD565	R35m	35	Relative			2.55722731136763	9.11240224213399	1.43508452528932
		FD567	R36f	36	Relative			2.07317192866624	8.97593362838326	2.11021320034659
		FD569	R36m	36	Relative			3.03013370027132	8.79849998489461	3.15912582046243
		FD573	R38	38	Relative			2.33698651971138	8.48576444191258	2.71800053195538
		FD578	R40	40	Relative			1.97408102602201	9.54599441682692	2.5687881337687
		FD580	R41	41	Relative			3.60821155104648	9.02939386936176	3.46417218082354
		FD582	R42f	42	Relative			3.17805383034795	9.30505946803402	3.05870707271538
		FD583	R42m	42	Relative			2.42036812865043	9.03316156852788	2.79422789734326
		FD585	R43f	43	Relative			2.89037175789616	8.97009516744902	2.9391619220656
		FD586	R43m	43	Relative			3.19663021592088	9.04235949433669	3.13983261752775
		FD588	R45m	45	Relative			0.587786664902119	9.04652059674536	2.07317192866624
		FD592	R04	4	Relative			1.47017584510059	8.16537784903485	3.23867845216438
		FD594	R48	48	Relative			2.76631910922619	8.41239918193015	2.70805020110221
