# Supplementary material for: Gut microbiome dysbiosis drives metabolic dysfunction in Familial dysautonomia
Source: Nat Commun. 2023 Jan 13;14:218. doi: 10.1038/s41467-023-35787-8 (PMC9839693; doi:10.1038/s41467-023-35787-8)
Supplement: Supplementary file 5 — Source Data File [file 41467_2023_35787_MOESM5_ESM.zip › Dysautonomia-main/source_data/source_data_2c.csv]

		sample.id	Disease.state	natural log tma
	Figure 2c	FD007	Patient	1.24990173621434
		FD127	Patient	1.08180517035173
		FD013	Patient	2.20276475771183
		FD018	Patient	-0.27443684570176
		FD036	Patient	2.04510886259933
		FD040	Patient	1.79175946922805
		FD050	Patient	3.16968558067743
		FD061	Patient	3.43752931090955
		FD064	Patient	2.07819075977818
		FD073	Patient	3.66586667980486
		FD080	Patient	3.40916555131133
		FD082	Patient	4.05021850417955
		FD088	Patient	3.98750146660405
		FD090	Patient	2.32434658477556
		FD093	Patient	1.880990602956
		FD170	Patient	4.72889111297785
		FD100	Patient	3.96328629936569
		FD009	Relative	0.970778917158225
		FD128	Relative	0.65232518603969
		FD014	Relative	1.00063188030791
		FD019	Relative	2.2181159363676
		FD038	Relative	-0.63487827243597
		FD042	Relative	3.1072736482869
		FD052	Relative	2.28136145654242
		FD062	Relative	2.52172062291072
		FD065	Relative	3.26193531432865
		FD074	Relative	3.25886547308436
		FD081	Relative	2.2975725511705
		FD083	Relative	2.39151130218845
		FD089	Relative	2.89922137317315
		FD091	Relative	2.18154676461699
		FD095	Relative	1.62924053973028
		FD171	Relative	3.78827219799197
		FD101	Relative	3.31926399889947
