# Supplementary material for: Gut microbiome dysbiosis drives metabolic dysfunction in Familial dysautonomia
Source: Nat Commun. 2023 Jan 13;14:218. doi: 10.1038/s41467-023-35787-8 (PMC9839693; doi:10.1038/s41467-023-35787-8)
Supplement: Supplementary file 5 — Source Data File [file 41467_2023_35787_MOESM5_ESM.zip › Dysautonomia-main/source_data/source_data_2d.csv]

		sample.id	Disease.state	natural log tmao
	Figure 2d	FD501	Patient	-0.287682072451781
		FD596	Patient	-0.162518929497775
		FD507	Patient	1.50629715351459
		FD513	Patient	1.51951320490611
		FD519	Patient	0.582215619852664
		FD523	Patient	-0.198450938723838
		FD600	Patient	0.598836501088704
		FD533	Patient	-0.150822889734584
		FD536	Patient	0.0861776962410524
		FD543	Patient	2.02814824729229
		FD546	Patient	0.0198026272961797
		FD552	Patient	0.0676586484738149
		FD557	Patient	0.542324290825362
		FD559	Patient	-0.415515443961666
		FD561	Patient	-0.139262067333508
		FD566	Patient	-0.2484613592985
		FD568	Patient	-0.22314355131421
		FD572	Patient	-0.446287102628419
		FD579	Patient	-0.27443684570176
		FD581	Patient	0.322083499169113
		FD584	Patient	1.23256026117785
		FD587	Patient	0.985816794522765
		FD591	Patient	-0.371063681390832
		FD593	Patient	0.157003748809665
		FD503	Relative	0
		FD597	Relative	-1.56064774826467
		FD508	Relative	-0.356674943938732
		FD514	Relative	-0.400477566597125
		FD520	Relative	-1.89711998488588
		FD524	Relative	-0.579818495252942
		FD602	Relative	-0.27443684570176
		FD534	Relative	-0.653926467406664
		FD537	Relative	-0.59783700075562
		FD544	Relative	0.512823626428664
		FD547	Relative	-0.673344553263766
		FD553	Relative	-1.6094379124341
		FD558	Relative	-0.400477566597125
		FD560	Relative	0.0582689081239758
		FD562	Relative	-0.301105092783922
		FD567	Relative	0.688134638736401
		FD569	Relative	0.350656871613169
		FD573	Relative	-0.527632742082372
		FD580	Relative	0.0198026272961797
		FD582	Relative	0.86288995514704
		FD586	Relative	-0.82098055206983
		FD588	Relative	0.78845736036427
		FD592	Relative	-0.478035800943
		FD594	Relative	-0.82098055206983
