# Supplementary material for: Gut microbiome dysbiosis drives metabolic dysfunction in Familial dysautonomia
Source: Nat Commun. 2023 Jan 13;14:218. doi: 10.1038/s41467-023-35787-8 (PMC9839693; doi:10.1038/s41467-023-35787-8)
Supplement: Supplementary file 5 — Source Data File [file 41467_2023_35787_MOESM5_ESM.zip › Dysautonomia-main/source_data/source_data_3a.csv]

		sample.id	Genotype			MDS1	MDS2		m840.c.0	m841.m.0	m842.m.0	m844.m.0	m846.m.0	m848.c.0	m849.c.0	m850.m.0	m866.c.0	m867.m.0	m868.m.0	m869.c.0	m870.m.0	m871.m.0	m872.m.0
Figure 3a	Day 0	m840.c.0	control		NMDS points	-0.413467232805352	Bray-Curtis Dissimilarity between samples	m840.c.0
		m841.m.0	mutant			-0.404411585986136	-0.138570720133572	m841.m.0	0.29276563677468
		m842.m.0	mutant			-0.39159554685125	0.00460599329135461	m842.m.0	0.421627731725697	0.316314996232102
		m844.m.0	mutant			-0.530611675266519	-0.187242145262922	m844.m.0	0.412961567445365	0.321778447626225	0.387528259231349
		m846.m.0	mutant			0.449554204039883	0.0157410797350072	m846.m.0	0.645629238884702	0.603993971363979	0.589675960813866	0.698379804069329
		m848.c.0	control			-0.452698902095727	-0.16071027792124	m848.c.0	0.365297663903542	0.326865109269028	0.364167294649586	0.317822155237378	0.610022607385079
		m849.c.0	control			-0.357542780588443	-0.103370710083721	m849.c.0	0.393933685003768	0.320648078372268	0.352486812358704	0.339110776186888	0.591183119819141	0.261680482290882
		m850.m.0	mutant			0.333203123582679	-0.553679353132045	m850.m.0	0.582140165787491	0.577618688771665	0.636963074604371	0.674642049736247	0.535983421250942	0.679163526752072	0.607950263752826
		m866.c.0	control			0.129886491702553	0.787006061939863	m866.c.0	0.744913338357197	0.702147701582517	0.703466465712133	0.759796533534288	0.582516955538809	0.67991710625471	0.67690278824416	0.636021100226074
		m867.m.0	mutant			-0.296146755408391	0.360367830927588	m867.m.0	0.583835719668425	0.510173323285607	0.431612660135644	0.541446872645064	0.563865862848531	0.52731725697061	0.491710625470987	0.648266767143934	0.53051996985682
		m868.m.0	mutant			0.602178827166691	-0.154421750946041	m868.m.0	0.66767143933685	0.654107008289375	0.624529012810851	0.685380557648832	0.408251695553881	0.668990203466466	0.644122079879427	0.499623210248681	0.697814619442351	0.702712886209495
		m869.c.0	control			-0.231236986325783	0.465005504352871	m869.c.0	0.620761115297664	0.53673700075358	0.454596834966089	0.585719668425019	0.616428033157498	0.569140919366993	0.517332328560663	0.69517709118312	0.54559155990957	0.360022607385079	0.717030896759608
		m870.m.0	mutant			0.450584449010812	0.173437090760486	m870.m.0	0.660135644310475	0.602863602110023	0.595704596834966	0.690278824415976	0.419932177844763	0.59758854559156	0.564242652599849	0.554634513941221	0.604935945742276	0.607196684250188	0.461002260738508	0.60983421250942
		m871.m.0	mutant			0.552731896017208	0.0440762239087702	m871.m.0	0.701582516955539	0.661266013564431	0.573662396382818	0.675584024114544	0.342313489073097	0.669555388093444	0.625659382064808	0.616804822908817	0.647136397889977	0.59155990957046	0.347776940467219	0.550866616428033	0.419178598342125
		m872.m.0	mutant			0.559572473807777	-0.217585803388711	m872.m.0	0.60663149962321	0.650904295403165	0.639977392614921	0.683119819140919	0.440467219291635	0.700452147701582	0.615109269027882	0.544461190655614	0.71966842501884	0.721740768651093	0.373587038432555	0.653353428786737	0.50320271288621	0.407498116051243
		sample.id	Genotype			MDS1	MDS2		m840.c.25	m841.m.25	m842.m.25	m843.c.25	m844.m.25	m846.m.25	m848.c.25	m849.c.25	m850.m.25	m866.c.25	m867.m.25	m868.m.25	m869.c.25	m870.m.25	m871.m.25	m872.m.25
	Day 25	m840.c.25	control		NMDS points	-0.293806647125581	Bray-Curtis Dissimilarity between samples	m840.c.25
		m841.m.25	mutant			0.0140434586768533	-0.0728357260551492	m841.m.25	0.318198944988696
		m842.m.25	mutant			-0.10800419317041	0.00461894611395662	m842.m.25	0.346458176337604	0.257724189902035
		m843.c.25	control			0.100409450414744	-0.242158070636795	m843.c.25	0.359457422758101	0.301055011303693	0.344762622456669
		m844.m.25	mutant			-0.121596286769574	-0.287320050853559	m844.m.25	0.35060286360211	0.362283345892992	0.357573474001507	0.333082140165787
		m846.m.25	mutant			0.293917053993091	0.176329922081732	m846.m.25	0.480595327807084	0.342690278824416	0.392614920874152	0.396571213262999	0.451959306706858
		m848.c.25	control			0.28858702914456	-0.273892495351298	m848.c.25	0.457045968349661	0.343443858327053	0.425207234363225	0.275810097965335	0.4146571213263	0.415599095704597
		m849.c.25	control			-0.282361480289043	-0.045230596913316	m849.c.25	0.271100226073851	0.341183119819141	0.313489073097212	0.364544084400904	0.347023360964582	0.48172569706104	0.447814619442351
		m850.m.25	mutant			-0.387569109970269	0.445955680204916	m850.m.25	0.494913338357197	0.501130369253956	0.431047475508666	0.578183873398644	0.491522230595328	0.48775433308214	0.639223813112283	0.392049736247174
		m866.c.25	control			-0.803550364213216	-0.116376621850018	m866.c.25	0.406556141672947	0.516013564431048	0.544084400904295	0.595139412207988	0.524114544084401	0.645629238884702	0.648831951770912	0.403165033911078	0.535418236623964
		m867.m.25	mutant			0.300506721907028	0.218696889506493	m867.m.25	0.479088168801809	0.349849284099472	0.39939713639789	0.425960813865863	0.490580256217031	0.223059532780708	0.404107008289375	0.482479276563677	0.4939713639789	0.640730972117558
		m868.m.25	mutant			0.371634741717302	0.152193047736424	m868.m.25	0.515825169555388	0.37189148455162	0.422381311228335	0.410324039186134	0.477204220045215	0.220987189148455	0.381311228334589	0.513564431047476	0.515448379804069	0.669932177844763	0.272230595327807
		m869.c.25	control			0.200545111952664	-0.177691765191618	m869.c.25	0.387528259231349	0.290128108515448	0.358515448379804	0.276752072343632	0.351921627731726	0.363413715146948	0.206292388847023	0.392426525998493	0.567445365486059	0.620384325546345	0.383948756593821	0.35380557648832
		m870.m.25	mutant			0.0766248250449025	0.0827102283476839	m870.m.25	0.359080633006782	0.357196684250188	0.34155990957046	0.328183873398644	0.344009042954032	0.317256970610399	0.399020346646571	0.382064807837227	0.496232102486812	0.591936699321778	0.363790504898267	0.343820648078372	0.350979653353429
		m871.m.25	mutant			0.354244077445828	-0.149794598218321	m871.m.25	0.46948003014318	0.343255463451394	0.4146571213263	0.31405425772419	0.40241145440844	0.354182366239638	0.281650339110776	0.496608892238131	0.624529012810851	0.661831198191409	0.350037678975132	0.370761115297664	0.272984174830445	0.354182366239638
		m872.m.25	mutant			-0.00362438875887948	0.442562907285899	m872.m.25	0.493406179351922	0.447626224566692	0.448756593820648	0.519781461944235	0.458553127354936	0.379050489826677	0.560474755086662	0.434438583270535	0.435003767897513	0.580256217030897	0.373963828183873	0.448944988696307	0.491522230595328	0.347776940467219	0.496043707611153
		sample.id	Genotype			MDS1	MDS2		m840.c.54	m841.m.54	m842.m.54	m843.c.54	m844.m.54	m846.m.54	m848.c.54	m849.c.54	m850.m.54	m866.c.54	m867.m.54	m868.m.54	m869.c.54	m870.m.54	m871.m.54	m872.m.54
	Day 54	m840.c.54	control		NMDS points	-0.134651487003653	Bray-Curtis Dissimilarity between samples	m840.c.54
		m841.m.54	mutant			0.197272029918866	-0.487760381196573	m841.m.54	0.446684250188395
		m842.m.54	mutant			0.370715672671685	-0.372037028318739	m842.m.54	0.449510173323286	0.34438583270535
		m843.c.54	control			-0.417192087173289	-0.225130369120564	m843.c.54	0.386209495101733	0.464581763376036	0.563112283345893
		m844.m.54	mutant			-0.0506326644624562	-0.179114182676251	m844.m.54	0.226073850791258	0.431801055011304	0.353993971363979	0.351356443104748
		m846.m.54	mutant			0.143621599313635	0.377966671177154	m846.m.54	0.400904295403165	0.535041446872645	0.509419743782969	0.572532027128862	0.47268274302939
		m848.c.54	control			-0.220398149000795	-0.00856603758382683	m848.c.54	0.298605877920121	0.474378296910324	0.488319517709118	0.313489073097212	0.303504144687264	0.413903541823662
		m849.c.54	control			-0.328480398549742	0.0514568595036564	m849.c.54	0.326865109269028	0.508477769404672	0.568387339864356	0.35361718161266	0.379427279577995	0.456480783722683	0.221929163526752
		m850.m.54	mutant			0.330431614763017	0.333577190908491	m850.m.54	0.477581009796534	0.513752825923135	0.518462697814619	0.546345139412208	0.495855312735494	0.297475508666164	0.444800301431801	0.508854559155991
		m866.c.54	control			-0.169470933240648	-0.170788821823939	m866.c.54	0.258854559155991	0.434815373021854	0.404483798040693	0.340429540316503	0.269781461944235	0.434626978146194	0.269027882441598	0.343067068575735	0.449510173323286
		m867.m.54	mutant			0.536637341062603	-0.0398875265781502	m867.m.54	0.508854559155991	0.453843255463451	0.395440844009043	0.574415975885456	0.440467219291635	0.446307460437076	0.453278070836473	0.542200452147702	0.402599849284099	0.458929917106255
		m868.m.54	mutant			0.0803230969919857	0.337500201016189	m868.m.54	0.32309721175584	0.55802562170309	0.503767897513188	0.52147701582517	0.418048229088169	0.247362471740769	0.409193669932178	0.443481537302185	0.333835719668425	0.434438583270535	0.442916352675207
		m869.c.54	control			-0.252863616639975	0.155618168010233	m869.c.54	0.296345139412208	0.557083647324793	0.55501130369254	0.38733986435569	0.34457422758101	0.38733986435569	0.207611152976639	0.212321024868124	0.484174830444612	0.357385079125848	0.530896759608139	0.368688771665411
		m870.m.54	mutant			-0.0702782704399383	0.0341199988311468	m870.m.54	0.259984928409947	0.406556141672947	0.467030896759608	0.37490580256217	0.254333082140166	0.373210248681236	0.271100226073851	0.279389600602864	0.430482290881688	0.334966088922381	0.444611906556142	0.357196684250188	0.275244913338357
		m871.m.54	mutant			-0.126163065432847	0.164628322052032	m871.m.54	0.328560663149962	0.456103993971364	0.525056518462698	0.412019593067069	0.389788997739262	0.35983421250942	0.276563677467973	0.286925395629239	0.417483044461191	0.381876412961567	0.518839487565938	0.371703089675961	0.302750565184627	0.218538055764883
		m872.m.54	mutant			0.111129317221553	0.0543272760350811	m872.m.54	0.355689525244913	0.398078372268274	0.425960813865863	0.468914845516202	0.355312735493595	0.347211755840241	0.356254709871892	0.348718914845516	0.392991710625471	0.402788244159759	0.404295403165034	0.387716654107008	0.35361718161266	0.199886963074604	0.250376789751319
