# Supplementary material for: Gut microbiome dysbiosis drives metabolic dysfunction in Familial dysautonomia
Source: Nat Commun. 2023 Jan 13;14:218. doi: 10.1038/s41467-023-35787-8 (PMC9839693; doi:10.1038/s41467-023-35787-8)
Supplement: Supplementary file 5 — Source Data File [file 41467_2023_35787_MOESM5_ESM.zip › Dysautonomia-main/source_data/source_data_3b.csv]

		DPW	PERMANOVA p val	PERMANOVA F stat
Figure 3b		0	0.1326	1.60522675358861
		15	0.0159	2.79604781278317
		25	0.0248	2.38889919080177
		40	0.0111	2.6984599936952
		54	0.0019	3.34141903546207
