# Supplementary material for: Gut microbiome dysbiosis drives metabolic dysfunction in Familial dysautonomia
Source: Nat Commun. 2023 Jan 13;14:218. doi: 10.1038/s41467-023-35787-8 (PMC9839693; doi:10.1038/s41467-023-35787-8)
Supplement: Supplementary file 5 — Source Data File [file 41467_2023_35787_MOESM5_ESM.zip › Dysautonomia-main/source_data/source_data_3c.csv]

		sample.id	Mouse	genotype	time point	Bray-Curtis Distance to Group Centroid
Figure 3c		m840.c.0	m840	control	0	0.315551625336917
		m840.c.15	m840	control	15	0.210035971052242
		m840.c.25	m840	control	25	0.222015119945048
		m840.c.54	m840	control	54	0.215854005219028
		m841.m.0	m841	mutant	0	0.389971990312278
		m841.m.15	m841	mutant	15	0.254612924259847
		m841.m.25	m841	mutant	25	0.226116166798976
		m841.m.40	m841	mutant	40	0.250597228713173
		m841.m.54	m841	mutant	54	0.348346753028795
		m842.m.0	m842	mutant	0	0.367412969143693
		m842.m.15	m842	mutant	15	0.250155851903943
		m842.m.25	m842	mutant	25	0.253017469219631
		m842.m.40	m842	mutant	40	0.216298055161489
		m842.m.54	m842	mutant	54	0.34822066580829
		m843.c.15	m843	control	15	0.192321030647511
		m843.c.25	m843	control	25	0.203401555226978
		m843.c.40	m843	control	40	0.284484203940496
		m843.c.54	m843	control	54	0.273308267799553
		m844.m.0	m844	mutant	0	0.458941291434377
		m844.m.15	m844	mutant	15	0.220217993515533
		m844.m.25	m844	mutant	25	0.313775224535753
		m844.m.40	m844	mutant	40	0.243782286378918
		m844.m.54	m844	mutant	54	0.265826534987948
		m846.m.0	m846	mutant	0	0.306045722301587
		m846.m.15	m846	mutant	15	0.234266415915745
		m846.m.25	m846	mutant	25	0.196192227131255
		m846.m.40	m846	mutant	40	0.219971006105247
		m846.m.54	m846	mutant	54	0.26863785504827
		m848.c.0	m848	control	0	0.199570886046165
		m848.c.15	m848	control	15	0.217963017976561
		m848.c.25	m848	control	25	0.26729375708863
		m848.c.40	m848	control	40	0.165546193146317
		m848.c.54	m848	control	54	0.11619275335802
		m849.c.0	m849	control	0	0.187544675222021
		m849.c.15	m849	control	15	0.180605621932285
		m849.c.25	m849	control	25	0.221361976738468
		m849.c.40	m849	control	40	0.256712095539088
		m849.c.54	m849	control	54	0.175089377619772
		m850.m.0	m850	mutant	0	0.417337145820478
		m850.m.15	m850	mutant	15	0.368556320959486
		m850.m.25	m850	mutant	25	0.40687385975721
		m850.m.40	m850	mutant	40	0.369840667654305
		m850.m.54	m850	mutant	54	0.304343506238955
		m866.c.0	m866	control	0	0.558029925238789
		m866.c.15	m866	control	15	0.519390845462883
		m866.c.25	m866	control	25	0.45205378635571
		m866.c.40	m866	control	40	0.199379405955723
		m866.c.54	m866	control	54	0.218140269368401
		m867.m.0	m867	mutant	0	0.435079588657667
		m867.m.15	m867	mutant	15	0.209580490237148
		m867.m.25	m867	mutant	25	0.222764988457904
		m867.m.40	m867	mutant	40	0.191181829312911
		m867.m.54	m867	mutant	54	0.328641772478817
		m868.m.0	m868	mutant	0	0.338985686944454
		m868.m.15	m868	mutant	15	0.197376096731181
		m868.m.25	m868	mutant	25	0.242669189891798
		m868.m.40	m868	mutant	40	0.262752655057076
		m868.m.54	m868	mutant	54	0.272198182289755
		m869.c.0	m869	control	0	0.417095428792911
		m869.c.15	m869	control	15	0.284739095713161
		m869.c.25	m869	control	25	0.218956280812894
		m869.c.40	m869	control	40	0.304942252103532
		m869.c.54	m869	control	54	0.175108830055145
		m870.m.0	m870	mutant	0	0.345570858435108
		m870.m.15	m870	mutant	15	0.292343541294865
		m870.m.25	m870	mutant	25	0.212339628956842
		m870.m.40	m870	mutant	40	0.258829080359189
		m870.m.54	m870	mutant	54	0.179151797345211
		m871.m.0	m871	mutant	0	0.315211056268756
		m871.m.15	m871	mutant	15	0.330661797167953
		m871.m.25	m871	mutant	25	0.284088231951457
		m871.m.54	m871	mutant	54	0.24213518074079
		m872.m.0	m872	mutant	0	0.370204063159617
		m872.m.15	m872	mutant	15	0.374449970896321
		m872.m.25	m872	mutant	25	0.309926819351846
		m872.m.40	m872	mutant	40	0.293183245783972
		m872.m.54	m872	mutant	54	0.176097224354673
