# Supplementary material for: Gut microbiome dysbiosis drives metabolic dysfunction in Familial dysautonomia
Source: Nat Commun. 2023 Jan 13;14:218. doi: 10.1038/s41467-023-35787-8 (PMC9839693; doi:10.1038/s41467-023-35787-8)
Supplement: Supplementary file 5 — Source Data File [file 41467_2023_35787_MOESM5_ESM.zip › Dysautonomia-main/source_data/source_data_3d.csv]

		sample.id	genotype			2-Aminoisobutyric acid	4-Hydroxyphenylacetate	5-Aminopentanoate	Acetate	Adenine	Alanine	Alpha-ketoisovaleric acid	Arabinose	Asparagine	Aspartate	Beta-N-Acetylglucosamine	Butyrate	Chenodeoxycholic acid	Cholate	Choline	Cytidine monophosphate	D-Glucose	Dimethylamine	Ferulate	Formate	Fucose	Fumarate	Galactose	Glucose 1-phosphate	Glutamate	Glutamine	Glycine	Glycocholate	Guanosine monophosphate	Hexanoylcarnitine	Histamine	Histidine	Hypoxanthine	Inosine	Isobutyrate	Isoleucine	Isovalerate	L-Arginine	Lactate	Leucine	Lysine	Malonate	Mannose	Methionine
figure 3d		X1670	Control		Metabolite concentrations	1.1062984	1.0960682	0.602572099	-0.374282538	-0.50886189	-0.41974743	0.3341284	1.08842131	0.5967239	0.222456	-0.15831393	-1.4477153	1.9002992	0.89126392	-0.599206099	0.22711329	-1.26204975	0.2855993	0.614047689	0.601172533	1.62021009	0.37670397	0.95695435	0.36654167	-0.39384635	-0.163931136	-0.23271601	1.75301971	-0.732093099	0.650329642	1.43437299	-0.1890589	1.589791	-0.74884758	1.3369630756	-0.20314702	1.06908429	-0.35172053	0.8878037	-0.5813721	-0.27520417	1.4450668	0.13639351	-0.51368406
		X1672a	Control			-0.15206522	-0.552495509	-1.481720969	1.321316584	0.76485472	0.18944794	-1.79408666	-2.16161164	-1.430878	-0.2368406	-2.86357056	0.2255588	2.00553626	0.58895841	0.807340887	0.28378554	-0.61975728	0.48323253	-1.3824965	0.177705621	-0.9272454	-0.26749402	-2.1419904	-1.07169947	0.70402196	-1.550570847	0.40015761	2.22469125	-0.988473109	-1.039379317	-2.03284685	0.1253757	-0.3041497	-0.78735449	0.0009564968	0.06845214	1.04124309	-1.04065499	0.4105177	-0.6585409	-0.31836594	0.4586267	-0.93327959	-0.79511836
		X1667	Control			-0.11366697	0.140178113	0.515470292	1.969355738	-0.26361096	-1.14392734	-1.56875964	-2.09615132	0.1917658	-2.1314885	-1.08833276	-0.1239566	0.18445348	0.75642976	-0.756705948	-1.30802656	-1.21739438	0.35821976	-0.787130885	1.949456397	0.65028443	-1.26328397	-2.77624716	-1.53726709	-0.64801567	-1.885398246	-0.60017801	-0.02368784	-1.220851004	-0.003465299	0.07384967	-1.2709731	0.2380853	-0.91394107	1.1004135703	-1.99231623	-0.84159661	-2.29394393	0.3506756	-2.1753809	-2.18806292	-0.2507703	-0.95483129	-1.5931111
		X1668	Control			-0.11363541	0.485894222	-0.235336681	-1.304795728	0.6645652	-0.50481126	-0.44911009	0.39529056	-0.4659441	-0.5987981	1.25657061	-0.5023223	1.5983907	0.9938269	1.441666173	-1.14120667	2.14300295	0.72402137	-0.538358048	0.278119231	0.49602221	0.40934452	0.6636816	-1.31259342	-0.36093317	-0.278525845	-0.71182336	1.54016733	0.781295206	-0.772414939	0.27739596	-1.2321559	-0.9337373	0.73085797	0.3571127833	-0.48666538	0.25554274	0.31628529	-2.0703876	-1.0272732	-0.71246464	0.8778014	0.90943748	-1.22616884
		X1669a	Control			1.04448682	0.668821378	0.25639421	0.677898385	-2.88015248	-2.27791041	-0.11071908	0.57089094	0.1964188	-1.8132443	-0.16778413	-0.3094455	-0.77716448	0.30564409	0.007958601	-0.10417071	-0.280437	1.17449502	0.419794688	1.99783732	0.501679	-0.02747305	0.13231914	2.35399025	-3.34939852	0.219064272	-1.66931871	-0.63447236	1.072037844	1.511400852	0.98054255	-0.5284396	1.0992315	0.1612844	1.2788546283	-1.95909723	-0.91282703	-0.27547297	1.2152113	-1.3610889	-2.42514521	-0.8142956	-2.74890203	-0.79016353
		X1654a	Control			-0.69411694	0.192067321	-0.270176714	-0.484301814	-0.46841506	0.46217104	-0.61020599	0.37600465	-0.1374878	0.8093163	0.69298485	0.5232885	-0.61425264	0.41134855	-0.05167507	0.65296546	-1.00456247	0.20113793	-0.099006964	-0.539480609	0.15354016	-0.52920772	0.54491938	-1.12484334	0.15012538	0.5783978	0.42112234	0.28066282	-0.033466036	0.514240494	-1.18174684	0.9332408	-0.9379377	-1.03058328	0.2170033589	0.94844503	0.25274012	1.10670827	0.4307455	0.92524	1.103737	0.1658873	-0.16687203	0.85856143
		X1656	Control			0.48080091	0.019307946	1.747863263	-1.338669651	0.6453484	0.04701169	0.5524961	0.04552288	-0.4391872	-1.3045698	1.39304369	0.8402329	0.2779271	0.58769931	-0.413969211	0.10582565	0.25008471	-0.24502295	-0.948072631	-0.698072688	0.79111696	0.88406593	0.81179065	-1.03817633	0.49195228	-0.64102641	-0.09132423	1.02186806	-1.187450168	-1.35750609	-0.13456523	-0.3574714	0.166083	-1.64980872	-0.2286391486	-0.29141989	0.03496308	0.38575447	-0.8616707	-0.940894	-0.32658484	-0.2890554	-1.01647489	0.0718884
		X1776	Control			0.76520214	0.250058447	0.054333421	-0.659052414	0.36861506	0.30847743	0.05028105	0.61497122	1.3340499	0.7060864	1.21168734	-0.2265175	-0.85950286	-0.56743396	-0.792258154	-1.00021267	-0.46742338	0.13366723	-0.657983086	-0.281126276	1.02453286	1.14713957	0.73481415	-1.30162506	0.67340988	-0.101970424	0.11425056	0.09406924	1.199363804	-1.156291447	-0.51016104	-1.3260962	-0.4585203	-1.41886312	1.5207299094	0.41140583	0.17257119	0.28565582	-0.7199116	0.6176652	0.09543308	0.5404841	-0.12457939	0.28302831
		X1777	Control			-0.55173787	1.729402814	1.6872481	-0.538645737	-0.79296912	-0.45292875	-0.05645988	0.55402994	-0.6799461	1.0800088	0.98442329	-0.9317711	0.92384176	0.83054233	0.729804841	0.53062999	-1.54017552	0.93827829	0.398110562	-0.12410213	1.5981102	0.49183031	0.53125783	0.50986378	-0.28810877	0.278328316	0.4431589	0.45440437	0.045285943	0.006672426	0.41412364	-0.3582659	-0.9767776	-0.63135534	0.9978731185	0.11422461	-0.11064159	0.22061774	-0.6225039	0.1129497	0.72241143	0.8851107	-0.68681372	0.19277767
		X1663a	Control			-1.33305678	-0.203601507	0.017779144	-0.785063759	-0.31218444	0.44570524	-0.8874644	0.37257418	2.474393	0.227623	0.34183479	0.4620855	-0.83804478	-0.3228439	-0.493578638	1.07426967	0.93668333	-2.88682512	0.100948149	-0.8043333	-0.33115046	-1.23250989	0.30230869	1.94270202	0.14206083	0.368473187	0.49885372	-1.11623738	1.852418662	0.54023991	0.13643227	1.0104865	-0.8342355	-0.40277917	-0.5492729348	1.04124035	-1.32323396	1.59188699	1.3796277	1.2007276	0.49987664	-1.3601924	0.01787372	1.11820134
		X1681	Control			-1.59680401	0.178504796	0.201982986	0.123072433	1.02685824	-0.42353187	-0.62056695	0.42801509	-0.4431715	0.2238245	0.27761248	1.1213901	1.11939306	0.14738494	-0.564353651	0.21278429	0.49840624	0.56483262	-0.052298135	-0.132406439	-0.71500514	0.64638726	0.31187228	-0.69698995	1.51499609	-0.007181001	-0.29508864	0.61745784	-1.258040456	-0.575920354	0.31954618	-2.194154	2.2286497	0.93664478	-0.090325657	-0.42596369	0.29290002	-0.02522506	-1.2190049	-0.5592535	-0.18044848	0.6620817	0.49458474	-0.01181083
		X1695	Control			2.17539971	-0.07408571	-1.060861759	0.580160851	-0.88021521	-1.35317116	-0.87118257	1.33885492	-0.1136425	-0.8082377	0.53988191	0.5890649	0.24184901	-0.21908884	-0.135675228	0.58165798	0.02696482	1.02630507	0.971765014	0.469759993	0.56672958	-0.08305262	0.5298708	0.44774217	-1.48863012	1.077564778	-1.10385452	-0.34373912	0.979891877	1.29248443	-1.46666389	-0.2682669	0.9726887	0.41806773	-0.7443600674	-0.88374049	-0.93840521	0.73245395	0.4748098	-0.730843	-1.60366784	1.154297	0.66315541	-0.78698294
		X1694	Control			-0.57768157	0.712973769	0.968824386	-1.204645601	-1.66011679	-1.21799066	-0.46187701	0.97218435	-0.6546442	-0.4203321	0.71288073	-0.9103419	-0.97654389	1.07425002	0.472519483	0.85433155	0.31550548	1.77049087	1.679922992	0.905106946	0.90426945	-0.38138018	0.50742202	1.16308193	-1.07962036	0.363674121	-0.10984654	-0.37839234	0.162430227	1.991852654	0.29453718	1.0451472	0.7419797	0.71287907	1.328136709	-0.58042435	-1.3638	-0.38663914	1.0350074	-0.7675604	-0.49537701	0.2092064	1.63839746	-1.10318671
		X1674a	FD			-1.37524024	-1.126371077	-1.665726841	0.274681126	1.40264721	0.66596776	0.85598678	-0.94692967	-0.5069497	-0.2883848	-0.32030241	2.0912178	-0.28265028	-1.59964221	1.346424703	0.01666247	1.57614866	0.11608752	-1.815819229	-0.956617833	-2.47837837	0.31914	-0.1912713	-0.11707473	0.73672093	0.753880338	0.5734653	-0.80760522	0.082854273	-0.636246784	-0.97044008	0.1312884	-0.4349071	2.33254358	-1.3914901813	0.37310763	1.08854045	-0.4326865	-0.9816871	0.7028929	0.71780932	-1.4975657	1.64163981	0.62627447
		X1671	FD			0.20196579	-1.200275175	-0.706086754	-0.640562545	0.7699821	1.99143639	1.60251404	-0.39350856	1.6639528	1.8028147	0.02402827	0.4608905	0.04677934	-0.85333087	-0.206597534	-1.23207704	0.57319228	-0.83111703	0.067879924	-1.125435829	-1.68120251	0.75653838	0.16582877	-1.07226899	1.37699417	1.643721145	1.51039021	0.48812147	-0.636808091	0.612676262	1.29650916	1.3664991	-0.7404856	0.55641027	-1.7604641278	2.01379609	0.60977485	1.10543441	-0.1787719	2.1328934	1.26735672	-1.6691705	-0.20665953	2.02167764
		X1650	FD			-1.01568181	-0.839312606	-1.258147156	-0.752192381	1.59346264	1.35856327	1.6448724	-1.22351326	-1.0682335	-1.06014	0.65245335	0.7865669	-0.1291024	-1.63688722	1.043861611	-0.44180163	1.80008127	-1.13590575	-1.616314972	-0.858076527	-1.05147854	1.29204196	0.28282139	0.42186324	1.15652688	0.509323568	0.86346198	-0.3445873	1.102858794	-1.627704878	-0.92405461	-1.3113722	0.9907174	2.31486645	-0.6079212489	0.59829006	1.03041708	-0.24235116	-1.6495653	0.5984471	0.74143105	-2.3878236	1.79241349	0.77487952
		X1673	FD			1.49763737	-0.258013571	-0.512269813	-0.278478521	0.33624832	1.31254123	1.82352373	-0.07428807	-0.2762035	0.7463592	0.00984467	-1.1593603	0.35422144	0.34327723	-0.19239687	1.32552217	0.31026673	0.07012372	1.498981982	0.307391584	0.59893765	0.46837822	0.42954037	0.40043694	0.45121491	0.685035836	0.50070429	-0.11751707	-0.008170402	1.156912338	0.88281064	1.4222715	-1.7761127	0.59805911	1.1691639917	0.67569	-1.10155336	0.78784953	0.1978212	0.9585866	1.17649959	-0.1496122	0.72921792	1.16032952
		X1655	FD			-0.61894672	-0.297470265	-0.762242281	-1.354068785	0.31758254	1.40153814	0.80209955	0.78658971	0.2974901	1.3002463	0.5686849	0.435055	-1.47786019	0.36229608	-0.156116266	1.64315321	0.47123016	-1.53864098	-0.711939794	-0.836134415	0.11296125	-0.69194523	0.45076012	0.73916967	0.883563	0.992963275	1.22899056	-0.85798846	1.07022785	0.567374437	-0.3356928	1.1121519	0.5811447	0.45320449	-1.1047125511	1.56716868	-0.38664936	1.02039964	0.1730554	1.4926023	1.13503678	-0.6489605	-0.49989092	1.60955278
		X1657	FD			-1.20398358	-0.006035911	0.22533586	-0.035964201	0.10555848	-0.4488664	1.44563063	0.09257902	0.5080675	0.1645106	-0.69881394	-1.515613	-0.26400532	0.10324315	-3.62090711	0.41669416	-0.26086613	-0.95735482	1.064030569	0.81889455	0.51580156	-1.25727776	0.53174413	0.89855706	-0.2926014	-1.193385405	-3.154427	-1.09993666	-0.255170937	0.101280892	-0.29976954	0.5607424	-0.2819012	-0.07673314	-0.6800344347	0.0487311	-1.09379481	1.10936568	1.4293371	0.3218455	-0.49777065	-0.1670573	0.42782214	0.71841525
		X1778	FD			-0.09272926	-1.710149819	1.261274446	1.450650501	-0.79580408	-0.18112124	-0.32204247	-0.9626178	1.0230702	0.5635748	-1.49847076	-1.7988435	-0.7146326	0.93006126	0.094493592	-2.00134902	-1.16703619	0.01554379	0.948022837	0.004531517	-0.24474739	-0.86179415	-1.25693426	-0.05764092	-0.02319024	-0.489348478	0.93612846	-0.81708345	0.651448089	0.087421145	0.8491143	0.9632668	0.6642189	-0.58767998	-1.9734133876	0.38323418	-1.09187157	-1.11681895	1.147917	0.2963592	0.68949947	0.1331599	-0.90172098	-0.09975203
		X1779	FD			-0.51417877	-0.64478349	0.329728101	-0.001112305	-0.03084696	0.11130124	0.06517882	1.01732987	-0.311501	0.2495449	0.0476596	-0.4429273	-1.15681316	-0.11577273	0.90469261	-0.56107592	0.61871915	0.87429939	1.008600741	-0.055526194	-0.14459723	-0.1332525	0.36068452	0.01712643	-0.35851015	-0.15914454	0.62706634	-0.46810453	-0.624162824	0.796412608	0.75120774	0.964872	0.33435	-0.82941817	-0.1052719571	0.12621516	-1.62269211	0.51935445	1.0127021	0.3010619	0.37236673	0.3140604	-0.17902465	-0.45930741
		X1664	FD			1.24224977	2.660611878	1.225615774	0.928835051	-0.31542313	-0.74751464	0.76122769	0.74076036	-0.3833296	1.2252367	-0.01794153	-0.7173136	-0.11817945	-0.03209348	0.652586018	0.97993482	-0.55165322	0.16818812	0.312912542	0.864615411	0.08277146	1.65463935	0.06013865	0.1233625	0.03985732	0.880974232	-0.91114695	0.18143712	1.355470985	0.089663229	0.81133901	0.4868451	0.4970052	-0.15563711	-0.0936515551	-1.44946781	0.73760954	-0.84990007	-1.324559	-0.5477187	-0.15249324	1.3284809	-0.17205157	-0.37842202
		X1666a	FD			-0.29733884	-1.962130124	-1.866118685	0.495458855	1.35366691	1.20680072	-1.45262187	-1.62198056	-2.0511961	-0.9675892	0.10732651	1.6080129	-1.64109513	-3.14611337	0.859817717	-1.82532566	0.43028921	-0.4337463	-1.548038504	-2.769922298	-1.62429755	0.86866108	0.09918367	0.24511185	0.16812369	-2.489584243	0.93132807	-2.27182285	-0.335987539	-0.817170118	-1.97446404	-1.0618644	-1.8440009	0.70905887	0.6879109445	0.94244685	1.31404272	-0.16318981	-0.737302	0.7366677	1.07533879	-0.5581023	0.83382777	0.7021313
		X1682a	FD			0.56161458	0.365265312	-0.008637934	2.161778597	0.15285086	-0.6979818	-0.49956399	-0.68206006	-0.603395	-0.6057027	-1.87450081	1.1541213	0.14641478	-0.73306761	-0.285092787	-0.55286771	-1.5179373	-1.20131683	0.006658351	0.52597124	-0.37680808	-2.88904493	-2.28640045	-0.15552142	-0.27058151	-0.642466142	-0.3315331	-0.2915844	-1.373931983	-1.867544994	-0.18367949	0.3402833	-0.7101688	-0.22560131	-0.0689092673	-1.29439759	1.58255323	-2.41540117	-0.1571711	-0.9439534	-0.5400772	0.2393082	-0.64014586	-1.98665758
		X1684	FD			1.17520849	0.37557057	0.732903504	-0.231372141	-0.59364055	0.36854089	-0.23327862	0.76864196	1.279778	0.9137257	-0.13288619	-0.2113571	1.05074104	0.90004822	-0.092633671	1.26278333	-0.06128237	0.32540729	1.065782708	0.280672196	-0.04205623	0.30284547	0.24493106	-0.14384877	0.06386892	1.25113185	0.16217871	0.91685978	-1.700977909	-0.0653171	1.49230311	-0.3643523	0.1289894	-0.46527424	-0.5966520678	0.25419198	1.3050832	0.41223803	0.3773038	-0.1040601	0.11886554	1.3790342	-0.05351701	-0.39335223
[truncated: 24 more columns]
