# Supplementary material for: Gut microbiome dysbiosis drives metabolic dysfunction in Familial dysautonomia
Source: Nat Commun. 2023 Jan 13;14:218. doi: 10.1038/s41467-023-35787-8 (PMC9839693; doi:10.1038/s41467-023-35787-8)
Supplement: Supplementary file 5 — Source Data File [file 41467_2023_35787_MOESM5_ESM.zip › Dysautonomia-main/source_data/source_data_4a.csv]

""	""	group.1	group.2	DPW	p.val	f.stat	R2	df	n.group.1	n.group.2
figure 4a		Control_Cohoused	Mutant_Cohoused	100	0.0877	1.6504	0.0799	1	12	9
		Control_Separate	Mutant_Separate	100	0.023	1.9845	0.1528	1	3	10
		Control_Separate	Mutant_Separate	200	7e-04	2.5746	0.1193	1	11	10
		Control_Cohoused	Mutant_Cohoused	200	0.0065	2.4326	0.0706	1	21	13
		Control_Cohoused	Mutant_Cohoused	300	0.0011	2.8078	0.0807	1	21	13
		Control_Separate	Mutant_Separate	300	5e-04	4.5772	0.1941	1	8	13
