# Supplementary material for: Gut microbiome dysbiosis drives metabolic dysfunction in Familial dysautonomia
Source: Nat Commun. 2023 Jan 13;14:218. doi: 10.1038/s41467-023-35787-8 (PMC9839693; doi:10.1038/s41467-023-35787-8)
Supplement: Supplementary file 5 — Source Data File [file 41467_2023_35787_MOESM5_ESM.zip › Dysautonomia-main/source_data/source_data_4b.csv]

""	""	group.1	group.2	day	p.val	f.stat	R2	df
figure 4b		Control_Cohoused	Mutant_Cohoused	95	0.6895	0.70385	0.03763	1
		Control_Cohoused	Mutant_Cohoused	195	0.3017	1.11338	0.03362	1
		Control_Separate	Mutant_Separate	205	0.1503	1.37458	0.07481	1
		Control_Cohoused	Mutant_Cohoused	295	0.0731	1.71348	0.05238	1
		Control_Separate	Mutant_Separate	305	0.0425	2.02436	0.07491	1
		Control_Separate	Mutant_Separate	105	0.0082	2.65017	0.04849	1
