# Supplementary material for: Gut microbiome dysbiosis drives metabolic dysfunction in Familial dysautonomia
Source: Nat Commun. 2023 Jan 13;14:218. doi: 10.1038/s41467-023-35787-8 (PMC9839693; doi:10.1038/s41467-023-35787-8)
Supplement: Supplementary file 5 — Source Data File [file 41467_2023_35787_MOESM5_ESM.zip › Dysautonomia-main/source_data/source_data_4c.csv]

""	""	sample.id	mouse	treatment	DPW	Phenotype.score
		X75.M.S.3	75+	Separate	56	4
		X77.M.S.3	77+	Separate	56	3
		X80.M.S.3	80+	Separate	56	5
		X81.M.S.3	81+	Separate	56	6
		X61.M.S.3	61+	Separate	60	3
		X71.M.S.3	71+	Separate	60	7
		X65.M.S.3	65+	Separate	63	8
		X49.M.S.3	49+	Separate	65	5
		X228.M.C.3	228+	Cohoused	67	5
		X229.M.C.3	229+	Cohoused	67	2
		X47.M.S.3	47+	Separate	67	3
		X52.M.S.3	52+	Separate	68	1
		X41.M.S.3	41+	Separate	70	4
		X43.M.S.3	43+	Separate	70	2
		X44.M.S.3	44+	Separate	70	5
		X54.M.S.3	54+	Separate	70	4
		X55.M.S.3	55+	Separate	70	4
		X56.M.S.3	56+	Separate	70	3
		X58.M.S.3	58+	Separate	70	5
		X4571.M.S.3	4571+	Separate	71	5
		X4573.M.S.3	4573+	Separate	71	6
		X4576.M.S.3	4576+	Separate	71	5
		X255.M.C.3	255+	Cohoused	80	5
		X256.M.C.3	256+	Cohoused	80	0
		X198.M.C.3	198+	Cohoused	84	1
		X269.M.S.3	269+	Separate	84	1
		X270.M.S.3	270+	Separate	84	0
		X271.M.S.3	271+	Separate	84	2
		X272.M.S.3	272+	Separate	84	2
		X186.M.C.3	186+	Cohoused	86	3
		X187.M.C.3	187+	Cohoused	86	2
		X191.M.C.3	191+	Cohoused	88	1
		X192.M.C.3	192+	Cohoused	88	1
		X37.M.S.3	37+	Separate	90	5
		X4514.M.S.4	4514+	Separate	90	6
		X4515.M.S.4	4515+	Separate	90	5
		X4517.M.S.4	4517+	Separate	90	5
		X4540.M.S.4	4540+	Separate	92	2
		X67.M.S.4	67+	Separate	93	4
		X27.M.S.4	27+	Separate	113	5
		X28.M.S.4	28+	Separate	113	5
		X866.M.S.5	866+	Separate	131	7
		X867.M.S.5	867+	Separate	131	9
		X22.M.S.5	22+	Separate	136	6
		X4571.M.S.5	4571+	Separate	139	5
		X4573.M.S.5	4573+	Separate	139	6
		X4576.M.S.5	4576+	Separate	139	7
		X1650.M.S.6	1650+	Separate	153	5
		X1671.M.S.6	1671+	Separate	153	7
		X1673.M.S.6	1673+	Separate	153	3
		X1674.M.S.6	1674+	Separate	153	4
		X228.M.C.6	228+	Cohoused	156	5
		X229.M.C.6	229+	Cohoused	156	3
		X4514.M.S.6	4514+	Separate	158	7
		X4515.M.S.6	4515+	Separate	158	8
		X4517.M.S.6	4517+	Separate	158	5
		X117.M.S.6	117+	Separate	159	7
		X4540.M.S.6	4540+	Separate	160	6
		X198.M.C.6	198+	Cohoused	161	3
		X252.M.C.6	252+	Cohoused	162	1
		X1664.M.S.6	1664+	Separate	163	6
		X1666.M.S.6	1666+	Separate	163	7
		X1682.M.S.6	1682+	Separate	163	3
		X1684.M.S.6	1684+	Separate	163	6
		X186.M.C.6	186+	Cohoused	163	4
		X187.M.C.6	187+	Cohoused	163	5
		X120.M.S.6	120+	Separate	164	8
		X191.M.C.6	191+	Cohoused	165	3
		X192.M.C.6	192+	Cohoused	165	1
		X61.M.S.6	61+	Separate	165	6
		X65.M.S.6	65+	Separate	165	8
		X71.M.S.6	71+	Separate	165	7
		X255.M.C.6	255+	Cohoused	170	5
		X256.M.C.6	256+	Cohoused	170	4
		X259.M.C.6	259+	Cohoused	170	4
		X44.M.S.6	44+	Separate	172	7
		X47.M.S.6	47+	Separate	172	7
		X269.M.S.6	269+	Separate	174	2
		X270.M.S.6	270+	Separate	174	0
		X272.M.S.6	272+	Separate	174	5
		X1778.M.S.6	1778+	Separate	176	5
		X1779.M.S.6	1779+	Separate	176	3
		X236.M.C.6	236+	Cohoused	178	5
		X242.M.C.6	242+	Cohoused	178	5
		X1655.M.S.5	1655+	Separate	184	4
		X1657.M.S.5	1657+	Separate	184	4
		X67.M.S.7	67+	Separate	192	7
		X12.M.S.7	12+	Separate	195	5
		X66.M.S.7	66+	Separate	199	8
		X925.M.S.7	925+	Separate	203	7
		X926.M.S.7	926+	Separate	203	8
		X10.M.S.8	10+	Separate	232	10
		X44.M.S.8	44+	Separate	234	10
		X47.M.S.8	47+	Separate	234	8
		X959.M.S.8	959+	Separate	238	6
		X960.M.S.8	960+	Separate	238	7
		X977.M.S.8	977+	Separate	244	7
		X980.M.S.8	980+	Separate	244	5
		X228.M.C.9	228+	Cohoused	247	8
		X229.M.C.9	229+	Cohoused	247	5
		X255.M.C.9	255+	Cohoused	248	7
		X186.M.C.9	186+	Cohoused	254	5
		X252.M.C.9	252+	Cohoused	254	4
		X198.M.C.9	198+	Cohoused	255	4
		X256.M.C.9	256+	Cohoused	262	6
		X259.M.C.9	259+	Cohoused	262	7
		X187.M.C.9	187+	Cohoused	266	6
		X269.M.S.9	269+	Separate	266	8
		X270.M.S.9	270+	Separate	266	7
		X272.M.S.9	272+	Separate	266	9
		X191.M.C.9	191+	Cohoused	268	3
		X192.M.C.9	192+	Cohoused	268	2
		X224.M.S.9	224+	Separate	270	9
		X236.M.C.9	236+	Cohoused	270	6
		X242.M.C.9	242+	Cohoused	270	8
		X215.M.S.10	215+	Separate	271	5
		X805.M.S.10	805+	Separate	271	9
		X202.M.S.10	202+	Separate	278	9
		X211.M.S.9	211+	Separate	278	10
		X1789.M.S.10	1789+	Separate	283	9
		X4519.M.S.10	4519+	Separate	285	9
		X4531.M.S.10	4531+	Separate	287	7
		X965.M.S.10	965+	Separate	289	7
		X12.M.S.10	12+	Separate	295	9
		X169.M.S.10	169+	Separate	302	7
		X173.M.S.10	173+	Separate	302	6
		X170.M.S.10	170+	Separate	309	7
		X146.M.S.11	146+	Separate	315	5
		X159.M.S.10	159+	Separate	317	7
		X4543.M.S.11	4543+	Separate	329	6
		X4545.M.S.11	4545+	Separate	329	7
		X157.M.S.11	157+	Separate	340	10
