# Supplementary material for: Gut microbiome dysbiosis drives metabolic dysfunction in Familial dysautonomia
Source: Nat Commun. 2023 Jan 13;14:218. doi: 10.1038/s41467-023-35787-8 (PMC9839693; doi:10.1038/s41467-023-35787-8)
Supplement: Supplementary file 5 — Source Data File [file 41467_2023_35787_MOESM5_ESM.zip › Dysautonomia-main/source_data/source_data_4d.csv]

		sample.id	treatment	DPW	Gut Transit Time (hours)
figure 4d		21.C.S.5	Separate	464	3.33
		159.M.S.10	Separate	340	5.75
		157.M.S.11	Separate	340	6.27
		173.M.S.10	Separate	332	5.82
		170.M.S.10	Separate	332	3.27
		169.M.S.10	Separate	332	4.2
		192.M.C.9	Cohoused	314	3.07
		191.M.C.9	Cohoused	314	3.68
		190.C.C.9	Cohoused	314	4.02
		189.C.C.9	Cohoused	312	3.72
		188.C.C.9	Cohoused	312	2.65
		187.M.C.9	Cohoused	312	5.28
		186.M.C.9	Cohoused	312	4.33
		195.C.C.9	Cohoused	310	3.77
		194.C.C.9	Cohoused	310	3.4
		193.C.C.9	Cohoused	310	2.27
		242.M.C.9	Cohoused	305	3.63
		241.C.C.9	Cohoused	305	2.55
		236.M.C.9	Cohoused	305	2.98
		272.M.S.9	Separate	301	3.88
		270.M.S.9	Separate	301	3.68
		269.M.S.9	Separate	301	4.17
		218.C.S.10	Separate	301	3.27
		208.C.S.10	Separate	301	4.43
		257.C.C.9	Cohoused	297	3.32
		256.M.C.9	Cohoused	297	2.75
		255.M.C.9	Cohoused	297	2.67
		254.C.C.6	Cohoused	289	3
		253.C.C.6	Cohoused	289	2.97
		252.M.C.9	Cohoused	289	2.58
		47.M.S.8	Separate	221	5.56
		44.M.S.8	Separate	221	5.45
		64.C.S.8	Separate	219	4.1
		63.C.S.8	Separate	219	3.06
		62.C.S.8	Separate	219	4.45
		71.M.S.8	Separate	214	4
		65.M.S.8	Separate	214	3.75
		73.C.S.8	Separate	211	3.71
		72.C.S.8	Separate	211	3.63
		66.M.S.7	Separate	192	3.55
		111.C.S.6	Separate	168	2.85
		109.C.S.6	Separate	168	2.9
		107.C.S.6	Separate	168	3.02
		120.M.S.6	Separate	164	4.98
		117.M.S.6	Separate	159	4.65
