# Supplementary material for: Gut microbiome dysbiosis drives metabolic dysfunction in Familial dysautonomia
Source: Nat Commun. 2023 Jan 13;14:218. doi: 10.1038/s41467-023-35787-8 (PMC9839693; doi:10.1038/s41467-023-35787-8)
Supplement: Supplementary file 5 — Source Data File [file 41467_2023_35787_MOESM5_ESM.zip › Dysautonomia-main/source_data/source_data_5.csv]

		permutation	Choline	Malonate	Taurine	Valerate	Tyramine	Isocaproate	X-Alanine	Xylose	Xanthine	Ornithine	5-Aminopentanoate	Uracil	Dopamine	Glycerol	Urocanate	2-Aminobutyrate	Fumarate	Phosphoenolpyruvic acid	Glutamate	p-Cresol	Glucitol	Methylsuccinate	Malic acid	Histidine	Isobutyrate	Orotic acid	Inosine	Glycerophosphocholine	Threonine	Methylamine	Acetate	Galactose	Phenylacetic acid	D-Glucose	Valine	Indole	Lactate	Glutarate	Glutamine	Arabinose	Formate	Sarcosine	Succinate	N-Acetylglutamic acid	Leucine	Isovalerate	Glycine
figure 5b	mean difference between paired samples	1	1.07587263058824	0.693873317352941	0.359374544176471	-0.360473295588235	0.534559727647059	0.383233724705882	0.480227928529412	0.529603109411765	-0.285033622058824	0.435263656176471	0.425469696764706	-0.281596457352941	0.317714130588235	-0.262507927352941	-0.262283109117647	0.287242506264706	-0.051868489117647	0.386300347352941	0.273999716735294	0.213144959029412	-0.119826071617647	-0.243328058441176	-0.0982774823529412	0.416607733735294	0.391755062647059	-0.331755269705882	-0.204217315588235	0.342453236988235	0.256014200941176	-0.0943453250882353	0.453854272647059	0.354983205882353	0.261955554705882	0.363413882941176	0.221455394470588	0.176938459911765	0.284797457852941	-0.0677500111764706	0.249321397352941	0.268931330882353	0.169464127205882	0.198305880294118	0.299308422147059	0.326734567647059	0.169704972205882	0.170218205588235	0.0987960687058823
		2	0.917643363882353	0.740886723529412	0.435934013088235	-0.354109720882353	0.320989219117647	0.333482373823529	0.469595255235294	0.385845373823529	-0.373920951176471	0.332362686911765	0.319687313529412	-0.321519355008824	0.242552292735294	-0.358930678264706	-0.164814367647059	0.154851210970588	-0.341121224705882	0.139439217058824	0.205985290264706	0.398526938617647	-0.109597697647059	-0.302274335558824	-0.421397423235294	0.357750706176471	0.283126820294118	-0.260631261176471	-0.219436312882353	0.281110461176471	0.199972495147059	-0.27602329	0.259132917647059	0.0495899882352941	0.281415314411765	0.211208606764706	0.186391856588235	0.180165106235294	0.272620245911765	-0.144059220588235	0.0049573882352941	0.139937398529412	0.175647673235294	0.0619670864705882	0.130431534705882	0.154976573823529	0.133040086176471	0.15674011	0.0998213135882353
		3	0.896045955294118	0.710603456470588	0.410156778794118	-0.601908128529412	0.388744752941176	0.117390069441176	0.245772239235294	0.380488258235294	-0.363077884705882	0.307437764352941	0.298725895470588	-0.318069626088235	0.193495597352941	-0.285223319117647	-0.461148783235294	0.301603828235294	-0.107838931470588	0.228006491176471	0.231123824411765	0.152836495882353	-0.299916261176471	-0.392749159411765	-0.278835581470588	0.286091569117647	-0.0155504661764706	-0.344704444029412	-0.248806960294118	0.146299673852941	0.217121505852941	-0.249721165294118	0.135114353823529	0.217473866470588	-0.0137343336764706	0.279739439411765	0.202557131764706	0.186483744852941	0.210932717941176	-0.171067702911765	0.134537895882353	0.210186049411765	0.195506556411765	0.218426242058824	0.203267206823529	0.0651267649117647	0.140244398705882	-0.0323994038235294	0.103928559141176
		4	1.03845610911765	0.581965401764706	0.478756208323529	-0.672386166352941	0.431574079411765	0.200395315764706	0.155735766264706	0.367835667764706	-0.406535546617647	0.292979276176471	0.35384598	-0.306115241764706	0.295099030882353	-0.324680436382353	-0.419191507058824	0.243885653529412	-0.207120452382353	0.438010858823529	0.178802220382353	0.178391032235294	-0.442833270882353	-0.163814891308824	-0.160409994205882	0.253448099117647	0.131360363617647	-0.430684283529412	-0.375960026176471	0.173245926470588	0.139887911764706	-0.287238072352941	0.268683727058824	0.246893507941176	0.0991939197941177	0.322097240294118	0.114144876647059	0.201151733235294	0.202158251764706	-0.259252160294118	0.238875725588235	0.173985347058824	0.0918680980294117	0.197620399338235	0.264128433823529	0.104090730882353	0.0707612149705882	0.120343136794118	0.0875135665411765
		5	0.927019922970588	0.584658931470588	0.329592974117647	-0.541344912058824	0.385549187294118	0.219299169794118	0.395939648235294	0.337065558529412	-0.333548292352941	0.315158324705882	0.245614618176471	-0.307284245441176	0.171392392823529	-0.359379577647059	-0.308737056147059	0.276613860529412	-0.233944036441176	0.298567982647059	0.213525948823529	0.201483409382353	-0.306918189117647	-0.289301893970588	-0.390161273823529	0.284901235882353	0.17138824	-0.348902012647059	-0.251368065588235	0.212005189117647	0.198079580823529	-0.301276661470588	0.245658505882353	0.172937182647059	0.225826542352941	0.2552905115	0.197755090294118	0.188892327058824	0.221552478970588	-0.147473241041176	0.125275994117647	0.184085327647059	0.186994075882353	0.126132249452941	0.161087051470588	0.180326724411765	0.137449485588235	0.116914631020588	0.113065995852941
		6	1.03479062	0.730691365294118	0.429762209411765	-0.332505401176471	0.445013907352941	0.378261991817647	0.381179546735294	0.351681549411765	-0.282546612058824	0.458271685882353	0.423054985029412	-0.223622094164706	0.328586811764706	-0.211798711058824	-0.238463777058824	0.2908083595	-0.095056394117647	0.317937778852941	0.321328611323529	0.265231682058824	-0.228598013764706	-0.354664069705882	-0.185883960852941	0.445694443941176	0.365561811764706	-0.175073168844118	-0.245329059382353	0.296595245294118	0.368458886735294	-0.109300279705882	0.374557967352941	0.299040493235294	0.213870577941177	0.204721960294118	0.322122011176471	0.226863608352941	0.300954184411765	-0.029595955	0.132454757941176	0.201561772647059	0.257642484411765	0.137800204117647	0.324470033529412	0.321193037941176	0.270128298558823	0.182667200117647	0.184010234382353
		7	1.02007713617647	0.660961385294118	0.348416809882353	-0.607802219117647	0.448368905	0.260361063470588	0.446277423823529	0.282940750882353	-0.367736280294118	0.463831754117647	0.259021767941176	-0.246970706852941	0.186805207958235	-0.240270129735294	-0.244504591470588	0.147781852264706	-0.289294252058824	0.193552574705882	0.230845645588235	0.271099359655882	-0.363311274088235	-0.212827123323529	-0.366453842058824	0.172964528823529	0.238205204705882	-0.272487079823529	-0.358767725882353	0.0425213885294118	0.221919357794118	-0.332208546470588	0.178716950588235	0.0381551223529412	0.258037437941177	0.101000100735294	0.185688444529412	0.173625222352941	0.18247715	-0.137918625735294	0.141274384764706	0.0562788894117647	0.136814588617647	0.164745774411765	0.110845527	0.0592345488235294	0.135671765088235	0.223661911676471	0.0971076485264706
		8	0.884067712617647	0.720623048441176	0.397613807941176	-0.484262575588235	0.406964492352941	0.321458677911765	0.285008256764706	0.437282112058824	-0.336108274411765	0.328590504264706	0.351553630294118	-0.359730608088235	0.212977113411765	-0.245888595882353	-0.315144953470588	0.207219918558823	-0.243259347058824	0.299996044411765	0.238929222323529	0.249598937941176	-0.294414402676471	-0.373514183823529	-0.35469531	0.364102737588235	0.206355085705882	-0.188773227529412	-0.259889709117647	0.204157038352941	0.279976715	-0.240184574352941	0.237735352941176	0.294597959264706	0.198653026029412	0.193510262058824	0.224597263970588	0.223198577352941	0.156746688235294	-0.110810175852941	0.147577377941176	0.26637901	0.235917621970588	0.136954693852941	0.173233753941177	0.216781726294118	0.178922479411765	0.11481303	0.118115294617647
		9	0.942627876882353	0.762466504705882	0.502978797558824	-0.421649597352941	0.417603396176471	0.394836623823529	0.125985138735294	0.292865947058824	-0.415240715	0.280374776852941	0.255113522176471	-0.346855144705882	0.248707695882353	-0.395857209705882	-0.2874693915	0.290503518529412	-0.336429154117647	0.260877077794118	0.217089638	0.551116806558824	-0.388459684117647	-0.188334587735294	-0.243350974411765	0.239516296676471	0.341169428867647	-0.251606433294118	-0.404354142352941	0.179635637058824	0.202071842058824	-0.156421354117647	0.14202562	0.127510580735294	0.475538329629412	0.0478243094117647	0.171322318823529	0.272862471176471	0.117494331205882	-0.234846723973529	0.0965927497058823	0.0984097726470588	0.145452383617647	0.216330475	0.0739399738235294	0.069874085882353	0.121788117794118	0.428744078235294	0.089303330882353
		permutation	Xanthine	Urea	Methanol	pi-Methylhistidine	1-7-Dimethylxanthine	Dimethyl-sulfone	Glycerol	Isopropanol	Taurine	Glycine	Asparagine	Acetate	Threonine	Tryptophan	Pyruvate	Inosine	Valine	Carnitine	Glycolate	Glutamine	Dimethylamine	Isobutyrate	Alanine	2-Oxoglutarate	Methionine	Hypoxanthine	Tyrosine	Serine	Capric acid	Creatinine	Leucine	3-Methyl-2-oxovalerate	2-Hydroxybutyrate	Betaine	2-Oxoisocaproate	Histidine	Butyrate	O-Acetylcholine	O-Acetylcarnitine	Malonate	3-Hydroxyisobutyrate	Succinate	3-Hydroxybutyrate	Phenylalanine	Acetone	Isoleucine	Glucose
figure 5a	mean difference between paired samples	1	-0.948375598264706	0.719544471470588	-0.712037132647059	-0.682620858529412	-0.623043492352941	-0.629249919302941	0.627599789205882	0.292132037941176	-0.479622882	0.524169852941176	0.527737397617647	0.14000053	0.467781204705882	-0.295216622352941	0.274199098823529	-0.43540805	-0.216839491764706	-0.220114441764706	-0.314066011176471	0.385278628823529	-0.235108725588235	0.268922503529412	-0.290356298588235	-0.200280424705882	0.369828907647059	-0.222709868855882	-0.129888079411765	0.226342175588235	-0.253351617647059	-0.237989727941176	-0.150537829588235	0.174551706176471	-0.209377939235294	0.169695349558824	0.168316658823529	0.209013532941176	-0.158286196176471	0.301664257058824	0.233529675588235	0.0888447595882353	0.187371062647059	0.247415055882353	0.228151672941176	-0.0497806644117647	0.132745361764706	-0.0614561624705882	0.285042256176471
		2	-1.04345687479412	0.743153356294118	-0.81240668	-0.721515843823529	-0.763339513235294	-0.629216953823529	0.450906678529412	0.377885522647059	-0.247083188264706	0.438626377882353	0.542201945882353	0.347322528529412	0.278905607352941	-0.328936521794118	0.337091324117647	-0.302673811470588	-0.25694136	-0.148670292058824	-0.0814911768235294	0.488881296764706	-0.173439537352941	0.283681954117647	-0.196608149235294	-0.183281009705882	0.277880659117647	-0.267832165	-0.190678992352941	0.210365454117647	-0.196093724	-0.170796791470588	-0.141275881764706	0.163045744117647	-0.142886804705882	0.231910517470588	0.153197882941176	0.146377182823529	0.0999221679411765	0.274587010882353	0.251255307058824	0.128326030588235	0.163155882323529	0.0330531264705882	0.183569415588235	-0.0209211903823529	0.219305649852941	-0.0681339047058824	0.281812193235294
		3	-1.00971859558824	0.706940511882353	-0.794635217058824	-0.726614151764706	-0.650183729411765	-0.568681638323529	0.488817112352941	0.289138315705882	-0.401326584117647	0.398701068970588	0.434306537058824	0.226473074117647	0.289080743529412	-0.258649838823529	0.413881262941176	-0.208908035588235	-0.364735740882353	-0.276509334117647	-0.3055870855	0.288339227941177	-0.255509691176471	0.176409902941176	-0.350952898235294	-0.169829962941176	0.190288459882353	-0.255514500294118	-0.234686844705882	0.234416502352941	-0.0571456926470588	-0.194589209676471	-0.221637567058824	0.196175884326471	-0.165690125205882	0.139888194676471	0.138003796176471	0.100195992058824	-0.168973152647059	0.139387541764706	0.0894666563235294	0.150014665147059	0.119204824117647	0.162556551470588	0.0655736267647059	-0.183048124705882	0.131823547941176	-0.146721053529412	0.0647438960294118
		4	-1.02304091529412	0.707107147941176	-0.762151255411765	-0.576294763752941	-0.660465499117647	-0.605963873411765	0.499112730294118	0.268297926764706	-0.515081646382353	0.433971537941176	0.448298440588235	0.157560803176471	0.397079727352941	-0.263038317029412	0.32304573	-0.207037934117647	-0.301418878823529	-0.350635879705882	-0.313593595882353	0.318861050294118	-0.314975774411765	0.235005552941176	-0.354155157058824	-0.265912443529412	0.260958443823529	-0.426928409117647	-0.224968722058824	0.158588491470588	-0.236621809117647	-0.262607163235294	-0.192171119705882	0.133872044	-0.212911047941177	0.0323877297058823	0.152892601470588	0.071167575	-0.239869305882353	0.209855892058824	0.106468248529412	0.0523197711764706	0.0820686904411765	0.249091084205882	0.137231421470588	-0.154794813529412	0.0980788997058823	-0.131889342147059	0.0976126294117647
		5	-1.01592579676471	0.698076584264706	-0.864683306470588	-0.695299774411765	-0.628960205	-0.593572112941177	0.471880900882353	0.262193265588235	-0.501920296411765	0.45188016075	0.515571141176471	0.173625366588235	0.350616985	-0.323357359235294	0.379319950588235	-0.165826930588235	-0.369987187647059	-0.322452566176471	-0.2884800325	0.393721065	-0.320818417941176	0.178021142352941	-0.385390967941176	-0.304334160588235	0.219778308529412	-0.386390147058824	-0.285700048382353	0.139591476470588	-0.214153267647059	-0.228889845	-0.283267674970588	0.0849846797058824	-0.194026377470588	0.0978961564117647	0.0472075841176471	0.202499844117647	-0.173693575588235	0.0691546105882353	0.0642002799705882	0.134453379294118	0.00487385314705882	0.0968835835294117	0.0480365826470588	-0.165354732058824	0.117103521470588	-0.186101142088235	0.0311802309117647
		6	-1.01266059176471	0.754449319529412	-0.657066719088235	-0.724241547352941	-0.663363012058824	-0.630108890264706	0.494229358823529	0.408866663235294	-0.321154413823529	0.396457462382353	0.51951611	0.355847732058824	0.286682956470588	-0.303368949058824	0.407493878235294	-0.351657975294118	-0.269931654882353	-0.194515050588235	-0.0470534712058824	0.335531972941176	-0.165114746470588	0.262009308529412	-0.297578640294118	-0.197300339176471	0.248315495467647	-0.249794768529412	-0.212299364117647	0.244998692352941	-0.154879477352941	-0.170092932647059	-0.133975610294118	0.0834116029411765	-0.159254317647059	0.176692853235294	0.0962687217647059	0.226389111470588	-0.0435623569117647	0.050515915	0.176193270294118	0.227674881470588	0.124643557352941	0.150576352558824	0.106715498676471	-0.0301483711147059	0.0461127311764706	-0.0738925523529412	0.138815855264706
		7	-0.887960192941177	0.747759552294118	-0.671246945205882	-0.685614399938235	-0.731189093235294	-0.552023349411765	0.621525352352941	0.296856602941176	-0.312981065970588	0.43735395	0.534882735	0.230976570588235	0.329250843529412	-0.262530103823529	0.270604946764706	-0.337932144117647	-0.197523967647059	-0.13120842	-0.0896224161764706	0.411218312647059	-0.212156767647059	0.236925392941176	-0.224150613705882	-0.109535847058824	0.354029874411765	-0.328606424917647	-0.166848842058824	0.282074170588235	-0.116079555882353	-0.201414488823529	-0.0572346432352941	0.267843154647059	-0.120140258117647	0.230124266176471	0.173450735588235	0.174469063235294	-0.0852230017647059	0.165051624705882	0.195570132058824	0.228460449117647	0.290390044970588	0.258305124117647	0.141152804411765	-0.0662328470588235	0.0728561267647059	0.00434522352941178	0.193023764705882
		8	-0.997878779117647	0.718084047941176	-0.703091434411765	-0.713978621176471	-0.720191350764706	-0.6943184	0.527549568382353	0.354077522264706	-0.312243488323529	0.505228953529412	0.428895193823529	0.279268041764706	0.401052475294118	-0.335025530294118	0.187040885294118	-0.440287445294118	-0.283614985882353	-0.235060098823529	-0.0967285970588235	0.300370105	-0.244249311764706	0.154269190735294	-0.394307813235294	-0.137583666176471	0.244768412352941	-0.219896791764706	-0.249825662235294	0.112632524117647	-0.142435894705882	-0.256757734411765	-0.166262139705882	0.150282503882353	-0.234184425588235	0.120068986205882	0.159698702647059	0.0168176757647059	-0.112822143411765	0.245691736764706	0.167681238823529	0.0626518947647059	0.202335429117647	0.226519306470588	0.274873527941176	-0.110192310558824	0.134777147352941	-0.108760942352941	0.147891123558824
		9	-0.998756691764706	0.718546754123529	-0.747845232352941	-0.672393888529412	-0.498952912058824	-0.571381352205882	0.461785416205882	0.341125490294118	-0.456638794588235	0.340713381970588	0.426872985294118	0.235657481176471	0.210544250294118	-0.284843305882353	0.545002461470588	-0.293889925	-0.357961114264706	-0.321549001735294	-0.254796778823529	0.286688119676471	-0.154568146764706	0.221615328529412	-0.276551898823529	-0.264913098	0.198645413235294	-0.2288544295	-0.271410533997059	0.298255244411765	-0.184103773529412	-0.163588015588235	-0.234439889058824	0.0295652173529412	-0.138057084411765	0.135608403497059	0.0802864061764706	0.201016388823529	-0.163970551764706	0.102690833823529	0.0942709335294117	0.0928294036764706	-0.00016904352941175	0.0980054873529412	0.0695642602941176	-0.123819488764706	0.0801211582352941	-0.183372778235294	0.123415274411765
[truncated: 25 more columns]
